# Supplementary material for: Renewal of planktonic foraminifera diversity after the Cretaceous Paleogene mass extinction by benthic colonizers
Source: Nat Commun. 2022 Nov 21;13:7135. doi: 10.1038/s41467-022-34794-5 (PMC9681854; doi:10.1038/s41467-022-34794-5)
Supplement: Supplementary file 4 — Supplementary Data 1 [file 41467_2022_34794_MOESM4_ESM.zip]

Archive with 2 entries (1 files):
- Supplementary Data 1/
- Supplementary Data 1/Supplementary Data 1.txt
