# Supplementary material for: Renewal of planktonic foraminifera diversity after the Cretaceous Paleogene mass extinction by benthic colonizers
Source: Nat Commun. 2022 Nov 21;13:7135. doi: 10.1038/s41467-022-34794-5 (PMC9681854; doi:10.1038/s41467-022-34794-5)
Supplement: Supplementary file 4 — Supplementary Data 1 [file 41467_2022_34794_MOESM4_ESM.zip › Supplementary Data 1/Supplementary Data 1.txt]

sequence	lineage	refs	name	taxogroup	chloroplast	symb_small	symb_host
gtcgctccacctgagagaaggaggggtgaggcttcctccttcgggagggagtcgaacccctccttc	Archaea|Acidilobaceae|Acidilobus|Acidilobus+aceticus	AF191225	unieuk.4	Archaea
gtcgctccacctgagagaaggaggggtgaggcttcctccttcgggagggagtcgaacccctccttctcgaggggggagaagtcgt	Archaea|Acidilobaceae|Acidilobus|Acidilobus+saccharovorans	AY350586	unieuk.5	Archaea
gtcaagccacccgagtgggccaggggcgagggggtggccctaggccaccttcgagcccagggtccgcgaggggggctaagtcgtaacaaggtagcc	Archaea|Archaeoglobaceae|Archaeoglobus|Archaeoglobus+fulgidus	AE000782	unieuk.8	Archaea
gtcaagccacccgagtgggtcatgggtgagggccgtccctacggggcggttcgaacctagggtccgcgaggggggctaagtcgtaacaaggtaacc	Archaea|Archaeoglobaceae|Archaeoglobus|Archaeoglobus+infectus	AB274307	unieuk.9	Archaea
gtcacgccacccaagtgggccaggggcgaggcccgctcctaaggggcgggtcgagcccagggtccgcgaggggggcgaagtcgtaacaaggtagcc	Archaea|Archaeoglobaceae|Archaeoglobus|Archaeoglobus+profundus	AJ299219	unieuk.10	Archaea
gtcaagccacccgagtgggctatgggtgagggggtgttcatacgggcaccctcgaacccagggtccgtgaggggggctaagtcgtaacaaggtagcc	Archaea|Archaeoglobaceae|Archaeoglobus|Archaeoglobus+sulfaticallidus	FJ810190	unieuk.11	Archaea
gtcaagccacccgagtgggccatgggtgagggccgcccctaaggggcggttcgaacccagggtccgcgaggggggctaagtcgtaacaa	Archaea|Archaeoglobaceae|Archaeoglobus|Archaeoglobus+veneficus	AF418181	unieuk.12	Archaea
gtcaagccacccgagtgggccaggggcgaggcccgctccttaggggcgggtcgagcccagggtccgcgaggggggctaagtcgtaacaaggtagcc	Archaea|Archaeoglobaceae|Ferroglobus|Ferroglobus+placidus	AF220166	unieuk.14	Archaea
gtcaagccacccgagtgggtcaggggtgagggggtgctctttgggcactctcgaacccagggtccgcgaggggggctaagtcgtaacaaggtagcc	Archaea|Archaeoglobaceae|Geoglobus|Geoglobus+acetivorans	FJ216404	unieuk.16	Archaea
gtcaagccacccgagtgggccaggggtgagggggtgcccctagggcacntctcgaacccagggtccgcgaggggggctaantcgtaacaaggta	Archaea|Archaeoglobaceae|Geoglobus|Geoglobus+ahangari	AF220165	unieuk.17	Archaea
gtcgctccatccgagagaggggaaggtgaggccccttcccatagggaagaggtcgaaccttcccctctcgaggagggagaagtcgtaacaaggtagcc	Archaea|Caldisphaeraceae|Caldisphaera|Caldisphaera+lagunensis	AB087499	unieuk.20	Archaea
gtcgctccacccgaggggagggggagtgaggcctggccctccgggtcgggtcgaactccccctccctgaggggggagaagtcgtaacaaggtagcc	Archaea|Desulfurococcaceae|Desulfurococcus|Desulfurococcus+kamchatkensis	EU167539	unieuk.23	Archaea
gtcgctccacccgaggggagggggagtgaggcccggccccttgggtcgggtcgaactccccctccctgaggggggagaagtcgtaacaaggtagcc	Archaea|Desulfurococcaceae|Desulfurococcus|Desulfurococcus+mucosus	CP002363	unieuk.24	Archaea
gtcgctccacccgaggggacgggtnnnnaggcccccgtagggaaactcccgggtatcctcgaactccctcctctcgaggggggagaagtcgtaacaaggtagcc	Archaea|Desulfurococcaceae|Ignicoccus|Ignicoccus+islandicus	X99562	unieuk.26	Archaea
gtcgctccacccgagcgggggagaggtgaggcctgctccatccggggttatcccgggtggggtgggtcgaacctctcctccgcaaggggggagaagtcgtaacaaggtagcc	Archaea|Desulfurococcaceae|Ignisphaera|Ignisphaera+aggregans	DQ060321	unieuk.28	Archaea
gtcgctccacccgagggagggggtgagtgaggcccggtcccccgggnaaacccgggggncggggtcgaactctcccctcccaaggggg	Archaea|Desulfurococcaceae|Staphylothermus|Staphylothermus+marinus	X99560	unieuk.30	Archaea
gtcgctccacccaaggggagggggagtgaggcccggccttgttggtcgggtcgaactccccctccctgaggggggagaagtcgtaacaaggtagcc	Archaea|Desulfurococcaceae|Sulfophobococcus|Sulfophobococcus+zilligii	X98064	unieuk.32	Archaea
gtcgctccacccgaggggggaggggntgaggccctcaccgccgggtggggntcgaacccccnnnnnnaangggg	Archaea|Desulfurococcaceae|Thermodiscus|Thermodiscus+maritimus	X99554	unieuk.34	Archaea
gtcgctccacccgaggggagagggagtgaggcctggccggcttggtcgggtcgaactccctctccctgaggggggaga	Archaea|Desulfurococcaceae|Thermosphaera|Thermosphaera+aggregans	X99556	unieuk.36	Archaea
gtcaaaccatccgagttggtgttggatgaggcttaattcgagagggttaagtcaaatctgatgttggtgaggagggttaagtcgtaacagggtaccc	Archaea|Ferroplasmaceae|Acidiplasma|Acidiplasma+cupricumulans	AY907888	unieuk.39	Archaea
gtcaaaccatccgagttggtgttggatgaggtttaattcgagagggttaaatcaaatctgatgtcggtgaggagggttaagtcgtaacaaggtaacc	Archaea|Ferroplasmaceae|Ferroplasma|Ferroplasma+acidiphilum	AJ224936	unieuk.41	Archaea
gtcaaagcacccgagtgaggtccggatgaggccatcaggcgatggtcgaatctgggcttcgcaagggggcttt	Archaea|Halobacteriaceae|Haladaptatus|Haladaptatus+cibarius	EF660747	unieuk.44	Archaea
gtcaaagcacccgagtgaggtccggatgaggccatcaggcgatggtcgaatctgggcttcgcaagggggcttaagtcgtaacaaggtagcc	Archaea|Halobacteriaceae|Haladaptatus|Haladaptatus+litoreus	EU887285	unieuk.45	Archaea
gtcaaagcacccgagtgaggtccggatgaggccgtcgcacgacggtcgaatctgggcttcgcaagggggcttaagtcgtaacaaggtagcc	Archaea|Halobacteriaceae|Halalkalicoccus|Halalkalicoccus+tibetensis	AF435112	unieuk.47	Archaea
gtcaaagcacccgagtggggtccggatgaggccaccgtttggtggtcgaatctgggctccgcaagggggcttaagtcgtaacaaggtagcc	Archaea|Halobacteriaceae|Halarchaeum|Halarchaeum+acidiphilum	AB371717	unieuk.49	Archaea
gtcaaagcacccgagtgaggtccggatgaggcccggaaacgggtcgaatctgggcttcgcaagggggcttaagtcgtaacaaggtaacc	Archaea|Halobacteriaceae|Haloarchaeobius|Haloarchaeobius+iranensis	JF293278,JF293279	unieuk.51	Archaea
gtcaaagcacccgagtggggtccggatgaggccgtcatgcgacggtcgaatctgggctccgcaagggggcttaagtcgtaacaaggtagcc	Archaea|Halobacteriaceae|Haloarcula|Haloarcula+amylolytica	DQ826513	unieuk.53	Archaea
gtcaaagcacccgagtggggtccggatgaggccgtcatgcgacggtcgaatctgggctccgcaagggggcttaagtcgtaacaaggtagcc	Archaea|Halobacteriaceae|Haloarcula|Haloarcula+argentinensis	EF645681	unieuk.54	Archaea
gtcaaagcacccgagtggggtccggatgaggccgtcatgcgacggtcgaatctgggctccgcaagggggcttaagtcgtaacaaggtagcc	Archaea|Halobacteriaceae|Haloarcula|Haloarcula+hispanica	AB090167	unieuk.55	Archaea
gtcaaagcacccgagtggggtccggatgaggccgtcatgcgacggtcgaatctgggttccgcaagggggcttaagtcgtaacaaggtagcc	Archaea|Halobacteriaceae|Haloarcula|Haloarcula+japonica	EF645685	unieuk.56	Archaea
gtcaaagcacccgagtggggtccggatgaggccgtcatgcgacggtcgaatctgggctccgcaagggggcttaagtcgtaacaaggtagcc	Archaea|Halobacteriaceae|Haloarcula|Haloarcula+marismortui	AY596297	unieuk.57	Archaea
gtcaaagcacccgagtggggtccggatgaggccgtcatgcgacggtcgaatctgggtccgcaagggggcttaagtcgtaacaaggtagcc	Archaea|Halobacteriaceae|Haloarcula|Haloarcula+quadrata	AB010964	unieuk.58	Archaea
gtcaaagcacccgagtggggtccggatgaggccgtcatgcgacggtcgaatctgggctccgcaagggggcttaagtcgtaacaaggtagcc	Archaea|Halobacteriaceae|Haloarcula|Haloarcula+salaria	FJ429317	unieuk.59	Archaea
gtcaaagcacccgagtggggtccggatgaggccgtcatgcgacggtcgaatctgggctccgcaagggggcttaagtcgtaacaaggtagcc	Archaea|Halobacteriaceae|Haloarcula|Haloarcula+tradensis	FJ429313	unieuk.60	Archaea
gtcaaagcacccgagtggggtccggatgaggccgtcatgcgacggtcgaatctgggctccgcaagggggcttaagtcgtaacaaggtagcc	Archaea|Halobacteriaceae|Haloarcula|Haloarcula+vallismortis	EF645688	unieuk.61	Archaea
gtcaaatcacccgagtggggttcggatgaggccggcatacgccggtcaaatctgggctccgcaagggggattaagtcgtaacaag	Archaea|Halobacteriaceae|Halobacterium|Halobacterium+jilantaiense	DQ256409	unieuk.63	Archaea
gtcaaagcacccgagtggggttcggatgaggccggcatgcgccggtcgaatctgggctccgcaagggggcttaagtcgtaacaaggtagcc	Archaea|Halobacteriaceae|Halobacterium|Halobacterium+noricense	AJ548827	unieuk.64	Archaea
gtcaaatcacccgagtggggttcggatgaggccggcatgcgctggtcaaatctgggctccgcaagggggattaagtcgtaacaaggtagcc	Archaea|Halobacteriaceae|Halobacterium|Halobacterium+salinarum	AJ496185	unieuk.65	Archaea
gtcaaagcacccgagtgaggtccggatgaggcctgggttgccaggtcgaatctgggcttcgcaagggggcttaagtcgtaacaaggtagcc	Archaea|Halobacteriaceae|Halobaculum|Halobaculum+gomorrense	HM159611	unieuk.67	Archaea
gtcaaagcacccgagtgaggtccggatgaggccatttcacaatggtcgaatctgggcttcgcaagggggcttaagtcgtaacaaggtagcc	Archaea|Halobacteriaceae|Halobellus|Halobellus+clavatus	GQ282620	unieuk.69	Archaea
gtcaaagcacccgagtgaggtccggatgaggccatttcacaatggtcgaatctgggcttcgcaagggggcttaagtcgtaacaaggtagcc	Archaea|Halobacteriaceae|Halobellus|Halobellus+limi	GU208828	unieuk.70	Archaea
gtcaaagcacccgagtgaggtccggatgaggccgtgtcaccacggtcgaatctgggcttcgcaagggggcttaagtcgtaacaaggtagcc	Archaea|Halobacteriaceae|Halobellus|Halobellus+salinus	HQ451075	unieuk.71	Archaea
gtcaaagcacccgagtggggtccggatgaggcccggtttccgggtcgaatctgggctccgcaagggggcttaagtcgtaacaaggtagcc	Archaea|Halobacteriaceae|Halobiforma|Halobiforma+haloterrestris	AF333760	unieuk.73	Archaea
gtcaaagcacccgagtggggtccggatgaggcccggtttccgggtcgaatctgggctccgcaagggggcttaagtcgtaacaaggtagcc	Archaea|Halobacteriaceae|Halobiforma|Halobiforma+lacisalsi	AY277582	unieuk.74	Archaea
gtcaaagcacccgagtggggtccggatgaggccgcctacggcggtcgaatctgggctccgcaagggggcttaagtcgtaacaaggtagcc	Archaea|Halobacteriaceae|Halobiforma|Halobiforma+nitratireducens	AB045012	unieuk.75	Archaea
gtcaaatcacccgagtgaggtccggatgaggccggcgcaacgccggtcgaatctgggcttcgcaagggggattaagtcgtaacaaggtagcc	Archaea|Halobacteriaceae|Halococcus|Halococcus+dombrowskii	AJ420376	unieuk.77	Archaea
gtcaaatcacccgagtgaggtccggatgaggccggcgcaacgccggtcgaatctgggcttcgcaagggggattaagtcgtaacaaggtagcc	Archaea|Halobacteriaceae|Halococcus|Halococcus+morrhuae	D11106	unieuk.78	Archaea
gtcaaatcacccgagtgaggtccggatgaggccggcgcaacgccggtcgaatctgggcttcgcaagggggattaagtcgtaacaaggtagcc	Archaea|Halobacteriaceae|Halococcus|Halococcus+qingdaonensis	AY243109	unieuk.79	Archaea
gtcaaagcacccgagtgaggtccggatgaggtcgacgcaacgtcgatcgaatctggcttcgcaagggggcttaagtcgtaacaaggtagcc	Archaea|Halobacteriaceae|Halococcus|Halococcus+saccharolyticus	AB004876	unieuk.80	Archaea
gtcaaagcacccgagtgaggtccggatgaggtcgacgcaacgtcgatcgaatctggcttcgcaagggggcttaagtcgtaacaaggtagcc	Archaea|Halobacteriaceae|Halococcus|Halococcus+salifodinae	AB004877	unieuk.81	Archaea
gtcaaagcacccgagtgaggtccggatgaggccaccacacggtggtcgaatctggcttcgcaagggggcttaagtcgtaacaaggtagcc	Archaea|Halobacteriaceae|Haloferax|Haloferax+alexandrinus	AB037474	unieuk.83	Archaea
gtcaaagcacccgagtgaggtccggatgaggccacacacggtggtcgaatctggcttcgcaagggggcttaagtcgtaacaaggtagcc	Archaea|Halobacteriaceae|Haloferax|Haloferax+denitrificans	D14128	unieuk.84	Archaea
gtcaaagcacccgagtgaggtccggatgaggccacacacggtggtcgaatctggcttcgcaagggggcttaagtcgtaacaaggtagcc	Archaea|Halobacteriaceae|Haloferax|Haloferax+gibbonsii	D13378	unieuk.85	Archaea
gtcaaagcacccgagtgaggtccggatgaggccaccacacggtggtcgaatctgggcttcgcaagggggcttaagtcgtaacaaggtagcc	Archaea|Halobacteriaceae|Haloferax|Haloferax+larsenii	AY838278	unieuk.86	Archaea
gtcaaagcacccgagtgaggtccggatgaggccaccacacggtggtcgaatctgggcttcgcaagggggcttaagtcgtaacaaggtagcc	Archaea|Halobacteriaceae|Haloferax|Haloferax+lucentense	AB081732	unieuk.87	Archaea
gtcaaagcacccgagtgaggtccggatgaggccaccacacggtggtcgaatctggcttcgcaagggggcttaagtcgtaacaaggtagcc	Archaea|Halobacteriaceae|Haloferax|Haloferax+mediterranei	D11107	unieuk.88	Archaea
gtcaaagcacccgagtgaggtccggatgaggccaccacacggtggtcgaatctgggcttcgcaagggggcttaagtcgtaacaaggtagcc	Archaea|Halobacteriaceae|Haloferax|Haloferax+prahovense	AB258305	unieuk.89	Archaea
gtcaaagcacccgagtgaggtccggatgaggccaccacacggtggtcgaatctgggcttcgcaagggggcttaagtcgtaa	Archaea|Halobacteriaceae|Haloferax|Haloferax+sulfurifontis	AY458601	unieuk.90	Archaea
gtcaaagcacccgagtgaggtccggatgaggctatcgcaagatagtcgaatctgggcttcgcaagggggcttaagtcgtaacaaggtagcc	Archaea|Halobacteriaceae|Halogeometricum|Halogeometricum+borinquense	AF002984	unieuk.92	Archaea
gtcaaagcacccgagtgaggtccggatgaggctatcgcaagatagtcgaatctgggcttcgcaagggggcttaagtcgtaacaaggtagcc	Archaea|Halobacteriaceae|Halogeometricum|Halogeometricum+rufum	EU887286	unieuk.93	Archaea
gtcaaagcacccgagtgaggtccggatgaggcgctcgcaacgagcgtcgaatctgggcttcgcaagggggcttaagtcgtaacaaggtggcc	Archaea|Halobacteriaceae|Halogranum|Halogranum+amylolyticum	GQ282623	unieuk.95	Archaea
gtcaaagcacccgagtgaggtccggatgaggcgttcgcaacgaacgtcgaatctgggcttcgcaagggggcttaagtcgtaacaaggtagcc	Archaea|Halobacteriaceae|Halogranum|Halogranum+gelatinilyticum	GQ282624	unieuk.96	Archaea
gtcaaagcacccgagtgaggtccggatgaggcattcgcaacgaatgtcgaatctgggcttcgcaagggggcttaagtcgtaacaaggtagcc	Archaea|Halobacteriaceae|Halogranum|Halogranum+rubrum	EU887283	unieuk.97	Archaea
gtcaaagcacccgagtgaggtccggatgaggcattcgcaacgaatgtcgaatctgggcttcgcaagggggcttaagtcgtaacaaggtagcc	Archaea|Halobacteriaceae|Halogranum|Halogranum+salarium	FN594944	unieuk.98	Archaea
gtcaaagcacccgagtggggtccggatgaggcctgcctagcaggtcgaatctgggctccgcaagggggcttaagtcgtaacaaggtagcc	Archaea|Halobacteriaceae|Halolamina|Halolamina+pelagica	GU208826	unieuk.100	Archaea
gtcaaatcacccgagtggggtccggatgaggccaccgtccggtggtcgaatctgggctctgcaagggggattaagtcgtaacaaggtagcc	Archaea|Halobacteriaceae|Halomarina|Halomarina+oriensis	AB519798	unieuk.102	Archaea
gtcaaagcacccgagtgaggtccggatgaggccatcatgcgatggtcaaatctgctcgcatg	Archaea|Halobacteriaceae|Halomicrobium|Halomicrobium+katesii	EF533994	unieuk.104	Archaea
gtcaaagcacccgagtgaggtccggatgaggccatcatgcgatggtcgaatctgggcttcgcaagggggcttaagtcgtaacaaggtagcc	Archaea|Halobacteriaceae|Halomicrobium|Halomicrobium+mukohataei	EF645690	unieuk.105	Archaea
gtcaaagcacccgagtgaggtccggatgaggcctggattcccaggtcgaatctgggcttcgcaagggggcttaagtcgtaacaaggtagcc	Archaea|Halobacteriaceae|Halomicrobium|Halomicrobium+zhouii	HM063952	unieuk.106	Archaea
gtcaaagcacccgagtgaggtccggatgaggccatcgcaagatggtcgaatctgggcttcgcaagggggcttaagtcgtaacaaggtagcc	Archaea|Halobacteriaceae|Halopelagius|Halopelagius+inordinatus	EU887284	unieuk.108	Archaea
gtcaaagcacccgagtgaggtccggatgaggctcccgagagggaatcgaatctgggcttcgcaagggggcttaagtcgtaacaaggtaacc	Archaea|Halobacteriaceae|Halopenitus|Halopenitus+persicus	JF979130	unieuk.110	Archaea
gtcaaagcacccgagtgaggtccggatgaggcctggtcaccaggtcgaatctggcttcgcaagggggcttaagtcgtaacaaggtagcc	Archaea|Halobacteriaceae|Halopiger|Halopiger+aswanensis	AF333759	unieuk.112	Archaea
gtcaaagcacccgagtggggtccggatgaggcttggtcacccaagtcgaatctgggctccgcaagggggcttaagtcgtaacaaggtagcc	Archaea|Halobacteriaceae|Haloplanus|Haloplanus+aerogenes	GQ282625	unieuk.114	Archaea
gtcaaagcacccgagtggggtccggatgaggcacggtcacccgtgtcgaatttgggctctgcaa	Archaea|Halobacteriaceae|Haloplanus|Haloplanus+natans	DQ417339	unieuk.115	Archaea
gtcaaagcacccgagtggggtccggatgaggcacggttacccgtgtcgaatctgggctccgcaagggggcttaagtcgtaacaaggtagcc	Archaea|Halobacteriaceae|Haloplanus|Haloplanus+vescus	EU931578	unieuk.116	Archaea
gtcaaagcacccgagtgaggtccggatgaggctatcactgatagtcgaatctgggcttcgcaagggggcttaagtcgtaacaaggtagcc	Archaea|Halobacteriaceae|Haloquadratum|Haloquadratum+walsbyi	AY676200	unieuk.118	Archaea
gtcaaagcacccgagtggggtccggatgaggccgtcatgcgacggtcgaatctgt	Archaea|Halobacteriaceae|Halorhabdus|Halorhabdus+tiamatea	EF127229	unieuk.120	Archaea
gtcaaagcacccgagtggggtccggatgaggccgtcatgcgacggtcaaatctgggctccgcaagggggcttaagtcgtaacaaggta	Archaea|Halobacteriaceae|Halorhabdus|Halorhabdus+utahensis	AF071880	unieuk.121	Archaea
gtcaaagcacccgagtgaggtccggatgaggccaccatgcggtggtcgaatctgggcttcgcaagggggcttaagtcgtaacaaggtagcc	Archaea|Halobacteriaceae|Halorientalis|Halorientalis+regularis	GQ282621	unieuk.123	Archaea
gtcaaagcacccgagtgaggtccggatgaggctcgttacacgagtcgaatctgggcttcgcaagggggcttaagtcgtaacaaggtagcc	Archaea|Halobacteriaceae|Halorubrum|Halorubrum+aidingense	DQ355813	unieuk.125	Archaea
gtcaaagcacccgagtgaggtccggatgaggctcgtcacacgagtcgaatctgggcttcgcaagggggcttaagtcgtaacaaggtagcc	Archaea|Halobacteriaceae|Halorubrum|Halorubrum+alkaliphilum	AY510708	unieuk.126	Archaea
gtcaaagcacccgagtgaggtccggatgaggctcgtagcacgagtcgaatctgggcttcgcaaggggt	Archaea|Halobacteriaceae|Halorubrum|Halorubrum+aquaticum	AM268115	unieuk.127	Archaea
gtcaaagcacccgagtgaggtccggatgaggcacgttccacgtgtcgaatctgggcttcgcaagggggcttaagtcgtaacaaggtagcc	Archaea|Halobacteriaceae|Halorubrum|Halorubrum+arcis	DQ355793	unieuk.128	Archaea
gtcaaagcacccgagtgaggtccggatgaggcgtacctcgtacgtcgaatctgggcttcgcaagggggcttaagtcgtaacaagg	Archaea|Halobacteriaceae|Halorubrum|Halorubrum+californiense	EF139654	unieuk.129	Archaea
gtcaaagcacccgagtgaggtccggatgaggcgtacctcgtacgtcgaatctgggcttcgcaagggggcttaagtcgtaacaaggtagcc	Archaea|Halobacteriaceae|Halorubrum|Halorubrum+chaoviator	AM048786	unieuk.130	Archaea
gtcaaagcacccgagtgaggtccggatgaggcgttccacgaacgtcgaatctggcttcgcaagggggcttaagtcgtaacaaggtagcc	Archaea|Halobacteriaceae|Halorubrum|Halorubrum+coriense	L00922	unieuk.131	Archaea
gttaaagcacccgagtgaggtccggatgaggcgttccacgaacgtcgaatctggctttgcaagggggcttaagtcgtaacaaggtagcc	Archaea|Halobacteriaceae|Halorubrum|Halorubrum+distributum	D63572	unieuk.132	Archaea
gtcaaagcacccgagtgaggtccggatgaggcgcgtannacgctcgaatctgggttcgcaa	Archaea|Halobacteriaceae|Halorubrum|Halorubrum+ejinorense	AM491830	unieuk.133	Archaea
gtcaaagcacccgattttctcccggatgagngagtacctcgtacgtcgaatctgggctncgcaagggggctaagt	Archaea|Halobacteriaceae|Halorubrum|Halorubrum+ezzemoulense	DQ118426	unieuk.134	Archaea
gtcaaagcacccgagtgaggtccggatgaggctcgttacacgagtcgaatctggcttcgcaagggggcttaagtcgtaacaaggtagcc	Archaea|Halobacteriaceae|Halorubrum|Halorubrum+lacusprofundi	U17365	unieuk.135	Archaea
gtcaaagcacccgagtgaggtccggatgaggcgcgtcacacgcgtcgaatctgggcttcgcaagggggcttaagtcgtaacaaggtagcc	Archaea|Halobacteriaceae|Halorubrum|Halorubrum+lipolyticum	DQ355814	unieuk.136	Archaea
gtcaaagcacccgagtgaggtccggatgaggcgttccacgaacgtcgaatctgggcttcgcaagggggcttaagtcgtaacaaggtagcc	Archaea|Halobacteriaceae|Halorubrum|Halorubrum+litoreum	EF028067	unieuk.137	Archaea
gtcaaagcacccgagtgaggtccggatgaggcgcggtccacgcgtcgaatctggcttcgcaagggt	Archaea|Halobacteriaceae|Halorubrum|Halorubrum+orientale	AM235786	unieuk.138	Archaea
gtcaaagcacccgagtgaggtccggatgaggcgcgttccacgcgtcgaatctggcttcgcaagggggcttaagtcgtaacaaggtagcc	Archaea|Halobacteriaceae|Halorubrum|Halorubrum+saccharovorum	U17364	unieuk.139	Archaea
gtcaaagcacccgagtgaggtccggatgaggcttgccacgcacgtcgaatctggcttcgcaagggggcttaagtcgtaacaaggtagcc	Archaea|Halobacteriaceae|Halorubrum|Halorubrum+sodomense	D13379	unieuk.140	Archaea
gtcaaagcacccgagtgaggtccggatgaggcgcgccacgcgcgtcgaatctgggcttcgcaagggggcttaagtcgtaacaaggtagcc	Archaea|Halobacteriaceae|Halorubrum|Halorubrum+tebenquichense	FR870448	unieuk.141	Archaea
gtcaaagcacccgagtgaggtccggatgaggcgttccacgaacgtcgaatctgggttcgcaagggggcttaagtcgtaacaaggtagcc	Archaea|Halobacteriaceae|Halorubrum|Halorubrum+terrestre	AB090169	unieuk.142	Archaea
gtcaaagcacccgagtgaggtccggatgaggcgcgttccacgcgtcgaatctgggcttcgcaagggggcttaagtcgtaacaaggtagcc	Archaea|Halobacteriaceae|Halorubrum|Halorubrum+tibetense	AY149598	unieuk.143	Archaea
gtcaaagcacccgagtggggtccggatgaggccgacgcaacgtcggtcgaatctggctccgcaagggggcttaagtcgtaacaaggtagcc	Archaea|Halobacteriaceae|Halorubrum|Halorubrum+trapanicum	D14125	unieuk.144	Archaea
gtcaaagcacccgagtgaggtccggatgaggcgtaccacgtacgtcgaatctgggttcgcaagggggcttaagtcgtaacaaggtagcc	Archaea|Halobacteriaceae|Halorubrum|Halorubrum+vacuolatum	D87972	unieuk.145	Archaea
gtcaaagcacccgagtgaggtccggatgaggcgtacctcgtacgtcgaatctgggcttcgcaagggggcttaagtcgtaacaaggtagcc	Archaea|Halobacteriaceae|Halorubrum|Halorubrum+xinjiangense	AY510707	unieuk.146	Archaea
gtcaaagcacccgagtgaggtccggatgaggccatcgcaagatggtcgaatctgggcttcgcaagggggcttaagtcgtaacaaggtagcc	Archaea|Halobacteriaceae|Halosarcina|Halosarcina+limi	EU931577	unieuk.148	Archaea
gtcaaatcacccgagtggggtccggatgaggccatcatgcgatggtcgaatctgggctccgcaagggggattaagtcgtaacaaggtagcc	Archaea|Halobacteriaceae|Halosimplex|Halosimplex+carlsbadense	AB072815	unieuk.150	Archaea
gtcaaagcacccgagtgaggtccggatgaggccggcgttacgccggtcgaatctgggcttcgcaagggggcttaagtcgtaacaaggtagcc	Archaea|Halobacteriaceae|Halostagnicola|Halostagnicola+alkaliphila	AB533255	unieuk.152	Archaea
gtcaaagcacccgagtgaggtccggatgaggccgtcatccggcggtcgaatctgggcttcgcaagggggcttaagtcgtaacaaggtagcc	Archaea|Halobacteriaceae|Halostagnicola|Halostagnicola+kamekurae	AB489220	unieuk.153	Archaea
gtcaaagcacccgagtgaggtccggatgaggcccctgtacgggggtcgaatctgggcttcgcaagggggcttaagtcgtaacaaggtagcc	Archaea|Halobacteriaceae|Haloterrigena|Haloterrigena+daqingensis	FJ545273	unieuk.155	Archaea
gtcaaagcacccgagtggggtccggatgaggcctcgattccgaggtcgaatctgggctccgcaagggggcttaagtcgtaacaaggtagcc	Archaea|Halobacteriaceae|Haloterrigena|Haloterrigena+hispanica	AM285297	unieuk.156	Archaea
gtcaaagcacccgagtggggtccggatgaggcctcgattccgaggtcgaatctgggctccgcaagggggcttaagtcgtaacaaggtagcc	Archaea|Halobacteriaceae|Haloterrigena|Haloterrigena+limicola	DQ367241	unieuk.157	Archaea
gtcaaagcacccgagtggggtccggatgaggccgacggaacgtcggtcgaatctgggctccgcaagggggcttaagtcgtaacaaggtagcc	Archaea|Halobacteriaceae|Haloterrigena|Haloterrigena+longa	DQ367242	unieuk.158	Archaea
gtcaaagcacccgagtggggtccggatgaggccgacgcaacgtcggtcgaatctggctccgcaagggggcttaagtcgtaacaaggtagcc	Archaea|Halobacteriaceae|Haloterrigena|Haloterrigena+saccharevitans	AY820137	unieuk.159	Archaea
gtcaaagcacccgagtggggtccggatgaggcctggcgcaaagccgtcgaatctgggtccgcaagggt	Archaea|Halobacteriaceae|Haloterrigena|Haloterrigena+salina	AM942763	unieuk.160	Archaea
gtcaaagcacccgagtggggtccggatgaggccgacgcaacgtcggtcgaatctgggctccgcaagggggcttaagtcgtaacaaggtagcc	Archaea|Halobacteriaceae|Haloterrigena|Haloterrigena+thermotolerans	AF115478	unieuk.161	Archaea
gtcaaagcacccgagtggggtccggatgaggcctctgtaacagaggtcgaatctgggctccgcaagggggcttaagtcgtaacaaggtagcc	Archaea|Halobacteriaceae|Haloterrigena|Haloterrigena+turkmenica	CP001860	unieuk.162	Archaea
gtcaaagcacccgagtgaggtccggatgaggccatcatgcgatggtcgaatctgggcttcgcaagggggcttaagtcgtaacaaggtaacc	Archaea|Halobacteriaceae|Halovenus|Halovenus+aranensis	HQ197980	unieuk.164	Archaea
gtcaaagcacccgagtggggtccggatgaggcccggtttccgggtcgaatctgggctccgcaagggggcttaagtcgtaacaaggtagcc	Archaea|Halobacteriaceae|Natrialba|Natrialba+aegyptia	AF251941	unieuk.166	Archaea
gttaaagcacccgagtggggtccggatgaggccggttcccgggtcgaatctggctccgcaagggggcttaagtcgtaacaaggtagcc	Archaea|Halobacteriaceae|Natrialba|Natrialba+asiatica	D14123	unieuk.167	Archaea
gtcaaagcacccgagtggggtccggatgaggcccggtttccgggtcgaatctgggctccgcaagggggcttaagtcgtaacaaggtagcc	Archaea|Halobacteriaceae|Natrialba|Natrialba+chahannaoensis	AJ004806	unieuk.168	Archaea
gtcaaagcacccgagtggggtccggatgaggctcggtttccgggtcgaatctgggctccgcaagggggcttaagtcgtaacaaggtagcc	Archaea|Halobacteriaceae|Natrialba|Natrialba+hulunbeirensis	AF262026	unieuk.169	Archaea
gtcaaagcacccgagtggggtccggatgaggcccggtttaccgggtcgaatctggctccgcaagggggcttaagtcgtaacaaggtagcc	Archaea|Halobacteriaceae|Natrialba|Natrialba+magadii	X72495	unieuk.170	Archaea
gtcaaagcacccgagtggggtccggatgaggcccggtttccgggtcgaatctggctccgcaagggggcttaagtcgtaacaaggtagcc	Archaea|Halobacteriaceae|Natrialba|Natrialba+taiwanensis	D14124	unieuk.171	Archaea
gtcaaagcacccgagtggggtccggttgaggccgacgcaacgtcggtcgaatctggctccgcaagggggcttaagtcgtaacaaggtagcc	Archaea|Halobacteriaceae|Natrinema|Natrinema+altunense	AY208972	unieuk.173	Archaea
gtcaaagcacccgagtggggtccggttgaggccgagggaacgtcggtcgaatctggctccgcaagg	Archaea|Halobacteriaceae|Natrinema|Natrinema+ejinorense	AM231733	unieuk.174	Archaea
gtcaaagacaacccgagtggggtccggatgaggccgacgcaacgtcggtcgaa	Archaea|Halobacteriaceae|Natrinema|Natrinema+gari	AB289741	unieuk.175	Archaea
gtcaaagcacccgagtggggtccggatgaggccgacgcaacgtcggtcgaatctgggctccgcaagggggcttaagtcgtaacaaggtagcc	Archaea|Halobacteriaceae|Natrinema|Natrinema+pallidum	AJ002949	unieuk.176	Archaea
gtcaaagcacccgagtggggtccggatgaggccgacgcaacgtcggtcgaatctggnctccgcaagggggcttaagtcgtaacaaggtagcc	Archaea|Halobacteriaceae|Natrinema|Natrinema+pellirubrum	AJ002947	unieuk.177	Archaea
gtcaaagcacccgagtggggtccggatgaggncgacgcaacgtcggtcgaatctgggctccgcaagggggcttaagtcgtaacaaggtagcc	Archaea|Halobacteriaceae|Natrinema|Natrinema+versiforme	AB023426	unieuk.178	Archaea
gtcaaatcacccgagtgggatccggatgaggctcggttcccgagtcgaatctgggttccgcaagggggattaagtcgtaacaaggtagcc	Archaea|Halobacteriaceae|Natronoarchaeum|Natronoarchaeum+mannanilyticum	AB501361	unieuk.180	Archaea
gtcaaagcacccgagtggggtccggatgagcgcttccggcggtcgaatctgggctccgcaagggggcttaagtcgtaacaaggtagcc	Archaea|Halobacteriaceae|Natronobacterium|Natronobacterium+gregoryi	D87970	unieuk.182	Archaea
gtcaaagcacccgagtgaggtccggatgaggcccctgtacgggggtcgaatctgggcttcgcaagggggcttaagtcgtaacaaggtagcc	Archaea|Halobacteriaceae|Natronococcus|Natronococcus+amylolyticus	D43628	unieuk.184	Archaea
gtcaaagcacccgagtgaggtccggatgaggcccccgcacgggggtcgaat	Archaea|Halobacteriaceae|Natronococcus|Natronococcus+jeotgali	EF077631	unieuk.185	Archaea
gtcaaagcacccgagtgaggtcnggatgaggccccttctgggggtcgaatctgggcttcgcaagnnggcttaagtcgtaacaaggtagcc	Archaea|Halobacteriaceae|Natronococcus|Natronococcus+occultus	Z28378	unieuk.186	Archaea
gtcaaagcacccgagtggggtccggatgaggcccggtttccgggtcgaatctgggctccgcaagggggcttaagtcgtaacaaggtagcc	Archaea|Halobacteriaceae|Natronolimnobius|Natronolimnobius+baerhuensis	AB125106	unieuk.188	Archaea
gtcaaagcacccgagtggggtccggatgaggccactgtatagtggtcgaatctgggctccgcaagggggcttaagtcgtaacaaggtagcc	Archaea|Halobacteriaceae|Natronolimnobius|Natronolimnobius+innermongolicus	AB125108	unieuk.189	Archaea
gtcaaagcacccgagtggggtccggatgaggcctggctaccaggtcgaatctgggctccgcaagggggcttaagtcgtaacaaggtagcc	Archaea|Halobacteriaceae|Natronomonas|Natronomonas+pharaonis	CR936257	unieuk.191	Archaea
gtcaaagcacccgagtgaggtccggatgaggcccggtttccgggtcgaatctgggcttcgcaagggggcttaagtcgtaacaaggtagcc	Archaea|Halobacteriaceae|Natronorubrum|Natronorubrum+aibiense	DQ205516	unieuk.193	Archaea
gtcaaagcacccgagtgaggtccggatgaggccgccgcaacggcggtcgaatctgggcttcgcaagggggcttaagtcgtaacaaggtagcc	Archaea|Halobacteriaceae|Natronorubrum|Natronorubrum+bangense	Y14028	unieuk.194	Archaea
gtcaaagcacccgagtgaggtccggatgaggccgccgcaacggcggtcgaatctgggcttcgcaagggggcttaagtcgtaacaaggtagcc	Archaea|Halobacteriaceae|Natronorubrum|Natronorubrum+sulfidifaciens	DQ535889	unieuk.195	Archaea
gtcaaagcacccgagtgaggtccggatgaggcctggattcccaggtcgaatctgggcttcgcaagggggcttaagtcgtaacaaggtagcc	Archaea|Halobacteriaceae|Natronorubrum|Natronorubrum+tibetense	AB005656	unieuk.196	Archaea
gtcaaagcacccgagtgaggtccggatgaggccaccatgcggtggtcgaatctgggcttcgcaagggggcttaagtcgtaacaaggtagcc	Archaea|Halobacteriaceae|Salarchaeum|Salarchaeum+japonicum	AB454051	unieuk.198	Archaea
gtcgctccatccgagtgtgctaaaaatgaggtatggtcagtctggtcgtatcgaatttctagtatgcgaggggggagaagtcgtaacaaggtagcc	Archaea|Lokiarchaeota|Lokiarchaeum|Lokiarchaeum+sp. GC14_75	JYIM01000321	unieuk.87181	Archaea
gtcacgccacccaaaaagggtttggatgaggctttaatcttaggttaaggtcgaatctgggttctttgaggagg	Archaea|Methanobacteriaceae|Methanobacterium|Methanobacterium+aarhusense	AY386124	unieuk.201	Archaea
gtcacgccacccaaaaagggtttggatgaggactgtagtctttttggttatggtcgaatctgggttctttgaggagggcgaagtcgtaacaaggtaacc	Archaea|Methanobacteriaceae|Methanobacterium|Methanobacterium+alcaliphilum	DQ649335	unieuk.202	Archaea
gtcacgccacccaaaaagggtttggatgaggcctcagtctttggttggggtcgaatctgggttctttg	Archaea|Methanobacteriaceae|Methanobacterium|Methanobacterium+arcticum	DQ517520	unieuk.203	Archaea
gtcacgccacccaaaaagggtttggatgaggccttagtctagcggctaaggtcgaatctaggttctttgaggagggcgaagtcgtaacaaggtaacc	Archaea|Methanobacteriaceae|Methanobacterium|Methanobacterium+beijingense	AY350742	unieuk.204	Archaea
gtcacgccacccaaaaagggtttggatgaggccccaatctttgttggttgggctcgaatctgggttctttgaggagggcgaagtcgtaacaaggtagcc	Archaea|Methanobacteriaceae|Methanobacterium|Methanobacterium+congolense	AF233586	unieuk.205	Archaea
gtcacgccacccaaaaagggtttggatgaggccctagtctttgcgggctagggtcgaatctaggttctttgaggagggc	Archaea|Methanobacteriaceae|Methanobacterium|Methanobacterium+ferruginis	AB542743	unieuk.206	Archaea
gtcacgccacccaaaaagggtttggatgaggctatagtctttctggttatggtcgaatctgggttctttgaggagggcgaagtcgtaacaaggtagcc	Archaea|Methanobacteriaceae|Methanobacterium|Methanobacterium+flexile	EU333914	unieuk.207	Archaea
gtcacgccacccaaaaagggtttggatgaggccatagtctttggttatggtcgaatctaggttcttt	Archaea|Methanobacteriaceae|Methanobacterium|Methanobacterium+formicicum	AF169245	unieuk.208	Archaea
gtcacgccacccaaaaagggtttggatgaggcctcagtctttggttggggtcgaatctgggttctttgaggagggc	Archaea|Methanobacteriaceae|Methanobacterium|Methanobacterium+ivanovii	AF095261	unieuk.209	Archaea
gtcacgccacccaaaaagggtttggatgaggcctcagtctttggctaaggtcgaatctaggttctttgaggagggcgaagtcgtaacaaggtagcc	Archaea|Methanobacteriaceae|Methanobacterium|Methanobacterium+kanagiense	AB368917	unieuk.210	Archaea
gtcacgccacccaaaaagggtttggatgaggctgtagtctttttggttatggtcgaatctgggttttttgaggagggcgaagtcgtaacaaggtagcc	Archaea|Methanobacteriaceae|Methanobacterium|Methanobacterium+movens	EU366499	unieuk.211	Archaea
gtcacgccacccaaaaagggtttggatgaggccttagtcttaggctaaggtcgaatctgggttctttgaggagggcgaagtcgtaacaaggtancc	Archaea|Methanobacteriaceae|Methanobacterium|Methanobacterium+oryzae	AF028690	unieuk.212	Archaea
gtcacgccacccaaaaagggtttggatgaggccctagtctttgttggttagggtcgaanctgggtnctttgaggagggcgaagncgt	Archaea|Methanobacteriaceae|Methanobacterium|Methanobacterium+palustre	AF093061	unieuk.213	Archaea
gtcacgccacccaaaaagggtttggatgaggccttagtctttggttaaggtcgaatctaggttctttgaggagggc	Archaea|Methanobacteriaceae|Methanobacterium|Methanobacterium+petrolearium	AB542742	unieuk.214	Archaea
gtcacgccacccaaaaagggtttggatgaggccctagtcttcattggttagggtcgaatctgggttctttgaggagggcgaagtcgtaacaaggtagcc	Archaea|Methanobacteriaceae|Methanobacterium|Methanobacterium+subterraneum	X99044	unieuk.215	Archaea
gtnacaccacccaaaaagggctgggatgaggctttgatcttaggttaaattcgaatctcggttttttgaggagggtga	Archaea|Methanobacteriaceae|Methanobrevibacter|Methanobrevibacter+curvatus	U62533	unieuk.217	Archaea
gtcacaccacccaaaaagggcttggatgaggctttaatctttggttaaattcgaatctaggttttttgaggagggtga	Archaea|Methanobacteriaceae|Methanobrevibacter|Methanobrevibacter+filiformis	U82322	unieuk.218	Archaea
gtcacaccacccaaaaagggtttggatgaggccataattttcaaatgttattgtcgaatctaggttttttgaggagggtgaagtcgtaacaaggtagcc	Archaea|Methanobacteriaceae|Methanosphaera|Methanosphaera+stadtmanae	CP000102	unieuk.220	Archaea
gtcacgccacccaaaaagggtccagatgaggccacaatctattggttgtggtcgaatctgggttctttgaggagggcgaagtcgtaacaaggtagcc	Archaea|Methanobacteriaceae|Methanothermobacter|Methanothermobacter+crinale	HQ283273	unieuk.222	Archaea
gtcacgccacccaaaaagggcttggatgacggacacaacacttctgttgtggatcgaatctgggttctttgacggacgggcgaacgtcgtaacaaggtagcc	Archaea|Methanobacteriaceae|Methanothermobacter|Methanothermobacter+defluvii	X99046	unieuk.223	Archaea
gtcacgccacccaaaaagggcttggatgaggccacagtattttgctgtggtcgaatctgggttctttgaggagggcgaagtcgtaacaaggtagcc	Archaea|Methanobacteriaceae|Methanothermobacter|Methanothermobacter+marburgensis	X15364	unieuk.224	Archaea
gtcacgccacccaaaaagggcttggatgaggccacaacattctgttgtggtcgaatctgggttctttgaggagggcgaagtcgtaacaaggtagcc	Archaea|Methanobacteriaceae|Methanothermobacter|Methanothermobacter+thermoflexus	X99047	unieuk.225	Archaea
gtcacgccacccaaaaagggcttggatgaggccacaacattctgttgtggtcgaatctgggttctttgaggagggcgaagtcgtaacaaggtagcc	Archaea|Methanobacteriaceae|Methanothermobacter|Methanothermobacter+thermophilus	X99048	unieuk.226	Archaea
gtcacgccacccaaaaagggcttggatgaggccacagcaccttgttgtggtcgaatctgggttctttgaggagggcgaagtcgtaacaaggtagcc	Archaea|Methanobacteriaceae|Methanothermobacter|Methanothermobacter+wolfeii	AB104858	unieuk.227	Archaea
gtcacgccacccgagttgagcccaagtgaggccctgtccgcgagggcagggtcgaacttggttcagcgct	Archaea|Methanocaldococcaceae|Methanocaldococcus|Methanocaldococcus+fervens	AF056938	unieuk.230	Archaea
gtcacaccacccgagtcgagcccaagtgaggcctcgtccgaaagggcggggtcgaacttgggttcggcgaggggggtg	Archaea|Methanocaldococcaceae|Methanocaldococcus|Methanocaldococcus+indicus	AF547621	unieuk.231	Archaea
gtcacgccacccgagtcgagcccangtgaggcccatccgcaagggtggggtcgaacctgggttgcgaaggggg	Archaea|Methanocaldococcaceae|Methanocaldococcus|Methanocaldococcus+infernus	AF025822	unieuk.232	Archaea
gtcacgccacccgagttgagcccaagtgaggccctgtccgcaagggcagggtcgaacttgggttcagcgaggggggcgaagtcgtaacaaggtagcc	Archaea|Methanocaldococcaceae|Methanocaldococcus|Methanocaldococcus+jannaschii	L77117	unieuk.233	Archaea
gtcacgccacccgagtcgggtccaggtgaggcccattccgttaaggggtgggtcgaacctgg	Archaea|Methanocaldococcaceae|Methanocaldococcus|Methanocaldococcus+villosus	FJ766848	unieuk.234	Archaea
gtcacgccacccgaattgagcccaagttgaagccctgtccgcaaagggcagggtccaaacttgttcagcaagggggg	Archaea|Methanocaldococcaceae|Methanocaldococcus|Methanocaldococcus+vulcanius	AF051404	unieuk.235	Archaea
gtcacgccacccgagttgggtctaggtgaggccctggcctctggctggggtcgaacctaggctcagcgaggggggcgaagtcgtaacaaggtagcc	Archaea|Methanocaldococcaceae|Methanotorris|Methanotorris+igneus	CP002737	unieuk.237	Archaea
gtcaaaccacccgagtggggtttgaatgagggcctctttcattgagaggctcgaattcatgctctgtaaggggggttaagtcgtaacaaggtagcc	Archaea|Methanocellaceae|Methanocella|Methanocella+arvoryzae	AM114193	unieuk.240	Archaea
gtcaaaccacccgagcggggcgtgaataaggactcttttccttgaagagctcgaattcacgttctgtaaggggggttaagtcgtaacaaggtagcc	Archaea|Methanocellaceae|Methanocella|Methanocella+conradii	JN048683	unieuk.241	Archaea
gtcaaaccacccgagcggggcgtgaatgaggatccttttcattgaaggactcgaattcatgttctgtaaggggggttaagtcgtaacaaggtaccc	Archaea|Methanocellaceae|Methanocella|Methanocella+paludicola	AB196288	unieuk.242	Archaea
gtcacaccacccgagttgggttgaggtgaggccctagcctttggctaaggtcgaacctgggctcagcaaggggg	Archaea|Methanococcaceae|Methanococcus|Methanococcus+aeolicus	DQ195164	unieuk.245	Archaea
gtcacaccacccgagttgggttgaggtgaggccctagcctttggctaagggtcgac	Archaea|Methanococcaceae|Methanothermococcus|Methanothermococcus+okinawensis	AB057722	unieuk.247	Archaea
gtcacaccacccgagttgggttgaggtgaggctttggcctttggctaaggtcgaacctgggctcagcgaggggggnnnnnnngtaacaagnnnnnn	Archaea|Methanococcaceae|Methanothermococcus|Methanothermococcus+thermolithotrophicus	M59128	unieuk.248	Archaea
gtcaaaccatcctagtggggtttggatgagtccctngtctttgccggggtcgaatctaggttccgtgaggaggg	Archaea|Methanocorpusculaceae|Methanocorpusculum|Methanocorpusculum+parvum	M59147	unieuk.251	Archaea
gtcaaaccatcctagtggggtttggatgagtccctggtctttgccggggtcgaatctaggttccgtgaggagggttaagtcgtaacaaggtagcc	Archaea|Methanocorpusculaceae|Methanocorpusculum|Methanocorpusculum+sinense	FR749947	unieuk.252	Archaea
gtcaaaccacccgagttgggtttcagtgaggatgtttcttattggggctttcgaactgagattcagcaaggagggttaagtcgtaacaaggta	Archaea|Methanomicrobia|Methanomassiliicoccus|Methanomassiliicoccus+luminyensis	HQ896499	unieuk.283	Archaea
gtcaaaccacccgagtggggtttggatgaggctgcggtcgttgccgcagtcgaatctaggttccgcaaggggggttaagtcgtaacaaggtagcc	Archaea|Methanomicrobiaceae|Methanoculleus|Methanoculleus+chikugoensis	AB038795	unieuk.255	Archaea
gtcaaaccacccgagtggggtttggatgagcctgcggtcgttgccgcagtcgaatctaggttccgcaaggggggttaagtcgtaacaaggtaacc	Archaea|Methanomicrobiaceae|Methanoculleus|Methanoculleus+hydrogenitrophicus	FJ977567	unieuk.256	Archaea
gtcaaaccacccgagtggggtttggatgaggctgcggtcgttgccgcagtcgaatctaggttccgcaaggggggttaagnngtaacaagnnnnnn	Archaea|Methanomicrobiaceae|Methanoculleus|Methanoculleus+marisnigri	M59134	unieuk.257	Archaea
gtcaaaccatcttagtggggtttggatgaggctgcggtcgttgccgcagtcgaatctaggttccgcaaggagggttaagtcgtaacaaggtagcc	Archaea|Methanomicrobiaceae|Methanoculleus|Methanoculleus+palmolei	Y16382	unieuk.258	Archaea
gtcaaaccacccgagtggggtttggatgaggctgcggtcgttgccgcagtcgaatctaggttcgcagggggtt	Archaea|Methanomicrobiaceae|Methanoculleus|Methanoculleus+submarinus	AF531178	unieuk.259	Archaea
gtcaaaccacccgagtggggtttggatgaggctgcggtcgttgccgcagtcgaatctaggttccgcaaggggggttaagtcgtaacaaggtagcc	Archaea|Methanomicrobiaceae|Methanoculleus|Methanoculleus+thermophilus	AB065297	unieuk.260	Archaea
gtcaaaccacccgagtggggtttggatgaggctgtggtcgttgccacagtcgaatctaggttccgcaaggggggtt	Archaea|Methanomicrobiaceae|Methanofollis|Methanofollis+aquaemaris	AF262035	unieuk.262	Archaea
gtcaaaccacccgagtggggtttggatgaggctgcggttgttgccgtagtcgaatctaggttccgcaaggggggtt	Archaea|Methanomicrobiaceae|Methanofollis|Methanofollis+ethanolicus	AB371073	unieuk.263	Archaea
gtcaaaccacccgagtgaggtttggatgaggctgcggttgttgccgtagtcgaatctaggtttcgcaaggggggttaagtcgtaacaaggtagcc	Archaea|Methanomicrobiaceae|Methanofollis|Methanofollis+liminatans	Y16428	unieuk.264	Archaea
gncaaaccacccgagtgaggtttggatgaggctgcggttgttgccgtagtcgaatctaggtttcgcaagggng	Archaea|Methanomicrobiaceae|Methanofollis|Methanofollis+tationis	AF095272	unieuk.265	Archaea
gtcaaaccatccgagtgaggtctggatgagcctgtggtttttgccgcagtcgaatctaggtttcgcaaggagggttaagtcgtaacaaggtagcc	Archaea|Methanomicrobiaceae|Methanogenium|Methanogenium+cariaci	FR733663	unieuk.267	Archaea
gtcaaaccatccgagtgaggtctggatgagcctgtggtttttgccgcagtcgaatctaggtttcgcaaggagggttaagtcgtaacaaggtagcc	Archaea|Methanomicrobiaceae|Methanogenium|Methanogenium+frigidum	FR749908	unieuk.268	Archaea
gtcaaaccatccgagtgaggtctggatgagcctgtggtttttgccgcagtcgaatctaggtttcgcaaggagggttaagtcgtaacaaggtaacc	Archaea|Methanomicrobiaceae|Methanogenium|Methanogenium+marinum	DQ177344	unieuk.269	Archaea
gtcaaaccatccgagtgaggtttggatgagcctgtggtttttgccgcagtcgaatctaggtttcgcaaggaggg	Archaea|Methanomicrobiaceae|Methanogenium|Methanogenium+organophilum	M59131	unieuk.270	Archaea
gtcaaaccatcttagtgaggtttggatgaggctgtggttaactgccacagtcgaatctaggtttcgcaaggagggttaagnngtaacaagnnnnnn	Archaea|Methanomicrobiaceae|Methanomicrobium|Methanomicrobium+mobile	M59142	unieuk.272	Archaea
gtcaaaccacccgagtgaggtttggatgaggctgtggttaattgccgcagtcgaatctaggtttcgcaaggggggttaagtcgtaacaaggtagcc	Archaea|Methanomicrobiaceae|Methanoplanus|Methanoplanus+endosymbiosus	FR733674	unieuk.274	Archaea
gtcaaaccacccgagtgaggtttggatgaggctgtggttaattgccgcagtcgaatctaggtttcgcaaggggggttaagnngtaacaagnnnnnn	Archaea|Methanomicrobiaceae|Methanoplanus|Methanoplanus+limicola	M59143	unieuk.275	Archaea
gtcaaaccacccgagtgaggtttggatgaggctgtggtttttgccgcagtcgaatctaggttttgcaaggggggttaagtcgtaacaaggtagcc	Archaea|Methanomicrobiaceae|Methanoplanus|Methanoplanus+petrolearius	U76631	unieuk.276	Archaea
gtcaaaccacccgagtggggtttggatgaggcggcagtttatgctgctgtcgaatctaggttccgcaaggggggttaagtcgtaacaaggtagcc	Archaea|Methanomicrobiales|Methanocalculus|Methanocalculus+halotolerans	AF033672	unieuk.279	Archaea
gtcaaaccacccgagtggggtctggatgaggcggcagtttatgctgctgtcgaatctaggttccgcaaggggggttaagtcgtaacaagg	Archaea|Methanomicrobiales|Methanocalculus|Methanocalculus+pumilus	AB008853	unieuk.280	Archaea
gtcacgccacccgagccccccgggggcaagcccccggtccgcaagggctgggggcgagcccccggggggtgaggggggcgaagtcgtaacaaggtagcc	Archaea|Methanopyraceae|Methanopyrus|Methanopyrus+kandleri	AE009439	unieuk.286	Archaea
gtcaaaccacccgagtgaggtcttgatgaggctgcggtatacgccgtggtcgaatctgggtttcgcaaggggggtt	Archaea|Methanoregulaceae|Methanolinea|Methanolinea+mesophila	AB447467	unieuk.289	Archaea
gtcaaaccacccgagtggggtcttgatgaggctgcggttgccgccgtggtcgaatctaggttccgcaaggggggttaagtcgtaacaaggta	Archaea|Methanoregulaceae|Methanolinea|Methanolinea+tarda	AB162774	unieuk.290	Archaea
gtcaaaccacccgagtgaggtcttgatgaggttgtcgttttctgcggcgatcgaatctaggttttgcaaggggggttaagtcgtaacaaggtagcc	Archaea|Methanoregulaceae|Methanoregula|Methanoregula+boonei	DQ282124	unieuk.292	Archaea
gtcaaaccacccgagtgaggtcttgatgaggccgtcgtatctgcggcggtcgaatctaggttttgcaaggggggtt	Archaea|Methanoregulaceae|Methanoregula|Methanoregula+formicica	AB479390	unieuk.293	Archaea
gtcaaaccactcgagtggggtcttgatgaggctgcggttttcgccgtagtcgaatctaggttccgcaagaggggttaagtcgtaacaaggtagcc	Archaea|Methanoregulaceae|Methanosphaerula|Methanosphaerula+palustris	EU156000	unieuk.295	Archaea
gtcaaaccacccgagtagggtctgaatgagagcgctttctttggaggcgttcgaatttgggctttgcaaggggggttaagtcgtaacaaggtagcc	Archaea|Methanosaetaceae|Methanosaeta|Methanosaeta+concilii	CP002565	unieuk.298	Archaea
gtcaaaccacccgagtagggtccggatgagggtgtatcctcttgatacattcgaatccgggctttgcaaggggggtt	Archaea|Methanosaetaceae|Methanosaeta|Methanosaeta+thermophila	AB071701	unieuk.299	Archaea
gtcaaaccacccgagtggggtatgggtgagggtatggacatcgtgccgtattcaaacctgaattccgcaagggggggttaagtcgtaacaaggtagcc	Archaea|Methanosarcinaceae|Methanimicrococcus|Methanimicrococcus+blatticola	AJ238002	unieuk.302	Archaea
gtcaaaccacccgagtgaggtatgggtgagggcacggacttagtgccgtgttcgaacctaaatttc	Archaea|Methanosarcinaceae|Methanococcoides|Methanococcoides+alaskense	AY941801	unieuk.304	Archaea
gtcaaaccacccgagtgaggtatgggtgagggcacggacttagtgccgtgttcgaacctaaatttcgcaaggggggttaagtcgtaacaaggtagcc	Archaea|Methanosarcinaceae|Methanococcoides|Methanococcoides+burtonii	CP000300	unieuk.305	Archaea
gtcaaaccacccgagtgaggtatgggtgagggcacggattttgtgccgtgttcgaacctaaatttcgcaaggggggttaagtcgtaacaaggtagcc	Archaea|Methanosarcinaceae|Methanococcoides|Methanococcoides+methylutens	FR733669	unieuk.306	Archaea
gtcaaaccacccgagtgaggtttgggtgagggcatgaaccccaaggtgtcatgctcgaaccttaatctcgcaaggggggttaagtcgtaacaaggtagcc	Archaea|Methanosarcinaceae|Methanohalobium|Methanohalobium+evestigatum	FR733675	unieuk.308	Archaea
gtcaaaccacccgagtgaggtatgggtgagggcgcggactaagtgctgcgttcgaacctaaatttcgcaaggggggttaagtcgtaacaaggtagcc	Archaea|Methanosarcinaceae|Methanohalophilus|Methanohalophilus+halophilus	FR733671	unieuk.310	Archaea
gtcaaaccacccgagtgaggtatgggtgagggcgcggacttagtgctgcgttcgaaccnnaattncgcnagggggg	Archaea|Methanosarcinaceae|Methanohalophilus|Methanohalophilus+mahii	M59133	unieuk.311	Archaea
gtcaaaccacccgagtgaggtatgggtgaggtcatggactagtgccgtgttcgaacctaaatttcgcaaggggggttaagtcgtaacaaggtagcc	Archaea|Methanosarcinaceae|Methanolobus|Methanolobus+bombayensis	FR733684	unieuk.313	Archaea
gncaaaccacccgagtgaggtatgggtgagggcacagacaaagtgctgtgttcgaacctaaatttcgcaaggg	Archaea|Methanosarcinaceae|Methanolobus|Methanolobus+oregonensis	U20152	unieuk.314	Archaea
gtcaaaccacccgagtgaggtatgggtgagggcatggactcgtgccgtgttcgaacctaaatttcgcaaggggggtt	Archaea|Methanosarcinaceae|Methanolobus|Methanolobus+profundi	AB370245	unieuk.315	Archaea
gncaaaccacccgagtgaggtatgggtgagggcacggaccaagtgccgtgctcgaacctaaatttcgcgggg	Archaea|Methanosarcinaceae|Methanolobus|Methanolobus+taylorii	U20154	unieuk.316	Archaea
gtcaaaccacccgagtgaggtatgggtgagggcatggactagtgccgtgttcgaaccnnaatttcgcaaggg	Archaea|Methanosarcinaceae|Methanolobus|Methanolobus+vulcani	U20155	unieuk.317	Archaea
gtcaaaccacccgagtgaggtatgggtgagggcacgaactttgtgtcgtgttcgaacctaaatttcgcaaggggggttaagtcgtaacaaggtagcc	Archaea|Methanosarcinaceae|Methanolobus|Methanolobus+zinderi	EU711413	unieuk.318	Archaea
gtcaaaccacccgagtgaggtatgggtgagggcatagacattgtgctgtgttcgaacctaaattttgcaaggggggttaagtcgtaacaaggtagcc	Archaea|Methanosarcinaceae|Methanomethylovorans|Methanomethylovorans+hollandica	AF120163	unieuk.320	Archaea
gtcaaaccacccgagtgaggtatgggtgagggcatggacaatgtgctgtgttcgaacctaaattttgcaaggggggttaagtcgtaacaaggtagcc	Archaea|Methanosarcinaceae|Methanomethylovorans|Methanomethylovorans+thermophila	AY672821	unieuk.321	Archaea
gtcaaaccacccgagtgaggtatgggtgagggcacgaactaagtgtcgtgttcgaacctaaatttcgcaagggtggttaa	Archaea|Methanosarcinaceae|Methanosalsum|Methanosalsum+zhilinae	FJ224366	unieuk.323	Archaea
gtcaaaccacccgagtgaggtatgggtgagggcacggacttcgtgccgtgttcgaacctnaattttgcaagggggg	Archaea|Methanosarcinaceae|Methanosarcina|Methanosarcina+acetivorans	M59137	unieuk.325	Archaea
gtcaaaccacccgagtgaggtatgggtgagggcacgaacatcgtgtcgtgttcgaacctgtgctttgcaaggggggttaagtcgtaac	Archaea|Methanosarcinaceae|Methanosarcina|Methanosarcina+barkeri	AJ012094	unieuk.326	Archaea
gtcaaaccacccgagtgaggtatgggtgagggcacggactctgtgccgtgttcgaacctgtgctttgcaaggggggttaagtcgta	Archaea|Methanosarcinaceae|Methanosarcina|Methanosarcina+horonobensis	AB288262	unieuk.327	Archaea
gtcaaaccacccgagtgaggtatgggtgagggcacggacttcgtgccgtgt	Archaea|Methanosarcinaceae|Methanosarcina|Methanosarcina+mazei	AJ012095	unieuk.328	Archaea
gtcaaaccacccgagtgaggtatgggtgagggcacggacatcgtgccgtgttcgaacctgaatttcgcaaggggggttaagtcgtaacaaggtagcc	Archaea|Methanosarcinaceae|Methanosarcina|Methanosarcina+semesiae	AJ012742	unieuk.329	Archaea
gtcaaaccacccgagtgaggtatgggtgagggcacggactcagtgccgtgttcgaacctgaattttgcaaggggggttaagtcgtaacaaggtagcc	Archaea|Methanosarcinaceae|Methanosarcina|Methanosarcina+siciliae	FR733698	unieuk.330	Archaea
gtcaaaccacccgagtgaggtatgggtgagggcacgaactyygtgtcgtgttcgaacctgtgctttgcaaggggggt	Archaea|Methanosarcinaceae|Methanosarcina|Methanosarcina+thermophila	M59140	unieuk.331	Archaea
gtcaaaccacccgagtgaggtatgggtgagggcacgaactctgtgtcgtgttcgaacctgtgctttgcaaggggggttaagtcgtaacaaggtagcc	Archaea|Methanosarcinaceae|Methanosarcina|Methanosarcina+vacuolata	FR733661	unieuk.332	Archaea
gtcacgccacccaaacggggttcggatgaggccatggcctctggccatggtcgaatccgggccccgtgaggagggcgaagtcgtaacaaggtagcc	Archaea|Methanothermaceae|Methanothermus|Methanothermus+fervidus	CP002278	unieuk.335	Archaea
gtcaaaccatccgagctggtgttggatgagggttagctcgagagggttagctcaaatctgatgtcagtgaggagggttaagtcataacaaggtatct	Archaea|Picrophilaceae|Picrophilus|Picrophilus+oshimae	X84901	unieuk.338	Archaea
gtcaaaccatccgagctggtgttggatgagggttagctcgagagggttagctcaaatctgatgtcagtgaggagggttaagtcataacaaggtatct	Archaea|Picrophilaceae|Picrophilus|Picrophilus+torridus	AE017261	unieuk.339	Archaea
gtcgctccacccgagcgggggaggggtgaggccccgtccctcgccagggcggggtcgaacctctcccccgcgaggggggagaagtcgtaacaaggtagcc	Archaea|Pyrodictiaceae|Pyrodictium|Pyrodictium+occultum	M21087	unieuk.342	Archaea
gtcgctccacccgagtgaggaagaagtgaggctccttgcccttcggggtggggagtcgaacttcttcctcgcgatgggggagaagtcgtaacaaggtagcc	Archaea|Sulfolobaceae|Acidianus|Acidianus+ambivalens	D85506	unieuk.345	Archaea
gtcgctccacccgagtgagaagaagtgaggtttcttgccttcggggtggggaatcgaacttcttctccgcgaggggggagaagtcgtaacaaggtagcc	Archaea|Sulfolobaceae|Acidianus|Acidianus+brierleyi	D26489	unieuk.346	Archaea
gtcgctccacccgagtgaggaggaagtgaggctccttgcccttcggggtggggagtcgaacttcctcctcgcgaggggggagaagtcgtaacaaggtagcc	Archaea|Sulfolobaceae|Acidianus|Acidianus+infernus	D85505	unieuk.347	Archaea
gtcgctccacccgagtgaggaagaagtgaggcttcttgcccttcggggtgggaagtcgagcttcttcctcgcgaggggggagaagtcgtaacaaggtaacc	Archaea|Sulfolobaceae|Acidianus|Acidianus+sulfidivorans	AY907891	unieuk.348	Archaea
gtcgctccacccgagtggaggtgaagtgaggccccttgcccttaggggtggggggtcgagcttctcctccgcgaggggggag	Archaea|Sulfolobaceae|Metallosphaera|Metallosphaera+cuprina	FN796482	unieuk.350	Archaea
gtcgctccacccgagtggaggggaagtgaggcctcttgcccttcggggtgggaggtcgagcttctcctccgcgaggggggagaagtcgtaacaaggtagcc	Archaea|Sulfolobaceae|Metallosphaera|Metallosphaera+hakonensis	D86414	unieuk.351	Archaea
gtcgctccacccgagtggaggggaagtgaggcctcttgcccctcggggtgggaggtcgagcttctcctccgcgagggggg	Archaea|Sulfolobaceae|Metallosphaera|Metallosphaera+prunae	X90482	unieuk.352	Archaea
gtcgctccacccgagtggaggggaagtgaggcctcttgcccctcggggtgggaggtcgagcttctcctccgcgaggggggagaagtcgtaacaaggtagcc	Archaea|Sulfolobaceae|Metallosphaera|Metallosphaera+sedula	D26491	unieuk.353	Archaea
gtcgctccacccgaggggaagaggggtgaggttccctgcgatgagtggggaaacgaactcctcttccgcgaggggggagaagtcgtaacaaggtagcc	Archaea|Sulfolobaceae|Stygiolobus|Stygiolobus+azoricus	D85520	unieuk.355	Archaea
gtcgctccacccgagcgagaaaggggtgaggtcccttgcgataagtgggggatcgaactcctttcccgcgaggggggagaagtcgtaacaaggtagcc	Archaea|Sulfolobaceae|Sulfolobus|Sulfolobus+acidocaldarius	D14876	unieuk.357	Archaea
gtcgctccacccgagcgtaagaggcgtgaggatccctgcgaaagtggggattcgaactcctcttacgtgaggggggagaagtcgtaacaaggtagcc	Archaea|Sulfolobaceae|Sulfolobus|Sulfolobus+metallicus	D85519	unieuk.358	Archaea
gtcgctccacccgagtaggagaggggtgaggccccttgcctttaggtggggggtcgagcttctctcctgcaaggggggagaagtcgtaacaaggtagcc	Archaea|Sulfolobaceae|Sulfolobus|Sulfolobus+shibatae	M32504	unieuk.359	Archaea
gtcgctccacccgagtaggagaggggtgaggccccttgcctttgggtggggggtcgagcttctctcctgcaaggggggagaagtcgtaacaaggtagcc	Archaea|Sulfolobaceae|Sulfolobus|Sulfolobus+solfataricus	D26490	unieuk.360	Archaea
gtcgctccacccgagagaggaaggggtgaggtcccctgcgatgagtgggggatcgaactccttcctctcgaggggggagaagtcgtaacaaggtagcc	Archaea|Sulfolobaceae|Sulfolobus|Sulfolobus+tokodaii	AB022438	unieuk.361	Archaea
gtcgctccacccgaaagaggaaggggtgaggtcccctgccatgagtgggggatcgaactccttcctctcgaggggggagaantcctaacaacgtancc	Archaea|Sulfolobaceae|Sulfolobus|Sulfolobus+yangmingensis	AB010957	unieuk.362	Archaea
gtcgctccacccgagagaggaaggggtgaggtcccctgcgatgagtgggggatcgaactccttcctctcgaggggggagaagtcgtaacaaggtagcc	Archaea|Sulfolobaceae|Sulfurisphaera|Sulfurisphaera+ohwakuensis	D85507	unieuk.364	Archaea
gtcactccacccgagcggggtttggatgaggcctcgtccgctgggcggggtcgatcccaggtccgtgagggggag	Archaea|Thermococcaceae|Palaeococcus|Palaeococcus+ferrophilus	AB019239	unieuk.367	Archaea
gtcactccacccgagcggggtttggatgaggcttcgtcctatgggcggagtcgagtccaggctccgtgaggggggagaagtcgtaacaaggtagcc	Archaea|Thermococcaceae|Palaeococcus|Palaeococcus+helgesonii	AY134472	unieuk.368	Archaea
gtcactccacccgagcggagtccgggtgaggcctgatctccttcgggaggtcaggtcgagcccgggctccgtgaggggggagaagtcgtaacaaggtagcc	Archaea|Thermococcaceae|Pyrococcus|Pyrococcus+furiosus	AE009950	unieuk.370	Archaea
gtcactccacccgagcggggcccgggtgaggcccgatctccttcgggaggtcgggtcgagcctgggctccgtgaggggggagaagtcgtaacaaggtagcc	Archaea|Thermococcaceae|Pyrococcus|Pyrococcus+glycovorans	AY099168	unieuk.371	Archaea
gtcactccacccgagcggagtccgggtgaggcctgatctccttcgggaggtcaggtcgagcccgggctccgtgagggggagaagtcgtaacaaggtagcc	Archaea|Thermococcaceae|Pyrococcus|Pyrococcus+horikoshii	AY099169	unieuk.372	Archaea
gtcactccacccgagcggggtccgggtgaggcccagtctccttcgggaggctgggtcgag	Archaea|Thermococcaceae|Pyrococcus|Pyrococcus+yayanosii	EU682399	unieuk.373	Archaea
gtcactccacccgagcggggtccgggtgaggcctgatctcccttcggggaggtcgggtcgagcctgggctccgtgaggggggagaagtcgtaacaaggtagcc	Archaea|Thermococcaceae|Thermococcus|Thermococcus+acidaminovorans	AY099170	unieuk.375	Archaea
gtcactccacccgagcggggtctggatgaggctccgtcctctgggcggggtcgagtccgggctccgtgaggggggagaagtcgtaacaaggtagcc	Archaea|Thermococcaceae|Thermococcus|Thermococcus+aegaeus	AY099171	unieuk.376	Archaea
gtcactccacccgagcggggtctggatgaggctccgtcctctgggcggggtcgagtccgggctccgtgaggggggagaa	Archaea|Thermococcaceae|Thermococcus|Thermococcus+alcaliphilus	AB055121	unieuk.377	Archaea
gtcactccacccgagcggggtctggatgaggctcgatctcccttcggggaggccgggtcgagtccgggctccgtgaggggggagaagtcgtaacaaggtagcc	Archaea|Thermococcaceae|Thermococcus|Thermococcus+atlanticus	AJ310754	unieuk.378	Archaea
gtcactccacccgagcggggtccggatgaggccccgtcgccggctctgaccggatggcggggtcgagtccgggctccgtgagggggagaagtcgtaacaaggta	Archaea|Thermococcaceae|Thermococcus|Thermococcus+barophilus	AY099172	unieuk.379	Archaea
gtcactccacccgagcggggtctggatgaggcctgatctcccttcggggaggtcgggtcgagtctgggctccgtgaggggggagaagtcgtaacaaggtagcc	Archaea|Thermococcaceae|Thermococcus|Thermococcus+barossii	AY099173	unieuk.380	Archaea
gtcactccacccgagcggggtccggatgaggcctgatctcccttcggggaggtcgggtcgagtctgggctccgtgaggggggagaagtcgtaacaaggta	Archaea|Thermococcaceae|Thermococcus|Thermococcus+celer	AY099174	unieuk.381	Archaea
gtcactccacccgagcggggtctggatgaggcctgatctcccttcggggaggccgggtcgagtctgggctccgtgaggggggagaagtcgtaacaaggtagcc	Archaea|Thermococcaceae|Thermococcus|Thermococcus+celericrescens	AB107768	unieuk.382	Archaea
gtcactccacccgagcggggcccgggtgaggcccgatctccttcgggaggtcgggtcgagcctgggctccgtgaggggggagaagtcgtaacaaggtagcc	Archaea|Thermococcaceae|Thermococcus|Thermococcus+chitonophagus	AY099175	unieuk.383	Archaea
gtcactccacccgagcggggtctggatgaggcctgatctcccttcggggaggtcgggtcgagtctgggctccgtgaggggggagaagtcgtaacaaggtagcc	Archaea|Thermococcaceae|Thermococcus|Thermococcus+coalescens	AB107767	unieuk.384	Archaea
gtcactccacccgagcggggtccgggtgaggcctggtctcccttcggggaggccgggtcgagcctgggctccgtgaggggggagaagtcgtaacaaggtagcc	Archaea|Thermococcaceae|Thermococcus|Thermococcus+fumicolans	AY099176	unieuk.385	Archaea
gtcactccacccgagcggggtccgggtgaggcctggtctcccttcggggaggccgggtcgagcctgggctccgtgaggggggagaagtcgtaacaaggtagcc	Archaea|Thermococcaceae|Thermococcus|Thermococcus+gorgonarius	AY099177	unieuk.386	Archaea
gtcactccacccgagcggggtccgggtgaggcctggtctcccttcggggaggccgggtcgagctgggctccgtgagggggagaagtcgta	Archaea|Thermococcaceae|Thermococcus|Thermococcus+guaymasensis	AY099178	unieuk.387	Archaea
gtcactccacccgagcggggtctggatgaggcctgatctcccttcggggaggtcgggtcgagtctgggctccgtgaggggggagaagtcgtaacaaggtagc	Archaea|Thermococcaceae|Thermococcus|Thermococcus+hydrothermalis	AY099179	unieuk.388	Archaea
gtcactccacccgagcggggtccgggtgaggcctggtctcccttcggggaggccgggtcgagcctgggctccgtgaggggggagaagtcgtaacaaggtagcc	Archaea|Thermococcaceae|Thermococcus|Thermococcus+kodakarensis	D38650	unieuk.389	Archaea
gtcactccacccgagcggggtccgggtgaggcctggtctcccttcggggaggccgggtcgagcctgggctccgtgaggggggagaagtcgtaacaaggtagc	Archaea|Thermococcaceae|Thermococcus|Thermococcus+pacificus	AY099182	unieuk.390	Archaea
gtcactccacccgagcggggtccgggtgaggcctggtctcccttcggggaggccgggtcgagcctgggctccgtgaggggggagaagtcgtaacaaggtagcc	Archaea|Thermococcaceae|Thermococcus|Thermococcus+peptonophilus	AY099183	unieuk.391	Archaea
gtcactccacccgagcggggtctgggtgaggcctggtctcccttcggggaggccgggtcgagcctgggctccgtgaggggggagaagtcgtaacaaggtagcc	Archaea|Thermococcaceae|Thermococcus|Thermococcus+profundus	AY099184	unieuk.392	Archaea
gtcactccacccgagcggggtctggatgaggcctggtctcccttcggggaggccgggtcgagtctgggctccgtgaggggggagaagtcgtaacaaggtagcc	Archaea|Thermococcaceae|Thermococcus|Thermococcus+siculi	AY099185	unieuk.393	Archaea
gtcactccacccgagcggggtccggatgaggcctggtctcccttcggggaggccgggtcgagtctgggctccgtgaggggggagaagtcgtaacaaggtagcc	Archaea|Thermococcaceae|Thermococcus|Thermococcus+stetteri	AY099186	unieuk.394	Archaea
gtcactccacccgagcggggtctggatgaggcctgatctcccttcggggaggtcgggtcgagtctgggctccgtgaggggggagaagtcgtaacaaggtagcc	Archaea|Thermococcaceae|Thermococcus|Thermococcus+thioreducens	AF394925	unieuk.395	Archaea
gtcactccacccgagcggggtccgggtgaggcttggtctcccttcggggaggccgggtcgagcccgggctccgtgaggggggagaagtcgtaacaaggtagcc	Archaea|Thermococcaceae|Thermococcus|Thermococcus+waiotapuensis	AY099187	unieuk.396	Archaea
gtcaccccacccgagcggggtccgggtgaggcttggtctcccttcggggaggccgggtcgagcccgggctccgtgaggggggagaagtcgtaacaagg	Archaea|Thermococcaceae|Thermococcus|Thermococcus+zilligii	U76534	unieuk.397	Archaea
gtcgctccacccgagggaggcctaggtgaggcctcctgccgacgaggtgggaggtcgaacctgggcctcccaaggggggagaagtcgtaacaaggtggcc	Archaea|Thermofilaceae|Thermofilum|Thermofilum+pendens	X14835	unieuk.400	Archaea
gtcaaaccatccgagctggtgttggatgagggtccgtcctctggatggattcgaatctgatgtcagtgaggagggttaagtcgtaacaaggtatcc	Archaea|Thermoplasmataceae|Thermoplasma|Thermoplasma+acidophilum	M38637	unieuk.403	Archaea
gtcaaaccatccgagctggtgttggatgagggtctgtccattggatggattcgaatctgatgtcagtgaggagggttaagtcgtaacaaggtagcc	Archaea|Thermoplasmataceae|Thermoplasma|Thermoplasma+volcanium	AJ299215	unieuk.404	Archaea
gtcgcgccacccgaggggatccttaacgaggccccctgggtaactggggggtcgagttgggggtcccaaggggggcgaagtcgtaacaaggtggcc	Archaea|Thermoproteaceae|Caldivirga|Caldivirga+maquilingensis	AB013926	unieuk.407	Archaea
gtcgcaccacccgagggagccctctgcgaggcccctcgccgaagaggtggggggacgagcagggggctcccaaggggggtgaagtcgtaacaaggtagcc	Archaea|Thermoproteaceae|Pyrobaculum|Pyrobaculum+aerophilum	L07510	unieuk.409	Archaea
gtcgcaccacccgagggagctccctgcgaggccccttgccgaaaggtggggggacgagcagggggctcccaaggggggtg	Archaea|Thermoproteaceae|Pyrobaculum|Pyrobaculum+arsenaticum	AJ277124	unieuk.410	Archaea
gtcgcaccacccgagggagccctctgcgaggcccctcgccgcaaggtggggggacgagcagggggctcccaaggggggtgaagtcgtaacaaggtagcc	Archaea|Thermoproteaceae|Pyrobaculum|Pyrobaculum+calidifontis	AB078332	unieuk.411	Archaea
gtcgcaccacccgagggagctccctgcgaggccccttgccgaaaggtggggggacgagcagggggctcccaaggggggtgaagtcgtaacaaggtaccc	Archaea|Thermoproteaceae|Pyrobaculum|Pyrobaculum+oguniense	AB087402	unieuk.412	Archaea
gtcgcgccatccaagggagtttctagcgaggctccttggctagcgccggggagtcgagctgggggctcccgaggagggcgaagtcgtaacaaggtggcc	Archaea|Thermoproteaceae|Thermocladium|Thermocladium+modestius	AB005296	unieuk.414	Archaea
gtcgcaccacccgagggagccctctgcgaggccccttgccgacgaggtggggggacgagcagggggctcccaaggggggtgaagtcgtaacaaggtagcc	Archaea|Thermoproteaceae|Thermoproteus|Thermoproteus+neutrophilus	CP001014	unieuk.416	Archaea
gtcgcaccacccgagggagttctctgcgaggcccctcgcttggggcaacccaggtggggggacgagcagagaactcccgaggggggtgaagtcgtaacaaggtagcc	Archaea|Thermoproteaceae|Thermoproteus|Thermoproteus+tenax	M35966	unieuk.417	Archaea
gtcgcgccacccgagggagcccccaacgaggcctcttctccctgggtaacccccggggaggggaggacgagttgggggctcccgaggggggcgaagtcgtaacaaggtggcc	Archaea|Thermoproteaceae|Vulcanisaeta|Vulcanisaeta+distributa	AB063630	unieuk.419	Archaea
gtcgcgccacccgagggagcccccaacgaggcctcttctttccagggtaaccccctggggaggggaggacgagttgggggctcccgaggggggcgaagtcgtaacaaggtggcc	Archaea|Thermoproteaceae|Vulcanisaeta|Vulcanisaeta+souniana	AB063645	unieuk.420	Archaea
gtcaaaccatcttagttgggggtgggtgaggctaccttaaccatggggtattcgagcctgcctttgacaaggagggttaagtcgtaacaaggtatct	Archaea|unclassified_Euryarchaeota|Marine_Group_II|Marine_Group_II+environmental_samples	EU686616	unieuk.423	Archaea
gtcacatcacgaaagctggttgcacctgaaaacggtgggctaaccccttggggaggtagctgtttacggtgtgattggtgattgggg	Bacteria|Acanthopleuribacteraceae|Acanthopleuribacter|Acanthopleuribacter+pedis	AB303221	unieuk.427	Bacteria
gtcacaccatgggagttggtttgaccttaagccggtgagcgaaccgcaaggacgcagccgaccacggtcgggtcagcgactggggtgaagtcgtaacaaggtagcc	Bacteria|Acetobacteraceae|Acetobacter|Acetobacter+aceti	X74066	unieuk.430	Bacteria
gtcacaccatgggagttggtttgaccttaagccggtgagcgaacccgcaaggggcgcagccgaccacggtcgggtcagcgactggggtgaagtcgtaacaaggtagcc	Bacteria|Acetobacteraceae|Acetobacter|Acetobacter+cerevisiae	AJ419843	unieuk.431	Bacteria
gtcacaccatgggagttggtttgaccttaagccggtgagcgaacccagcaatggggcgcagccgaccacggtcgggtcagcgactggggtg	Bacteria|Acetobacteraceae|Acetobacter|Acetobacter+cibinongensis	AB052710	unieuk.432	Bacteria
gtcacaccatgggagttggtttgaccttaagccggtgagcgaaccgcaaggacgcagccgaccacggtcgggtcagcgactggggtgaagtcgtaacaaggtagcc	Bacteria|Acetobacteraceae|Acetobacter|Acetobacter+estunensis	AJ419838	unieuk.433	Bacteria
gtcacaccatgggagttggtttgaccttaagccggtgagcgaacccgcaaggggcgcagccgaccacggtcgggtcagcgactggggtgaagtcgtaacaaggtagcc	Bacteria|Acetobacteraceae|Acetobacter|Acetobacter+fabarum	AM905849	unieuk.434	Bacteria
gtcacaccatgggagttggtttgaccttaagccggtgagcgaacccagcaatggggcgcagccgaccacggtcgggtcagcgactggggtgaag	Bacteria|Acetobacteraceae|Acetobacter|Acetobacter+farinalis	AB602333	unieuk.435	Bacteria
gtcacaccatgggagttggtttgaccttaagccggtgagcgaacccgcaaggggcgcagccgaccacggtcgggtcagcgactggggtgaagtcgtaacaaggtagcc	Bacteria|Acetobacteraceae|Acetobacter|Acetobacter+ghanensis	EF030713	unieuk.436	Bacteria
gtcacaccatgggagttggtttgaccttaagccggtgagcgaacccgcaaggggcgcanncgaccacggtcgggtcagcgactggggtgaagtcgtaacannggnac	Bacteria|Acetobacteraceae|Acetobacter|Acetobacter+indonesiensis	AB032356	unieuk.437	Bacteria
gtcacaccatgggagttggtttgaccttaagccggtgagcgaacccgcaaggggcgcagccgaccacggtcgggtccagcgactggggtgaagtcgtac	Bacteria|Acetobacteraceae|Acetobacter|Acetobacter+lovaniensis	AB032351	unieuk.438	Bacteria
gtcacaccatgggagttggtttgaccttaagccggtgagcgaacccgcaaggggcgcagccgaccacggtcgggtcagcgactggggtgaagtcgtaacaaggtagcc	Bacteria|Acetobacteraceae|Acetobacter|Acetobacter+malorum	AJ419844	unieuk.439	Bacteria
gtcacaccatgggagttggttcgaccttaagccggtgagcgaaccgcagaggacgcagccgaccacggtcgggtcagcgactggggtgaagtcgtaatcaacgtagcc	Bacteria|Acetobacteraceae|Acetobacter|Acetobacter+nitrogenifigens	AY669513	unieuk.440	Bacteria
gtcacaccatgggagttggtttgaccttaagccggtgagcgaaccgcaaggacgcagccgaccacggtcgggtcagcgactggggtgaagtcgtaacaaggtagcc	Bacteria|Acetobacteraceae|Acetobacter|Acetobacter+oeni	AY829472	unieuk.441	Bacteria
gtcacaccatgggagttggtttgaccttaagccggtgagcgaacccgcaaggggcgca	Bacteria|Acetobacteraceae|Acetobacter|Acetobacter+orientalis	AB052706	unieuk.442	Bacteria
gtcacaccatgggagttggtttgaccttaagccggtgagcgaacccgcaaggggcgcagccgaccacggtcgggtcagcgactggggtgaagtcgtaca	Bacteria|Acetobacteraceae|Acetobacter|Acetobacter+orleanensis	AB032350	unieuk.443	Bacteria
gtcacaccacgagagtttgtaacacccgaagtcggtgaggtaacctttttggagccagccgccgaaggtgggatagatgattggggtgaagtcgtaacaaggtagcc	Bacteria|Acetobacteraceae|Acetobacter|Acetobacter+pasteurianus subsp. ascendens	FM178866	unieuk.444	Bacteria
gtcacaccatgggagttggtttgaccttaagcccggtgagcgaaccgccaggacgcagccgaccacggtcgggtcagcgactggggtgaagtcgtaacaangtancc	Bacteria|Acetobacteraceae|Acetobacter|Acetobacter+pasteurianus subsp. paradoxus	GU205100	unieuk.445	Bacteria
gtcacaccatgggagttggtttgaccttaagccggtgagcgaaccgcaaggacgcagcgaccacggtcgggtcagcgactggggtgaagtcgtaacaaggtagcc	Bacteria|Acetobacteraceae|Acetobacter|Acetobacter+pasteurianus subsp. pasteurianus	X71863	unieuk.446	Bacteria
gtcacaccatgggagttggtttgaccttaagccggtgagcgaaccgcaagg	Bacteria|Acetobacteraceae|Acetobacter|Acetobacter+peroxydans	AB032352	unieuk.447	Bacteria
gtcacaccatgggagttggtttgaccttaagccggtgagcgaaccgcaaggacgcagccgaccacggtcgggtcagcgactggggtgaagtcgtaacaaggtagcc	Bacteria|Acetobacteraceae|Acetobacter|Acetobacter+pomorum	AJ419835	unieuk.448	Bacteria
gtcacaccatgggagttggtttgaccttaagccggtgagcgaacccgcaaggggcgcagccgaccacggtcgggtcagcgactggggtg	Bacteria|Acetobacteraceae|Acetobacter|Acetobacter+syzygii	AB052712	unieuk.449	Bacteria
gtcacaccatgggagttggtttgaccttaagccggtgagcgaacccagctaatggggcgcagccgaccacggtcgggtcagcgactggggtgaagtcgtac	Bacteria|Acetobacteraceae|Acetobacter|Acetobacter+tropicalis	AB032355	unieuk.450	Bacteria
gtcacaccatgggagttggctcgacctgaagtcggtgtgccatccggcgcg	Bacteria|Acetobacteraceae|Acidicaldus|Acidicaldus+organivorans	AY140238	unieuk.452	Bacteria
gtcacaccatgggatttggtttgaccttaagttgatgcgctaactcgcaagaggggcagtcaaccacggtcgggtcagagactggggtg	Bacteria|Acetobacteraceae|Acidiphilium|Acidiphilium+acidophilum	D86511	unieuk.454	Bacteria
gtcacaccatgggatttggtttgaccttaagttgatgcgctaaccgcaaggaggcagtcaaccacggtcgggtcagagactggggtg	Bacteria|Acetobacteraceae|Acidiphilium|Acidiphilium+angustum	D30772	unieuk.455	Bacteria
gtcacaccatgggatttggtttgaccttaagttggtgcgctaacccgcaagggaggcagccaaccacggtcgggtcagagactggggtg	Bacteria|Acetobacteraceae|Acidiphilium|Acidiphilium+cryptum	D30773	unieuk.456	Bacteria
gtcacaccatgggatttggtttgaccttaagttggtgcgctaacccgcaagggaggcagccaaccacggtcgggtcagagactggggtgaagtcgtaacaaggtaac	Bacteria|Acetobacteraceae|Acidiphilium|Acidiphilium+multivorum	AB006711	unieuk.457	Bacteria
gtcacaccatgggatttggtttgaccttaagttggtgcgctaacccgcaagggaggcagccaaccacggtcgggtcagagactggggtg	Bacteria|Acetobacteraceae|Acidiphilium|Acidiphilium+organovorum	D30775	unieuk.458	Bacteria
gtcacaccatgggatttggtttgaccttaagttgatgcgctaaccgcaaggaggcagtcaaccacggtcgggtcagagactggggtg	Bacteria|Acetobacteraceae|Acidiphilium|Acidiphilium+rubrum	D30776	unieuk.459	Bacteria
gtcacaccatgggagttggtttgaccttaagccggtgcgctaactcagcaatgagaggcagccgaccacggtcgggtcagcg	Bacteria|Acetobacteraceae|Acidisoma|Acidisoma+sibiricum	AM947653	unieuk.461	Bacteria
gtcacaccatgggagttggtttgaccttaagccggtgcgccaacctagcaataggaggcagccgaccacggtcgg	Bacteria|Acetobacteraceae|Acidisoma|Acidisoma+tundrae	AM947652	unieuk.462	Bacteria
gtcacaccatgggagttggttcgaccttaagccagtgcgcgaactcgcaagagacgcagccgaccacggtcgggtcagcgactggggtgaagtcgtaacaaggtaac	Bacteria|Acetobacteraceae|Acidisphaera|Acidisphaera+rubrifaciens	D86512	unieuk.464	Bacteria
gtcacaccatgggatttggtttgaccttaagtaggtgcgctaaccgcaaggaggtagcctaccacggtcgggtcagagactggggtgaagtcgtaacaaggtagcc	Bacteria|Acetobacteraceae|Acidocella|Acidocella+aluminiidurans	AB362219	unieuk.466	Bacteria
gtcacaccatgggatttggtttgaccttaagcaggtgcgctaaccgcaaggaggcagcctaccacggtcgggtcagagactggggtg	Bacteria|Acetobacteraceae|Acidocella|Acidocella+aminolytica	D30771	unieuk.467	Bacteria
gtcacaccatgggatttggtttgaccttaagtaggtgcgctaaccgcaaggaggtagcctaccacggtcgggtcagagactggggtg	Bacteria|Acetobacteraceae|Acidocella|Acidocella+facilis	D30774	unieuk.468	Bacteria
gtcacaccatgggagttggtttgaccttaagccggtgagcgaaccgcaaggacgcagccgaccacggtcaggtcagcgactggggtgaagtcgtaacaaggtagcc	Bacteria|Acetobacteraceae|Acidomonas|Acidomonas+methanolica	X77468	unieuk.470	Bacteria
gtcacaccatgggagttggtttgaccttaagccggtgagcgaaccgcaaggacgcagccgaccacggtcgggtcagcgactggggtgaag	Bacteria|Acetobacteraceae|Ameyamaea|Ameyamaea+chiangmaiensis	AB303366	unieuk.472	Bacteria
gtcacaccatgggagttggtttgacccgaagccggtgagcgaaccgcaaggacgcagccgaccacggtcgggtc	Bacteria|Acetobacteraceae|Asaia|Asaia+astilbis	AB485740	unieuk.474	Bacteria
gtcacaccatgggagttggtttgacccgaagccggtgagcgaaccgcaaggacgcagccgaccacggtcgggtcagcgactggggtg	Bacteria|Acetobacteraceae|Asaia|Asaia+bogorensis	AB025928	unieuk.475	Bacteria
gtcacaccatgggagttggtttgacccgaagccggtgagcgaaccgcaaggacgcagccgaccacggtcgggtcagcgactggggtg	Bacteria|Acetobacteraceae|Asaia|Asaia+krungthepensis	AB102953	unieuk.476	Bacteria
gtcacaccatgggagttggtttgacccgaagccggtgagcgaaccgcaaggacgcagccgaccacggtcgggtcagcgactggggtg	Bacteria|Acetobacteraceae|Asaia|Asaia+lannensis	AB286050	unieuk.477	Bacteria
gtcacaccatgggagttggtttgacccgaagccggtgagcgaaccgcaaggacgcagccgaccacggtcgggttagcgactggggtgaagtc	Bacteria|Acetobacteraceae|Asaia|Asaia+platycodi	AB485739	unieuk.478	Bacteria
gtcacaccatgggagttggtttgacccgaagccgggagcgaaccgcaaggacgcagccgaccacggtcgggtcagcgactgggg	Bacteria|Acetobacteraceae|Asaia|Asaia+prunellae	AB485741	unieuk.479	Bacteria
gtcacaccatgggagttggtttgacccgaagccggtgagcgaaccgcaaggacgcagccgaccacggtcgggtcagcgactggggtg	Bacteria|Acetobacteraceae|Asaia|Asaia+siamensis	AB035416	unieuk.480	Bacteria
gtcacaccatgggagttggtttgacccgaagccggtgagcgaaccgcaaggacgcagccgaccacggtcgggtcagcgactggggtgaag	Bacteria|Acetobacteraceae|Asaia|Asaia+spathodeae	AB511277	unieuk.481	Bacteria
gtcacaccatgggagttggttctaccttaagcaggtgcggcaaccgcaaggggctagcttgccacggtagggtcagtgactggggtgaagtcgtaacaaggacccc	Bacteria|Acetobacteraceae|Belnapia|Belnapia+moabensis	AJ871428	unieuk.483	Bacteria
gtcacaccatgggagttggttctaccttaagcaggtgcggcaaccgcaaggggctagcttgccacggtagggtcagtgactggggtgaagtcgtaacaaggtagcc	Bacteria|Acetobacteraceae|Belnapia|Belnapia+rosea	HQ641379	unieuk.484	Bacteria
gtcacaccatgggagttggttctaccttaagccgttgcgccaaccgcaaggagctagccggccacggtagggtcagtgactggggtgaagtcgtaacaa	Bacteria|Acetobacteraceae|Craurococcus|Craurococcus+roseus	D85828	unieuk.486	Bacteria
gtcacaccatgggagttggtttgaccttaagccggtgagcgaacccagcaatggggcgcagccgaccacggtcgggtcagcgactggggtgaag	Bacteria|Acetobacteraceae|Gluconacetobacter|Gluconacetobacter+asukensis	AB627120	unieuk.488	Bacteria
gtcacaccatgggagttggtttgaccttaagccggtgagcgaacccagcaatggggcgcagccgaccacggtcgggtcagcgactggggtgaagtcgtaacaaggtagcc	Bacteria|Acetobacteraceae|Gluconacetobacter|Gluconacetobacter+azotocaptans	AF192761	unieuk.489	Bacteria
gtcacaccatgggagttggtttgaccttaagccggtgagcgaacccagcaatggggcgcagccgaccacggtcgggtcagcgactggggtgaagtcgtaacaaggtagcc	Bacteria|Acetobacteraceae|Gluconacetobacter|Gluconacetobacter+diazotrophicus	X75618	unieuk.490	Bacteria
gtcacaccatgggagttggtttgaccttaagccggtgagcgaaccgcaaggacgcagccgaccacggtcgggtcagcgactggggtgaagtcgtaacaaggtagcc	Bacteria|Acetobacteraceae|Gluconacetobacter|Gluconacetobacter+entanii	AJ251110	unieuk.491	Bacteria
gtcacaccatgggagttggtttgaccttaagccggtgagcgaaccgcaaggacgcagccgaccacggtcgggtcagcgactggggtgaagtcgtaacaaggtagcc	Bacteria|Acetobacteraceae|Gluconacetobacter|Gluconacetobacter+europaeus	Z21936	unieuk.492	Bacteria
gtcacaccatgggagttggtttgaccttaagccggtgagcgaaccgcaaggacgcagccgaccacggtcgggtcagcgactggggtgaagtcgtaacaaggtagcc	Bacteria|Acetobacteraceae|Gluconacetobacter|Gluconacetobacter+hansenii	X75620	unieuk.493	Bacteria
gtcacaccatgggagttggtttgaccttaagccggtgagcgaaccgcaaggacgcagccgaccacggtcgggtcagcgactggggtgaagtcgtaacaaggtagcc	Bacteria|Acetobacteraceae|Gluconacetobacter|Gluconacetobacter+intermedius	Y14694	unieuk.494	Bacteria
gtcacaccatgggagttggtttgaccttaagccggtgagcgaacccagcaatggggcgcagccgaccacggtcgggtcagcgactggggtgaagtcgtaacaaggtagcc	Bacteria|Acetobacteraceae|Gluconacetobacter|Gluconacetobacter+johannae	AF111841	unieuk.495	Bacteria
gtcacaccatgggagttggtttgaccttaagccggtgagcgaaccgcaaggacgcagccgaccacggtcgggtcagcgactggggtgaagtcgtaacaaggtagcc	Bacteria|Acetobacteraceae|Gluconacetobacter|Gluconacetobacter+kakiaceti	AB607833	unieuk.496	Bacteria
gtcacaccatgggagttggtttgaccttaagccggtgagcgaaccgcaaggacgcagccgaccacggtcgggtcagcgacgaggggtgaagtcgtaacaaggtagcc	Bacteria|Acetobacteraceae|Gluconacetobacter|Gluconacetobacter+kombuchae	AY688433	unieuk.497	Bacteria
gtcacaccatgggagttggtttgaccttaagccggtgagcgaacccgcaaggggcgcagccgaccacggtcgggtcagcgactggggtgaagtcgtaacaaggtagcc	Bacteria|Acetobacteraceae|Gluconacetobacter|Gluconacetobacter+liquefaciens	X75617	unieuk.498	Bacteria
gtcacaccatgggagttggtttgaccttaagccggtgagcgaacccgcaaggggcgcagccgaccacggtcgggtcagcgactggggtgaagtcgtaacaaggtaac	Bacteria|Acetobacteraceae|Gluconacetobacter|Gluconacetobacter+nataicola	AB166743	unieuk.499	Bacteria
gtcacaccatgggagttggtttgaccttaagccggtgagcgaaccgcaaggacgcagccgaccacggtcgggtcagcgactggggtgaagtcgtaacaaggtagc	Bacteria|Acetobacteraceae|Gluconacetobacter|Gluconacetobacter+oboediens	AB205221	unieuk.500	Bacteria
gtcacaccatgggagttggtttgaccttaagccggtgagcgaaccgcaaggacgcagccgaccacggtcgggtcagcgactggggtgaagtcgtaacaaggtagc	Bacteria|Acetobacteraceae|Gluconacetobacter|Gluconacetobacter+rhaeticus	AY180961	unieuk.501	Bacteria
gtcacaccatgggagttggtttgaccttaagccggtgagcgaacccgcaaggggngcagncgaccacggccgggtcagcgaatgggg	Bacteria|Acetobacteraceae|Gluconacetobacter|Gluconacetobacter+sacchari	AF127407	unieuk.502	Bacteria
gtcacaccatgggagttggtttgaccttaagccggtgagcgaaccgcaaggacgcagccgaccacggtcgggtcagcgactggggtgaagtcgtaacaaggtagcc	Bacteria|Acetobacteraceae|Gluconacetobacter|Gluconacetobacter+saccharivorans	AJ012466	unieuk.503	Bacteria
gtcacaccatgggagttggtttgaccttaagccggtgagcgaaccgcaaggacgcagccgaccacggtcgggtcagcgactggggtgaagtcgtaacaaggtagcc	Bacteria|Acetobacteraceae|Gluconacetobacter|Gluconacetobacter+sucrofermentans	AJ007698	unieuk.504	Bacteria
gtcacaccatgggagttggtttgaccttaagccggtgagcgaaccgcaaggacgcagccgaccacggtcgggtcagcgactggggtgaagtcgtaacaaggtagcc	Bacteria|Acetobacteraceae|Gluconacetobacter|Gluconacetobacter+swingsii	AY180960	unieuk.505	Bacteria
gtcacaccatgggagttggtttgaccttaagccggtgagcgaacccagcaatggggcgcagccgaccacggtcgggtcagcgactggggtgaag	Bacteria|Acetobacteraceae|Gluconacetobacter|Gluconacetobacter+tumulicola	AB627116	unieuk.506	Bacteria
gtcacaccatgggagttggtttgaccttaagccggtgagcgaaccgcaaggacgcagccgaccacggtcgggtcagcgactggggtgaagtcgtaacaaggtagcc	Bacteria|Acetobacteraceae|Gluconacetobacter|Gluconacetobacter+xylinus	X75619	unieuk.507	Bacteria
gtcacaccatgggagttggttcgaccttaagccggtgagcgaaccgcaaggacgcagccgaccacggacgggtcagcgactggggtgaag	Bacteria|Acetobacteraceae|Gluconobacter|Gluconobacter+albidus	AB178392	unieuk.509	Bacteria
gtcacaccatgggagttggttcgaccttaagccggtgagcgaaccgcaaggacgcagccgaccacggacgggtcagcgactggggtgaag	Bacteria|Acetobacteraceae|Gluconobacter|Gluconobacter+cerinus	AB178406	unieuk.510	Bacteria
gtcacaccatgggagttggttcgaccttaagccggtgagcgaaccgcaaggacgcagccgaccacggacgggtcagcgactggggtgaagtcgtaacaaggtagcc	Bacteria|Acetobacteraceae|Gluconobacter|Gluconobacter+frateurii	X82290	unieuk.511	Bacteria
gtcacaccatgggagttggttcgaccttaagccggtgagcgaaccgcaaggacgcagccgaccacggacgggtcagcgactggggtg	Bacteria|Acetobacteraceae|Gluconobacter|Gluconobacter+japonicus	AB253435	unieuk.512	Bacteria
gtcacaccatgggagttggttcgaccttaagccggtgagcgaaccgcaaggacgcagccgaccacggacgggtcagcgactggggtgaag	Bacteria|Acetobacteraceae|Gluconobacter|Gluconobacter+kanchanaburiensis	AB459530	unieuk.513	Bacteria
gtcacaccatgggagttggttcgaccttaagccggtgagcgaaccgcaaggacgcagccgaccacggacgggtcagcgactggggtgaag	Bacteria|Acetobacteraceae|Gluconobacter|Gluconobacter+kondonii	AB178405	unieuk.514	Bacteria
gtcacaccatgggagttggttcgaccttaagccggtgagcgaaccgcaaggacgcagccgaccacggacgggtcagcgagctggggtgaagt	Bacteria|Acetobacteraceae|Gluconobacter|Gluconobacter+nephelii	AB540148	unieuk.515	Bacteria
gtcacaccatgggagttggttcgaccttaagccggtgagcgaaccgcaaggacgcagccgaccacggacgggtcagcgactggggtgaagtcgtaacaaggtagcc	Bacteria|Acetobacteraceae|Gluconobacter|Gluconobacter+oxydans	X73820	unieuk.516	Bacteria
gtcacaccatgggagttggttcgaccttaagccggtgagcgaaccgcaaggacgcagccgaccacggacgggtcagcgactggggtgaag	Bacteria|Acetobacteraceae|Gluconobacter|Gluconobacter+roseus	AB178429	unieuk.517	Bacteria
gtcacaccatgggagttggttcgaccttaagccggtgagcgaaccgcaaggacgcagccgaccacggacgggtcagcgactggggtgaag	Bacteria|Acetobacteraceae|Gluconobacter|Gluconobacter+sphaericus	AB178431	unieuk.518	Bacteria
gtcacaccatgggagttggttcgaccttaagccggtgagcgaaccgcaaggacgcagccgaccacggacgggtcagcgagctggggtgaagtcgtaacang	Bacteria|Acetobacteraceae|Gluconobacter|Gluconobacter+thailandicus	AB128050	unieuk.519	Bacteria
gtcacaccatgggagttggttcgaccttaagccggtgagcgaaccgcaaggacgcagccgaccacggacgggtcagtcgacctggggtgaagttgtaacaata	Bacteria|Acetobacteraceae|Gluconobacter|Gluconobacter+uchimurae	AB193244	unieuk.520	Bacteria
gtcacaccatgggagttggttcttccttaagccggtgagcgaaccgcaaggacgcagccgaccacggaagggtcagcgactggggtgaag	Bacteria|Acetobacteraceae|Gluconobacter|Gluconobacter+wancherniae	AB511060	unieuk.521	Bacteria
gtcacaccatgggagttggtttgaccttaagccggtgcgcgaacccgcaagggacgcagccgaccacggtcgggtcagcgactggggtgaagtcgtaacaaggtagcc	Bacteria|Acetobacteraceae|Granulibacter|Granulibacter+bethesdensis	AY788950	unieuk.523	Bacteria
gtcacaccatgggagttggttcgaccttaagccggtgagcgaacccagcaatggggcgcagccgatcacggtcgggttagcgactagggtg	Bacteria|Acetobacteraceae|Kozakia|Kozakia+baliensis	AB056321	unieuk.525	Bacteria
gtcacaccatgggagttggttcgaccttaagctggtgagcgaaccgcaaggacgcagccaaccacg	Bacteria|Acetobacteraceae|Neoasaia|Neoasaia+chiangmaiensis	AB208549	unieuk.527	Bacteria
gtcacaccatgggagttggttcgaccttaagccggtgagcgaaccgtaaggacgcagccgaccacggacgggtcagcgactggggtgaagtctaaaca	Bacteria|Acetobacteraceae|Neokomagataea|Neokomagataea+tanensis	AB513364	unieuk.529	Bacteria
gtcacaccatgggagttggttcgaccttaagccggtgagcgaaccgtaaggacgcagccgaccacggacgggtcagcgactggggtgaagtctaaaca	Bacteria|Acetobacteraceae|Neokomagataea|Neokomagataea+thailandica	AB513363	unieuk.530	Bacteria
gtcacaccatgggagttggttctaccttaagcaggtgcggtaaccgcaaggagctagcctgccacggtagggtcagtgactggggtgaagtcgtaacaa	Bacteria|Acetobacteraceae|Paracraurococcus|Paracraurococcus+ruber	D85827	unieuk.532	Bacteria
gtcacaccatgggagttggttcgaccttaagccggtgcgccaacccagcaatggggggcagccgaccacggtcgggttagcgactggggtgaagtcgtaacaaggtaac	Bacteria|Acetobacteraceae|Rhodopila|Rhodopila+globiformis	D86513	unieuk.534	Bacteria
gtcacaccatgggagttggttctaccttaagtggctgcgctaascgcaagggggcaggtcaccacggtagggtcagcgactggggtgaagtcgtaacaaggagcc	Bacteria|Acetobacteraceae|Rhodovarius|Rhodovarius+lipocyclicus	AJ633644	unieuk.536	Bacteria
gtcacaccatgggagttggttctaccttaagccgatgtggcaaccgcaaggagctagtcgaccacggta	Bacteria|Acetobacteraceae|Roseococcus|Roseococcus+suduntuyensis	EU012448	unieuk.538	Bacteria
gtcacaccatgggagttggttctaccttaagccgatgtggcatccgcaaggagctagtcgaccacggtagggtcagcgactggggtgtagtcgnaacaaggtagcc	Bacteria|Acetobacteraceae|Roseococcus|Roseococcus+thiosulfatophilus	X72908	unieuk.539	Bacteria
gtcacaccatgggagttggttctaccttaagtggctgcgctaaccgcaagggggcag	Bacteria|Acetobacteraceae|Roseomonas|Roseomonas+aerilata	EF661571	unieuk.541	Bacteria
gtcacaccatgggagttggttctaccttaagcaggtgcgcgaacccgcaagggatgtagcttgccacggtagggtcagcgactggggtga	Bacteria|Acetobacteraceae|Roseomonas|Roseomonas+aestuarii	FM244739	unieuk.542	Bacteria
gtcacaccatgggagttggttctaccttaagcaggtgcgctaaccgcaagggagcagc	Bacteria|Acetobacteraceae|Roseomonas|Roseomonas+aquatica	AM231587	unieuk.543	Bacteria
gtcacaccatgggagttggttctaccttaagcaggtgcggtaaccgcaaggagctagcctgccacggtagggtcagtgactggggtgaagtcgtaacaaggtagcc	Bacteria|Acetobacteraceae|Roseomonas|Roseomonas+cervicalis	AY150047	unieuk.544	Bacteria
gtcacaccatgggagttggttctaccttaagtggctgcgctaaccgcaaggaggcaggtcaccacggtagggtcagcgactggggtgaagtcgtaacaaggtagcc	Bacteria|Acetobacteraceae|Roseomonas|Roseomonas+frigidaquae	EU290160	unieuk.545	Bacteria
gtcacaccatgggagttggttctaccttaagtcgttgcgctaaccgcaagggggcaggcgaccacggtagggtcagcgactggggtgaagtcgtaacaaggtagcc	Bacteria|Acetobacteraceae|Roseomonas|Roseomonas+gilardii subsp. gilardii	AY150045	unieuk.546	Bacteria
gtcacaccatgggagttggttctaccttaagtcgttgcgctaaccagcgatgggggcaggcgaccacggtagggtcagcgactggggtgaagtcgtaacaaggtagcc	Bacteria|Acetobacteraceae|Roseomonas|Roseomonas+gilardii subsp. rosea	AY220740	unieuk.547	Bacteria
gtcacaccatgggagttggttctaccctaagccggttggctaaccgcaaggaggccgccgaccacggtaggt	Bacteria|Acetobacteraceae|Roseomonas|Roseomonas+lacus	AJ786000	unieuk.548	Bacteria
gtcacaccatgggagttggttttaccttaagtcggtgcggtaaccgcaaggagctagccgaccacggtaggatcagtgactggggtgaagtcgtaacaaggtagcc	Bacteria|Acetobacteraceae|Roseomonas|Roseomonas+ludipueritiae	AJ488504	unieuk.549	Bacteria
gtcacaccatgggagttggttctaccttaagtcgttgcgctaaccagcgatgggggcaggcgaccacggtagggtcagcgactggggtgaagtcgtaacaaggtagcc	Bacteria|Acetobacteraceae|Roseomonas|Roseomonas+mucosa	AF538712	unieuk.550	Bacteria
gtcacaccatgggagttggttctaccttaagtggctgcgctaaccgcaagggggcaggtcaccacggtagggtcagcgactggggtgaagtcgtaacaaggtagcc	Bacteria|Acetobacteraceae|Roseomonas|Roseomonas+pecuniae	GU168019	unieuk.551	Bacteria
gtcacaccatgggagttggttctaccttaagtggctgcgctaaccgcaagggggcaggtcaccacggtagggtcagcgactggggtgaagtcgtaacaaggtagcc	Bacteria|Acetobacteraceae|Roseomonas|Roseomonas+rosea	AJ488505	unieuk.552	Bacteria
gtcacaccatgggagttggttctaccttaagtggctgcgggaaccgcaaggacctaggtcaccacggtagggtcagcgactggggtgaagtcgtaacaaggtagcc	Bacteria|Acetobacteraceae|Roseomonas|Roseomonas+stagni	AB369258	unieuk.553	Bacteria
gtcacaccatgggagttggttctaccctaagccggttggctaaccgcaaggaggccgccgaccacggtagggtcagcgactggggtgaagtcgtaacaaggtagcc	Bacteria|Acetobacteraceae|Roseomonas|Roseomonas+terrae	EF363716	unieuk.554	Bacteria
gtcacaccatgggagttggttctaccttaagtggctgcgctaaccgcaagggggcaggtcaccacggtagggtcagcgactggggtgaagtcgtaacaagagct	Bacteria|Acetobacteraceae|Roseomonas|Roseomonas+vinacea	EF368368	unieuk.555	Bacteria
gtcacaccatgggagttggttctaccttaagtgtcttggctaaccgcgaggaggccggtcaccacggtagggtcagcgactggggtgaagtcgtaacaaggtagcc	Bacteria|Acetobacteraceae|Rubritepida|Rubritepida+flocculans	AF465832	unieuk.557	Bacteria
gtcacaccatgggagttggtttgaccttaagccggtgagcgaaccgcaagggcgcagcgacccacggtcgggtcagcgactggggtgaagtcgtaacaaggta	Bacteria|Acetobacteraceae|Saccharibacter|Saccharibacter+floricola	AB110421	unieuk.559	Bacteria
gtcacaccatgggagttggttttacctgaagccggtgggctaaccgcaaggaggcagccgaccacggtagggtcagcgactggggtgaagtcgtaacaaggtagcc	Bacteria|Acetobacteraceae|Stella|Stella+humosa	AJ535710	unieuk.561	Bacteria
gtcacaccatgggagttggttttacctgaagccggtgggctaaccgcaaggaggcagccgaccacggtagggtcagcgactggggtgaagtcgtaacaaggtagcc	Bacteria|Acetobacteraceae|Stella|Stella+vacuolata	AJ535711	unieuk.562	Bacteria
gtcacaccatgggagttggtttgacccgaagccggtgagcgaaccgcaaggacgcagccgaccacggtcgggtcagcgactggggtgaagtcgtaacaaggtagcc	Bacteria|Acetobacteraceae|Swaminathania|Swaminathania+salitolerans	AF459454	unieuk.564	Bacteria
gtcacaccatgggagttggttcgaccttaagccggtgagcgaaccgcaaggacgcagccgaccacggtcgggtcagcgactggggtgaag	Bacteria|Acetobacteraceae|Tanticharoenia|Tanticharoenia+sakaeratensis	AB304087	unieuk.566	Bacteria
gtcaaaccacgaaagtcagcaatacccaaaaccggtggcctaacctgcaaaggagggagccgtctaaggtagggttgatgattggggttaagtcgtaacaaggtatc	Bacteria|Acholeplasmataceae|Acholeplasma|Acholeplasma+axanthum	AF412968	unieuk.569	Bacteria
gtcaaaccacgaaagttggtaatgcccaacgccggtggcctaactcgcaagagagggagccgtctaaggcaggatcgat	Bacteria|Acholeplasmataceae|Acholeplasma|Acholeplasma+brassicae	AY538163	unieuk.570	Bacteria
gtcaaaccacgaaagtcagcaatacccgaaaccggtggcctaacctttataggagggagccgtctaaggtagggttgat	Bacteria|Acholeplasmataceae|Acholeplasma|Acholeplasma+cavigenitalium	AY538164	unieuk.571	Bacteria
gtcaaaccacgaaagtgagcaatacccaaagccggtggcctaaccgaaaggagggagccgtctaaggtagggttcat	Bacteria|Acholeplasmataceae|Acholeplasma|Acholeplasma+equifetale	AY538165	unieuk.572	Bacteria
gtcaaaccacgaaagtgggcaatacccaacgccggtggcctaacccgaaagggagggagccgtctaaggtagggtccat	Bacteria|Acholeplasmataceae|Acholeplasma|Acholeplasma+granularum	AY538166	unieuk.573	Bacteria
gtcaaaccacgaaagtgaacaatacccaaagccggtggcctaacccgaaagggagggagccgtctaaggtagggttcat	Bacteria|Acholeplasmataceae|Acholeplasma|Acholeplasma+hippikon	AY538167	unieuk.574	Bacteria
gtcaaaccacgaaagtgggcaatacccaacgccggtggcctaacccgaaagggagggagccgtctaaggtagggtccatgattggggttaagtcgtaacaaggtaacc	Bacteria|Acholeplasmataceae|Acholeplasma|Acholeplasma+laidlawii	U14905	unieuk.575	Bacteria
gtcaaaccacgaaagttaacaatacccaaaaccggtggcctaaccatttatggagggagccgtctaaggtagggttgatgattggg	Bacteria|Acholeplasmataceae|Acholeplasma|Acholeplasma+modicum	M23933	unieuk.576	Bacteria
gtcaaaccacgaaagttgataatacccaacgccggtggcctaaccgtaaggagggagccgtctaaggtaggatcaat	Bacteria|Acholeplasmataceae|Acholeplasma|Acholeplasma+morum	AY538168	unieuk.577	Bacteria
gtcaaaccacgaaagtgagcaatacccaaagccggtggcctaacccgtaagggagggacccgtctaaggtagggttcatgattggggttaagtcgtaacaaggtaacc	Bacteria|Acholeplasmataceae|Acholeplasma|Acholeplasma+oculi	U14904	unieuk.578	Bacteria
gtcaaaccacgaaagtcagcaatacccaaagccggtggcctaaccgtaaggagggagccgtttaaggtagggttgatgattggggttaagtcgtaacaaggtatcc	Bacteria|Acholeplasmataceae|Acholeplasma|Acholeplasma+palmae	L33734	unieuk.579	Bacteria
gtcaaaccacgaaagtcagcaatgcccaaagccggtggcctaaccgtaaggagggagccgtttaaggtagggttgat	Bacteria|Acholeplasmataceae|Acholeplasma|Acholeplasma+parvum	AY538170	unieuk.580	Bacteria
gtcaaaccacgaaagtgggcaatacccaacgccggtggcctaacccgtaagggagggagccgtctaaggtagggtccatgattggggttaagtcgtaacaaggtatcc	Bacteria|Acholeplasmataceae|Acholeplasma|Acholeplasma+pleciae	AY257485	unieuk.581	Bacteria
gtcaaaccacgaaagttgataatacccaacgccggtggcctaaccgcaaggagggagccgtctaaggtaggatcaatgattggggttaagtcgtaacaaggtatcc	Bacteria|Acholeplasmataceae|Acholeplasma|Acholeplasma+vituli	AF031479	unieuk.582	Bacteria
gtcacaccacgaaagttggtaacacccgaagccggtgagataaccttttaggagtcagctgtctaaggtggggccgatgattggggtgaagtcgtaacaaggtagcc	Bacteria|Acidaminococcaceae|Acidaminococcus|Acidaminococcus+fermentans	X78017	unieuk.585	Bacteria
gtcacaccacgaaagttggtaacacccgaagccggtgagataaccttttaggagtcagctgtctaaggtggggccgatgattgggg	Bacteria|Acidaminococcaceae|Acidaminococcus|Acidaminococcus+intestini	AF473835	unieuk.586	Bacteria
gtcacaccacgaaagttggtaacacccgaagccggtgaggtaacctattaggagccagccgtctaaggtggngccgatgattggggtgaagtcgtaacaaggtagc	Bacteria|Acidaminococcaceae|Phascolarctobacterium|Phascolarctobacterium+faecium	X72865	unieuk.588	Bacteria
gtcacaccacgaaagttggtaacacccgaagccggtggggtaaccgtaaggagccagccgtctaaggtggggccgatgattggggtgaagtcgtaacaaggtagcc	Bacteria|Acidaminococcaceae|Phascolarctobacterium|Phascolarctobacterium+succinatutens	AB490811	unieuk.589	Bacteria
gtcacaccacgaaagttggtaacacccgaagccggtggggtaaccgcaaggagccagccgtctnnggtggggccgatgattggggtgaagtcgtaacaaggtagc	Bacteria|Acidaminococcaceae|Succiniclasticum|Succiniclasticum+ruminis	X81137	unieuk.591	Bacteria
gtcacaccacgaaagttgattacacccgaagtcggtgaggtaaccgtaaggagccagccgcctaaggtggggtcgatgattggggtgaagtcgtaacaaggtacc	Bacteria|Acidaminococcaceae|Succinispira|Succinispira+mobilis	AJ006980	unieuk.593	Bacteria
gtcacaccacgaaagtcggcaacacccgaagcggtggcccaacccgcaagggagggagccgtcgaaggtggggtcggcgattggggtgaagtcgtaacaaggtagcc	Bacteria|Acidimicrobiaceae|Acidimicrobium|Acidimicrobium+ferrooxidans	U75647	unieuk.596	Bacteria
gtcacaccacgaaagtcggcaacacccgaagccggtggcccaaccagtaatggagggagccgtcgaaggtggggtcggtgattggggtg	Bacteria|Acidimicrobiaceae|Ferrimicrobium|Ferrimicrobium+acidiphilum	AF251436	unieuk.598	Bacteria
gtcacaccacgaaagtcggtaacacccgaagccggtggcccaaccctctgggagggagccgtcgaaggtgggatcggtgattggggtg	Bacteria|Acidimicrobiaceae|Ilumatobacter|Ilumatobacter+fluminis	AB360343	unieuk.600	Bacteria
gtcacaccacgaaagtcggcaacacccgaagccggtggcccaacccgcaagggagggagccgtcgaaggtggggtcggtgattggggtgaagtcgtaacaaggtagcc	Bacteria|Acidimicrobineae|Aciditerrimonas|Aciditerrimonas+ferrireducens	AB517669	unieuk.603	Bacteria
gtcacaccatgggagtggattgtaccagaagccgttagcctaaccttcgggagggcgatgaccacggtatggttcatgactggggtgaagtcgtaacaaggtagcc	Bacteria|Acidithiobacillaceae|Acidithiobacillus|Acidithiobacillus+albertensis	AJ459804	unieuk.606	Bacteria
gtcacaccatgggagtggatggtaccagaagccgttagcctaaccttcgggggggcgacgaccacggtatagttcatgactggggtg	Bacteria|Acidithiobacillaceae|Acidithiobacillus|Acidithiobacillus+caldus	Z29975	unieuk.607	Bacteria
gtcacaccatgggagtagattgtaccagaagcggctagcctaaccttcgggagggcggttaccacggtatggtttatgactggggtg	Bacteria|Acidithiobacillaceae|Acidithiobacillus|Acidithiobacillus+ferrivorans	AF376020	unieuk.608	Bacteria
gtcacaccatgggagtggattgtaccagaagcagctagcctaaccttcgggagggcggttaccacggtatggttcatgactggggtgaagtcgtaacaaggtagcc	Bacteria|Acidithiobacillaceae|Acidithiobacillus|Acidithiobacillus+ferrooxidans	AF465604	unieuk.609	Bacteria
gtcacaccatgggagtggattgtaccagaagccgttagcctaaccttcgggagggcgatgaccacggtatggttcatgactggggtgaagtcgtaacaaggtag	Bacteria|Acidithiobacillaceae|Acidithiobacillus|Acidithiobacillus+thiooxidans	Y11596	unieuk.610	Bacteria
gtcacatcacgaaagtggattgtactagaagtctgtataaccagcccaaggtatgattca	Bacteria|Acidobacteria|Bryobacter|Bryobacter+aggregatus	AM162405	unieuk.613	Bacteria
gtcacatcacgaaagtgggtcgtactagaagccggtgggctaacccgcaagggaggcagccgtccatagg	Bacteria|Acidobacteriaceae|Acidicapsa|Acidicapsa+borealis	FR774763	unieuk.616	Bacteria
gtcacatcacgaaagtgggttgcactagaagccggtgggctaaccgcaaggaggcag	Bacteria|Acidobacteriaceae|Acidicapsa|Acidicapsa+ligni	EU780204	unieuk.617	Bacteria
gtcacatcacgaaagtgggtcgtactagaagcgggtgagccaaccgtaaggaggcagccttccaaggtgtgattcatgattggggtg	Bacteria|Acidobacteriaceae|Acidobacterium|Acidobacterium+capsulatum	CP001472	unieuk.619	Bacteria
gtcacatcacgaaagtgggttgcactagaagtcggtgcgctaaccgcaagggagcagccgcc	Bacteria|Acidobacteriaceae|Bryocella|Bryocella+elongata	FR666706	unieuk.621	Bacteria
gtcacatcacgaaagtgggttgcactagaagtcggtgcgctaaccgcaagggagcagccgcbcaaggtgtaattcatgattggggtgaagtcgtaacaagggtaac	Bacteria|Acidobacteriaceae|Edaphobacter|Edaphobacter+aggregans	DQ528761	unieuk.623	Bacteria
gtcacatcacgaaagtgggttgcactagaagtcggtgagctaaccgcaagggagcagccgcccaaggtgtaattcatgattggggtgaagtcgta	Bacteria|Acidobacteriaceae|Edaphobacter|Edaphobacter+modestus	DQ528760	unieuk.624	Bacteria
gtcacatcacgaaagtgggttgcactagaagtcggtgcgctaaccgcaagggagcagccgcccaaggtgtaattcatgattggggtgaagtcgtaacaag	Bacteria|Acidobacteriaceae|Granulicella|Granulicella+aggregans	AM887756	unieuk.626	Bacteria
gtcacatcacgaaagtgggttgcactagaagtcggtgcgctaaccgcaagggagcagccgcccaaggtgt	Bacteria|Acidobacteriaceae|Granulicella|Granulicella+paludicola	AM887758	unieuk.627	Bacteria
gtcacatcacgaaagtgggttgcactagaagtcggtgcgctaaccgcaagggagcagccgcccaaggtgtaattcatgattggggtgaagtcgtaacag	Bacteria|Acidobacteriaceae|Granulicella|Granulicella+pectinivorans	AM887757	unieuk.628	Bacteria
gtcacatcacgaaagtgggttgcactagaagtcggtgcgctaactcgcaagaggagcagctgcccaaggtgtaattca	Bacteria|Acidobacteriaceae|Granulicella|Granulicella+rosea	AM887759	unieuk.629	Bacteria
gtcacatcacgaaagtgggttgcactagaagccggtgagctaaccgcaagg	Bacteria|Acidobacteriaceae|Telmatobacter|Telmatobacter+bradus	AM887760	unieuk.631	Bacteria
gtcacatcacgaaagtgggtcgtactagaagtcggtgcgctaactcgcaagaggagcagccgcccaaggtataattcatgattggggtg	Bacteria|Acidobacteriaceae|Terriglobus|Terriglobus+roseus	DQ660892	unieuk.633	Bacteria
gtcacatcacgaaagtgggttgcactagaagtcggtgcgctaaccgcaagggagcagccgcccaaggtgtaattcatgattggggtgaagtcgtaacaaggtagcc	Bacteria|Acidobacteriaceae|Terriglobus|Terriglobus+saanensis	HM214537	unieuk.634	Bacteria
gtcacgtcacgaaagtcggtaacacccgaagccggtggcccaacccgcaagggagggagccgtcgaaggtgggaccggcgattgggacgaagtcgtaacaaggtagcc	Bacteria|Acidothermaceae|Acidothermus|Acidothermus+cellulolyticus	CP000481	unieuk.637	Bacteria
gtcacgtcacgaaagttggcaacacccgaagcccgtggcctaaccttttggggggagcggtcgaaggtggggttggcgattgggacgaagtcgtaacaaggtagcc	Bacteria|Actinomycetaceae|Actinobaculum|Actinobaculum+massiliense	AF487679	unieuk.640	Bacteria
gtcacgtcacgaaagttggtaacacccgtagctcgtggcctaaccacttttttgtggggggagcggtcgaaggtggggctggcgattgggacgaagtcgtaacaaggtagcc	Bacteria|Actinomycetaceae|Actinobaculum|Actinobaculum+schaalii	Y12329	unieuk.641	Bacteria
gtcacgtcacgaaagttggcgacacccgaagctcgtggcctaaccatttttggggggagcggtcgaaggtggggttggcgattgggacgaagtcgtaacaagctagcc	Bacteria|Actinomycetaceae|Actinobaculum|Actinobaculum+suis	S83623	unieuk.642	Bacteria
gtcacgtcacgaaagttggtaacacccgaagcccgtggcttaacctttttggggggagcggtcgaaggtggggctggcgattgggacgaagtcgtaacaaggtagcc	Bacteria|Actinomycetaceae|Actinobaculum|Actinobaculum+urinale	AJ439453	unieuk.643	Bacteria
gtcacgtcatgaaagctggcaacacccgaagcccgtggccctatggggagcggtcgaaggtggggctggtgattgggacgaagtcgtaacaaggtagcc	Bacteria|Actinomycetaceae|Actinomyces|Actinomyces+bowdenii	AJ234039	unieuk.645	Bacteria
gtcacgtcacgaaagttggtaacacccgaagctcatggcctaaccggtttgtccggggggagtggtcgaaggtgggattggcgattgggacgaagtcgtaacaaggtagcc	Bacteria|Actinomycetaceae|Actinomyces|Actinomyces+cardiffensis	AJ421779	unieuk.646	Bacteria
gtcacgtcacgaaagttggtaacacccgaagctcatggcctaaccacgttt	Bacteria|Actinomycetaceae|Actinomyces|Actinomyces+coleocanis	AJ249326	unieuk.647	Bacteria
gtcacgtcatgaaagtcggcgacgcccgaagcccgtggccccatggggagcggtcgaaggcggggccggtgattgggacgaagtcgtaacaaggtagcc	Bacteria|Actinomycetaceae|Actinomyces|Actinomyces+dentalis	AJ697609	unieuk.648	Bacteria
gtcacgtcacgaaagttggtaacgcccgaagcccgtggccttatggggagcggtcgaaggtgggattggcgattgggacgaagtcgtaacaaggtaggc	Bacteria|Actinomycetaceae|Actinomyces|Actinomyces+hominis	FJ617539	unieuk.649	Bacteria
gtcacgtcacgaaagttggtaacacccgaagctcatggcctaaccgtttgg	Bacteria|Actinomycetaceae|Actinomyces|Actinomyces+hordeovulneris	X82448	unieuk.650	Bacteria
gtcacgtcacgaaagttggtaacacccgaagcncatggcctaaccggttttccggggngagtggtcgaaggtgggattggcgattgggacgaagtcgtaacaaggtagcc	Bacteria|Actinomycetaceae|Actinomyces|Actinomyces+hyovaginalis	X69616	unieuk.651	Bacteria
gtcacgtcatgaaagccggcgacacccgaagcccgtggccctgtggggagcggtcgaaggtggggctggtgattgg	Bacteria|Actinomycetaceae|Actinomyces|Actinomyces+israelii	X82450	unieuk.652	Bacteria
gtcacgtcatgaaagtcggcaacacccgaagcccgtggccttatggggagcggtcgaaggtggggctggtgattgggacgaagtcgtaacaaggtaacc	Bacteria|Actinomycetaceae|Actinomyces|Actinomyces+johnsonii	AB545933	unieuk.653	Bacteria
gtcacgtcacgaaagttggtaacacccgaagctcatggcctaaccacgttt	Bacteria|Actinomycetaceae|Actinomyces|Actinomyces+marimammalium	AJ276405	unieuk.654	Bacteria
gtcacgtcatgaaagctggcaacacccgaagcccgtggccttatggggagcggtcgaaggtggggctggtgattgggacg	Bacteria|Actinomycetaceae|Actinomyces|Actinomyces+massiliensis	EF558367	unieuk.655	Bacteria
gtcacgtcacgaaagttggtaacacccgaagcccatggcctaacccggtttttgct	Bacteria|Actinomycetaceae|Actinomyces|Actinomyces+meyeri	X82451	unieuk.656	Bacteria
gtcacgtcacgaaagttggtaacacccgaagctcatggcctaaccctttgggggggagtggtcgaaggtgggactggcgattgggacgaagtcgtaacaaggtagcc	Bacteria|Actinomycetaceae|Actinomyces|Actinomyces+nasicola	AJ508455	unieuk.657	Bacteria
gtcacgtcatgaaagttggtaacgcccgaagcccatggcccaaccactgtgtggggggagtggtcgaaggcgggattggcgattggga	Bacteria|Actinomycetaceae|Actinomyces|Actinomyces+naturae	FJ234421	unieuk.658	Bacteria
gtcacgtcacgaaagttggtaacacccgaagcctgtggcctaacctttttggggggagtggtcgaaggtggggctagcgattgggacgaagtcgtaacaaggtagcc	Bacteria|Actinomycetaceae|Actinomyces|Actinomyces+neuii subsp. anitratus	AM084229	unieuk.659	Bacteria
gtcacgtcacgaaagttggtaacacccgaagcctgtggcctaacctttttggggggagtggtcgaaggtggggctagcgattgggacgaagtcgtaacaaggtagcc	Bacteria|Actinomycetaceae|Actinomyces|Actinomyces+neuii subsp. neuii	AM084228	unieuk.660	Bacteria
gtcacgncacgaaagttggtaacacccgaagcccatggcctaaccgctttgtgc	Bacteria|Actinomycetaceae|Actinomyces|Actinomyces+odontolyticus	AJ234040	unieuk.661	Bacteria
gtcacgtcatgaaagtcggcaacacccgaagcccgtggccttatggggagcggtcgaaggtggggctggtgattgggacgaagtcgtaacaaggtagcc	Bacteria|Actinomycetaceae|Actinomyces|Actinomyces+oricola	AJ507295	unieuk.662	Bacteria
gtcacgtcatgaaagtcggcaacacccgaagcccgtggccctacggggagcggtcgaaggtggggctggtgattgggacgaagtcgtaacaaggtaacc	Bacteria|Actinomycetaceae|Actinomyces|Actinomyces+oris	AB545935	unieuk.663	Bacteria
gtcacgtcacgaaagttggtaacacccgaagcttgtggcttaacctttttgggggg	Bacteria|Actinomycetaceae|Actinomyces|Actinomyces+radingae	X78719	unieuk.664	Bacteria
gtcacgtcatgaaagccggtgacgcccgaagcccgtggccctatggggagcggtcgaaggcggggctggtgattgggacgaagtcgtaacaaggtagcc	Bacteria|Actinomycetaceae|Actinomyces|Actinomyces+ruminicola	DQ072005	unieuk.665	Bacteria
gtcacgtcatgaaagtcggcaacacccgaagcccgtggccccatggggagcggtcgaaggtggggccggtgattgggacg	Bacteria|Actinomycetaceae|Actinomyces|Actinomyces+timonensis	EU484334	unieuk.666	Bacteria
gtcacgtcacgaaagttggtaacacccgaagctcatggcctaaccggttttccggggggagtggtcgaaggtgggattggc	Bacteria|Actinomycetaceae|Actinomyces|Actinomyces+turicensis	X78720	unieuk.667	Bacteria
gtcacgtcacgtcacgaaagttggtaacacccgaagctcatggcctaaccgtttggggggagtggtcgaaggtgggattggcgattgggacgaagtcgtaacaaggtagcc	Bacteria|Actinomycetaceae|Actinomyces|Actinomyces+vaccimaxillae	AJ427451	unieuk.668	Bacteria
gtcacgtcacgaaagttggtaacacccgaagcccgtggcctaactcgtttgagggggagcggacgaaggtgggattagccattgggacgaagtcgtaacaaggtagcc	Bacteria|Actinomycetaceae|Arcanobacterium|Arcanobacterium+haemolyticum	AJ234059	unieuk.670	Bacteria
gtcacgtcacgaaagttggtaacacccgaagcccgtggcctaactttttgggggagcggtcgaaggtgggattagcgattgggacgaagtcgtaacaaggtagcc	Bacteria|Actinomycetaceae|Arcanobacterium|Arcanobacterium+hippocoleae	AJ300767	unieuk.671	Bacteria
gtcacgtcacgaaagttggtaacacccgaagcccgtggcctaacctttttggggggagcggtcgaaggtgggattggcgattgggacgaagtcgtaacaaggtagcc	Bacteria|Actinomycetaceae|Arcanobacterium|Arcanobacterium+phocae	FR749960	unieuk.672	Bacteria
gtcacgtcacgaaagttggtaacacccgaagctcatggcctaaccgctttgtggggggagtggtcgaaagtgggattagcgattgggacgaagtcgtaacaaggtagcc	Bacteria|Actinomycetaceae|Arcanobacterium|Arcanobacterium+pluranimalium	AJ250959	unieuk.673	Bacteria
gtcacgtcacgaaagttggtaacacccgaagcccgtggcttaactctttttgagggggagcggtcgaaggtgggattggcgattgggacgaagtcgtaacaaggtagcc	Bacteria|Actinomycetaceae|Mobiluncus|Mobiluncus+curtisii subsp. curtisii	AJ318408	unieuk.675	Bacteria
gtcacgtcacgaaagttggtaacacccgaagcccgtggcttaactctttttgagggggagcggtcgaaggtgggattggcgattgggacgaagtcgtaacaaggta	Bacteria|Actinomycetaceae|Mobiluncus|Mobiluncus+curtisii subsp. holmesii	AJ427624	unieuk.676	Bacteria
gtcacgtcacgaaagttggtaacacccgaagcccgtggcctaacctttttggggggagcggtcgaaggtgggattggcgattgggacgaagtggtaacaaggtagcc	Bacteria|Actinomycetaceae|Trueperella|Trueperella+abortisuis	AB305159	unieuk.678	Bacteria
gtcacgtcacgaaagttggtgacacccgaagcccgtggcctaacacgtttgtgggggagcggtcgaaggtgggactggcgattgggacgaagtcgtaacaaggtagcc	Bacteria|Actinomycetaceae|Trueperella|Trueperella+bialowiezense	AJ879696	unieuk.679	Bacteria
gtcacgtcacgaaagttggtaacacccgaagcccgtggcctaaccttttggggggagcggtcgaaggtgggattggcgattgggacgaagtc	Bacteria|Actinomycetaceae|Trueperella|Trueperella+bonasi	AJ879697	unieuk.680	Bacteria
gtcacgtcacgaaagttggtaacactcgaagcttgtggcctaactctttttgagggggagcgggtgaaggtggggctagcgattgggacgaagtcgtaacaaggtagcc	Bacteria|Actinomycetaceae|Varibaculum|Varibaculum+cambriense	AJ428402	unieuk.682	Bacteria
gtcacgtcatgaaagtcggtaacaccctaagctcatggtccaaccacacctggtgtggggggcgtggtcgaaggtgggactggcgattgggacgaagtcgtaacaaggtagcc	Bacteria|Actinopolysporaceae|Actinopolyspora|Actinopolyspora+alba	GQ480940	unieuk.685	Bacteria
gtcacgtcatgaaagtcggtaacaccctaagctcatggtccaaccacacttggtgtggggggcgtggtcgaaggtgggactggcgattgggacgaagtcgtaacaagg	Bacteria|Actinopolysporaceae|Actinopolyspora|Actinopolyspora+erythraea	GQ480939	unieuk.686	Bacteria
gtcacgncatgaaagtcggtaacaccctaagctcatggtctaaccacacggttgtgtggggggcgtggtcgaaggtgggactggcgattgggacg	Bacteria|Actinopolysporaceae|Actinopolyspora|Actinopolyspora+halophila	X54287	unieuk.687	Bacteria
gtcacgtcatgaaagtcggtaacaccctaagcccatggtccaacccggttgcgggggggcgtggtcgaaggtgggactggcgattgggacgaagtcgtaa	Bacteria|Actinopolysporaceae|Actinopolyspora|Actinopolyspora+mortivallis	DQ883812	unieuk.688	Bacteria
gtcacgtcatgaaagtcggtaacaccctaagctcatggtccaaccacacctggtgtggggggcgtgtcg	Bacteria|Actinopolysporaceae|Actinopolyspora|Actinopolyspora+xinjiangensis	GU479394	unieuk.689	Bacteria
gtcacgtcacgaaagtcggtaacacccgaagcccatggcccaaccgcttgcggagggagtggtcgaaggtgggactggcgattgggacg	Bacteria|Actinospicaceae|Actinospica|Actinospica+acidiphila	AJ865861	unieuk.692	Bacteria
gtcacgtcacgaaagtcggtaacacccgaagcccatggcccaacccttttagggagggagtggtcgaaggtgggactggcgattgggac	Bacteria|Actinospicaceae|Actinospica|Actinospica+robiniae	AJ865863	unieuk.693	Bacteria
gtcacaccacgagagtttgtaacacccgaagtcggtgaggtaaccttttggagccagccgccgaaggtgggacaagtgattggggtgaagtcgtaacaaggtaan	Bacteria|Aerococcaceae|Aerococcus|Aerococcus+christensenii	Y17005	unieuk.696	Bacteria
gtcacaccacgagagtttgtaacacccgaagtcggtgaggtaaccttttggagccagccgccgaaggtgggacagatgattggggtgaagtcgtaacaaggtagcc	Bacteria|Aerococcaceae|Aerococcus|Aerococcus+sanguinicola	AJ276512	unieuk.697	Bacteria
gtcacaccacgagagtttgtaacacctgaagtcggtgaggtaacctttggagccagccgccgaaggtnngacagatatt	Bacteria|Aerococcaceae|Aerococcus|Aerococcus+urinae	M77819	unieuk.698	Bacteria
gtcacaccacgagagtttgtaacacccgaagtcggtgaggtaacctttatggagccagccgccgaaggtgggacagatgattggggtgaagtcgtaacaaggtagcc	Bacteria|Aerococcaceae|Aerococcus|Aerococcus+viridans	ADNT01000041	unieuk.699	Bacteria
gtcacaccacgagagtttgtaacacccgaagccggtggcctaacctttatggagggagccgtcgaaggtgggacagatgattggggtgaagtcgtaacaaggtagcc	Bacteria|Aerococcaceae|Dolosicoccus|Dolosicoccus+paucivorans	AJ012666	unieuk.701	Bacteria
gtcacaccacgagagtttgtaacacccgaagccggtggcctaactttatgaagccgtcgaaggtgggacagatgattggggtgaagtcgtaacaaggtagcc	Bacteria|Aerococcaceae|Facklamia|Facklamia+hominis	Y10772	unieuk.703	Bacteria
gtcacaccacgagagtttgtaacacccgaagccggtggcctaacttaggagggagccgtcgaaggtgggatagatgattggggtgaagtcgtaacaa	Bacteria|Aerococcaceae|Facklamia|Facklamia+languida	Y18053	unieuk.704	Bacteria
gtcacaccacgagagtttgtaacacccgaagccggtggcctaaccattggagggagccgtcgaaggtgggacagatgattggggtgaagtcgtaacaaggtagcc	Bacteria|Aerococcaceae|Facklamia|Facklamia+sourekii	Y17312	unieuk.705	Bacteria
gtcacaccacgagagtttgtaacacccgaagccggtggcctaacctttatggagggagccgtcgaaggtgggatagatgattggggtgaagtcgtaacaaggtagcc	Bacteria|Aerococcaceae|Facklamia|Facklamia+tabacinasalis	Y17820	unieuk.706	Bacteria
gtcacaccacgagagtttgtaacacccgaagccggtggcctaaccaataggagggagccgtcgaaggtgggatggatgattggggtgaagtcgtaacaaggtagcc	Bacteria|Aerococcaceae|Globicatella|Globicatella+sulfidifaciens	AJ297627	unieuk.708	Bacteria
gtcacaccatgggagtgggttgcaccagaagtagatagcttaaccttcgggagggcgtttaccacggtgtgattcatgactggggtgaagtcgtaacaaggtaa	Bacteria|Aeromonadaceae|Aeromonas|Aeromonas+aquariorum	EU085557	unieuk.711	Bacteria
gtcacaccatgggagtgggttgcaccagaagtagatagcttaaccttcgggagggcgtttaccacggtgtgattcatgactggggtgaagtcgtaacaaggtaa	Bacteria|Aeromonadaceae|Aeromonas|Aeromonas+bestiarum	X60406	unieuk.712	Bacteria
gtcacaccatgggagtgggttgcaccagaagtagatagcttaaccttcgggagggcgtttaccacggtgtgattcatgactggggtgaagtcgtaacaaggtaacc	Bacteria|Aeromonadaceae|Aeromonas|Aeromonas+bivalvium	DQ504429	unieuk.713	Bacteria
gtcacaccatgggagtgggttgcaccagaagtagatagcttaaccttcgggagggcgtttaccacggtgtgattcatgactggggtgaagtcgtaacaaggtaacc	Bacteria|Aeromonadaceae|Aeromonas|Aeromonas+diversa	GQ365710	unieuk.714	Bacteria
gtcacaccatgggagtgggttgcaccagaagtagatagcttaaccttcgggagggcgtttaccacggtgtgattcatgactggggtgaagtcgt	Bacteria|Aeromonadaceae|Aeromonas|Aeromonas+enteropelogenes	X71121	unieuk.715	Bacteria
gtcacaccatgggagtgggttgcaccagaagtagatagcttaaccttcgggagggcgtttaccacggtgtgattcatgactggggtgaagtcgtaacaaggtaa	Bacteria|Aeromonadaceae|Aeromonas|Aeromonas+eucrenophila	X60411	unieuk.716	Bacteria
gtcacaccatgggagtgggttgcaccagaagtagatagcttaaccttcgggagggcgtttaccacggtgtgattcatgactggggtgaagtcgtaacaaggtaa	Bacteria|Aeromonadaceae|Aeromonas|Aeromonas+fluvialis	FJ230078	unieuk.717	Bacteria
gtcacaccatgggagtgggttgcaccagaagtagatagcttaaccttcgggagggcgtttaccacggtgtgattcatgactggggtgaagtcgtaacaaggtaacc	Bacteria|Aeromonadaceae|Aeromonas|Aeromonas+hydrophila subsp. anaerogenes	FR870443	unieuk.718	Bacteria
gtcacaccatgggagtgggttgcaccagaagtagatagcttaaccttcgggagggcgtttaccacggtgtgattcatgactggggtgaagtcgtaacaaggtaacc	Bacteria|Aeromonadaceae|Aeromonas|Aeromonas+hydrophila subsp. dhakensis	AJ508765	unieuk.719	Bacteria
gtcacaccatgggagtgggttgcaccagaagtagatagcttaaccttcgggagggcgtttaccacggtgtgattcatgactggggtgaagtcgtaacaaggtaacc	Bacteria|Aeromonadaceae|Aeromonas|Aeromonas+hydrophila subsp. hydrophila	DQ207728	unieuk.720	Bacteria
gtcacaccatgggagtgggttgcaccagaagtagatagcttaaccttcgggagggcgtttaccacggtgtgattcatgactggggtgaagtcgtaacnnggtaacc	Bacteria|Aeromonadaceae|Aeromonas|Aeromonas+ichthiosmia	X71120	unieuk.721	Bacteria
gtcacaccatgggagtgggttgcaccagaagtagatagcttaaccttcgggagggcgtttaccacggtgtgattcatgactggggtgaagtcgtaacaaggtaa	Bacteria|Aeromonadaceae|Aeromonas|Aeromonas+jandaei	X60413	unieuk.722	Bacteria
gtcacaccatgggagtgggttgcaccagaagtagatagcttaaccttcgggagggcgtttaccacggtgtgattcatgactggggtgaagtcgtaacaaggtaa	Bacteria|Aeromonadaceae|Aeromonas|Aeromonas+media	X60410	unieuk.723	Bacteria
gtcacaccatgggagtgggttgcaccagaagtagatagcttaaccttcgggagggcgtttaccacggtgtgattcatgactggggtgaagtcgtaacaaggtaacc	Bacteria|Aeromonadaceae|Aeromonas|Aeromonas+molluscorum	AY532690	unieuk.724	Bacteria
gtcacaccatgggagtgggttgcaccagaagtagatagcttaaccttcgggaggg	Bacteria|Aeromonadaceae|Aeromonas|Aeromonas+punctata subsp. caviae	X74674	unieuk.725	Bacteria
gtcacaccatgggagtgggttgcaccagaagtagatagcttaaccttcgggagggcgtttaccacggtgtgattcatgactggggtgaagtcgtaacaaggtaa	Bacteria|Aeromonadaceae|Aeromonas|Aeromonas+punctata subsp. punctata	X60408	unieuk.726	Bacteria
gtcacaccatgggagtgggttgcaccagaagtagatagcttaaccttcgggagggcgtttaccacggtgtgattcatgactggggtgaagtcgtaacaaggtaa	Bacteria|Aeromonadaceae|Aeromonas|Aeromonas+rivuli	FJ976900	unieuk.727	Bacteria
gtcacaccatgggagtgggttgcaccagaagtagatagcttaaccttcgggagggcgtttaccacggtgtgattcatgactggggtgaagtcgtaacaaggtaa	Bacteria|Aeromonadaceae|Aeromonas|Aeromonas+salmonicida subsp. achromogenes	X60407	unieuk.728	Bacteria
gtcacaccatgggagtgggttgcaccagaagtagatagcttaaccttcgggagggcgtttaccacggtgtgattcatgactggggtg	Bacteria|Aeromonadaceae|Aeromonas|Aeromonas+salmonicida subsp. masoucida	AB027542	unieuk.729	Bacteria
gtcacaccatgggagtgggttgcaccagaagtagatagcttaaccttcgggaggg	Bacteria|Aeromonadaceae|Aeromonas|Aeromonas+salmonicida subsp. pectinolytica	AF134065	unieuk.730	Bacteria
gtcacaccatgggagtgggttgcaccagaagtagatagcttaaccttcgggagggcgtttaccacggtgtgattcatgactggggtgaagtcgtaacaaggtaacc	Bacteria|Aeromonadaceae|Aeromonas|Aeromonas+salmonicida subsp. salmonicida	AY987751	unieuk.731	Bacteria
gtcacaccatgggagtgggttgcaccagaagtagatagcttaaccttcgggagggcgtttaccacggtgtgattcatgactggggtgaagtcgtaacaaggtacc	Bacteria|Aeromonadaceae|Aeromonas|Aeromonas+salmonicida subsp. smithia	AJ009859	unieuk.732	Bacteria
gtcacaccatgggagtgggttgcaccagaagtagatagcttaaccttcgggagggcgtttaccacggtgtgattcatgactggggtgaagtcgtaacagggtaa	Bacteria|Aeromonadaceae|Aeromonas|Aeromonas+sanarellii	FJ230076	unieuk.733	Bacteria
gtcacaccatgggagtgggttgcaccagaagtagatagcttaaccttcgggagggcgtttaccacggtgtgattcatgactggggtgaagtcgtaacaaggtaa	Bacteria|Aeromonadaceae|Aeromonas|Aeromonas+schubertii	X60416	unieuk.734	Bacteria
gtcacaccatgggagtgggttgcaccagaagtagctagcttaaccttcgggagggcggttaccacggtgt	Bacteria|Aeromonadaceae|Aeromonas|Aeromonas+sharmana	DQ013306	unieuk.735	Bacteria
gtcacaccatgggagtgggttgcaccagaagtagatagcttaaccttcgggagggcgtttaccacggtgtgattcatgactggggtg	Bacteria|Aeromonadaceae|Aeromonas|Aeromonas+simiae	AJ536821	unieuk.736	Bacteria
gtcacaccatgggagtgggttgcaccagaagtagatagcttaaccttcgggagggcgtttaccacggtgtgattcatgactggggtgaagtcgtaacaaggtaa	Bacteria|Aeromonadaceae|Aeromonas|Aeromonas+sobria	X60412	unieuk.737	Bacteria
gtcacaccatgggagtgggttgcaccagaagtagatagcttaaccttcgggagggcgtttaccacggtgtgattcatgactggggtgaagtcgtaacagggtaa	Bacteria|Aeromonadaceae|Aeromonas|Aeromonas+taiwanensis	FJ230077	unieuk.738	Bacteria
gtcacaccatgggagtgggttgcaccagaagtagatagcttaaccttcgggagggcgtttaccacggtgtgattcatgactggggtgaagtcgtaacaaggtaa	Bacteria|Aeromonadaceae|Aeromonas|Aeromonas+veronii	X60414	unieuk.739	Bacteria
gtcacaccatgggagtgggttgctccagaagtagatagcttaaccttcgggagggcgtttaccacggagtgattcatgactggggtgaagtcgtaacaaggtaacc	Bacteria|Aeromonadaceae|Oceanimonas|Oceanimonas+doudoroffii	AB019390	unieuk.741	Bacteria
gtcacaccatgggagtgggttgctccagaagtagatagcttaaccttcgggagggcgtttaccacggagtgattcatgactggggtgaagtcgtaacaaggtaacc	Bacteria|Aeromonadaceae|Oceanimonas|Oceanimonas+smirnovii	AY538714	unieuk.742	Bacteria
gtcacaccatgggagtgggttgctccagaagtagatagcttaaccttcgggggggcgtttaccacggagtgattcatgactggggtgaagtcgtaacaaggtaacc	Bacteria|Aeromonadaceae|Oceanisphaera|Oceanisphaera+arctica	FN377705	unieuk.744	Bacteria
gtcacaccatgggagtgggttgctccagaagtagatagcttaaccttcgggggggcgtttaccacggagtgattcatgactggggtgaagtcgtaacaaggta	Bacteria|Aeromonadaceae|Oceanisphaera|Oceanisphaera+donghaensis	DQ190441	unieuk.745	Bacteria
gtcacaccatgggagtgggttgctccagaagtagatagcttaaccttcgggggggcgtttaccacggagtgattcatgactggggtgaagtcgtaacaaggtaacc	Bacteria|Aeromonadaceae|Oceanisphaera|Oceanisphaera+litoralis	AJ550470	unieuk.746	Bacteria
gtcacaccatgggagtgggttgctccagaagtagatagcttaaccttcgggagggcgtttaccacggagtgattcatgactggggtg	Bacteria|Aeromonadaceae|Oceanisphaera|Oceanisphaera+ostreae	HQ340607	unieuk.747	Bacteria
gtcacaccatgggagtgggttgctccagaagtagatagcttaaccttcgggggggcgtttaccacggagtgattcatgactggggtg	Bacteria|Aeromonadaceae|Oceanisphaera|Oceanisphaera+sediminis	HQ171441	unieuk.748	Bacteria
gtcacaccatgggagtngtttggtaccagaagtagttagtctaacccttcgggagggacgattacacggtgtgattcatgactggg	Bacteria|Aeromonadaceae|Tolumonas|Tolumonas+auensis	X92889	unieuk.750	Bacteria
gtcacaccatgggagtgggttgcaccagaagtagttagtctaaccttcgggaggacgattaccacggtgtgattcatgactggggtgaagtcgtaacaaggtaacc	Bacteria|Aeromonadaceae|Tolumonas|Tolumonas+osonensis	GU370947	unieuk.751	Bacteria
gtcacaccatgggagtgggttgctccagaagtagatagcttaaccttcgggagggcgtt	Bacteria|Aeromonadaceae|Zobellella|Zobellella+aerophila	HM475140	unieuk.753	Bacteria
gtcacaccatgggagtgggttgctccagaagtagatagcttaaccttcgggagggcgtttaccacggagtgattcatgactggggtgaagtcgt	Bacteria|Aeromonadaceae|Zobellella|Zobellella+denitrificans	DQ195675	unieuk.754	Bacteria
gtcacaccatgggagtgggttgctccagaagtagatagcttaaccttcgggagggcgtttaccacggagtgattcatgactggggtgaagtcgt	Bacteria|Aeromonadaceae|Zobellella|Zobellella+taiwanensis	DQ195676	unieuk.755	Bacteria
gtcacatcatggaagctggtcgcacccgaagtatctgaagccaaccgcaaggaggcagggtcctaaggtgagactggtaactgggatg	Bacteria|Akkermansiaceae|Akkermansia|Akkermansia+muciniphila	AY271254	unieuk.758	Bacteria
gtcacaccatgggagtgggttttaccagaagtagttagcctaaccgcaaggagggcgattaccacggtaggattcatgactggggtgaagtcgtaacaaggtagcc	Bacteria|Alcaligenaceae|Achromobacter|Achromobacter+denitrificans	AJ278451	unieuk.761	Bacteria
gtcacaccatgggagtgggttttaccagaagtagttagcctaaccgcaaggggggcgattaccacggtaggattcatgactggggtgaagtcgtaacaaggtagcc	Bacteria|Alcaligenaceae|Achromobacter|Achromobacter+insolitus	AY170847	unieuk.762	Bacteria
gtcacaccatgggagtgggttttaccagaagtagttagcctaaccgyaaggggggcgattaccacggtaggattcatgac	Bacteria|Alcaligenaceae|Achromobacter|Achromobacter+spanius	AY170848	unieuk.763	Bacteria
gtcacaccatgggagtgggttttaccagaagtagttagcctaaccgcaaggggggcgattaccacggtaggattcatgactggggtgaagtcgtaacaaggtagcc	Bacteria|Alcaligenaceae|Achromobacter|Achromobacter+xylosoxidans subsp. xylosoxidans	Y14908	unieuk.764	Bacteria
gtcacaccatgggagtgggttttaccagaagtagttagcctaaccgcaaggggggcgattaccacggtaggattcatgactggggtgaagtcgtaacaaggtagcc	Bacteria|Alcaligenaceae|Advenella|Advenella+mimigardefordensis	AY880023	unieuk.766	Bacteria
gtcacaccatgggagtgggtttcaccagaagtaggtagcctaaccgtaaggagggcgcttaccacggtggtgattcatgactggggtgaagtcgtaacaaggt	Bacteria|Alcaligenaceae|Alcaligenes|Alcaligenes+faecalis subsp. faecalis	D88008	unieuk.768	Bacteria
gtcacaccatgggagtgggtttcaccagaagtaggtagcctaaccgtaaggagggcgcttaccacggtgggattcat	Bacteria|Alcaligenaceae|Alcaligenes|Alcaligenes+faecalis subsp. parafaecalis	AJ242986	unieuk.769	Bacteria
gtcacaccatgggagtgggtttcaccagaagtaggtagcctaactgnaaggagggcgcttaccacggtgggattcatgactggggtgaagtcgtaaagaagtagcgc	Bacteria|Alcaligenaceae|Alcaligenes|Alcaligenes+faecalis subsp. phenolicus	AY296718	unieuk.770	Bacteria
gtcacaccatgggagcgggttctgccagaagtggttggcctaaccgcaaggagggcgatcaccacggcagggttcgtgactggggtgaagtc	Bacteria|Alcaligenaceae|Azohydromonas|Azohydromonas+australica	AB188124	unieuk.772	Bacteria
gtcacaccatgggagcgggttctgccagaagtagttggcctaaccgcaaggagggcgattaccacggcagggttcgtgactggggtgaagtcgtaacaaggt	Bacteria|Alcaligenaceae|Azohydromonas|Azohydromonas+lata	AB188125	unieuk.773	Bacteria
gtcacaccatgggagtgggttttaccagaagtagttagcctaaccgcaaggggggcgattaccacggtaggattcatgactggggtgaagtcgtaacaaggtagcc	Bacteria|Alcaligenaceae|Bordetella|Bordetella+avium	AF177666	unieuk.775	Bacteria
gtcacaccatgggagtnggttttaccagaagtagttagcctaaccgcaaggggggcgattaccacggtagga	Bacteria|Alcaligenaceae|Bordetella|Bordetella+bronchiseptica	U04948	unieuk.776	Bacteria
gtcacaccatgggagtgggttttaccagaagtagttagcctaaccgcaaggggggcgattaccacggtaggattcatgactggggtgaagtcgtaacaaggtagcc	Bacteria|Alcaligenaceae|Bordetella|Bordetella+hinzii	AF177667	unieuk.777	Bacteria
gtcacaccatgggagtgggttttaccagaagtagttagcctaaccgcaaggggggcgattaccacggtaggattcatgactggggtgaagtcgtaacaaggtagcc	Bacteria|Alcaligenaceae|Bordetella|Bordetella+holmesii	U04820	unieuk.778	Bacteria
gtcacaccatgggagtgggttttaccagaagtagttagcctaaccgcaaggggggcgattaccacggtagga	Bacteria|Alcaligenaceae|Bordetella|Bordetella+parapertussis	U04949	unieuk.779	Bacteria
gtcacaccatgggagtgggttttaccagaagtagttagcctaaccgcaaggggggcgattaccacggtagga	Bacteria|Alcaligenaceae|Bordetella|Bordetella+pertussis	U04950	unieuk.780	Bacteria
gtcacaccatgggagtgggttttaccagaagtagttagcctaaccgcaaggggggcgattaccacggtaggattcatgactggggtgaagtcgtaacaaggtagcc	Bacteria|Alcaligenaceae|Bordetella|Bordetella+petrii	AJ249861	unieuk.781	Bacteria
gtcacaccatgggagtgggttttaccagaagtagttagcctaaccgcaaggggggcgattaccacggtaggattcatgactggggtgaagtcgtaacaaggtagcc	Bacteria|Alcaligenaceae|Bordetella|Bordetella+trematum	AJ277798	unieuk.782	Bacteria
gtcacaccatgggagtgggttttaccagaagtagttagtctaaccttcggggggacgattaccacggtagaattcatgactggggtgaagtcgtaacaaggtagcc	Bacteria|Alcaligenaceae|Brackiella|Brackiella+oedipodis	AJ277742	unieuk.784	Bacteria
gtcacaccatgggagtgggttttaccagaagtagttagcctaaccgcaaggggggcgataccacgtgattc	Bacteria|Alcaligenaceae|Candidimonas|Candidimonas+humi	FN556192	unieuk.786	Bacteria
gtcacaccatgggagtgggttttaccagaagtagttagcctaaccgcaaggggggcgataccacgtagat	Bacteria|Alcaligenaceae|Candidimonas|Candidimonas+nitroreducens	FN556191	unieuk.787	Bacteria
gtcacaccatgggagtgggtttcaccagaagtaggtagcctaaccgcaaggggggcgcttaccacggtgagattcatgactgg	Bacteria|Alcaligenaceae|Castellaniella|Castellaniella+caeni	AB166879	unieuk.789	Bacteria
gtcacaccatgggagtgggtttcaccagaagtaggtagcctaaccgcaaggggggcgcttaccacggtgagattcatgactggggtgaagtc	Bacteria|Alcaligenaceae|Castellaniella|Castellaniella+daejeonensis	GQ241321	unieuk.790	Bacteria
gtcacaccatgggagtgggtttcaccagaagtaggtagcctaaccgcaaggggggcgcttaccacggtgagattcatgactggggtgaagtcgtaacaaggtagcc	Bacteria|Alcaligenaceae|Castellaniella|Castellaniella+defragrans	AJ005447	unieuk.791	Bacteria
gtcacaccatgggagtgggtttcaccagaagtaggtagcctaaccgcaaggggggcgcttaccacggtgagattcatgactggggtgaagtcgtaacaaggtagcc	Bacteria|Alcaligenaceae|Castellaniella|Castellaniella+denitrificans	U82826	unieuk.792	Bacteria
gtcacaccatgggagtgggtttcaccagaagtaggtagcctaaccgcaaggggggcgctt	Bacteria|Alcaligenaceae|Castellaniella|Castellaniella+ginsengisoli	EU873313	unieuk.793	Bacteria
gtcacaccatgggagtgggttttaccagaagtagttagcctaaccgcaaggagggcgattaccacg	Bacteria|Alcaligenaceae|Derxia|Derxia+gummosa	AB089482	unieuk.795	Bacteria
gtcacaccatgggagtgggttctaccagaagtagttagcctaaccgcaaggaggg	Bacteria|Alcaligenaceae|Kerstersia|Kerstersia+gyiorum	AY131213	unieuk.797	Bacteria
gtcacaccatgggagtgggttttaccagaagtagttagtctaaccgcaagggggacgattaccacggtaggattcatgactggggtgaagtcgtaacaaggtagcc	Bacteria|Alcaligenaceae|Oligella|Oligella+ureolytica	AJ251912	unieuk.799	Bacteria
gtcacaccatgggagtgggttttaccagaagtagttagcctaaccgcaaggagggcgattaccacggtaggattcatgactggggtgaagtcgtaacaa	Bacteria|Alcaligenaceae|Oligella|Oligella+urethralis	AF133538	unieuk.800	Bacteria
gtcacaccatggaagtgggtttcaccagaagtaggtagcctaaccgcaaggagggcgcttaccacggtgggattcatgactggggtgaagtcgtaacaaggtagcc	Bacteria|Alcaligenaceae|Paenalcaligenes|Paenalcaligenes+hominis	FN391024	unieuk.802	Bacteria
gtcacaccatgggagtgggttttaccagaagtagttagctaacccgcaagggggg	Bacteria|Alcaligenaceae|Paralcaligenes|Paralcaligenes+ureilyticus	FJ793551	unieuk.804	Bacteria
gtcacaccatgggagtgggttttaccagaagtagttagcctaaccgcaaggggggcgattaccacggtaggattcatgact	Bacteria|Alcaligenaceae|Parapusillimonas|Parapusillimonas+granuli	DQ466075	unieuk.806	Bacteria
gtcacaccatgggagtgggttttaccagaagtggctagtctaaccgcaagggggaaccggtcaccacggtaggattcatgactggggtgaagtcgtaacaaggtagcc	Bacteria|Alcaligenaceae|Pelistega|Pelistega+europaea	Y11890	unieuk.808	Bacteria
gtcacaccatgggagtgggttctaccagaagtaggtagcctaaccgtaaggagggcgcttaccacggtagggttcatgactggggtgaagtcgtaacaaggtagcc	Bacteria|Alcaligenaceae|Pigmentiphaga|Pigmentiphaga+daeguensis	EF100696	unieuk.810	Bacteria
gtcacaccatgggagtgggttctaccagaagtaggtggcctaaccgtaaggagggcgcttaccacggtagggttcatgactggggtgaagtcgtaacaaggtagcc	Bacteria|Alcaligenaceae|Pigmentiphaga|Pigmentiphaga+kullae	AF282916	unieuk.811	Bacteria
gtcacaccatgggagtgggttctaccagaagtagttagcctaaccgcaaggagggcgattaccacggtagggttcatgactggggtgaagtcgtaacaaggtagcc	Bacteria|Alcaligenaceae|Pigmentiphaga|Pigmentiphaga+litoralis	EU583723	unieuk.812	Bacteria
gtcacaccatgggagtgggttttaccagaagtagttagcctaaccgcaaggggggcgattaccacggtaggattcatgactggggtgaagtcgtac	Bacteria|Alcaligenaceae|Pusillimonas|Pusillimonas+ginsengisoli	EF672088	unieuk.814	Bacteria
gtcacaccatgggagtgggtttcaccagaagtaggtagcctaaccgtaaggggggcgcttaccacggtgggattcatgactggggtgaagtcgtaacaaggtagcc	Bacteria|Alcaligenaceae|Pusillimonas|Pusillimonas+noertemannii	AY695828	unieuk.815	Bacteria
gtcacaccatgggagtgggttttaccagaagtagttagcctaaccgcaaggggggcgattaccacggtaggattcatgactggggtgaagtcgtaacaaggtaacc	Bacteria|Alcaligenaceae|Pusillimonas|Pusillimonas+soli	GQ241322	unieuk.816	Bacteria
gtcacaccatgggagtgggttttaccagaagtagttagtctaaccgcaaggggggcgattaccacggtaggattcatgactggggtgaagtcgtaacaaggtaacc	Bacteria|Alcaligenaceae|Taylorella|Taylorella+asinigenitalis	AF067729	unieuk.818	Bacteria
gtcacaccatgggagtgggttttaccagaagtagttagtctaaccgcaaggagggcgattaccacggtaggattcatgactggggtgaagtcgtaacaaggtagcc	Bacteria|Alcaligenaceae|Taylorella|Taylorella+equigenitalis	X68645	unieuk.819	Bacteria
gtcacaccatgggagtggattgcaccagaagtagttagtctaaccttcgggaggacgattaccacggtgtggttcatgactggggtgaagtcgtaacaaggtagcc	Bacteria|Alcanivoracaceae|Alcanivorax|Alcanivorax+balearicus	AY686709	unieuk.822	Bacteria
gtcacaccatgggagtggattgcaccagaagtggatagtctaaccttcgggaggacgttcaccacggtgtggttcatgactggggtgaagtcgtaacaaggtaccc	Bacteria|Alcanivoracaceae|Alcanivorax|Alcanivorax+borkumensis	Y12579	unieuk.823	Bacteria
gtcacaccatgggagtggattgcaccagaagtagttagtctaaccttcgggaggacgattaccacggtgtggttcatgactggggtgaagtcgtaacaaggtagcc	Bacteria|Alcanivoracaceae|Alcanivorax|Alcanivorax+dieselolei	AY683537	unieuk.824	Bacteria
gtcacaccatgggagtggattgcaccagaagtggttagtctaaccttcgggaggacgatcaccacggtgtggttcatgactggggtgaagtcgtaacaaggtagcc	Bacteria|Alcanivoracaceae|Alcanivorax|Alcanivorax+hongdengensis	EU438901	unieuk.825	Bacteria
gtcacaccatgggagtggattgcaccagaagtagttagtctaaccttcgggaggacgattaccacggtgtggttcatgactggggtgaagtcgtaacaaggtagcc	Bacteria|Alcanivoracaceae|Alcanivorax|Alcanivorax+jadensis	AJ001150	unieuk.826	Bacteria
gtcacaccatgggagtggattgcaccagaagtaggtagcctaaccttcgggagggcgcttaccacggtgtggttcatgactggggtgaagtcgtaacaaggtagcc	Bacteria|Alcanivoracaceae|Alcanivorax|Alcanivorax+pacificus	DQ659451	unieuk.827	Bacteria
gtcacaccatgggagtggattgcaccagaagtggctagtctaactacggaggacggtcaccacggtgtggttcatgactggggtgaagtcgtaacaaggtagcc	Bacteria|Alcanivoracaceae|Alcanivorax|Alcanivorax+venustensis	AF328762	unieuk.828	Bacteria
gtcacaccatgggagttgtttgcaccagaagtagctagcttaacattgggcggttaccacggtgtggtcaatgactggggtgaagtcgtaacaaggtagcc	Bacteria|Alcanivoracaceae|Kangiella|Kangiella+aquimarina	AY520561	unieuk.830	Bacteria
gtcacaccatggaagttgtttgcaccagaagtagctagcttaacattgggcggttaccacggtgtgagcaatgactggggtg	Bacteria|Alcanivoracaceae|Kangiella|Kangiella+geojedonensis	HQ340606	unieuk.831	Bacteria
gtcacaccatggaagttgtttgcaccagaagtagctagcttaaaattgggcggttaccacggtgtgggcaatgactggggtgaagtcgtaacaaggtagcc	Bacteria|Alcanivoracaceae|Kangiella|Kangiella+japonica	AB505051	unieuk.832	Bacteria
gtcacaccatgggagttgtttgcaccagaagtagctagcttaacattgggcggttaccacggtgtggtcaatgactggggtgaagtcgtaacaaggtagcc	Bacteria|Alcanivoracaceae|Kangiella|Kangiella+koreensis	AY520560	unieuk.833	Bacteria
gtcacaccatggaagttgtttgcaccagaagtagctagcttaaaattgggcggttaccacggtgtgggcaatga	Bacteria|Alcanivoracaceae|Kangiella|Kangiella+spongicola	GU339304	unieuk.834	Bacteria
gtcacaccacgagagtcggcaacacccgaagtcggtgaggcaacccgcaagggagccagccgccgaaggtggggttgatgattggggtgaagtcgtaacaaggtagcc	Bacteria|Alicyclobacillaceae|Alicyclobacillus|Alicyclobacillus+acidiphilus	AB076660	unieuk.837	Bacteria
gtcacaccacgagagtcggcaacacccgaagtcggtgaggtaaccccgaaaggggagccagccgccgaaggtggggtcgatgattggggtgaagtcgtaacaaggtagcc	Bacteria|Alicyclobacillaceae|Alicyclobacillus|Alicyclobacillus+acidocaldarius subsp. acidocaldarius	AJ496806	unieuk.838	Bacteria
gtcacaccacgagagtcggcaacacccgaagtcggtgaggtaaccccgnaaggggagccagccgccgaaggtggggtcgatgattggggtgaagtcgtaacaaggtagcc	Bacteria|Alicyclobacillaceae|Alicyclobacillus|Alicyclobacillus+acidocaldarius subsp. rittmannii	AB059674	unieuk.839	Bacteria
gtcacaccacgagagtcggcaacacccgaagtcggtgaggtaaccgttatggagccagccgccgaaggtggggttgatgattggggtgaagtcgtaacaaggtagcc	Bacteria|Alicyclobacillaceae|Alicyclobacillus|Alicyclobacillus+acidoterrestris	AB042057	unieuk.840	Bacteria
gtcacaccatgggagttgacaacacccaaagtcggtgaggtaaccttcgggggccagccgcctaaggtggggtcgatgactggggtgaagtcgtaacaaggtagcc	Bacteria|Alicyclobacillaceae|Alicyclobacillus|Alicyclobacillus+aeris	FM179383	unieuk.841	Bacteria
gtcacaccacgagagttggcaacacccgaagtcggtgaggtaaccctttagggagccagccgccgaaggtggggtcgatgattggggtgaagtcgtaacaaggtagcc	Bacteria|Alicyclobacillaceae|Alicyclobacillus|Alicyclobacillus+contaminans	AB264026	unieuk.842	Bacteria
gtcacaccacgagagtcggcaacacccgaagtcggtggggtaacccgtcagggggccagccgccgaaggtggggttgatgattggggtgaagtcgtaacaaggtagcc	Bacteria|Alicyclobacillaceae|Alicyclobacillus|Alicyclobacillus+cycloheptanicus	AB042059	unieuk.843	Bacteria
gtcacaccacgagagtcgacaacacccgaagtcggtggggtaacccgtaagggggccagccgccgaaggtggggccgatgattggggtgaagtcgtaacaaggtagcc	Bacteria|Alicyclobacillaceae|Alicyclobacillus|Alicyclobacillus+disulfidooxidans	AB089843	unieuk.844	Bacteria
gtcacaccacgagagtcggcaacacccgaagtcggtgaggtaaccttnnggagccagcccgccgaaggtggggttgatgattggggtgaagtcgtaacaaggtagcc	Bacteria|Alicyclobacillaceae|Alicyclobacillus|Alicyclobacillus+fastidiosus	AB264021	unieuk.845	Bacteria
gtcacaccacgagagttggcaacacccgaagtcggtggggtaaccttataggggccagccgccgaaggtggggctgatgattggggtgaagtcgtaacaaggtagcc	Bacteria|Alicyclobacillaceae|Alicyclobacillus|Alicyclobacillus+ferrooxydans	EU137838	unieuk.846	Bacteria
gtcacaccacgagagtgagcaacacccgaagtcggtgaggcaaccggataggagccagccgccgaaggtggggctcgcgattggggtgaagtcgtaacaaggtagcc	Bacteria|Alicyclobacillaceae|Alicyclobacillus|Alicyclobacillus+herbarius	AB042055	unieuk.847	Bacteria
gtcacaccacgagagtcggcaacacccgaagtcggtgaggtaacccttaggggagccagccgccgaaggtggggcggatgattggggtgaagtcgtaacaaggtagcc	Bacteria|Alicyclobacillaceae|Alicyclobacillus|Alicyclobacillus+hesperidum	AJ133633	unieuk.848	Bacteria
gtcacaccacgagagtgagcaacacccgaagtcggtgaggcaaccggagacggagccagccgccgaaggtggggctcgcgattggggtgaagtcgtaacaaggtagcc	Bacteria|Alicyclobacillaceae|Alicyclobacillus|Alicyclobacillus+kakegawensis	AB264022	unieuk.849	Bacteria
gtcacaccacgagagtcggcaacacccgaagtcggtgaggtaaccctcgcaagagggggccagccgccgaaggtggggctgatgattggggtgaagtcgtaacaaggtagcc	Bacteria|Alicyclobacillaceae|Alicyclobacillus|Alicyclobacillus+macrosporangiidus	AB264025	unieuk.850	Bacteria
gtcacaccacgagagttggtaacacccgaagtcggtgaggtaacctgaaagggagccagccgccgaaggtgggaccgatgattggggtgaagtcgtaacaaggtagcc	Bacteria|Alicyclobacillaceae|Alicyclobacillus|Alicyclobacillus+pohliae	AJ564766	unieuk.851	Bacteria
gtcacaccacgagagttggcaacacccgaagtcggtgaggtaaccgcaaggagccagccgccgaaggtggggtcgacgattggggtgaagtcgtaacaaggtagcc	Bacteria|Alicyclobacillaceae|Alicyclobacillus|Alicyclobacillus+pomorum	AB089840	unieuk.852	Bacteria
gtcacaccacgagagtcggcaacacccgaagtcggtgaggtaacccttaggggagccagccgccgaaggtggggcggatgattggggtgaagtcgtaacaaggtagcc	Bacteria|Alicyclobacillaceae|Alicyclobacillus|Alicyclobacillus+sacchari	AB264020	unieuk.853	Bacteria
gtcacaccacgagagtcggcaacacccgaagtcggtgaggtaaccccttatggggagccagccgccgaaggtggggt	Bacteria|Alicyclobacillaceae|Alicyclobacillus|Alicyclobacillus+sendaiensis	AB084128	unieuk.854	Bacteria
gtcacaccacgagagtgagcaacacccgaagtcggtgaggcaaccggagacggagccagccgccgaaggtggggcttgcgattggggtgaagtcgtaacaaggtagcc	Bacteria|Alicyclobacillaceae|Alicyclobacillus|Alicyclobacillus+shizuokensis	AB264024	unieuk.855	Bacteria
gtcacaccacgagagttggcaacacccgaagtcggtggggtaacccgaaagggggccagccgccgaaggtggggtcgatgattggggtgaagtcgtaacaaggtagcc	Bacteria|Alicyclobacillaceae|Alicyclobacillus|Alicyclobacillus+tolerans	Z21979	unieuk.856	Bacteria
gtcacaccacgagagtcggcaacacccgaagtcggtgaggtaacccgcaagggagccagccgccgaaggtggggtcgatgattggggt	Bacteria|Alicyclobacillaceae|Alicyclobacillus|Alicyclobacillus+vulcanalis	AY425985	unieuk.857	Bacteria
gtcacaccacgagagtcggcaacacccgaagtcggtggggcaaccggaaggggccagccgccgaaggtggggtcgatgattggggtgaagtcgtaacaaggtagcc	Bacteria|Alicyclobacillaceae|Kyrpidia|Kyrpidia+tusciae	CP002017	unieuk.859	Bacteria
gtcacaccacgggagttggcaacacccaaagtcggtgaggtaacctttcgaggagccagccgcctaaggtggggtcgatgactggggtgaagtcgtaacaaggtagcc	Bacteria|Alicyclobacillaceae|Tumebacillus|Tumebacillus+ginsengisoli	AB245375	unieuk.861	Bacteria
gtcacaccatgggagttggtaacacccgaagtcggtgaggtaactgctgcagag	Bacteria|Alicyclobacillaceae|Tumebacillus|Tumebacillus+permanentifrigoris	DQ444975	unieuk.862	Bacteria
gtcacaccatgggagttggttctacccgaaggcgttgcgctaacctggcaacaggaggcaggcgaccacggtagggtcagcgactggggtgaagtcgtaacaaggtagcc	Bacteria|Alphaproteobacteria|Breoghania|Breoghania+corrubedonensis	GQ272328	unieuk.865	Bacteria
gtcacaccatgggagttggttcgaccttaagccggtgagctaacctcgcaagagggggcagc	Bacteria|Alphaproteobacteria|Geminicoccus|Geminicoccus+roseus	AM403172	unieuk.867	Bacteria
gtcacggcatgggagttggttttacccgaagacggtgcgctaaccgcaaggaggcagccggccacggtaggatcagcgactggccgaagtcgtaa	Bacteria|Alphaproteobacteria|Rhizomicrobium|Rhizomicrobium+electricum	AB365487	unieuk.869	Bacteria
gtcacggcatgggagttggttttacccgaagacggtgcgctaaccgcaaggaggcagccggccacggtaggatcagcgactgggccg	Bacteria|Alphaproteobacteria|Rhizomicrobium|Rhizomicrobium+palustre	AB081581	unieuk.870	Bacteria
gtcacaccatgggagtgggatgcaaaagaagtagttagtctaaccttcgggaggacgattaccactttgtgtt	Bacteria|Alteromonadaceae|Aestuariibacter|Aestuariibacter+halophilus	AY207503	unieuk.873	Bacteria
gtcacaccatgggagtgggatgcaaaagaagtagttagtctaaccttcggggggacgattaccactttgtgtttcatgactggggtgaagtcgtaacaaggtaacc	Bacteria|Alteromonadaceae|Aestuariibacter|Aestuariibacter+litoralis	AB473549	unieuk.874	Bacteria
gtcacaccatgggagtgggatgcaaaagaagtagttagtctaaccttcgggagggcgattaccactttgtgtt	Bacteria|Alteromonadaceae|Aestuariibacter|Aestuariibacter+salexigens	AY207502	unieuk.875	Bacteria
gtcacaccatgggagtgggctgcaaaagaagtgggtagtttaaccttcgggaggacgctcaccactttg	Bacteria|Alteromonadaceae|Agarivorans|Agarivorans+albus	AB076561	unieuk.877	Bacteria
gtcacaccatgggagtgggctgcaaaagaagtgggtagtttaaccttcgggaggacg	Bacteria|Alteromonadaceae|Agarivorans|Agarivorans+gilvus	GQ200591	unieuk.878	Bacteria
gtcacaccatgggagtgggctgcaaaagaagtgggtagtttaaccttcgggaggacgctcaccactttgtggttcatga	Bacteria|Alteromonadaceae|Aliagarivorans|Aliagarivorans+marinus	FJ167390	unieuk.880	Bacteria
gtcacaccatgggagtgggctgcaaaagaagtgggtagtttaaccttcgggaggacgctcaccactttgtggttcatga	Bacteria|Alteromonadaceae|Aliagarivorans|Aliagarivorans+taiwanensis	FJ167391	unieuk.881	Bacteria
gtcacaccatgggagtgggttgcaaaagaagtaggtagcttaaccttcgggagggcg	Bacteria|Alteromonadaceae|Alishewanella|Alishewanella+aestuarii	EF660759	unieuk.883	Bacteria
gtcacaccatgggagtgggttgcaaaagaagtaggtagcttaaccttcgggagggcg	Bacteria|Alteromonadaceae|Alishewanella|Alishewanella+agri	EU909459	unieuk.884	Bacteria
gtcacaccatgggagtgggttgcaaaagaagtaggtagcttaaccttcgggagggcgcttaccactttgtgattcatgactggggtgaagtcgtaacaaggtaac	Bacteria|Alteromonadaceae|Alishewanella|Alishewanella+fetalis	AF144407	unieuk.885	Bacteria
gtcacaccatgggagtgggttgcaaaagaagtaggtagcttaaccttcgggagggcgcttaccactttgtgattcatgactggggtgaagtcgtaacaaggtaacc	Bacteria|Alteromonadaceae|Alishewanella|Alishewanella+jeotgali	EU817498	unieuk.886	Bacteria
gtcacaccatgggagtgggttgcaaaagaagtaggtagcttaaccttcgggagggcgc	Bacteria|Alteromonadaceae|Alishewanella|Alishewanella+tabrizica	GQ505294	unieuk.887	Bacteria
gtcacaccatgggagtgggatgcaaaagaagtagttagtttaaccttcgggagaacgattaccactttgtgtttcatgactggggtgaagtcgtaacaaggtaacc	Bacteria|Alteromonadaceae|Alteromonas|Alteromonas+addita	AY682202	unieuk.889	Bacteria
gtcacaccatgggagtgggatgcaaaagaagtagttagtttaaccttcgggagaacgattaccactttgtgtttcatgactggggtgaagtcgtaacaaggtaacc	Bacteria|Alteromonadaceae|Alteromonas|Alteromonas+genovensis	AM885866	unieuk.890	Bacteria
gtcacaccatgggagtgggatgcaaaagaagtagttagtttaaccttcgggagaacgattaccactttgtgtttcatgactggggtgaagtcgtaacaaggtaaccc	Bacteria|Alteromonadaceae|Alteromonas|Alteromonas+hispanica	AY926460	unieuk.891	Bacteria
gtcacaccatgggagtgggatgcaaaagaagtagttagtctaaccttcgggaggacgattaccactttgtgtttcatgactggggtg	Bacteria|Alteromonadaceae|Alteromonas|Alteromonas+litorea	AY428573	unieuk.892	Bacteria
gtcacaccatgggagtgggatgcaaaagaagtagttagtctaaccttcgggaggacgattaccactttgtgtttcatgactggggtgaagtcgtaacaaggtaacc	Bacteria|Alteromonadaceae|Alteromonas|Alteromonas+macleodii	Y18228	unieuk.893	Bacteria
gtcacaccatgggagtgggatgcaaaagaagtagttagtctaaccttcgggaggacgattaccactttgtgtttcatgactggggtgaagtcgtaacaaggtaacc	Bacteria|Alteromonadaceae|Alteromonas|Alteromonas+marina	AF529060	unieuk.894	Bacteria
gtcacaccatgggagtgggatgcaaaagaagtagttagtttaaccttcgggagaacgattaccactttgtgtttcatgactggggtgaagtcgtaacaaggtaacc	Bacteria|Alteromonadaceae|Alteromonas|Alteromonas+stellipolaris	AJ295715	unieuk.895	Bacteria
gtcacacccatgggagtgggatgacacagaagaagtagttagtctaactcttccgggacggactggtcacgcacttattgtgtttcataacctgggc	Bacteria|Alteromonadaceae|Alteromonas|Alteromonas+tagae	DQ836765	unieuk.896	Bacteria
gtcacaccatgggagtgggatgcaaaagaagtagttagcttaaccttcgggagggcgattaccactttgtgtttcatgactggggtga	Bacteria|Alteromonadaceae|Bowmanella|Bowmanella+denitrificans	DQ343294	unieuk.898	Bacteria
gtcacaccatgggagtgggatgcaaaagaagtagttagcttaaccttcgggagggcgattaccactttgtgtttcatgactggggtgaagtcgtaacaaggtagcc	Bacteria|Alteromonadaceae|Bowmanella|Bowmanella+pacifica	EU440951	unieuk.899	Bacteria
gtcacaccatgggagtgggttgcaaaagaagtagctagtttaaccttcgggaggacggtaccactttgtgattcatgactggggtgaagtcgtaacaa	Bacteria|Alteromonadaceae|Glaciecola|Glaciecola+agarilytica	DQ784575	unieuk.901	Bacteria
gtcacaccatgggagtgggttgcaaaagaagtagctagtctaaccttcgggaggacggttaccactttgtgattcatgactggggtgaagtcgtaacaaggtagcc	Bacteria|Alteromonadaceae|Glaciecola|Glaciecola+arctica	EU365479	unieuk.902	Bacteria
gtcacaccatgggagtgggttgcaaaagaagtagctagtttaaccttcgggaggacggttaccactttgtgattcatgactggggtgaagtcgtaacaaggtaacc	Bacteria|Alteromonadaceae|Glaciecola|Glaciecola+chathamensis	AB247623	unieuk.903	Bacteria
gtcacaccatgggagtgggatgcaaaagaagtggttagcttaaccttcgggagagcgatcaccactatagttca	Bacteria|Alteromonadaceae|Glaciecola|Glaciecola+lipolytica	EU183316	unieuk.904	Bacteria
gtcacaccatgggagtgggttgcaaaagaagtagctagtttaaccttcgggaggacggttaccactttgtgattcatgactggggtgaagtcgtaacaaggtaacc	Bacteria|Alteromonadaceae|Glaciecola|Glaciecola+mesophila	AJ488501	unieuk.905	Bacteria
gtcacaccatgggagtgggatgcaaaagaagtagttagtctaaccttcgggaggacgattaccactttgtgtttcatgactggggtg	Bacteria|Alteromonadaceae|Glaciecola|Glaciecola+pallidula	U85854	unieuk.906	Bacteria
gtcacaccatgggagtgggttgcaaaagaagtagctagtttaaccttcgggaggacggttaccactttgtgattcatgactggggtgaagtcgtaacaaggtaacc	Bacteria|Alteromonadaceae|Glaciecola|Glaciecola+polaris	AJ293820	unieuk.907	Bacteria
gtcacaccatgggagtgggttgcaaaagaagtaggtagtctaacttcgggaggacgcttaccactttgtgattcatgactggggtgaagtcctaacaaggtaacc	Bacteria|Alteromonadaceae|Glaciecola|Glaciecola+psychrophila	DQ007436	unieuk.908	Bacteria
gtcacaccatgggagtgggttgcaaaagaagtagctagtttaacttcgggagaacggttaccactttgtgattcatgactggggtgaagtcgtaacaaggtaacc	Bacteria|Alteromonadaceae|Glaciecola|Glaciecola+punicea	U85853	unieuk.909	Bacteria
gtcacaccatgggagtgggttgctccagaagtggttagcctaaccttcgggagggcgatcaccacggagtgattcatgactggggtgaagtcgtaacaaggtagcc	Bacteria|Alteromonadaceae|Haliea|Haliea+mediterranea	FN398053	unieuk.911	Bacteria
gtcacaccatgggagtgggttgctccagaagtggttagtctaaccttcggggggacgatcaccacggagtgattcatgactggggtgaagtcgtaacaagg	Bacteria|Alteromonadaceae|Haliea|Haliea+rubra	EU161717	unieuk.912	Bacteria
gtcacaccatggggagtgggttgctccagaagtggttagtctaaaccttcggggggacgatcaccacggagtgattcatgactggggtgaagtcgtaccaaggtaaca	Bacteria|Alteromonadaceae|Haliea|Haliea+salexigens	AY576769	unieuk.913	Bacteria
gtcacaccatgggagtgggttgcaccagaagtggctagtctaactttggaggacggtcaccacggtgtgattcatgactggggtg	Bacteria|Alteromonadaceae|Marinimicrobium|Marinimicrobium+agarilyticum	AY839870	unieuk.915	Bacteria
gtcacaccatgggagtgggttgcaccagaagtggctagtctaacctcggaggacggtcaccacggtgtgattcatgactggggtg	Bacteria|Alteromonadaceae|Marinimicrobium|Marinimicrobium+koreense	AY839869	unieuk.916	Bacteria
gtcacaccatgggagtgggttgcaccagaagtggctagtctaacttaggaggacggtcaccacggtgtgattcatgactggggtgaagtcgtaacaaggtagcc	Bacteria|Alteromonadaceae|Marinimicrobium|Marinimicrobium+locisalis	EU874388	unieuk.917	Bacteria
gtcacaccatgggagtggattgcaccagaagtggttagtctaaccttcgggaggacgatcaccacggtgtggttcatgactggggtgaagtcgtaacaaggtagcc	Bacteria|Alteromonadaceae|Marinobacter|Marinobacter+adhaerens	AY241552	unieuk.929	Bacteria
gtcacaccatgggagtggattgcaccagaagtggttagtctaaccttcgggaggacgatcaccacggtgtggttcatgactggggtgaagtcgtaacaaggta	Bacteria|Alteromonadaceae|Marinobacter|Marinobacter+algicola	AY258110	unieuk.930	Bacteria
gtcacaccatgggagtggattgcaccagaagtagttagtctaaccttcgggaggacgattaccacggtgtggttcatgactggggtgaagtcgtaacaaggtagcc	Bacteria|Alteromonadaceae|Marinobacter|Marinobacter+antarcticus	FJ196022	unieuk.931	Bacteria
gtcacaccatgggagtggattgcaccagaagtggttagtctaaccttcgggaggacgatcaccacggtgtggttcatgactggggtgaagtcgtaacaaggtagcc	Bacteria|Alteromonadaceae|Marinobacter|Marinobacter+bryozoorum	AJ609271	unieuk.932	Bacteria
gtcacaccatgggagtggattgcaccagaagtagttagtctaaccttcgggaggacgattaccacggtgtggttcatgactggggtgaagtcgtaacaaggtagcc	Bacteria|Alteromonadaceae|Marinobacter|Marinobacter+daepoensis	AY517633	unieuk.933	Bacteria
gtcacaccatgggagtggattgcaccagaagtggttagtctaaccttcgggaggacgatcaccacgg	Bacteria|Alteromonadaceae|Marinobacter|Marinobacter+daqiaonensis	FJ984869	unieuk.934	Bacteria
gtcacaccatgggagtggattgcaccagaagtagttagtctaaccttcgggaggacgattaccacggtgtggttcatgactggggtgaagtcgtaacaaggtagcc	Bacteria|Alteromonadaceae|Marinobacter|Marinobacter+excellens	AY180101	unieuk.935	Bacteria
gtcacaccatgggagtggattgcaccagaagtggttagtctaaccttcgggaggacgatcaccacggtgtggttcatgactggggtgaagtcgtaacaaggtagcc	Bacteria|Alteromonadaceae|Marinobacter|Marinobacter+flavimaris	AY517632	unieuk.936	Bacteria
gtcacaccatgggagtggattgcaccagaagtagttagtctaaccttcgggaggacgattaccacggtggggtca	Bacteria|Alteromonadaceae|Marinobacter|Marinobacter+goseongensis	EF660754	unieuk.937	Bacteria
gtcacaccatgggagtggattgcaccagaagtggttagtctaaccttcgggaggacgatcaccacggtgtggttcatgactggggtgaagtcgtaacaaggtaacc	Bacteria|Alteromonadaceae|Marinobacter|Marinobacter+gudaonensis	DQ414419	unieuk.938	Bacteria
gtcacaccatgggagtggattgcaccagaagtggttagtctaaccttcgggaggacgatcaccacggtgtggttcatgactggggtgaagtcgtaacaaggtagcc	Bacteria|Alteromonadaceae|Marinobacter|Marinobacter+guineae	AM503093	unieuk.939	Bacteria
gtcacaccatgggagtggattgcaccagaagtagttagtctaacttcgggaggacgattacancggtgtggtnnangactg	Bacteria|Alteromonadaceae|Marinobacter|Marinobacter+hydrocarbonoclasticus	X67022	unieuk.940	Bacteria
gtcacaccatgggagtggattgcaccagaagtggttagtctaaccttcgggaggacgatcaccacggtgtggttcatgactggggtgaag	Bacteria|Alteromonadaceae|Marinobacter|Marinobacter+koreensis	DQ325514	unieuk.941	Bacteria
gtcacaccatgggagtggattgcaccagaagtggttagtctaaccgtaagggggacgatcaccacggtgtggttcatgactggggtgaagtcgtaacaaggtagcc	Bacteria|Alteromonadaceae|Marinobacter|Marinobacter+lacisalsi	EU047505	unieuk.942	Bacteria
gtcacaccatgggagtggattgcaccagaagtggttagtctaaccttcgggaggacgatcaccacggtgtggttcatgactggggtgaagtcgtaacaaggt	Bacteria|Alteromonadaceae|Marinobacter|Marinobacter+lipolyticus	AY147906	unieuk.943	Bacteria
gtcacaccatgggagtggattgcaccagaagtggttagtctaaccttcgggaggacgatcaccacggtgtggttcatgactggggtgaagtcgtaacaaggtagcc	Bacteria|Alteromonadaceae|Marinobacter|Marinobacter+litoralis	AF479689	unieuk.944	Bacteria
gtcacaccatgggagtggattgcaccagaagtagttagtctaaccttcggggggacgattaccacggtgtggttcatgactggggtgaagtcgtaacaaggtagcc	Bacteria|Alteromonadaceae|Marinobacter|Marinobacter+lutaoensis	AF288157	unieuk.945	Bacteria
gtcacaccatgggagtggattgcaccagaagtagttagtctaaccttcgggaggacgattaccacggtgtggttcatgactggggtgaagtc	Bacteria|Alteromonadaceae|Marinobacter|Marinobacter+maritimus	AJ704395	unieuk.946	Bacteria
gtcacaccatgggagtggattgcaccagaagtagttagtctaaccttcgggaggacgattaccacggtgtggttcatgactggggtg	Bacteria|Alteromonadaceae|Marinobacter|Marinobacter+mobilis	EU293412	unieuk.947	Bacteria
gtcacaccatgggagtggattgcaccagaagtggttagtctaaccttcgggaggacgatcaccacggtg	Bacteria|Alteromonadaceae|Marinobacter|Marinobacter+oulmenensis	FJ897726	unieuk.948	Bacteria
gtcacaccatgggagtggattgcaccagaagtggttagtctaaccttcgggaggacgatcaccacggtgtg	Bacteria|Alteromonadaceae|Marinobacter|Marinobacter+pelagius	DQ458821	unieuk.949	Bacteria
gtcacaccatgggagtggattgcaccagaagtagttagtctaaccttcgggaggacgattaccacggtgtggttcatgactggggtgaagtcctaacaaggtaacc	Bacteria|Alteromonadaceae|Marinobacter|Marinobacter+psychrophilus	DQ060402	unieuk.950	Bacteria
gtcacaccatgggagtggattgcaccagaagtggttagtctaaccttcgggaggacgatcaccacggtgtggttcatgactggggtgaagtcgtaacaaggtagcc	Bacteria|Alteromonadaceae|Marinobacter|Marinobacter+salicampi	EF486354	unieuk.951	Bacteria
gtcacaccatgggagtggattgcaccagaagtggttagtctaaccttcgggaggacgatcaccacggtgtggttcatgactggggtgaagtc	Bacteria|Alteromonadaceae|Marinobacter|Marinobacter+salsuginis	EF028328	unieuk.952	Bacteria
gtcacaccatgggagtggattgcaccagaagtggttagtctaaccttcgggaggacgatcaccacggtgtggttcatgactggggtgaagtcgtaacaaggtagcc	Bacteria|Alteromonadaceae|Marinobacter|Marinobacter+sediminum	AJ609270	unieuk.953	Bacteria
gtcacaccatgggagtggattgcaccagaagtggttagtctaaccttcgggaggacgatcaccacggtggtca	Bacteria|Alteromonadaceae|Marinobacter|Marinobacter+szutsaonensis	EU164778	unieuk.954	Bacteria
gtcacaccatgggagtggattgcaccagaagtagttagtctaaccttcgggaggacgattacctcggtgtggttcatgactggggtgaagtcgtaacaaggtaacc	Bacteria|Alteromonadaceae|Marinobacter|Marinobacter+vinifirmus	DQ235263	unieuk.955	Bacteria
gtcacaccatgggagtggattgcaccagaagtggttagtctaaccttcgggaggacgatcaccacggtgtggttcatgactggggtgaagtcgtaacaaggtagcc	Bacteria|Alteromonadaceae|Marinobacter|Marinobacter+xestospongiae	HQ203044	unieuk.956	Bacteria
gtcacaccatgggagtggattgcaccagaagtagttagtctaaccttcgggaggacga	Bacteria|Alteromonadaceae|Marinobacter|Marinobacter+zhejiangensis	EU293413	unieuk.957	Bacteria
gtcacaccatgggagtgggttgcaccagaagtagctagtctaaccttcgggaggacggttaccacggtgtgattcatgactggggtgaagtcgta	Bacteria|Alteromonadaceae|Marinobacterium|Marinobacterium+georgiense	U58339	unieuk.919	Bacteria
gtcacaccatgggagtgggttgcaccagaagtagctagtctaaccttcgggaggacggttaccacggtggattcattc	Bacteria|Alteromonadaceae|Marinobacterium|Marinobacterium+halophilum	AY563030	unieuk.920	Bacteria
gtcacaccatgggagtgggttgcaccagaagtagctagactaaccttcggggggtcggttaccacggtgtgattcatgactggggt	Bacteria|Alteromonadaceae|Marinobacterium|Marinobacterium+jannaschii	AB006765	unieuk.921	Bacteria
gtcacaccatgggagtggattccaccagaagtaggtagcttaaccttcgggagagcgcttaccacggtgaggttcatgactggggtgaagtcgtaacaaggtagcc	Bacteria|Alteromonadaceae|Marinobacterium|Marinobacterium+litorale	DQ917760	unieuk.922	Bacteria
gtcacaccatgggagtggattccaccagaagtaggtagcttaaccttcgggagagcgctaccacgtagtcc	Bacteria|Alteromonadaceae|Marinobacterium|Marinobacterium+lutimaris	FJ230839	unieuk.923	Bacteria
gtcacaccatgggagtgggttgcaccagaagtagctagtctaaccttcgggaggacggtaccncggtg	Bacteria|Alteromonadaceae|Marinobacterium|Marinobacterium+maritimum	EU399548	unieuk.924	Bacteria
gtcacaccatgggagtggacttcaccagaagtaggtagcttaaccgcaaggggagcgcttaccacggtggggttcatgactggggtg	Bacteria|Alteromonadaceae|Marinobacterium|Marinobacterium+nitratireducens	EU573965	unieuk.925	Bacteria
gtcacaccatgggagtgggttgcaccagaagtagctagtctaaccttcgggaggacggttaccacggtgtgattcatgactggggtg	Bacteria|Alteromonadaceae|Marinobacterium|Marinobacterium+sediminicola	EU573966	unieuk.926	Bacteria
gtcacaccatgggagtgggttgcaccagaagtagctagtctaaccttcgggaggacggttaccacggtgtgattcatgactggggtgaagtcgtaacaaggtagcc	Bacteria|Alteromonadaceae|Marinobacterium|Marinobacterium+stanieri	AB021367	unieuk.927	Bacteria
gtcacaccatgggagtgggttgctccagaagtggctagtctaaccttcggggggacggtcaccacggagtgattcatgactgggggtgaagtcgtaacaaggtagcc	Bacteria|Alteromonadaceae|Microbulbifer|Microbulbifer+agarilyticus	AB158515	unieuk.959	Bacteria
gtcacaccatgggagtgggttgctccagaagtggctagtctaaccttttgggggacggtcaccacggagtgattcatgactggggtgaagtcgtaacaaggtagcc	Bacteria|Alteromonadaceae|Microbulbifer|Microbulbifer+celer	EF486352	unieuk.960	Bacteria
gtcacaccatgggagtgggttgctccagaagtggctagtctaaccttcgggaggacggtcaccacggagtgattcatgactggggtg	Bacteria|Alteromonadaceae|Microbulbifer|Microbulbifer+chitinilyticus	AB500894	unieuk.961	Bacteria
gtcacaccatgggagtgggttgctccagaagtggctagtctaaccttcggggggacggtcaccacgga	Bacteria|Alteromonadaceae|Microbulbifer|Microbulbifer+donghaiensis	EU365694	unieuk.962	Bacteria
gtcacaccatgggagtgggttgctccagaagtggctagtctaaccttcggggggacggtcaccacggagtgattcatgactggggtgaagtcgtaacaaggtagcc	Bacteria|Alteromonadaceae|Microbulbifer|Microbulbifer+elongatus	AF500006	unieuk.963	Bacteria
gtcacaccatgggagtgggttgctccagaagtggctagtctaaccttcggggggacggtcaccacggagtgattcatgactggggtgaagtcgtaaca	Bacteria|Alteromonadaceae|Microbulbifer|Microbulbifer+epialgicus	AB266054	unieuk.964	Bacteria
gtcacaccatgggagtgggttgctccagaagtggctagtctaaccttcggggagacggtcaccacggagtgattcatgactgggggaagtcgaacaagacccatg	Bacteria|Alteromonadaceae|Microbulbifer|Microbulbifer+halophilus	EF674853	unieuk.965	Bacteria
gtcacaccatgggagtgggttgctccagaagtggctagtctaaccttcggggggacggtcaccacggagtgattcatgactggggtgaantcgtaac	Bacteria|Alteromonadaceae|Microbulbifer|Microbulbifer+hydrolyticus	U58338	unieuk.966	Bacteria
gtcacaccatgggagtgggttgctccagaagtggctagtctaaccttcgggaggacggtcaccacggagtgattcatgactggggtgaagtcgtaacaaggtaacc	Bacteria|Alteromonadaceae|Microbulbifer|Microbulbifer+marinus	GQ262812	unieuk.967	Bacteria
gtcacaccatgggagtgggttgctccagaagtggctagtctaaccttcgggaggacggtcaccacggagtgattcatgactggggtgaagtcgtaacaaggtagcc	Bacteria|Alteromonadaceae|Microbulbifer|Microbulbifer+maritimus	AY377986	unieuk.968	Bacteria
gtcacaccatgggagtgggttgctccagaagtggctagtctaaccttcggggggacggtcaccacggagtgattcatgactggggtg	Bacteria|Alteromonadaceae|Microbulbifer|Microbulbifer+okinawensis	AB500893	unieuk.969	Bacteria
gtcacaccatgggagtgggttgctccagaagtggctagtctaaccttcggggggacggtcaccacggagtgattcatgactggggtgaaagtcgtaacaaggtagcc	Bacteria|Alteromonadaceae|Microbulbifer|Microbulbifer+salipaludis	AF479688	unieuk.970	Bacteria
gtcacaccatgggagtgggttgctccagaagtggctagtctaaccttcggggggacggtcaccacggagtgattcatgactggggtgaagtcgtaacaaggtagcc	Bacteria|Alteromonadaceae|Microbulbifer|Microbulbifer+thermotolerans	AB124836	unieuk.971	Bacteria
gtcacaccatgggagtgggttgctccagaagtggctagtctaaccttcggggggacggtcaccacggagtgattcatgactggggtgaagtcgtaacaag	Bacteria|Alteromonadaceae|Microbulbifer|Microbulbifer+variabilis	AB167354	unieuk.972	Bacteria
gtcacaccatgggagtgggttgctccagaagtggctagtctaaccttcgggaggacggtcaccacggagtgattcatgactggggtgaagtcgtaacaaggtaacc	Bacteria|Alteromonadaceae|Microbulbifer|Microbulbifer+yueqingensis	GQ262813	unieuk.973	Bacteria
gtcacaccatgggaatgggttgcaccaaaaattactaatctaaccttcggggggacggttaccacggtgtgattcatga	Bacteria|Alteromonadaceae|Saccharophagus|Saccharophagus+degradans	AF055269	unieuk.975	Bacteria
gtcacaccatgggagtgggttgcaaaagaagtggctagtctaaccttcgggaggacggtcaccactttgtgattcatgactggggtgaagtcgta	Bacteria|Alteromonadales|Eionea|Eionea+nigra	AY576771	unieuk.978	Bacteria
gtcacaccatgggagtgggttgctccagaagtggttagcctaaccttcgggagggcgatcaccacggaggattcagag	Bacteria|Alteromonadales|Gilvimarinus|Gilvimarinus+chinensis	DQ822530	unieuk.980	Bacteria
gtcacaccatgggagtgggttgcaaaagaagtggctagtctaaccttcgggaggacggtcaccactttgtgattcatgactggggtgaagtcgtaacaaggtagcc	Bacteria|Alteromonadales|Maricurvus|Maricurvus+nonylphenolicus	AB626730	unieuk.982	Bacteria
gtcacaccacgggagtgggttgcaccagaagtggctagcttaaccttcgggagagcggtcaccacggtgtgattcatgactggggtgaagtcgta	Bacteria|Alteromonadales|Pseudoteredinibacter|Pseudoteredinibacter+isoporae	FJ347760	unieuk.984	Bacteria
gtcacaccatgggagtgggttgcaccagaagtagctagtctaaccttcgggaggacggttaccacggtgtgattcatgactggggtgaagtcgtaacaaggta	Bacteria|Alteromonadales|Teredinibacter|Teredinibacter+turnerae	AY028398	unieuk.986	Bacteria
gtcacgtcatgggagcttggtaacacctgaagccggtattctaacccgcgagggagggagccgtcgagggtgggactggtgactgggacga	Bacteria|Anaerolineaceae|Anaerolinea|Anaerolinea+thermolimosa	AB109437	unieuk.989	Bacteria
gtcacgtcatgggagctggcaacacctgaagtcggtatctgaaccgaaagggaggagccgccgagggtggggctggtgactgggacgaagtcgtaacaaggtaa	Bacteria|Anaerolineaceae|Anaerolinea|Anaerolinea+thermophila	AB046413	unieuk.990	Bacteria
gtcacgtcatgggagctggcaacacctgaagccggtagcctaacccgcaagggagggcgccgtcgagggtggggctggtgactgggacg	Bacteria|Anaerolineaceae|Bellilinea|Bellilinea+caldifistulae	AB243672	unieuk.992	Bacteria
gtcacgtcatgggagctggcaacacctgaagccggtatcctaaccgcaaggagggagccgtcgagggtggggtcggtgactgggacg	Bacteria|Anaerolineaceae|Leptolinea|Leptolinea+tardivitalis	AB109438	unieuk.994	Bacteria
gtcacgtcatgggagctggcaacacctgaagccggtatcctaacccgcaagggagggagccgtcgaaggtggggttggtgactgggacgaa	Bacteria|Anaerolineaceae|Levilinea|Levilinea+saccharolytica	AB109439	unieuk.996	Bacteria
gtcacgtcatgggagctggcaacacctgaagccggtagcctaaccgcaaggagggcgctgtcgaaggtggggctggtaactgggacg	Bacteria|Anaerolineaceae|Longilinea|Longilinea+arvoryzae	AB243673	unieuk.998	Bacteria
gtcaaaccatgagagtttgtaatacccgaagccggtggcctaaccgcaaggaaggagccgtctaaggtaggacagatgattgggg	Bacteria|Anaeroplasmataceae|Anaeroplasma|Anaeroplasma+abactoclasticum	M25050	unieuk.1001	Bacteria
gtcaaaccatgagagtttgtaatacccgaagccggtggcctaacgcaagagggagccgtctaaggtaggacagatgattgggg	Bacteria|Anaeroplasmataceae|Anaeroplasma|Anaeroplasma+bactoclasticum	M25049	unieuk.1002	Bacteria
gtcaaaccatgagagtttgtaatacccgaagccggtggcctaacgcaagagggagccgtctaaggtaggacagatgatcgggg	Bacteria|Anaeroplasmataceae|Anaeroplasma|Anaeroplasma+varium	M23934	unieuk.1003	Bacteria
gtcacaccatgagagccggcaaggcccgaaagcgtttgtctaaccgcaaggaggacggcgtctaaggcagggccngnnatnggg	Bacteria|Anaeroplasmataceae|Asteroleplasma|Asteroleplasma+anaerobium	M22351	unieuk.1005	Bacteria
gtcacgccatgggaattggcttaactcgaagctggtgcgccaaccgaaaggaggcagccatttaaggttgggtcagtgact	Bacteria|Anaplasmataceae|Anaplasma|Anaplasma+phagocytophilum	U02521	unieuk.1008	Bacteria
gtcacgccatgggaattggcttaactcgaagctggtgtgctaaccgcaaggaagcagccatttaaggttgggttagtgactagggtg	Bacteria|Anaplasmataceae|Ehrlichia|Ehrlichia+chaffeensis	M73222	unieuk.1010	Bacteria
gtcacgccatgggaattggcttaactcgaagctggtgtgctaaccgaaaggaagcagccatttaaggttgggtcagtgactagggtg	Bacteria|Anaplasmataceae|Ehrlichia|Ehrlichia+ewingii	M73227	unieuk.1011	Bacteria
gtcacgccatgggaattggcttaactcgaagctggtgtgctaaccgaaaggaagcagccatttaagg	Bacteria|Anaplasmataceae|Ehrlichia|Ehrlichia+muris	U15527	unieuk.1012	Bacteria
gtcacgccatgggaattggcttaactcgaagctggtgtgctaaccgtaaggaagcagccatttaaggttgggttagtgactagggtgaagtcgtaacaaggtagct	Bacteria|Anaplasmataceae|Ehrlichia|Ehrlichia+ruminantium	X61659	unieuk.1013	Bacteria
gtcaggccatgggagttcatcttactcgaagctagtgagctgaccgcaaggaggcagctatctacggtggggtgggtgactggggttaagtcgtaacaaggtagcc	Bacteria|Anaplasmataceae|Neorickettsia|Neorickettsia+risticii	M21290	unieuk.1015	Bacteria
gtcaggccatgggagttcatcttactcgaagctagtgagctgaccgcaaggaggcagctatctacggtggggtgggtgactggggtt	Bacteria|Anaplasmataceae|Neorickettsia|Neorickettsia+sennetsu	M73219	unieuk.1016	Bacteria
gtcacaccntgggagtgggttgctccagaagtagatagcttaacgaatgggcgtttaccacggagtgattca	Bacteria|Anaplasmataceae|Wolbachia|Wolbachia+persica	M21292	unieuk.1018	Bacteria
gtcacgccacggaagtcggtccggccggaagtccccgagctaaccggccctttttgggccgggggcaggggccgatggccgggccggcgactggggcgaagtcgtaacaaggtagcc	Bacteria|Aquificaceae|Aquifex|Aquifex+pyrophilus	M83548	unieuk.1021	Bacteria
gtcacgccacggaagtcggtcctgtcggaagtccccgagctaacccgcaagggaggcaggggccgatgatagggctggcaactggggcg	Bacteria|Aquificaceae|Hydrogenivirga|Hydrogenivirga+caldilitoris	AB120294	unieuk.1023	Bacteria
gtcacgccacggaagtcggtcctgtcggaagtccccgagctaaccggctcttcggagccggaggcaggggccgatgacagggctgg	Bacteria|Aquificaceae|Hydrogenivirga|Hydrogenivirga+okinawensis	AB235314	unieuk.1024	Bacteria
gtcacgccacggaagtcagtcttcccggaaggcctcgagctaacccgcaagggaggcagaggacgatgggaaggctggcaactggggcgaagtcgtaacaaggtagcc	Bacteria|Aquificaceae|Hydrogenobacter|Hydrogenobacter+hydrogenophilus	Z30242	unieuk.1026	Bacteria
gtcacgccacggaagtcagtcttcccggaagccctcgggctaacccgcaagggaggcagaggacgatgggaaggctggcaactggggcgaagtcgta	Bacteria|Aquificaceae|Hydrogenobacter|Hydrogenobacter+subterraneus	AB026268	unieuk.1027	Bacteria
gtcacgccacggaagtcagtcttcccggaagccctcgggctaacccgtaagggaggtagaggacgatgggaaggctggcaactggggcgaagtcgtaacaaggtagcc	Bacteria|Aquificaceae|Hydrogenobacter|Hydrogenobacter+thermophilus	CP002221	unieuk.1028	Bacteria
gtcacgccacggaagtcagtcttcccggaagcccccgggctaaccggtcttcggaccggaggcaggggacgatgggaaggctggcaactggggcg	Bacteria|Aquificaceae|Thermocrinis|Thermocrinis+albus	AJ278895	unieuk.1030	Bacteria
gtcacgccacggaagtcagtcttcccggaagccctcgggctaaccacctgcaagggtgggggcagaggacgatgggaaggctggcaactggggcg	Bacteria|Aquificaceae|Thermocrinis|Thermocrinis+minervae	AM260555	unieuk.1031	Bacteria
gtcacgccacggaagtcagtcttcccggaaggccccgagctaacccgcaaggnaggcaggggacgatgggaaggctggcaactggggcgaa	Bacteria|Aquificaceae|Thermocrinis|Thermocrinis+ruber	AJ005640	unieuk.1032	Bacteria
gtcaagtcacctgaattgtctgcacccgaagccggtggccaaactcgcaagagatggagccgtctaaggtgtggggagtaagggggact	Bacteria|Armatimonadaceae|Armatimonas|Armatimonas+rosea	AB529679	unieuk.1035	Bacteria
gtcacaccatgggagttggttctacccgaaggtggtgcgctaacctagcaataggaggcagccaaccacggtagggtcagcg	Bacteria|Aurantimonadaceae|Aurantimonas|Aurantimonas+coralicida	AJ786361	unieuk.1038	Bacteria
gtcacaccatgggagttggttctacccgaaggtggtgcgctaacctagcaataggaggcagccaaccacggtagggt	Bacteria|Aurantimonadaceae|Aurantimonas|Aurantimonas+manganoxydans	U53824	unieuk.1039	Bacteria
gtcacaccatgggagttggttctacccgaaggtggtgcgctaaccgcaaggaggcagccaaccacggtagggtcagcgac	Bacteria|Aurantimonadaceae|Aureimonas|Aureimonas+altamirensis	DQ372921	unieuk.1041	Bacteria
gtcacaccatgggagttggttctacccgaaggtggtgcgctaaccgcaaggaggcagccaacc	Bacteria|Aurantimonadaceae|Aureimonas|Aureimonas+frigidaquae	EF373540	unieuk.1042	Bacteria
gtcacaccatgggagttggttctacccgaaggcgttgcgctaaccgcaaggaggcaggcgac	Bacteria|Aurantimonadaceae|Aureimonas|Aureimonas+ureilytica	DQ883810	unieuk.1043	Bacteria
gtcacaccatgggagttgggtctacccgaagatggtgcgctaacctcttggaggcagccagccacggtaggctcagcgactggggtgaagtcgtaacaggggtagcc	Bacteria|Aurantimonadaceae|Fulvimarina|Fulvimarina+pelagi	AY178860	unieuk.1045	Bacteria
gtcacaccatgggagttggttctacccgaaggcgctgcgctaaccgcaaggaggcaggcgaccacggtagggtcagcgactggggtgaagtcgtaacaaggtagcc	Bacteria|Aurantimonadaceae|Martelella|Martelella+mediterranea	AY649762	unieuk.1047	Bacteria
gtcacaccacgagagtttgtaacacccgaagtcggtggggtaacccttacgggagccagccgccgaaggtgggacaaatgattggggtgaagtcgtaacaaggtagcc	Bacteria|Bacillaceae|Aeribacillus|Aeribacillus+pallidus	Z26930	unieuk.1050	Bacteria
gtcacaccacgagagttggcaacacccgaagtcggtggggtaaccatttatggagccagccgccgaaggtggggccaatgattggggtgaagtcgta	Bacteria|Bacillaceae|Alkalibacillus|Alkalibacillus+filiformis	AJ493661	unieuk.1052	Bacteria
gtcacaccacgagagttggcaacacccgaagtcggtggggtaaccttcacggagccagccgccgaaggtggggccaatgattggggtgaagtcgtaacaaggtagcc	Bacteria|Bacillaceae|Alkalibacillus|Alkalibacillus+flavidus	EU874387	unieuk.1053	Bacteria
gtcacaccacgagagttggcaacacccgaagtcggtggggtaaccttcacggagccagccgccgaaggtggggccaatgattggggtgaagtcgtaacaaggtagcc	Bacteria|Bacillaceae|Alkalibacillus|Alkalibacillus+halophilus	DQ359731	unieuk.1054	Bacteria
gtcacaccacgagagttggcaacacccgaagtcggtggggtaaccttcacggagccagccgccgaag	Bacteria|Bacillaceae|Alkalibacillus|Alkalibacillus+salilacus	AY671976	unieuk.1055	Bacteria
gtcacaccacgagagttggcaacacccgaagtcggtggagtaaccattttggagctagccgccgaaggtggggccaatgattggggtgaagtcgtaacaagg	Bacteria|Bacillaceae|Alkalibacillus|Alkalibacillus+silvisoli	AB264528	unieuk.1056	Bacteria
gtcacaccacgagagttggcaacacccgaagtcggtggggtacctttatggagc	Bacteria|Bacillaceae|Allobacillus|Allobacillus+halotolerans	FJ347755	unieuk.1058	Bacteria
gtcacaccacgagagttggcaacacccgaacncggtgaggtaacctttttaggagccnnccgccgaagg	Bacteria|Bacillaceae|Amphibacillus|Amphibacillus+fermentum	AF418603	unieuk.1060	Bacteria
gtcacaccacgagagttagcaacacccgaagtcggtgaggtaaccatttggagccagccgccgaaggtggggccaatgattggggtgaagtcgtaacaaggtaacc	Bacteria|Bacillaceae|Amphibacillus|Amphibacillus+jilinensis	FJ169626	unieuk.1061	Bacteria
gtcacaccacgagagttagcaacacccgaagtcggtgaggtaaccatttgganccagccgccgaaggtggggccaatgattggggtgaagtcgtaacaaggtagcc	Bacteria|Bacillaceae|Amphibacillus|Amphibacillus+sediminis	AB243866	unieuk.1062	Bacteria
gtcacaccacgagagtttgtaacacccgaagtcggtggggtaaccttttgggagccagccgcctaaggtgggacaaatgattggggtgaagtcgtaacaaggtaacc	Bacteria|Bacillaceae|Anaerobacillus|Anaerobacillus+alkalidiazotrophicus	EU143680	unieuk.1064	Bacteria
gtcacaccacgagagtttgtaacacccgaagtcggtggggtaaccttttggagccagccgcctaaggtgggacagatgattggggtgaagtcgtaacaaggtagcc	Bacteria|Bacillaceae|Anaerobacillus|Anaerobacillus+alkalilacustris	DQ675454	unieuk.1065	Bacteria
gtcacaccacgagagtttgtaacacccgaagtcggtggggtaaccttttaggggccaccgcctaaggtgggacagatgattggggtgaagtcgtaacaaggtaacc	Bacteria|Bacillaceae|Anaerobacillus|Anaerobacillus+arseniciselenatis	AF064705	unieuk.1066	Bacteria
gtcacaccacgagagtttgcaacacccgaagtcggtgaggtaacccttttgggagccagccgccgaaggtggggcagatgattggggtgaagtcgtaacaaggtagcc	Bacteria|Bacillaceae|Anoxybacillus|Anoxybacillus+amylolyticus	AJ618979	unieuk.1068	Bacteria
gtcacaccacgagagtttgcaacacccgaagtcggtgaggtaacccttacgggagccagccgccgaaggtggggcaaatgattggggtgaagtcgtaacaaggtagcc	Bacteria|Bacillaceae|Anoxybacillus|Anoxybacillus+caldiproteolyticus	FN428698	unieuk.1069	Bacteria
gtcacaccacgagagtttgcaacacccgaagtcggtgaggtaacccttacgggagccagccgccgaaggtggggcagatgattggggtgaagtcgtaacaaggtagcc	Bacteria|Bacillaceae|Anoxybacillus|Anoxybacillus+contaminans	AJ551330	unieuk.1070	Bacteria
gtcacaccacgagagtttgcaacacccgaagtcggtgaggtaacccttatgggagccagccgccgaaggtggggcaaatgattggggtgaagtcgtaacaaggtaacc	Bacteria|Bacillaceae|Anoxybacillus|Anoxybacillus+eryuanensis	GQ153549	unieuk.1071	Bacteria
gtcacaccacgagagtttgcaacacccgangtcggtgaggtaacccttacgggagccagccgccgaaggtggggcaaatgattggggtgaagtcgtaacaaggtagcc	Bacteria|Bacillaceae|Anoxybacillus|Anoxybacillus+flavithermus subsp. flavithermus	Z26932	unieuk.1072	Bacteria
gtcacaccacgagagtttgcaacacccgaagtcggtgaggtaacccttacgggagccagccgccgaaggtg	Bacteria|Bacillaceae|Anoxybacillus|Anoxybacillus+flavithermus subsp. yunnanensis	HM016869	unieuk.1073	Bacteria
gtcacaccacgagagtttgcaacacccgaagtcggtgaggtaacccttacgggagccagccgccgaaggtggggcaaatgattggggtgaagtcgtaacaaggtagcc	Bacteria|Bacillaceae|Anoxybacillus|Anoxybacillus+kamchatkensis	AF510985	unieuk.1074	Bacteria
gtcacaccacgagagtttgcaacacccgaagtcggtgaggtmacccttacgggagccagccgccgaa	Bacteria|Bacillaceae|Anoxybacillus|Anoxybacillus+mongoliensis	EF654664	unieuk.1075	Bacteria
gtcacaccacgagagtttgcaacacccgaagtcggtggggtaacccttacgggagccagccgccgaaggtggggcagatgattggggtgaagtcgtaacaaggtagcc	Bacteria|Bacillaceae|Anoxybacillus|Anoxybacillus+rupiensis	AJ879076	unieuk.1076	Bacteria
gtcacaccacgagagtttgcaacacccgaagtcggtgaggtaacccttacgggagccagccgccgaaggtggggcaaatgattggggtgaagtcgtaacaaggtaacc	Bacteria|Bacillaceae|Anoxybacillus|Anoxybacillus+tengchongensis	FJ438370	unieuk.1077	Bacteria
gtcacaccacgagagtttgcaacacccgaagtcggtgaggtaacccttacgggagccagccgccgaaggtggggcaaatgattggggtgaagtcgtaacaaggtagcc	Bacteria|Bacillaceae|Anoxybacillus|Anoxybacillus+tepidamans	FN428691	unieuk.1078	Bacteria
gtcacaccacgagagtttgcaacacccgaagtcggtgaggtaacccttacgggagccagccgccgaaggtggggcagatgattggggtgaagtcgtaacaaggtagcc	Bacteria|Bacillaceae|Anoxybacillus|Anoxybacillus+voinovskiensis	AB110008	unieuk.1079	Bacteria
gtcacaccacgagagttggcaacacccgaagtcggtggggtaaccttttggagccagccgccatt	Bacteria|Bacillaceae|Aquisalibacillus|Aquisalibacillus+elongatus	AM911047	unieuk.1081	Bacteria
gtcacaccacgagagtttgtaacacccgaagtcggtggggtaaccttttaggggccagccgcctaaggtgggacagatgattggggtgaagtcgtaacaaggta	Bacteria|Bacillaceae|Bacillus|Bacillus+acidiceler	DQ374637	unieuk.1083	Bacteria
gtcacaccacgagagtttgtaacacccgaagtcggtgaggtaaccttttggagccagccgccgaaggtgggacagatgattggggtgaagtcgtaacaaggtagcc	Bacteria|Bacillaceae|Bacillus|Bacillus+acidicola	AF547209	unieuk.1084	Bacteria
gtcacaccacgagagtttgtaacacccgaagtcggtgaggtaacctttggagccagccg	Bacteria|Bacillaceae|Bacillus|Bacillus+acidiproducens	EF379274	unieuk.1085	Bacteria
gtcacaccacgagagtttgtaacacccgaagtcggtgaggtaaccttttggagccagccgccgaaggtgggacagatgattggggtgaagtcgtaca	Bacteria|Bacillaceae|Bacillus|Bacillus+aerius	AJ831843	unieuk.1086	Bacteria
gtcacaccacgagagtttgcaacacccgaagtcggtgaggtaacctttatggagccagccgccgaaaggtggggcagatgattggggtgaagtcgtaacaaggtagcc	Bacteria|Bacillaceae|Bacillus|Bacillus+aerophilus	AJ831844	unieuk.1087	Bacteria
gtcacaccacgagagtttgtaacacccgaagtcggtgcggtaaccttttggagccagccgncgaaggtgggacagatgattggggtgaagtcgtaacaaggtatcc	Bacteria|Bacillaceae|Bacillus|Bacillus+agaradhaerens	X76445	unieuk.1088	Bacteria
gtcacaccacgagagcttgcaacacccgaagtcggtgaggtaacccgtaagggagccagccgccgaaggtggggcaggtgattggggtgaagtcgtaacaaggtatcc	Bacteria|Bacillaceae|Bacillus|Bacillus+aidingensis	DQ504377	unieuk.1089	Bacteria
gtcacaccacgagagtttgtaacacccgaagtcggtggggtaacccttttgggagctagccgcctaaggtgggacagatgattggggtgaagtcgtaacaaggtaacc	Bacteria|Bacillaceae|Bacillus|Bacillus+akibai	AB043858	unieuk.1090	Bacteria
gtcacaccacgagagtttgtaacacccgaagtcggtggggtaaccttttggagccagccgcctaaggtgggacagatgattggggtgaagtcgtaacaaggtagcc	Bacteria|Bacillaceae|Bacillus|Bacillus+alcalophilus	X76436	unieuk.1091	Bacteria
gtcacaccacgagagtttgtaacacccgaagtcggtgaggtaaccttttggagccagccgccgaaggtgggacaaatgattggggtgaagtcgtaacaaggtagcc	Bacteria|Bacillaceae|Bacillus|Bacillus+algicola	AY228462	unieuk.1092	Bacteria
gtcacaccacgagagtttgtaacacccgaagtcggtggggtaacctttggagccagccgcctaaggtgggacagat	Bacteria|Bacillaceae|Bacillus|Bacillus+alkalinitrilicus	EF422411	unieuk.1093	Bacteria
gtcacaccacgagagtttgtaacacccgaagtcggtggggtaacccttacgggagcaagccgcctaaggtg	Bacteria|Bacillaceae|Bacillus|Bacillus+alkalisediminis	AJ606037	unieuk.1094	Bacteria
gtcacaccacgagagtttgtaacacccgaagtcggtggggtaacctaagatgaaacttgtttcatctaggagccagccgcctaaggtgggacagatgattggggtgaagtcgtaaacaaggtaacc	Bacteria|Bacillaceae|Bacillus|Bacillus+alkalitelluris	AY829448	unieuk.1095	Bacteria
gtcacaccacgagagtttgcaacacccgaagtcggtgaggtaacctttatggagccagccgccgaaggtggggcagatgattggggtgaagtcaaaa	Bacteria|Bacillaceae|Bacillus|Bacillus+altitudinis	AJ831842	unieuk.1096	Bacteria
gtcacaccacgagagtttgtaacacccgaagtcggtggggtaacccttacgggagccagccgcctaaggtgggacaaatgattggggtgaagtcgtaacaaggtagcc	Bacteria|Bacillaceae|Bacillus|Bacillus+alveayuensis	AY605232	unieuk.1097	Bacteria
gtcacaccacgagagtttgtaacacccgaagtcggtgaggtaacctttttggagccagccgccgaaggtgggacagatgattggggtg	Bacteria|Bacillaceae|Bacillus|Bacillus+amyloliquefaciens	AB255669	unieuk.1098	Bacteria
gtcacaccacgagagtttgtaacacccgaagtcggtgaggtaacctttttggagccagccgccgaaggtgggacagatgattggggtgaagtcgtaacaaggtagcc	Bacteria|Bacillaceae|Bacillus|Bacillus+amyloliquefaciens subsp. amyloliquefaciens	FN597644	unieuk.1099	Bacteria
gtcacaccacgagagtttgtaacacccgaagtcggtgaggtaaccttttaggagccagccgccgaaggtgggacagatgattggggtgaagtcgtaacaaggtagcc	Bacteria|Bacillaceae|Bacillus|Bacillus+amyloliquefaciens subsp. plantarum	CP000560	unieuk.1100	Bacteria
gtcacaccacgagagtttgtaacacccgaagtcggtgaggtaaccttttggagccagccgcctaaggtgggacagatgattggggtgaagtcgtaacaaggtagcc	Bacteria|Bacillaceae|Bacillus|Bacillus+aquimaris	AF483625	unieuk.1101	Bacteria
gtcacaccacgagagtttgtaacacccgaagtcggtggggtaacccttttgggagccagccgccgaaggtgggacagatgattggggtgaagtcgtaacaaggtagcc	Bacteria|Bacillaceae|Bacillus|Bacillus+arsenicus	AJ606700	unieuk.1102	Bacteria
gtcacaccacgagagtttgtaacacccgaagtcggtgaggtaaccttttggagccagccgcctaaggtgggatagatgattggggtgaagtcgtaacaaggtagcc	Bacteria|Bacillaceae|Bacillus|Bacillus+asahii	AB109209	unieuk.1103	Bacteria
gtcacaccacgagagtttgtaacacccgaagtcggtgaggtaacctttatggagccagccgccgaaggtgggacagatgattggggtgaagtcgtaacaaggtagcc	Bacteria|Bacillaceae|Bacillus|Bacillus+atrophaeus	AB021181	unieuk.1104	Bacteria
gtcacaccacgagagtttgtaacacccgaagtcggtggggtaaccttttggagccagccgcctaaggtgggacagatgattggggtgaag	Bacteria|Bacillaceae|Bacillus|Bacillus+azotoformans	AB363732	unieuk.1105	Bacteria
gtcacaacacgagagtttgcaacacccgaagtcggtggggtaaccttacgggagcca	Bacteria|Bacillaceae|Bacillus|Bacillus+badius	X77790	unieuk.1106	Bacteria
gtcacaccacgagagtttgtaacacccgaagtcggtggggtaacccttttgggagccagccgcc	Bacteria|Bacillaceae|Bacillus|Bacillus+barbaricus	AJ422145	unieuk.1107	Bacteria
gtcacaccacgagagtttgtaacacccgaagtcggtggggtaaccgtaaggagccagccgcctaaggtgggacagatgattggggtgaagtcgtaacaaggtagcc	Bacteria|Bacillaceae|Bacillus|Bacillus+bataviensis	AJ542508	unieuk.1108	Bacteria
gtcacaccacgagagtttgcaacacccgaagtcggtggggtaacccttacgggagccagccgccgaaggtggggcagatgattggggtgaagtcgtaacaaggtaacc	Bacteria|Bacillaceae|Bacillus|Bacillus+beijingensis	EF371374	unieuk.1109	Bacteria
gtcacaccacgagagtttgtaacacccgaagtcggtgaggtaaccttttggaaccagccgccgaaggtgggacagatgattggggtgaagtcgtaacaaggtagcc	Bacteria|Bacillaceae|Bacillus|Bacillus+berkeleyi	JN187498	unieuk.1110	Bacteria
gtcacaccacgagagtttgtaacacccgaagtcggtgaggtaaccttagggagccagccgccgaaggtgggacagatgattggggtgaagtcgtaaccaaggtaacc	Bacteria|Bacillaceae|Bacillus|Bacillus+beveridgei	FJ825145	unieuk.1111	Bacteria
gtcacaccacgagagtttgtaacacccgaagtcggtggggtaacctttatggagccagccgcctaaggtgggacagatgattggggtgaagct	Bacteria|Bacillaceae|Bacillus|Bacillus+boroniphilus	AB198719	unieuk.1112	Bacteria
gtcacaccacgagagtttgtaacacccgaagtcggtgaggtaacctttatggagccagccgcctaagtggaatgag	Bacteria|Bacillaceae|Bacillus|Bacillus+butanolivorans	EF206294	unieuk.1113	Bacteria
gtcacaccacgagagtttgtaacacccgaagtcggtggggtaaccttttggagccagccgccgaaggtgggacagatgattggggtgaagtcgtaacaaggtagcc	Bacteria|Bacillaceae|Bacillus|Bacillus+carboniphilus	AB021182	unieuk.1114	Bacteria
gtcacaccacgagagtttgtaacacccgaagtcggtggggtaacctttatggagccagccgccgaaggtgggatagatgattggggtgaagtcgtaacaaggtagcc	Bacteria|Bacillaceae|Bacillus|Bacillus+cecembensis	AM773821	unieuk.1115	Bacteria
gtcacaccacgagagtttgtaacacccgaagtcggtgaggtaaccttttggagccagccgccgaaggtgggacagatgattggggtgaagtcgtaacaaggtaa	Bacteria|Bacillaceae|Bacillus|Bacillus+cellulosilyticus	AB043852	unieuk.1116	Bacteria
gtcacaccacgagagtttgtaacacccgaagtcggtggggtaacctttttggagccagccgcctaaggtgggacagatgattggggtgaagtcgtaaca	Bacteria|Bacillaceae|Bacillus|Bacillus+cereus	AE016877	unieuk.1117	Bacteria
gtcacaccacgagagtttgtaacacccgaagtcggtgaggtaaccttttggagccagccgccgaaggtgggacagatgattggggtgaagtcgtaacaagg	Bacteria|Bacillaceae|Bacillus|Bacillus+chungangensis	FJ514932	unieuk.1118	Bacteria
gtcacaccacgagagtttgcaacacccgaagtcggtggggtaaccgcaaggagccagccgcctaaggtggggtagatgattggggtgaagtcgtaacaaggtagcc	Bacteria|Bacillaceae|Bacillus|Bacillus+cibi	AY550276	unieuk.1119	Bacteria
gtcacaccacgagagtttgtaacacccgaagtcggtggggtaaccttttggagccagccgcctaaggtgggatagatgattggggtgaagtcgtaacaaggtagcc	Bacteria|Bacillaceae|Bacillus|Bacillus+circulans	AY043084	unieuk.1120	Bacteria
gtcacaccacgagagcttgtaacacccgaagtcggtgaggtaaccttttggagccagccgccgaaggtgggacaggtgattggggtgaagtcgtaacaaggtatcc	Bacteria|Bacillaceae|Bacillus|Bacillus+clarkii	X76444	unieuk.1121	Bacteria
gtcacaccacgagagtttgtaacacccgaagtcggtgaggcaaccttttggagccagccggctaaggtgggacaaatgattggggtgaagtcgtaacaaggtagcc	Bacteria|Bacillaceae|Bacillus|Bacillus+clausii	X76440	unieuk.1122	Bacteria
gtcacaccacgagagtttgtaacacccgaagtcggtgaggtaacctttacggagccagccgccgaaggtgggacagatgattggggtgaag	Bacteria|Bacillaceae|Bacillus|Bacillus+coagulans	AB271752	unieuk.1123	Bacteria
gtcacaccacgagagtttgtaacacccgaagtcggtggggtaaccttttggagccagccgcctaaggtgg	Bacteria|Bacillaceae|Bacillus|Bacillus+coahuilensis	EF014452	unieuk.1124	Bacteria
gtcacaccacgagagtttgtaacacccgaagtcggtggggtaaccttttggagccagccgcctaaggtgggacagatgattggggtgaagtcgtaacaaggtagcc	Bacteria|Bacillaceae|Bacillus|Bacillus+cohnii	X76437	unieuk.1125	Bacteria
gtcacaccacgagagtttgtaacacccgaagtcggtgaggtaacccttttgggagccagccgccgaaggtgggacagatgattggggtgaagt	Bacteria|Bacillaceae|Bacillus|Bacillus+daliensis	GU583651	unieuk.1126	Bacteria
gtcacaccacgagagtttgtaacacccgaagtcggtggggtaaccttttggaaccagccgccgaaggtgggacagatgattggggtgaagtcgtaacaaggtagcc	Bacteria|Bacillaceae|Bacillus|Bacillus+decolorationis	AJ315075	unieuk.1127	Bacteria
gtcacaccacgagagtttgtaacacccgaagtcggtggggtaaccgtaaggagccagccgcctaaggtgggacagatgattggggtgaagtcgtaacaaggtagcc	Bacteria|Bacillaceae|Bacillus|Bacillus+drentensis	AJ542506	unieuk.1128	Bacteria
gtcacaccacgagagtttgtaacacccgaagtcggtgaggtaaccttttggagccagccgccgaaggtgggacagatgattggggtgaagt	Bacteria|Bacillaceae|Bacillus|Bacillus+endophyticus	AF295302	unieuk.1129	Bacteria
gtcacaccacgagagtttgtaacacccgaagtcggtggcctaaccgcaaggagggaaccgccgaaggtgggacagatgattggggtgaagtcgtaacaagg	Bacteria|Bacillaceae|Bacillus|Bacillus+farraginis	AY443036	unieuk.1130	Bacteria
gtcacaccacgagagtttgtaacacccgaagtcggtggggtaaccttttggagccagccgcctaaggtgggacagatgattggggtgaagtcgtaacaa	Bacteria|Bacillaceae|Bacillus|Bacillus+firmus	D16268	unieuk.1131	Bacteria
gtcacaccacgagagtttgtaacacccgaagtcggtggggtaacctttatggagccagccgcctaaggtgggacagatgattggggtgaagtcgtaacaaggtagcc	Bacteria|Bacillaceae|Bacillus|Bacillus+flexus	AB021185	unieuk.1132	Bacteria
gtcacaccacgagagtttgtaacacccgaagtcggtggggtaacctttatggggccagccgcctaaggtgggacagatgattggggtgaagtcgtaacaaggtagcc	Bacteria|Bacillaceae|Bacillus|Bacillus+foraminis	AJ717382	unieuk.1133	Bacteria
gtcacaccacgagagtttgtaacacccgaagtcggtggggtaaccttttggagccagccgccgaaggtgggacagatgattggggtgaagtcg	Bacteria|Bacillaceae|Bacillus|Bacillus+fordii	AY443039	unieuk.1134	Bacteria
gtcacaccacgagagtttgtaacacccgaagtcggtgaggtaaccgtaaggagccagccgccgaaggtgggacagatgattggggtgaagtcgtaacaaggtagcc	Bacteria|Bacillaceae|Bacillus|Bacillus+fortis	AY443038	unieuk.1135	Bacteria
gtcacaccacgagagtttgtaacacccgaagtcggtggggtaaccgtaaggagccagccgcctaaggtgggacagatgat	Bacteria|Bacillaceae|Bacillus|Bacillus+fumarioli	AJ250056	unieuk.1136	Bacteria
gtcacaccacgagagtttgtaacacccgaagtcggtggggtaacccttacgggagccagccgcctaaggtgggacagatgattggggtgaagtcgtaacaaggtagcc	Bacteria|Bacillaceae|Bacillus|Bacillus+funiculus	AB049195	unieuk.1137	Bacteria
gtcacaccacgagagtttgtaacacccgaagtcggtgaggtaaccttttggagccagccgccgaaggtgggacagatgattggggtgaagtcgtaacaaggtag	Bacteria|Bacillaceae|Bacillus|Bacillus+galactosidilyticus	AJ535638	unieuk.1138	Bacteria
gtcacaccacgagagtttgtaacacccgaagtcggtgaggtaaccttttaggagccagccgccgaaggtgggacagatgattggggtgaagtcgtaacaaggtag	Bacteria|Bacillaceae|Bacillus|Bacillus+galliciensis	FM162181	unieuk.1139	Bacteria
gtcacaccacgagagtttgtaacacccgaagtcggtgaggtaaccttttggagccagccgccgaaggtgggacagatgattggggtgaagtcgtaacaa	Bacteria|Bacillaceae|Bacillus|Bacillus+gelatini	AJ551329	unieuk.1140	Bacteria
gtcacaccacgagagtttgtaacacccgaagtcggtgaggtaaccttttggagccagccgccgaaggtgggacagatgattggggtgaagtcgtaacaaggtagcc	Bacteria|Bacillaceae|Bacillus|Bacillus+gibsonii	X76446	unieuk.1141	Bacteria
gtcacaccacgagagtttgcaacacccgaagtcggtggggtaacccttacgggagccagccgccgaaggtggggcagatgattggggtgaagtcgtaacaaggtaacc	Bacteria|Bacillaceae|Bacillus|Bacillus+ginsengi	EF371375	unieuk.1142	Bacteria
gtcacaccacgagagtttgtaacacccgaagtcggtgaggtaaccttttggagccagccgccgaaggtgggacagatgattggggtgaagtcgtaacaaggtagcc	Bacteria|Bacillaceae|Bacillus|Bacillus+ginsengihumi	AB245378	unieuk.1143	Bacteria
gtcacaccacgagagtttgtaacacccgaagtcggtgaggtaaccctctggagccagccgccaa	Bacteria|Bacillaceae|Bacillus|Bacillus+graminis	GU322908	unieuk.1144	Bacteria
gtcacaccacgagagtttgtaacacccgaagtcggtggggtaaccttttggagccagccgcctaaggtgggacagatgattggggtgaagtcgtaacaaggtagcc	Bacteria|Bacillaceae|Bacillus|Bacillus+halmapalus	X76447	unieuk.1145	Bacteria
gtcacaccacgagagcttgcaacacccgaagtcgagttacaggccagagagccgccttcgccactggt	Bacteria|Bacillaceae|Bacillus|Bacillus+halochares	AM982516	unieuk.1146	Bacteria
gtcacaccacgagagtttgtaacacccgaagtcggtggggtaaccttttggagccagccgcctaaggtgggacagatgattggggtgaagtcgtaacaaggtagcc	Bacteria|Bacillaceae|Bacillus|Bacillus+halodurans	AJ302709	unieuk.1147	Bacteria
gtcacaccacgagagtttgtaacacccgaagtcggtggggtaaccttttggagccagccgcctaaggtgggacagatgattggggtgaagtcgtaacaaggtaacc	Bacteria|Bacillaceae|Bacillus|Bacillus+hemicellulosilyticus	AB043846	unieuk.1148	Bacteria
gtcacaccacgagagtttgtaacacccgaagtcggtggggtaacctttatggagccagccgccgaaggtgggacaaatgattggggtgaagtcgtaacaa	Bacteria|Bacillaceae|Bacillus|Bacillus+hemicentroti	HM460885	unieuk.1149	Bacteria
gtcacaccacgagagtttgtaacacccgaagtcggtggggtaaccgtaaggagccagccgcctaaggtggacagatgat	Bacteria|Bacillaceae|Bacillus|Bacillus+herbersteinensis	AJ781029	unieuk.1150	Bacteria
gtcacaccacgagagtttgtaacacccgaagtcggtggggtaaccttttggagccagccgcctaaggtgggacagatgattggggtgaagtcgtaacaaggtaacc	Bacteria|Bacillaceae|Bacillus|Bacillus+horikoshii	AB043865	unieuk.1151	Bacteria
gtcacaccacgagagtttgtaacacccgaagtcggtggggtaacctttggagccagccgcctaaggtggacagatgatggg	Bacteria|Bacillaceae|Bacillus|Bacillus+horneckiae	EU861362	unieuk.1152	Bacteria
gtcacaccacgagagtttgtaacacccgaagtcggtgaggtaaccttttggagccagccgcctaaggtgggatagatgattggggtgaagtcgtaacaaggtagcc	Bacteria|Bacillaceae|Bacillus|Bacillus+horti	D87035	unieuk.1153	Bacteria
gtcacaccacgagagtttgtaacacccgaagtcggtggggtaaccgcaaggagccagccgcctaaggtgggacagatgattggggtgaagtcgtaacaaggtagcc	Bacteria|Bacillaceae|Bacillus|Bacillus+humi	AJ627210	unieuk.1154	Bacteria
gtcacaccacgagagtttgtaacacccgaagtcggtggggtaacctttatggagccagccgccgaaggtgggacaaatgattggggtgaagtcgtaacaaggtagcc	Bacteria|Bacillaceae|Bacillus|Bacillus+hwajinpoensis	AF541966	unieuk.1155	Bacteria
gtcacaccacgagagtttgcaacacccgaagtcggtggggtaaccgcaaggagccagccagccgcctaagt	Bacteria|Bacillaceae|Bacillus|Bacillus+idriensis	AY904033	unieuk.1156	Bacteria
gtcacaccacgagagtttgcaacacccgaagtcggtggggtaaccgcaaggagccagccgcctaaggtggggtagatgattggggtgaagtcgtaacaaggtaggcc	Bacteria|Bacillaceae|Bacillus|Bacillus+indicus	AJ583158	unieuk.1157	Bacteria
gtcacaccacgagagtttgtcacanccgaagtcggtgaggtaaccgcaaggagccagccgccgaaggtggaacagatgattggngtgaagtcgtaacaaggtagcc	Bacteria|Bacillaceae|Bacillus|Bacillus+infernus	U20385	unieuk.1158	Bacteria
gtcacaccacgagagcttgcaacacccgaagtcggtgaggtaacctttgggagccagccgccgaa	Bacteria|Bacillaceae|Bacillus|Bacillus+iranensis	HQ433452	unieuk.1159	Bacteria
gtcacaccacgagagtttgtaacacccgaagtcggtggggtaaccttttggagccagccgcctaaggtgggacagatgattggggtgaagtcgtaacaaggtagcc	Bacteria|Bacillaceae|Bacillus|Bacillus+isabeliae	AM503357	unieuk.1160	Bacteria
gtcacaccacgagagtttgtaacacccgaagtcggtggggtaaccttttggagccagccgcctaaggtgggacagatgattggggtgaagtcgtaacaaggtagcc	Bacteria|Bacillaceae|Bacillus|Bacillus+jeotgali	AF221061	unieuk.1161	Bacteria
gtcacaccacgagagtttgtaacacccgaagtcggtggggtaaccttttggagccagccgcctaaggtgggacagatgattggggtgaagtcgtaacaaggtagcc	Bacteria|Bacillaceae|Bacillus|Bacillus+kochii	FN995265	unieuk.1162	Bacteria
gtcacaccacgagagtttgtaacacccgaagtcggtggggtaactcgcaagagagccagccgcctaaggtgggacagatgattggggtgaagtcgtaacaaggta	Bacteria|Bacillaceae|Bacillus|Bacillus+korlensis	EU603328	unieuk.1163	Bacteria
gtcacaccacgagagtttgtaacacccgaagtcggtggggtaaccttttggagccagccgcctaaggtgggacagatgattggggtgaagtctaaa	Bacteria|Bacillaceae|Bacillus|Bacillus+kribbensis	DQ280367	unieuk.1164	Bacteria
gtcacaccacgagagtttgtaacacccgaagtcggtggagtaacccttttgggagctagccgcctaaggtgggacagatgattggggtgaagtcgtaacaaggtagcc	Bacteria|Bacillaceae|Bacillus|Bacillus+krulwichiae	AB086897	unieuk.1165	Bacteria
gtcacaccacgagagtttgtaacacccgaagtcggtgaggtaaccttttggagccagccgcctaaggtgggacaaatgattggggtgaagtcgtaacaaggtaacc	Bacteria|Bacillaceae|Bacillus|Bacillus+lehensis	AY793550	unieuk.1166	Bacteria
gtcacaccacgagagtttgtaacacccgaagtcggtggggtaacccttacgggagccagccgccgaaggtgggacagatgattggggtgaagtcgtaacaaggtagc	Bacteria|Bacillaceae|Bacillus|Bacillus+lentus	AB021189	unieuk.1167	Bacteria
gtcacaccacgagagtttgtaacacccgaagtcggtgaggtaaccttttggagccagccgccgaaggtgggacagatgattggggtgaagtcgtaacaaggtagcc	Bacteria|Bacillaceae|Bacillus|Bacillus+licheniformis	CP000002	unieuk.1168	Bacteria
gtcacaccacgagagtttgtaacacccgaagtcggtggggtaaccgtaaggagccagccgcctaaggtgggacagatgattggggtgaagtcgtaacaaggtagcc	Bacteria|Bacillaceae|Bacillus|Bacillus+litoralis	AY608605	unieuk.1169	Bacteria
gtcacaccacgagagcttgtaacacccgaagtcggtgcggcaacccttnggggagccagccgccgaaggggacag	Bacteria|Bacillaceae|Bacillus|Bacillus+locisalis	FR714930	unieuk.1170	Bacteria
gtcacaccacgagagtttgtaacacccgaagtcggtggggtaaccttttaggggccagccgcctaaggtgggacagatgattggggtgaagtcgtaacaaggtagcc	Bacteria|Bacillaceae|Bacillus|Bacillus+luciferensis	AJ419629	unieuk.1171	Bacteria
gtcacaccacgagagtttgtaacacccgaagtcggtggggtaaccgtaaggagccagccgcctaaggtgggacagatgattgggggaagtcgaacaagagctcc	Bacteria|Bacillaceae|Bacillus|Bacillus+luteolus	GQ925365	unieuk.1172	Bacteria
gtcacaccacgagagtttgtaacacccgaagtcggtggggtaaccttttaggagccagccgcctaaggtgggacagatgattggggtgaagtcgtaacaaggtagcc	Bacteria|Bacillaceae|Bacillus|Bacillus+macyae	AY032601	unieuk.1173	Bacteria
gtcacaccacgagagtttgtaacacccgaagtcggtggggtaaccgcaaggagccagccgcctaaggtgggacagatgattggggtgaagtcgtaacaaggtaacc	Bacteria|Bacillaceae|Bacillus|Bacillus+mannanilyticus	AB043864	unieuk.1174	Bacteria
gtcacaccacgagagtttgtaacacccgaagtcggtgaggtaaccttttggagccagccgcctaaggtgggacagatgattggggtgaagtcgtaacaaggtagcc	Bacteria|Bacillaceae|Bacillus|Bacillus+marisflavi	AF483624	unieuk.1175	Bacteria
gtcacaccacgagagtttgtaacacccgaagtcggtgaggtaaccttatggagccagccgccgaaggtgggacagatgattggggtg	Bacteria|Bacillaceae|Bacillus|Bacillus+massiliensis	AY677116	unieuk.1176	Bacteria
gtcacaccacgagagtttgtaacacccgaagtcggtggagtaaccgtaaggacgtagccgcctaaggtgggacagatgattggggtgaagtcgtaacaa	Bacteria|Bacillaceae|Bacillus|Bacillus+megaterium	D16273	unieuk.1177	Bacteria
gtcacaccacgagagtttgtaacacccgaagtcggtgaggtaacctttaaggagccagccgcctaaggtgggacagatgattggggtgaagtcgtaacaaggtagcc	Bacteria|Bacillaceae|Bacillus|Bacillus+methanolicus	AB112727	unieuk.1178	Bacteria
gtcacaccacgagagtttgtaacacccgaagtcggtgaggtaaccttttaggagccagccgccgaaggtgac	Bacteria|Bacillaceae|Bacillus|Bacillus+methylotrophicus	EU194897	unieuk.1179	Bacteria
gtcacaccacgagagtttgtaacacccgaagtcggtgaggtaacctttatggagccagccgccgaaggtgggacagatgattggggtgaagtcgtaacaaggtagcc	Bacteria|Bacillaceae|Bacillus|Bacillus+mojavensis	AB021191	unieuk.1180	Bacteria
gtcacaccacgagagtttgtaacacccgaagtcggtgaggtaacctttatggagccagccgcctaaggtgggacagatgattggggtgaagtcgtaacaaggtagcc	Bacteria|Bacillaceae|Bacillus|Bacillus+muralis	AJ316309	unieuk.1181	Bacteria
gtcacaccacgagagtttgtaacacccgaagtcggtgaggtaaccttttggagccagccgccgaaggtgggacagatgattggggtgaagtcgtaacaaggtagcc	Bacteria|Bacillaceae|Bacillus|Bacillus+murimartini	AJ316316	unieuk.1182	Bacteria
gtcacaccacgagagtttgtaacacccgaagtcggtggggtaacctttatggagccagccgcctaaggtgggacagatgattggggtgaagtcgtaacaaggtagcc	Bacteria|Bacillaceae|Bacillus|Bacillus+mycoides	AB021192	unieuk.1183	Bacteria
gtcacaccacgagagtttgtaacacccgaagtcggtggggtaacccttttgggagccagccgccgaa	Bacteria|Bacillaceae|Bacillus|Bacillus+nanhaiensis	GU477780	unieuk.1184	Bacteria
gtcacaccacgagagtttgtaacacccgaagtcggtggggtaaccttttggagccagccgcctaag	Bacteria|Bacillaceae|Bacillus|Bacillus+nanhaiisediminis	GQ292773	unieuk.1185	Bacteria
gtcacaccacgagagtttgtaacacccgaagtcggtggggtaacctttttggagccagccgcctaaggtgggatagatgattggggtgaagtcgtaacaaggta	Bacteria|Bacillaceae|Bacillus|Bacillus+nealsonii	EU656111	unieuk.1186	Bacteria
gtcacaccacgagagtttgtaacacccgaagtcggtgaggtaacctttttggagccagccgccgaaggtgggacagatgattggggtgaagtcgtaa	Bacteria|Bacillaceae|Bacillus|Bacillus+neizhouensis	EU925618	unieuk.1187	Bacteria
gtcacaccacgagagtttgtaacacccgaagtcggtggggtaaccgtaaggagccagccgcctaaggtgggacagatgattggggtgaagtcgtaac	Bacteria|Bacillaceae|Bacillus|Bacillus+niabensis	AY998119	unieuk.1188	Bacteria
gtcacaccacgagagtttgtaacacccgaagtcggtggggtaaccgtaaggagccagccgcctaaggtgggacagatgattggggtgaagtcgtaacaaggtagcc	Bacteria|Bacillaceae|Bacillus|Bacillus+niacini	AB021194	unieuk.1189	Bacteria
gtcacaccacgagagtttgtaacacccgaagtcggtggggtaaccgtaaggagccagcccgcctaaggtgggacagatgattggggtgaagtcgtaacaaggtagcc	Bacteria|Bacillaceae|Bacillus|Bacillus+novalis	AJ542512	unieuk.1190	Bacteria
gtcacaccacgagagtttgtaacacccgaagtcggtggggtaacctttggagcca	Bacteria|Bacillaceae|Bacillus|Bacillus+oceanisediminis	GQ292772	unieuk.1191	Bacteria
gtcacaccacgagagtttgtaacacccgaagtcggtggggtaaccttttggagccagccgccgaaggtgggatagatgattggggtgaagtcgtaacaaggtaacc	Bacteria|Bacillaceae|Bacillus|Bacillus+odysseyi	AF526913	unieuk.1192	Bacteria
gtcacaccacgagagtttgtaacacccgaagtcggtggggtaaccttttggagccagccgcctaaggtgggaca	Bacteria|Bacillaceae|Bacillus|Bacillus+okhensis	DQ026060	unieuk.1193	Bacteria
gtcacaccacgagagtttgtaacacccgaagtcggtggggtaaccttttggagccagccgcctaaggtgggacagatgattggggtgaagtcgtaacaaggt	Bacteria|Bacillaceae|Bacillus|Bacillus+okuhidensis	AB047684	unieuk.1194	Bacteria
gtcacaccacgagagtttgtaacacccgaagtcggtgaggtaaccttttggagccagccgccgaaggtgggacagatgattggggtgaagtcgtaacaaggtagcc	Bacteria|Bacillaceae|Bacillus|Bacillus+oleronius	AY988598	unieuk.1195	Bacteria
gtcacaccacgagagtttgtaacacccgaagtcggtgaggtaaccttttggagccag	Bacteria|Bacillaceae|Bacillus|Bacillus+oshimensis	AB188090	unieuk.1196	Bacteria
gtcacaccacgagagtttgtaacacccgaagtcggtggggtaaccgtaaggagccagccgcctaaggtgggacagatgattggggtgaagtcgtaac	Bacteria|Bacillaceae|Bacillus|Bacillus+panaciterrae	AB245380	unieuk.1197	Bacteria
gtcacaccacgagagcttgcaacacccgaagtcggtgaggtaaccttngagccagcc	Bacteria|Bacillaceae|Bacillus|Bacillus+persepolensis	FM244839	unieuk.1198	Bacteria
gtcacaccacgagagtttgtaacacccgaagtcggtgaggtaaccttttgga	Bacteria|Bacillaceae|Bacillus|Bacillus+plakortidis	AJ880003	unieuk.1199	Bacteria
gtcacaccacgagagtttgtaacacccgaagtcggtggggtaaccgtaaggagccagccgcctaaggtgggacagatgattggggtgaagtcgtaacaaggtagcc	Bacteria|Bacillaceae|Bacillus|Bacillus+pocheonensis	AB245377	unieuk.1200	Bacteria
gtcacaccacgagagcttgtaacacccgaagtcggtgaggtaaccttttggagccagccgccgaaggtgggacaggtgattggggtgaagtcgtaacaaggtatcc	Bacteria|Bacillaceae|Bacillus|Bacillus+polygoni	AB292819	unieuk.1201	Bacteria
gtcacaccacgagagtttgtaacacccgaagtcggtgaggtaaccttttggagccagccgcctaaggtgggacagatgattggggtgaagtcgtaacaaggtagcc	Bacteria|Bacillaceae|Bacillus|Bacillus+pseudalcaliphilus	X76449	unieuk.1202	Bacteria
gtcacaccacgagagtttgtaacacccgaagtcggtgaggtaaccttttggagccagccgcctaaggtgggacagatgattggggtgaagtcgtaacaaggtagcc	Bacteria|Bacillaceae|Bacillus|Bacillus+pseudofirmus	X76439	unieuk.1203	Bacteria
gtcacaccacgagagtttgtaacacccnaagtcggtggggtaacctttnnggagccagccgcctaaggtggnacagatgattggggtgaagtcgnaacaaggtagcc	Bacteria|Bacillaceae|Bacillus|Bacillus+pseudomycoides	AF013121	unieuk.1204	Bacteria
gtcacaccacgagagtttgtaacacccgaagtcggtgaggtaaccgcaaggagccagccgcctaaggtgggacagatgattggggtgaagtcgtaacaaggtagcc	Bacteria|Bacillaceae|Bacillus|Bacillus+psychrosaccharolyticus	AB021195	unieuk.1205	Bacteria
gtcacaccacgagagtttgcaacacccgaagtcggtgaggtaacctttatggagccagccgccgaaggtggggcagatga	Bacteria|Bacillaceae|Bacillus|Bacillus+pumilus	AY876289	unieuk.1206	Bacteria
gtcacaccacgagagtttgtaacacccgaagtcggtggggtaaccttttggagccagccgcctaaggtgggacagatgattggggtgaagtcgtaacaaggt	Bacteria|Bacillaceae|Bacillus|Bacillus+purgationiresistans	FR666703	unieuk.1207	Bacteria
gtcacaccacgagagtttgcaacacccgaagtcggtgaggtaaccttttcaggagccagccgccgaaggtggggcagatgattggggtgaagtcgtaacaaggtagcc	Bacteria|Bacillaceae|Bacillus|Bacillus+qingdaonensis	DQ115802	unieuk.1208	Bacteria
gtcacaccacgagagtttgtaacacccgaagccggtggggtaaccttttggagccagccgtcgaaggtgggac	Bacteria|Bacillaceae|Bacillus|Bacillus+rigui	EU939689	unieuk.1209	Bacteria
gtcacaccacgagagtttgcaacacccgaagtcggtgaggtaacctttatggagccagccgccgaaggtggggcagatga	Bacteria|Bacillaceae|Bacillus|Bacillus+safensis	AF234854	unieuk.1210	Bacteria
gtcacaccacgagagtttgtaacacccgaagtcggtgaggtaacccttacgggggccagccgccgaaggtgggacagatgattggggtgaagtcgtaacaaggtatcc	Bacteria|Bacillaceae|Bacillus|Bacillus+saliphilus	AJ493660	unieuk.1211	Bacteria
gtcacaccatgggagtcgggggcgcccgaaggcgcgggcagcgctgaaggcgaacctggcgactggggtgaagtcgtaacaaggtatcc	Bacteria|Bacillaceae|Bacillus|Bacillus+schlegelii	AB042060	unieuk.1212	Bacteria
gtcacaccacgagagtttgtaacacccgaagtcggtggggtaacctttatggagccagccgcctaa	Bacteria|Bacillaceae|Bacillus|Bacillus+selenatarsenatis	AB262082	unieuk.1213	Bacteria
gtcacaccacgagagtttgtaacacccgaagtcggtggggtaacctttaggg	Bacteria|Bacillaceae|Bacillus|Bacillus+seohaeanensis	AY667495	unieuk.1214	Bacteria
gtcacaccacgagagtttgtaacacccgaagtcggtgaggtaaccttttggagccagccgccgaaggtgggacagatgattggggtgaagtcgtaacaaggtagcc	Bacteria|Bacillaceae|Bacillus|Bacillus+shackletonii	AJ250318	unieuk.1215	Bacteria
gtcacaccacgagagtttgtaacacccgaagtcggtgaggtaacctttatggagccagccgccgaaggtgggacgagatgattggggtgaatgcagtaacaaggtagcc	Bacteria|Bacillaceae|Bacillus|Bacillus+siamensis	GQ281299	unieuk.1216	Bacteria
gtcacaccacgagagtttgtaacacccgaagtcggtgaggtaacctttatggaagccagccgcctaaggtgggacagatgattggggtgaagtcgtaacaaggtagcc	Bacteria|Bacillaceae|Bacillus|Bacillus+simplex	AJ439078	unieuk.1217	Bacteria
gtcacaccacgagagtttgtaacacccgaagtcggtgaggtaactggtggtttcactgagtatctgataaaagtagtcggaaattcagtgaaaccactagagccagccgcctaaggtgggacagatgattggggtgaagtc	Bacteria|Bacillaceae|Bacillus|Bacillus+siralis	AF071856	unieuk.1218	Bacteria
gtcacaccacgagagtttgcaacacccgaagtcggtgaggtaacccttacgggagccagccgccgaaggtggggcagatgattggggtgaagtcgtaacaaggtagcc	Bacteria|Bacillaceae|Bacillus|Bacillus+smithii	Z26935	unieuk.1219	Bacteria
gtcacaccacgagagtttgtaacacccgaagtcggtggggtaaccgtaaggagcca	Bacteria|Bacillaceae|Bacillus|Bacillus+soli	AJ542513	unieuk.1220	Bacteria
gtcacaccacgagagtttgtaacacccgaagtcggtggggtaaccgttggagccagccgc	Bacteria|Bacillaceae|Bacillus|Bacillus+solisalsi	EU046268	unieuk.1221	Bacteria
gtcacaccacgagagtttgtaacacccgaagtcggtgaggtaaccttttggagccagccgccgaaggtgggacagatgattggggtgaagtcgtaacaaggtagcc	Bacteria|Bacillaceae|Bacillus|Bacillus+sporothermodurans	U49078	unieuk.1222	Bacteria
gtcacaccacgagagtttgcaacacccgaagtcggtgaggtaacctttatggagccagccgccgaaaggtggggcagatgattggggtgaagtcgtaacaaggtagcc	Bacteria|Bacillaceae|Bacillus|Bacillus+stratosphericus	AJ831841	unieuk.1223	Bacteria
gtcacaccacgagagtttgtaacacccgaagtcggtggggtaaccttttggagccagccgcctaaggtgggacagatgattggggtgaagtcgtaacaaggtagcc	Bacteria|Bacillaceae|Bacillus|Bacillus+subterraneus	FR733689	unieuk.1224	Bacteria
gtcacaccacgagagtttgtaacacccgaagtcggtgaggtaaccttttaggagccagccgccgaaggtgggacagatgattggggtgaagtcgtaacaaggtagcc	Bacteria|Bacillaceae|Bacillus|Bacillus+subtilis subsp. subtilis	AJ276351	unieuk.1225	Bacteria
gtcacaccacgagagtttgtaacacccgaagtcggtgaggtaacctttaggagccagccgccgaag	Bacteria|Bacillaceae|Bacillus|Bacillus+tequilensis	HQ223107	unieuk.1226	Bacteria
gtcacaccacgagagtttgtaacacccgaagtcggtgaggtaaccgtaaggagccagccgccgaaggtgggacagatgattggggtgaagtcgtaacaaggtagcc	Bacteria|Bacillaceae|Bacillus|Bacillus+thermoamylovorans	L27478	unieuk.1227	Bacteria
gtcacaccacgagagttggtaacacccgaagtcggtgagcgaacccttttgggacgcagccgccgaaggtgggaccaatgattggggtgaagtcgtaacaaggtagcc	Bacteria|Bacillaceae|Bacillus|Bacillus+thermocloacae	Z26939	unieuk.1228	Bacteria
gtcacaccacgagagtttgtaacacccgaagtcggtgaggtaacccttttgggagccagccgccgaaggtgggacagatgattggggtgaagtcgtaacaaggtagc	Bacteria|Bacillaceae|Bacillus|Bacillus+thermolactis	AY397764	unieuk.1229	Bacteria
gtcacaccacgagagtttgtaacacccgaagtcggtggggtaaccttttggagccagccgcctaaggtgggacagatgattggggtg	Bacteria|Bacillaceae|Bacillus|Bacillus+thioparans	DQ371431	unieuk.1230	Bacteria
gtcacaccacgagagtttgtaacacccgaagtcggtggggtaacctttttggagccagccgcctaaggtgggacagatgattggggtgaagtcgtaacaa	Bacteria|Bacillaceae|Bacillus|Bacillus+thuringiensis	D16281	unieuk.1231	Bacteria
gtcacaccacgagagtttgtaacacccgaagtcggtgaggtaaccttttggagccagccgcctatggtgggaacagatgattggggtgaagtcgtaacaaggtagcc	Bacteria|Bacillaceae|Bacillus|Bacillus+trypoxylicola	AB434284	unieuk.1232	Bacteria
gtcacaccacgagagtttgtaacacccgaagtcggtgaggtaaccttttaggagccagccgccgaaggtgggacagatgattggggtgaagtcgtaacaaggtagcc	Bacteria|Bacillaceae|Bacillus|Bacillus+vallismortis	AB021198	unieuk.1233	Bacteria
gtcacaccacgagagcttgtaacacccgaagtcggtgaggtaaccttttggagccaggcaccgaaggtgggacaggtgattggggtgaagtcgtaa	Bacteria|Bacillaceae|Bacillus|Bacillus+vedderi	Z48306	unieuk.1234	Bacteria
gtcacaccacgagagtttgtaacacccgaagtcggtggggtaacccttttgggagccagccgcctaaggtgggacagatgattggggtgaagtcgtaacaaggtaacc	Bacteria|Bacillaceae|Bacillus|Bacillus+wakoensis	AB043851	unieuk.1235	Bacteria
gtcacaccacgagagtttgtaacacccgaagtcggtggggtaacctttatggagccagccgcctaaggtgggacagatgattggggtgaagtcgtaacaaggtagcc	Bacteria|Bacillaceae|Bacillus|Bacillus+weihenstephanensis	AB021199	unieuk.1236	Bacteria
gtcacaccacgagagtttgtaacacccgaagtcggtgaggtaaccttttggagccagccgcctaaggtgggacagatgattggggtgaagtcgaacaag	Bacteria|Bacillaceae|Bacillus|Bacillus+xiaoxiensis	HM054474	unieuk.1237	Bacteria
gtcacaccacgagagtctgtaacacccgaagtcggtgaggtaacccgcaagggagccagccgccgaaggtgggacagatgattggggtgaagtcgtaacaagg	Bacteria|Bacillaceae|Caldalkalibacillus|Caldalkalibacillus+thermarum	AY753654	unieuk.1239	Bacteria
gtcacaccacgagagtctgtaacacccgaagtcggtgaggtaacctcgcaagggagccagc	Bacteria|Bacillaceae|Caldalkalibacillus|Caldalkalibacillus+uzonensis	DQ221694	unieuk.1240	Bacteria
gtcacaccacgagagtctgcaacacccgaagtcggtgaggtaacccgaaagggagccagccgccgaaggtggggcagatgattggggtgaagtcgtaacaaggtagcc	Bacteria|Bacillaceae|Caldibacillus|Caldibacillus+debilis	FN428699	unieuk.1242	Bacteria
gtcacaccacgagagtctgcaacacccgaagtcggtgcgccaaccccttacggggaggcagccgccgaaggtggggcagatgattggggtgaagtcgtaacaaggtaacc	Bacteria|Bacillaceae|Calditerricola|Calditerricola+satsumensis	AB250968	unieuk.1244	Bacteria
gtcacaccacgagagtctgcaacacccgaagtcggtgcgccaacccctcacggggaggcagccgccgaaggtggggcagatgattggggtgaagtcgtaacaaggtaacc	Bacteria|Bacillaceae|Calditerricola|Calditerricola+yamamurae	AB308475	unieuk.1245	Bacteria
gtcacaccacgagagttgacaacacccgaagtcggtcgggtaaccgtaaggagccagccgccgaaggtggggtcaatgat	Bacteria|Bacillaceae|Cerasibacillus|Cerasibacillus+quisquiliarum	AB107894	unieuk.1247	Bacteria
gtcacaccacgagagtttgtaacacccgaagtcggtggggtaacctttatggagc	Bacteria|Bacillaceae|Falsibacillus|Falsibacillus+pallidus	EU364818	unieuk.1249	Bacteria
gtcacaccacgagagttggtaacacccgaagtcggtggagtaaccttttggagctagccgccgaaggtgggaccaatgattggggtgaagtcgtaacaagg	Bacteria|Bacillaceae|Filobacillus|Filobacillus+milosensis	AJ238042	unieuk.1251	Bacteria
gtcacaccacgagagcttgcaacacccgaagtcggtgaggcaacccgcaagggagccagccgccgaaggtggggcaagtgattggggtgaagtcgtaacaaggtagcc	Bacteria|Bacillaceae|Geobacillus|Geobacillus+gargensis	FR749979	unieuk.1253	Bacteria
gtcacaccacgagagcttgcaacacccgaagtcggtgaggcaacccgtttcgggagccagccgccgaaggtggggcaagtgattggggtgaagtcgtaacaaggtagcc	Bacteria|Bacillaceae|Geobacillus|Geobacillus+jurassicus	AY312404	unieuk.1254	Bacteria
gtcacaccacgagagcttgcaacacccgaagtcggtgaggcaacccgcaagggagccagccgccgaaggtggggcaagtgattggggtgaagtcgtaacaaggtagcc	Bacteria|Bacillaceae|Geobacillus|Geobacillus+lituanicus	AY044055	unieuk.1255	Bacteria
gtcacaccacgagagcttgcaacacccgaagtcggtgaggtaacccttacgggagccagccgccgaaggtggggcaagtgattggggtgaagtcgtaacaaggtagcc	Bacteria|Bacillaceae|Geobacillus|Geobacillus+stearothermophilus	AB021196	unieuk.1256	Bacteria
gtcacaccacgagagcttgcaacacccgaagtcggtgaggtaacccttacgggagccagccgccgaaagtggggcaagtgattgg	Bacteria|Bacillaceae|Geobacillus|Geobacillus+subterraneus	AF276306	unieuk.1257	Bacteria
gtcacaccacgagagcttgcaacacccgaagtcggtgaggtaacccttctgggagccagccgccgaaggtggggcaagtgattggggtgaagtcgtaacaaggtagcc	Bacteria|Bacillaceae|Geobacillus|Geobacillus+thermantarcticus	FR749957	unieuk.1258	Bacteria
gtcacaccacgagagcttgcaacacccgaagtcggtgaggcaacccgcaagggagccagccgccgaaggtggggcaagtgattggggtgaagtcgtaacaaggtagcc	Bacteria|Bacillaceae|Geobacillus|Geobacillus+thermocatenulatus	AY608935	unieuk.1259	Bacteria
gtcacaccacgagagcttgcaacacccgaagtcggtgaggtaacccttacgggagccagccgccgaaggtggggcaagtgattggggtgaagtcgtaacaaggtagcc	Bacteria|Bacillaceae|Geobacillus|Geobacillus+thermodenitrificans subsp. thermodenitrificans	AY608961	unieuk.1260	Bacteria
gtcacaccacgagagcttgcaacacccgaagtcggtgaggtaacccgcaagggagccagccgccgaaggtggggcaagtgattggggtgaagtcgtaacaaggtagcc	Bacteria|Bacillaceae|Geobacillus|Geobacillus+thermoglucosidasius	AY608981	unieuk.1261	Bacteria
gtcacaccacgagagcttgcaacacccgaagtcggtgaggtaacccttacgggagccagccgccgaaggtggggcaagtgattggggtgaagtcgtaacaaggtagcc	Bacteria|Bacillaceae|Geobacillus|Geobacillus+thermoleovorans	Z26923	unieuk.1262	Bacteria
gtcacaccacgagagcttgcaacacccgaagtcggtgaggtaacccgtaagggagccagccgccgaaggtggggcaagtgattggggtgaagtcgtaacaaggtagcc	Bacteria|Bacillaceae|Geobacillus|Geobacillus+toebii	AF326278	unieuk.1263	Bacteria
gtcacaccacgagagcttgcaacacccgaagtcggtgaggcaacccgtttcgggagccagccgccgaaggtggggcaa	Bacteria|Bacillaceae|Geobacillus|Geobacillus+uzenensis	AF276304	unieuk.1264	Bacteria
gtcacaccacgagagcttgcaacacccgaagtcggtgaggtaacccttacgggagccagccgccgaaggtggggcaagtgattggggtgaagtcgtaacaaggtagcc	Bacteria|Bacillaceae|Geobacillus|Geobacillus+vulcani	AJ293805	unieuk.1265	Bacteria
gtcacaccacgagagttggcaacacccgaagtcggtggagtaaccatttggagctagccgccgaanggt	Bacteria|Bacillaceae|Gracilibacillus|Gracilibacillus+bigeumensis	EF520006	unieuk.1267	Bacteria
gtcacaccacgagagttggcaacacccgaagtcggtggggtaacctttggagccagccgccgaaggtggggccaatgattggggtgaagc	Bacteria|Bacillaceae|Gracilibacillus|Gracilibacillus+boraciitolerans	AB197126	unieuk.1268	Bacteria
gtcacaccacgagagttggcaacacccgaagtcggtggggtaacctttggagccagccgccgaaggtggggccaatgattggggtgaagtcgtaacaaggtagcc	Bacteria|Bacillaceae|Gracilibacillus|Gracilibacillus+dipsosauri	AB101591	unieuk.1269	Bacteria
gtcacaccacgagagttggcaacacccgaagtcggtagggtaaccttttggagccagccgccgaaggtggggccaatgattggggtgaagtcgtaacaaggtagcc	Bacteria|Bacillaceae|Gracilibacillus|Gracilibacillus+halophilus	EU135704	unieuk.1270	Bacteria
gtcacaccacgagagttggcaacacccgaagtcggtgtggtaacctttatggagccagccgccgaaggtggggccaatgattggggtgaagtcgtaacaaggtagcc	Bacteria|Bacillaceae|Gracilibacillus|Gracilibacillus+halotolerans	AF036922	unieuk.1271	Bacteria
gtcacaccacgagagtggcatacacctgaagtcggtggggtactcttgacccgtccgcggtaggtgcgg	Bacteria|Bacillaceae|Gracilibacillus|Gracilibacillus+lacisalsi	DQ664540	unieuk.1272	Bacteria
gtcacaccacgagagttggcaacacccgaagtcggtggggtaacctttggagccagccgccgaaggtggggccaatgattgggggaagtcgtaacaatgaagcc	Bacteria|Bacillaceae|Gracilibacillus|Gracilibacillus+saliphilus	EU784646	unieuk.1273	Bacteria
gtcacaccacgagagttggcaacacccgaagtcggtggggtaacctttggagccagccgccgaaggtggggccaatgattggggtgaagtcgtaacaaggtagcc	Bacteria|Bacillaceae|Gracilibacillus|Gracilibacillus+thailandensis	FJ182214	unieuk.1274	Bacteria
gtcacaccacgagagttggtaacacccgaagtcggtggggtaaccttttggagccagccgccgaaggtgggaccaatgattggggtg	Bacteria|Bacillaceae|Gracilibacillus|Gracilibacillus+ureilyticus	EU709020	unieuk.1275	Bacteria
gtcacaccacgagagttggtaacacccgaagtcggtggggtaacctttcggagccagccgccgaaggtgggaccaatgattggggtgaagtcgtaacaagg	Bacteria|Bacillaceae|Halalkalibacillus|Halalkalibacillus+halophilus	AB264529	unieuk.1277	Bacteria
gtcacaccacgagagttggcaacacccgaagtcggtgaggtaacctttttggagcctgccgccgaagtggggccaatgattggggtgaagtcgtaacaaggtagcc	Bacteria|Bacillaceae|Halobacillus|Halobacillus+aidingensis	AY351389	unieuk.1279	Bacteria
gtcacaccacgagagttggcaacacccgaagtcggtgaggtaacctttatggagccagccgccgaaggtggggccaatgattggggtgaagtcgta	Bacteria|Bacillaceae|Halobacillus|Halobacillus+alkaliphilus	AM295006	unieuk.1280	Bacteria
gtcacaccacgagagttggcaacacccgaagtcggtgaggtaacctttatggagccagccgccgaaggtggggccaatgattggggtgaagtcgtaacaaggtagcc	Bacteria|Bacillaceae|Halobacillus|Halobacillus+campisalis	EF486356	unieuk.1281	Bacteria
gtcacaccacgagagttggcaacacccgaagtcggtgaggtaacctttttggagccagccgccgaaggtg	Bacteria|Bacillaceae|Halobacillus|Halobacillus+dabanensis	AY351395	unieuk.1282	Bacteria
gtcacaccacgagagttggcaacacccgaagtcggtgaggtaacctttttggagccagccgccgaaggtggggccaatgattggggtgaagtcgtaacaaggtagcc	Bacteria|Bacillaceae|Halobacillus|Halobacillus+faecis	AB243865	unieuk.1283	Bacteria
gtcacaccacgagagttggcaacacccgaagtcggtgaggtaacctttatggagccagccgccgaaggtggggccaatgattggggtgaagtcgtaacaaggtagcc	Bacteria|Bacillaceae|Halobacillus|Halobacillus+halophilus	HE717023	unieuk.1284	Bacteria
gtcacaccacgagagttggcaacacccgaagtcggtgaggtaacctttttggagccagccgccgaaggtggggccaatgattggggtgaagtcgtaacaaggtagcc	Bacteria|Bacillaceae|Halobacillus|Halobacillus+karajensis	AJ486874	unieuk.1285	Bacteria
gtatcaccacgagagttggcaaaacccgaagtcggtgaggtaaccttttttgagccagccgcgaagtgtggtccatgtatgggttgtgagcgttcacgttcacc	Bacteria|Bacillaceae|Halobacillus|Halobacillus+kuroshimensis	AB195680	unieuk.1286	Bacteria
gtcacaccacgagagttggcaacacccgaagtcggtgaggtaacctttttggagccagccgccgaaggtggggccaatgattggggtgaagtcgtaacaaggtagcc	Bacteria|Bacillaceae|Halobacillus|Halobacillus+litoralis	X94558	unieuk.1287	Bacteria
gtcacaccacgagagttggcaacacccgaagtcggtgaggtaacctttttggagccagccgccgaaggtggggccaatgattggggtgaagtcgtaacaaggtagcc	Bacteria|Bacillaceae|Halobacillus|Halobacillus+locisalis	AY190534	unieuk.1288	Bacteria
gtcacaccacgagagttggcaacacccgaagtcggtgaggtaaccattggagccagc	Bacteria|Bacillaceae|Halobacillus|Halobacillus+mangrovi	DQ888316	unieuk.1289	Bacteria
gtcacaccacgagagttggcaacacccgaagtcggtgaggtaaccttttaggagccagccgccgaaggtggggccaatgattggggtgaagtcgtaacaaggtagcc	Bacteria|Bacillaceae|Halobacillus|Halobacillus+profundi	AB189298	unieuk.1290	Bacteria
gtcacaccacgagagttggcaacacccgaagtcggtgaggtaacctttttggagccagccgccgaaggtggggccaatgattggggtgaagtcgtaacaaggtagcc	Bacteria|Bacillaceae|Halobacillus|Halobacillus+salinus	AF500003	unieuk.1291	Bacteria
gtcacaccacgagagttggcaacacccgaagtcggtgaggtaacctttatggagccagccgccgaaggtggggccaatgattggggtgaagtcgtaacaa	Bacteria|Bacillaceae|Halobacillus|Halobacillus+salsuginis	FJ456889	unieuk.1292	Bacteria
gtcacaccacgagagttggcaacacccgaagtcggtgaggtaacctttatggagccagccgccgaaggtggggccaatgattggggtgaagtcgtaacaaggtagcc	Bacteria|Bacillaceae|Halobacillus|Halobacillus+seohaensis	EF612763	unieuk.1293	Bacteria
gtcacaccacgagagttggcaacacccgaagtcggtgaggtaacctttttggagccagccgccgaaggtggggccaatgattggggtgaagtcgtaacaaggtagcc	Bacteria|Bacillaceae|Halobacillus|Halobacillus+trueperi	AJ310149	unieuk.1294	Bacteria
gtcacaccacgagagttggcaacacccgaagtcggtgaggtaacctttatggagccagccgccgaaggtggggccaatgattggggtgaagtcgtaacaaggtagcc	Bacteria|Bacillaceae|Halobacillus|Halobacillus+yeomjeoni	AY881246	unieuk.1295	Bacteria
gtcacaccacgagagtttgtaacacccgaagtcggtgaggtaaccttttggagccagccgccgaaggtg	Bacteria|Bacillaceae|Halolactibacillus|Halolactibacillus+alkaliphilus	EF554593	unieuk.1297	Bacteria
gtcacaccacgagagtttgtaacacccgaagtcggtgaggtaaccttttggagccagccgccgaaggtggacaaatgattggggtgaagtcgtaacaaggtag	Bacteria|Bacillaceae|Halolactibacillus|Halolactibacillus+halophilus	AB196783	unieuk.1298	Bacteria
gtcacaccacgagagtttgtaacacccgaagtcggtgaggtaaccttttggagccagccgccgaaggtggacaaatgattggggtgaagtcgtaacaaggtag	Bacteria|Bacillaceae|Halolactibacillus|Halolactibacillus+miurensis	AB196784	unieuk.1299	Bacteria
gtcacaccacgagagttggcaacacccgaagtcggtgaggtaaccatttggagccagccgccgaaggtggggcc	Bacteria|Bacillaceae|Lentibacillus|Lentibacillus+halodurans	AY321433	unieuk.1301	Bacteria
gtcacaccacgagagttggcaacacccgaagtcggtgaggcaaccattttggagccagccgccgaaggtggggccaatgattggggtgaagtcgtaa	Bacteria|Bacillaceae|Lentibacillus|Lentibacillus+halophilus	AB191345	unieuk.1302	Bacteria
gtcacaccacgagagttggcaacacccgaagtcggtgaggtaaccttttggagccagccgccgaaggtggggccaatgattggggtgaagtcgtaacaaggtagcc	Bacteria|Bacillaceae|Lentibacillus|Lentibacillus+juripiscarius	AB127980	unieuk.1303	Bacteria
gtcacaccacgagagttggcaacacccgaagtcggtgaggtaaccgtaaggagccagccgccgaaggtggggccaatgattggggtgaagtcgtaacaaggtagcc	Bacteria|Bacillaceae|Lentibacillus|Lentibacillus+kapialis	AB231905	unieuk.1304	Bacteria
gtcacaccacgagagttggcaacacccgaagtcggtgaggtaacctttggagccagcc	Bacteria|Bacillaceae|Lentibacillus|Lentibacillus+persicus	FN376846	unieuk.1305	Bacteria
gtcacaccacgagagttggcaacacccgaagtcggtgaggtaaccttatggagccagccgccgaaggtggggccaatgattggggtgaagtcgtaacaaggtagcc	Bacteria|Bacillaceae|Lentibacillus|Lentibacillus+salicampi	AY057394	unieuk.1306	Bacteria
gtcacaccacgagagttggcaacacccgaagtcggtgaggtaaccttttggagccagccgccgaaggtggggccaatgattggggtgaagtcgtaacaaggtagcc	Bacteria|Bacillaceae|Lentibacillus|Lentibacillus+salinarum	EF601571	unieuk.1307	Bacteria
gtcacaccacgagagttggcaacacccgaagtcggtggggtaacctttttggagccagccgccgaaggtggggccaatgattggggtgaagtctaaaccaaggtaacc	Bacteria|Bacillaceae|Lentibacillus|Lentibacillus+salis	AY762976	unieuk.1308	Bacteria
gtcacaccacgagagtttgtaacacccgaagtcggtgaggtaaccttttggagccagccgccgaaggtgggatagatgattggggtgaagtcgtaacaaggtagcc	Bacteria|Bacillaceae|Lysinibacillus|Lysinibacillus+boronitolerans	AB199591	unieuk.1310	Bacteria
gtcacaccacgagagtttgtaacacccgaagtcggtgaggtaaccttttggagccagccgccgaaggtggatagatgattggggtgaagtcgtaacaaggtagcc	Bacteria|Bacillaceae|Lysinibacillus|Lysinibacillus+fusiformis	AJ310083	unieuk.1311	Bacteria
gtcacaccacgagagtttgtaacacccgaagtcggtgaggtaaccttttggagccagccgccgaaggtgggatagatgattggggtgaagtcgtaacaaggtagcc	Bacteria|Bacillaceae|Lysinibacillus|Lysinibacillus+macroides	AJ628749	unieuk.1312	Bacteria
gtcacaccacgagagtttgtaacacccgaagtcggtgaggtaaccttttggagccagccgccaaaggtgggatagatgattggggtgaag	Bacteria|Bacillaceae|Lysinibacillus|Lysinibacillus+parviboronicapiens	AB300598	unieuk.1313	Bacteria
gtcacaccacgagagtttgtaacacccgaagtcggtgaggtaaccttttggagccagccgccgaaggtgggatagatgattggggtgaagtcgtaacaaggtagcc	Bacteria|Bacillaceae|Lysinibacillus|Lysinibacillus+sphaericus	AJ310084	unieuk.1314	Bacteria
gtcacaccacgagagtttgcaacacccgaagtcggtgagggaaccctccngggacccagccgccgaaggtggggcagatgattggggtgaagtcgtaacaaggtatcc	Bacteria|Bacillaceae|Marinococcus|Marinococcus+halophilus	X90835	unieuk.1316	Bacteria
gtcacnccacgagagtntncaacacccgaagtcgntgagggaacccttctgggacccagccgccgaaggtggggcagangattggggngaagtggtaacgggaa	Bacteria|Bacillaceae|Marinococcus|Marinococcus+halotolerans	AY817493	unieuk.1317	Bacteria
gtcacaccacgagagtttgcaacacccgaagtcggtgagggaacccttctgggacccagccgccgaaggtggggcagatgattggggtgaagtcgaacaagactactaa	Bacteria|Bacillaceae|Marinococcus|Marinococcus+luteus	FJ214659	unieuk.1318	Bacteria
gtcacaccacgagagtttgcaacacccgaagtcggtgaggtaaccgtaaggagccagccgccgaaagtggggcagatgattggggtgaagtcgtacacagaggtagcc	Bacteria|Bacillaceae|Microaerobacter|Microaerobacter+geothermalis	FN552009	unieuk.1320	Bacteria
gtcacaccacgagagccggcaacacccgaagtcgatgaggcaacctacgggagccagtcgccgaaggtggggctggtgattggggtgaagtcgt	Bacteria|Bacillaceae|Natribacillus|Natribacillus+halophilus	AB449109	unieuk.1322	Bacteria
gtcacaccacgagagttggtaacacccgaagtcggtgaggtaaccttttggagccagccgccgaaggtgggaccaatgattggggtgaagtcgtaacaaggtaacc	Bacteria|Bacillaceae|Oceanobacillus|Oceanobacillus+caeni	AB275883	unieuk.1324	Bacteria
gtcacaccacgagagtcggtaacacccgaagtcggtgaggtaacctttatggag	Bacteria|Bacillaceae|Oceanobacillus|Oceanobacillus+chironomi	DQ298074	unieuk.1325	Bacteria
gtcacaccacgagagttggtaacacccgaagtcggtgaggtaaccgtaaggagccagccgccgaaggtgggactaatgattggggtgaagtcgtaacaaggtaacc	Bacteria|Bacillaceae|Oceanobacillus|Oceanobacillus+iheyensis	AB010863	unieuk.1326	Bacteria
gtcacaccacgagagttggtaacacccgaagtcggtgaggtaaccttttggagccagccgccgaaggtgggaccaatgattggggtgaagtcgtaacaaggtagcc	Bacteria|Bacillaceae|Oceanobacillus|Oceanobacillus+kapialis	AB366005	unieuk.1327	Bacteria
gtcacaccacgagagttggtaacacccgaagtcggtgaggtaaccttttggagccagccgccgaaggtgggactaatgattggggtg	Bacteria|Bacillaceae|Oceanobacillus|Oceanobacillus+kimchii	GU784860	unieuk.1328	Bacteria
gtcacaccacgagagttcgtaacacccgaagtcggtggggtaacctttttaggagccagccgccgaaggtgggacgaatgattggggtgaagtcgtaacaaggtagcc	Bacteria|Bacillaceae|Oceanobacillus|Oceanobacillus+locisalsi	EU817570	unieuk.1329	Bacteria
gtcacaccacgagagttcgtaacacccgaagtcggtgaggtaaccttatggagccagccgccgaaggtgggacgaatgattggggtg	Bacteria|Bacillaceae|Oceanobacillus|Oceanobacillus+neutriphilus	EU709018	unieuk.1330	Bacteria
gtcacaccacgagagttcgtaacacccgaagtcggtgaggtaaccttttggagccagccgccgaaggtgggacgaatgattggggtgaagtcgtaacaaggtaacc	Bacteria|Bacillaceae|Oceanobacillus|Oceanobacillus+oncorhynchi subsp. incaldanensis	AJ640134	unieuk.1331	Bacteria
gtcacaccacgagagttcgtaacacccgaagtcggtgaggtaaccttttggagccagccgccgaaggtgggacgaatgattggggtgaagtcgtaacaaggtagcc	Bacteria|Bacillaceae|Oceanobacillus|Oceanobacillus+oncorhynchi subsp. oncorhynchi	AB188089	unieuk.1332	Bacteria
gtcacaccacgagagttggtaacacccgaagtcggtgaggtaaccttttggagccagccgccgaaggtgggaccaatgattggggtgaagtcgtaacaaggtagcc	Bacteria|Bacillaceae|Oceanobacillus|Oceanobacillus+picturae	AJ315060	unieuk.1333	Bacteria
gtcacaccacgagagttcgtaacacccgaagtcggtgaggtaacctttttggagccagccgccgaaggtgggacgaatgattggggtgaagtcgtaacaaggtagcc	Bacteria|Bacillaceae|Oceanobacillus|Oceanobacillus+sojae	AB473561	unieuk.1334	Bacteria
gtcacaccacgagagttggtaacacccgaagtcggtgaggtaaccttttggagccagccgcctaaggtgggaccaatgattggggtgaagtcgtaacaaggtagcc	Bacteria|Bacillaceae|Ornithinibacillus|Ornithinibacillus+bavariensis	Y13066	unieuk.1336	Bacteria
gtcacaccacgagagttggtaacacccgaagtcggtgaggtaaccttttggagccagccgcctaaggtgggaccaatgattggggtgaagtcgtaacaaggtaancc	Bacteria|Bacillaceae|Ornithinibacillus|Ornithinibacillus+californiensis	AF326365	unieuk.1337	Bacteria
gtcacaccacgagagttggtaacacccgaagtcggtgaggtaaccttttggagccagccgcctaaggtgggaccaatgattgggg	Bacteria|Bacillaceae|Ornithinibacillus|Ornithinibacillus+contaminans	FN597064	unieuk.1338	Bacteria
gtcacaccacgagagttggcaacacccgaagtcggtgaggtaacctttttaggaaccagccgccgaaggtggggccaatgattggggtgaagtcgtaacaaggtagcc	Bacteria|Bacillaceae|Paraliobacillus|Paraliobacillus+quinghaiensis	EU135728	unieuk.1340	Bacteria
gtcacaccacgagagttggcaacacccgaagtcggtgaggtaacctttttggagccagccgccgaaggtggggccaatgattggggtgaagtcgtaacaaggtagcc	Bacteria|Bacillaceae|Paraliobacillus|Paraliobacillus+ryukyuensis	AB087828	unieuk.1341	Bacteria
gtcacaccacgagagttggcaacacccgaagtcggtggagtaaccnntngagctagcc	Bacteria|Bacillaceae|Piscibacillus|Piscibacillus+halophilus	FM864227	unieuk.1343	Bacteria
gtcacaccacgagagttggtaacacccgaagtcggtggggtaaccttttggagctagccgccgaaggtgggaccaatgattggggtgaagtcgtaacaaggtagcc	Bacteria|Bacillaceae|Piscibacillus|Piscibacillus+salipiscarius	AB194046	unieuk.1344	Bacteria
gtcacaccacgagagttggcaacacccgaagtcggtgaggtaacctttttggagccagccgccgaaggtggggccaatgattggggtgaa	Bacteria|Bacillaceae|Pontibacillus|Pontibacillus+halophilus	EU583728	unieuk.1346	Bacteria
gtcacaccacgagagttgacaacacccgaagtcggtgaggtaaccttttggagccagccgccgaaggtggggtcaatgattggggtgaagtcgtaa	Bacteria|Bacillaceae|Pontibacillus|Pontibacillus+litoralis	EU583724	unieuk.1347	Bacteria
gtcacaccacgagagttggcaacacccgaagtcggtgaggtaacctttttggaggcagccgccgaaggtggggccaatgattggggtg	Bacteria|Bacillaceae|Pontibacillus|Pontibacillus+yanchengensis	EF533969	unieuk.1348	Bacteria
gtcacaccacgagagtttgtaacacccgaagtcggtggggtaacccttacgggagccagccgccgaaggtgggacagatgattggggtgaagtcgtaacaaggtagcc	Bacteria|Bacillaceae|Psychrobacillus|Psychrobacillus+insolitus	AM980508	unieuk.1350	Bacteria
gtcacaccacgagagtttgtaacacccgaagtcggtggggtaacccttacgggagccagccgccgaaggtgggacagatgattggggtgaa	Bacteria|Bacillaceae|Psychrobacillus|Psychrobacillus+psychrodurans	AJ277984	unieuk.1351	Bacteria
gtcacaccacgagagtttgtaacacccgaagtcggtggggtaacccttacgggagccagccgccgaaggtgggacagatgattggggtgaagtcgtaacaaggtagcc	Bacteria|Bacillaceae|Psychrobacillus|Psychrobacillus+psychrotolerans	AJ277983	unieuk.1352	Bacteria
gtcacaccacgagagcttgcaacacccgaagtcggtgaggtaacctttctggagccagccgccgaaggtggggcagatgattggggtgaagtcgtaacaaggtagcc	Bacteria|Bacillaceae|Saccharococcus|Saccharococcus+thermophilus	L09227	unieuk.1354	Bacteria
gtcacaccacgagagttggcaacacccgaagccggtgaggtaacctttacnggagccagccgtcgaaggtggggccaatgattggggtgaagtcgtaa	Bacteria|Bacillaceae|Salimicrobium|Salimicrobium+album	X90834	unieuk.1356	Bacteria
gtcacaccacgagagttggcaacacccgaagccggtgaggtaacctttacaggagccagccgtcgaaggtggggccaatgattggggtgaagtcgtaacaaggtagcc	Bacteria|Bacillaceae|Salimicrobium|Salimicrobium+flavidum	FJ357160	unieuk.1357	Bacteria
gtcacaccacgagagttggcaacacccgaagccggtgaggtaacctttttggagccagccgtcgaaggtggggccaattattggggtgaagtcgtaacaaggtagcc	Bacteria|Bacillaceae|Salimicrobium|Salimicrobium+halophilum	AB021188	unieuk.1358	Bacteria
gtcacaccacgagagttggcaacacccgaagccggtgaggtaacctttacaggagccagccgtcgaaggtggggccaatgattggggtg	Bacteria|Bacillaceae|Salimicrobium|Salimicrobium+luteum	DQ227305	unieuk.1359	Bacteria
gtcacaccacgagagttagcagcttcccaagntagagttnnatcctgctcaggatcc	Bacteria|Bacillaceae|Salimicrobium|Salimicrobium+salexigens	FR714935	unieuk.1360	Bacteria
gtcacaccacgagagttggcaacacccgaagtcggtggggtaaccttttggagccagccgcctaaggtggggcc	Bacteria|Bacillaceae|Salinibacillus|Salinibacillus+aidingensis	AY321436	unieuk.1362	Bacteria
gtcacaccacgagagttggcaacacccgaagtcggtggggtaaccttatggaactagccgcctaag	Bacteria|Bacillaceae|Salinibacillus|Salinibacillus+kushneri	AY321434	unieuk.1363	Bacteria
gtcacaccacgagagttgacaacacccgaagtcggtgaggtaaccttttggagccagccgccgaaggtggggtcaatgattggggtgaagtcgtaacaaggtagcc	Bacteria|Bacillaceae|Salirhabdus|Salirhabdus+euzebyi	AM292417	unieuk.1365	Bacteria
gtcacaccacgagagcttgcaacgcccgaagtcggtcaggtaacctttttaggagccagccg	Bacteria|Bacillaceae|Salsuginibacillus|Salsuginibacillus+halophilus	EU581835	unieuk.1367	Bacteria
gtcacaccacgagagcttgcaacacccgaagtcggttcggtaacccttttgggatgcctagccgccgaatggtggggca	Bacteria|Bacillaceae|Salsuginibacillus|Salsuginibacillus+kocurii	AM492160	unieuk.1368	Bacteria
gtcacaccacgagagttggcaacacccgaagtcggtgaggtaacctttttggagccagccgccgaaggtggggccaatgattgggggaagtcgac	Bacteria|Bacillaceae|Sediminibacillus|Sediminibacillus+albus	DQ989634	unieuk.1370	Bacteria
gtcacaccacgagagtttgtaacacccgaagtcggtgaggtaaccttttaggagccagccgccgaaggtgggacgaatgattggggtgaagtcgtaacaag	Bacteria|Bacillaceae|Streptohalobacillus|Streptohalobacillus+salinus	FJ746578	unieuk.1372	Bacteria
gtcacaccacgagagttggcaacacccgaagtcggtggagtaaccttttggagctagccgccgaaggtggggccaagtattgggg	Bacteria|Bacillaceae|Tenuibacillus|Tenuibacillus+multivorans	AY319933	unieuk.1374	Bacteria
gtcacaccacgagagttggtaacacccgaagtcggtgaggtaacctttggagccagccgccgaagttggatgccaaatttg	Bacteria|Bacillaceae|Terribacillus|Terribacillus+aidingensis	FJ386524	unieuk.1376	Bacteria
gtcacaccacgagagttggtaacacccgaagtcggtgaggtaaccttttaggagccagccgcc	Bacteria|Bacillaceae|Terribacillus|Terribacillus+goriensis	DQ519571	unieuk.1377	Bacteria
gtcacaccacgagagttggtaacacccgaagtcggtgaggtaaccttttggagccagccgccgaaggtgggatcaatgattggggtgaagtcgtaacaaggtagcc	Bacteria|Bacillaceae|Terribacillus|Terribacillus+halophilus	AB243849	unieuk.1378	Bacteria
gtcacaccacgagagttggtaacacccgaagtcggtgaggtaaccttttaggagccagccgccgaaggtgggatcaatgattggggtgaagtcgtaacaaggtagcc	Bacteria|Bacillaceae|Terribacillus|Terribacillus+saccharophilus	AB243845	unieuk.1379	Bacteria
gtcacaccacgagagttggcaacacccgaagtcggtgaggtaacctttatggagccagccgc	Bacteria|Bacillaceae|Thalassobacillus|Thalassobacillus+cyri	FM864226	unieuk.1381	Bacteria
gtcacaccacgagagttggcaacacccgaagtcggtgaggtaacctttatggagccagccgccgaaggtggggccaatgattggggtgaagtcctaac	Bacteria|Bacillaceae|Thalassobacillus|Thalassobacillus+devorans	AJ717299	unieuk.1382	Bacteria
gtcacaccacgagagttggcaacacccgaagtcggtgaggtaacctttttggagccagccgccgaaggtggggccaatgattggggtgaagtcgtaacaaggtagcc	Bacteria|Bacillaceae|Thalassobacillus|Thalassobacillus+hwangdonensis	EU817571	unieuk.1383	Bacteria
gtcacaccacgagagttggcaacacccgaagtcggtgaggtaacctttttggagccagccg	Bacteria|Bacillaceae|Thalassobacillus|Thalassobacillus+pellis	FN690978	unieuk.1384	Bacteria
gtcacaccacgagagttggcaacacccgaagtcggtgaggtaacacttttgtgagccagccgccgaaggtggggccaatgattggggtg	Bacteria|Bacillaceae|Virgibacillus|Virgibacillus+alimentarius	GU202420	unieuk.1386	Bacteria
gtcacaccacgagagttggcaacacccgaagtcggtgaggtaacctttatggagccagccgccgaa	Bacteria|Bacillaceae|Virgibacillus|Virgibacillus+arcticus	EF675742	unieuk.1387	Bacteria
gtcacaccacgagagttggcaacacccgaagtcggtgaggtaaccttttggagccagccgccgaaggtggggccaatgattggggtgaagtcgtaacaaggtagcc	Bacteria|Bacillaceae|Virgibacillus|Virgibacillus+byunsanensis	FJ357159	unieuk.1388	Bacteria
gtcacaccacgagagttggcaacacccgaagtcggtgaggtaacacttttgtgagccagccgccgaaggtggggccaatgattggggtgaagtcgtaacaaggtagcc	Bacteria|Bacillaceae|Virgibacillus|Virgibacillus+campisalis	GU586225	unieuk.1389	Bacteria
gtcacaccacgagagttggcaacacccgaagtcggtgaggtaacctttatggagccagccgccgaaggtggggccaatgattggggtgaagtcgtaacaaggtagcc	Bacteria|Bacillaceae|Virgibacillus|Virgibacillus+carmonensis	AJ316302	unieuk.1390	Bacteria
gtcacaccacgagagttggtaacacccgaagtcggtgaggtaacctttggagccagccgccgaaggtgatcac	Bacteria|Bacillaceae|Virgibacillus|Virgibacillus+chiguensis	EF101168	unieuk.1391	Bacteria
gtcacaccacgagagttggtaacacccgaagtcggtgaggtaaccttttggagccagccgccgaaggtgggaccaatgattggggtgaagtcgtaacaaggtagcc	Bacteria|Bacillaceae|Virgibacillus|Virgibacillus+dokdonensis	AY822043	unieuk.1392	Bacteria
gtcacaccacgagagttggtaacacccgaagtcggtgaggtaaccttttggagccagccgccgaaggtgggaccaatgattggggtgaagtcgtaacaaggtagcc	Bacteria|Bacillaceae|Virgibacillus|Virgibacillus+halodenitrificans	AY543169	unieuk.1393	Bacteria
gtcacaccacgagagttggtaacacccgaagtcggtgaggtaacctttttggagccagccgccgaaggtgggacgaatgattggggtgaagtcgtaacaaggtagcc	Bacteria|Bacillaceae|Virgibacillus|Virgibacillus+halophilus	AB243851	unieuk.1394	Bacteria
gtcacaccacgagagttggcaacacccgaagtcggtggggtaacctttatggagccagccgccgaaggtggggccaatgattggggtgaagtcgtaacaaggtagcc	Bacteria|Bacillaceae|Virgibacillus|Virgibacillus+kekensis	AY121439	unieuk.1395	Bacteria
gtcacaccacgagagttggtaacacccgaagtcggtgaggtaaccttttggagccagccgccgaaggtgggaccaatgattggggtgaagtcgtaacaaggtagcc	Bacteria|Bacillaceae|Virgibacillus|Virgibacillus+marismortui	AJ009793	unieuk.1396	Bacteria
gtcacaccacgagagttggcaacacccgaagtcggtgaggtaacctttatggagccagccgccgaaggtggggccaatgattggggtgaagtcgtaacaaggtagcc	Bacteria|Bacillaceae|Virgibacillus|Virgibacillus+necropolis	AJ315056	unieuk.1397	Bacteria
gtcacaccacgagagttggtaacacccgaagtcggtgaggtaaccttttggagccagccgccgaaggtgggaccaatgattggggtgaagtcgtaacaaggtagcc	Bacteria|Bacillaceae|Virgibacillus|Virgibacillus+olivae	DQ139839	unieuk.1398	Bacteria
gtcacaccacgagagttggtaacacccgaagtcggtgaggtaaccttttggagccagccgccgaaggtgggactaatgattggggtgaagtcgtaacaa	Bacteria|Bacillaceae|Virgibacillus|Virgibacillus+pantothenticus	D16275	unieuk.1399	Bacteria
gtcacaccacgagagttggtaacacccgaagtcggtgaggtaaccgtaaggagccagccgccgaaggtgggaccaatgattggggtgaagtcgtaacaaggtascc	Bacteria|Bacillaceae|Virgibacillus|Virgibacillus+proomii	AJ012667	unieuk.1400	Bacteria
gtcacaccacgagagttggtaacacccgaagtcggtgaggtaacctttggagccagccgccgaaggtgggaccaatgattggggtgaagtcgtaacaaggtagcc	Bacteria|Bacillaceae|Virgibacillus|Virgibacillus+salarius	AB197851	unieuk.1401	Bacteria
gtacaacanngagagttggtaacacccgaagtcggtgaggtaaccttttggagccagccgccgaaggtgggaccaatgattggggtnaagtcgtaacaaggtaanc	Bacteria|Bacillaceae|Virgibacillus|Virgibacillus+salexigens	Y11603	unieuk.1402	Bacteria
gtcacaccacgagagnnggcaacacccgaagtcggtgaggtaaccattatggagccagccgccga	Bacteria|Bacillaceae|Virgibacillus|Virgibacillus+salinus	FM205010	unieuk.1403	Bacteria
gtcacaccacgagagttggtaacacccgaagtcggtgaggtaaccttttggagccagccgccgaaggtgggaccaatgattggggtgaagtcgtaacaaggtagcc	Bacteria|Bacillaceae|Virgibacillus|Virgibacillus+sediminis	AY121430	unieuk.1404	Bacteria
gtcacaccacgagagttggcaacacccgaagtcggtgaggtaaccttttggagccagccgccgaaggtggggccaatgattggggtgaagtcgtaacaaggtagcc	Bacteria|Bacillaceae|Virgibacillus|Virgibacillus+siamensis	AB365482	unieuk.1405	Bacteria
gtcacaccacgagagttgacaacacccgaagtcggtgaggtaaccgtaaggagccagccgccgaaggtggggccaatgattggggtgaagtcgtaacaaggtagcc	Bacteria|Bacillaceae|Virgibacillus|Virgibacillus+soli	EU213011	unieuk.1406	Bacteria
gtcacaccacgagagttggcaacacccgaagtcggtgaggtaaccattatggagccagccgccgaaggtggggccaatgattggggtgaagtcgtaacaag	Bacteria|Bacillaceae|Virgibacillus|Virgibacillus+subterraneus	FJ746573	unieuk.1407	Bacteria
gtcacaccacgagagttggtatcacccgaagtcggtgaggtaaccttggagcacagccgccgaatngtg	Bacteria|Bacillaceae|Virgibacillus|Virgibacillus+xinjiangensis	DQ664543	unieuk.1408	Bacteria
gtcacaccacgagagtttgtaacacccgaagtcggtgaggtaacctttatggagccagccgccgaaggtgggatagatgattggggtgaagtcgtaacaaggtagcc	Bacteria|Bacillaceae|Viridibacillus|Viridibacillus+arenosi	AJ627212	unieuk.1410	Bacteria
gtcacaccacgagagtttgtaacacccgaagtcggtgaggtaacctttatggggccagccgccgaaggtgggatagatgattggggtgaagtcgtaacaaggtagcc	Bacteria|Bacillaceae|Viridibacillus|Viridibacillus+arvi	AJ627211	unieuk.1411	Bacteria
gtcacaccacgagagtttgcaacacccaaagtcggtgaggtaaccaatatggagccagccgcctaaggtggggcagatgattggggtgaagtcgtaacaaggtagcc	Bacteria|Bacillaceae|Vulcanibacillus|Vulcanibacillus+modesticaldus	AM050346	unieuk.1413	Bacteria
gtcacaccacgagagtttgcaacacccgaagccggtgaggtaaccgcaaggagccagccgtcgaaggtggggtagatgattggggtgaagtcgtaacaaggtagcc	Bacteria|Bacillales|Exiguobacterium|Exiguobacterium+acetylicum	DQ019167	unieuk.1416	Bacteria
gtcacaccacgagagtttgcaacacccgaagtcggtgaggtaaccgtaaggagccagccgccgaaggtggggcagatgattggggtgaagtcgtaacaaggtagcc	Bacteria|Bacillales|Exiguobacterium|Exiguobacterium+aestuarii	AY594264	unieuk.1417	Bacteria
gtcacaccacgagagtttgcaacacccgaagccggtgaggtaaccgcaaggagccagccgtcgaaggtggggtagatgattggggtgaagtcgtaacaaggtagcc	Bacteria|Bacillales|Exiguobacterium|Exiguobacterium+antarcticum	DQ019164	unieuk.1418	Bacteria
gtcacaccacgagagtttgtaacacccgaagtcggtgaggtaaccttagggagccagccgccgaaggtgggacagatgattggggtgaagtcgtaacaaggtagcc	Bacteria|Bacillales|Exiguobacterium|Exiguobacterium+aurantiacum	DQ019166	unieuk.1419	Bacteria
gtcacaccacgagagtttgcaacacccgaagccggtgaggtaaccgcaaggagccagccgtcgaaggtggggtagatgattggggtgaagtcgtaag	Bacteria|Bacillales|Exiguobacterium|Exiguobacterium+indicum	AJ846291	unieuk.1420	Bacteria
gtcacaccacgagagtttgcaacacccgaagtcggtgaggtaaccgtaaggagccagccgccgaaggtggggcagatgattggggtgaagtcgtaacaaggtagcc	Bacteria|Bacillales|Exiguobacterium|Exiguobacterium+marinum	AY594266	unieuk.1421	Bacteria
gtcacaccacgagagtttgcaacacccgaagccggtgaggtaaccgcaaggagccagccgtcgaaggtggggtagatgattggggtgaagtcgtaacaaggtagcc	Bacteria|Bacillales|Exiguobacterium|Exiguobacterium+oxidotolerans	AB105164	unieuk.1422	Bacteria
gtcacaccacgagagtttgcaacacccgaagtcggtgaggtaaccgtaaggagccagccgccgaaggtggggcagatgattggggtgaagtcgtaacaaggtagcc	Bacteria|Bacillales|Exiguobacterium|Exiguobacterium+profundum	AY818050	unieuk.1423	Bacteria
gtcacaccacgagagtttgcaacacccgaagccggtgaggtaaccgcaaggagccagccgtcgaaggtggggtagatgattggggtgaagtcgtaacaaggtagcc	Bacteria|Bacillales|Exiguobacterium|Exiguobacterium+sibiricum	CP001022	unieuk.1424	Bacteria
gtcacaccacgagagtttgcaacacccgaagccggtgaggtaaccgcaaggagccagccgtcgaaggtggggtagatgattggggtgaaggcgtaacaagg	Bacteria|Bacillales|Exiguobacterium|Exiguobacterium+soli	AY864633	unieuk.1425	Bacteria
gtcacaccacgagagtttgcaacacccgaagccggtgaggtaaccgcaaggagccagccgtcgaaggtggggtagatgattggggtgaagtcgtaacaaggtagcc	Bacteria|Bacillales|Exiguobacterium|Exiguobacterium+undae	DQ019165	unieuk.1426	Bacteria
gtcacaccacgagagtttgtaacacctgaagacggtgacctaaccgaaagggaggagccggtcacggtgggacagatgattggggtgaagtcgtaacaaggtagcc	Bacteria|Bacillales|Gemella|Gemella+bergeri	Y13365	unieuk.1428	Bacteria
gtcacaccacgagagtttgtaacacccgaagacggtggcctaacctttatagga	Bacteria|Bacillales|Gemella|Gemella+cuniculi	AJ251987	unieuk.1429	Bacteria
gtcacaccacgagagtttgtaacacccgaagacggtggcctaaccttttaggagggagccggtcacgtgggacagatgattggggtgaagtcgtaacaaggtagcc	Bacteria|Bacillales|Gemella|Gemella+haemolysans	L14326	unieuk.1430	Bacteria
gtcacaccacgagagtttgtaacacccgaagacggtggcctaacctttaaggagggagccggtcacgtgggacagatgattggggtgaagtcgtaacaaggtagcc	Bacteria|Bacillales|Gemella|Gemella+morbillorum	L14327	unieuk.1431	Bacteria
gtcacaccacgagagtttgtaacacccgaagacggtggcctaacctttaaggagggagccggtcacggtgggacagatgattggggtgaagtcgtaacaaggtagcc	Bacteria|Bacillales|Gemella|Gemella+sanguinis	Y13364	unieuk.1432	Bacteria
gtcacaccacgagagccagcaacacccgaagtcggtgaggcaaccgtttggagccagccgccgaaggtggggccggtgattggggtgaagtcgt	Bacteria|Bacillales|Geomicrobium|Geomicrobium+halophilum	AB449106	unieuk.1434	Bacteria
gtcacaccacgagagtttgtaacacccgaagtcggtgaggtaaccttttggagccagccgccgaaggtgggatagatgattggggtgaag	Bacteria|Bacillales|Rummeliibacillus|Rummeliibacillus+pycnus	AB271739	unieuk.1436	Bacteria
gtcacaccacgagagtttgtaacacccgaagtcggtgaggtaaccttttggggccagccgccgaaggtgggatagatgattggggtgaagtcgtaagcaa	Bacteria|Bacillales|Rummeliibacillus|Rummeliibacillus+stabekisii	DQ870754	unieuk.1437	Bacteria
gtcacaccacgagagtttgtaacacccgaagtcggtgaggtaacctttatggacccacccgccgaaggtgggataaataattggggtgaattcttaacaaggtaccc	Bacteria|Bacillales|Solibacillus|Solibacillus+silvestris	AJ006086	unieuk.1439	Bacteria
gtcacaccatgggagttaatcttacctgaagccgtggccctaacttttagaggggagcgtctacggtcggattgatgactggggtg	Bacteria|Bacteriovoracaceae|Bacteriovorax|Bacteriovorax+litoralis	AF084859	unieuk.1442	Bacteria
gtcacaccacgggagttggtcttacctgaagtcgtggccctaactgcttgcagaggggagcgcctacggtcgga	Bacteria|Bacteriovoracaceae|Bacteriovorax|Bacteriovorax+marinus	AF084854	unieuk.1443	Bacteria
gtcacaccatgggagttgttttcattttaagacgtgactctaaccgcaagggggagagcgtctacagtgggagcgatgactggggtg	Bacteria|Bacteriovoracaceae|Peredibacter|Peredibacter+starrii	AF084852	unieuk.1445	Bacteria
gtcacaccatgggagttgggggcacccgaagccggtggcctaacccggaaagggagggagccgtcgaaggtgaacccaatgactggggtgaagtcgtaacaaggtagcc	Bacteria|Bacteroidaceae|Acetomicrobium|Acetomicrobium+faecale	FR749980	unieuk.1448	Bacteria
gtcacaccacccgagttgggtgctcccgaagccgccggcccaaccccgtaaggggagggaggcgtcgaaggagtgtctgataaggggggtgaagtcgtaacaaggtagcc	Bacteria|Bacteroidaceae|Acetomicrobium|Acetomicrobium+flavidum	FR733692	unieuk.1449	Bacteria
gtcaaaccatgagagttggtaatacccgaagccggtggcctaacctgtaaaggagggagccgtcgaaggtaggactgatgattggggttaagtcgtaacaaggta	Bacteria|Bacteroidaceae|Anaerorhabdus|Anaerorhabdus+furcosa	GU585668	unieuk.1451	Bacteria
gtcaagccatgaaagccgggggtacctgaagtacgtaaccgcaagatcgtcctagggtaaaactggtaattggggctaagtcgtaacaaggtagcc	Bacteria|Bacteroidaceae|Bacteroides|Bacteroides+acidifaciens	AB021164	unieuk.1453	Bacteria
gtcaagccatgaaagccgggggtacctgaagtgcgtaaccgcgaggagcgccctagggtaaaaccggtaattggggctaa	Bacteria|Bacteroidaceae|Bacteroides|Bacteroides+barnesiae	AB253726	unieuk.1454	Bacteria
gtcaagccatgaaagccgggggtacctgaagtacgtaaccgcaaggagngt	Bacteria|Bacteroidaceae|Bacteroides|Bacteroides+caccae	X83951	unieuk.1455	Bacteria
gtcaagccatgaaagccgggggtacctgaagtccgtaaccgcaaggagcggcctagggaataaccaagggccttcaaa	Bacteria|Bacteroidaceae|Bacteroides|Bacteroides+cellulosilyticus	AJ583243	unieuk.1456	Bacteria
gtcacaccatgagagtctgcaacacccgaagtcagtagtctaaccgcaagaggacgctgccgaagtggggccgatgattggggcgaagtcgtaacaaggtagcc	Bacteria|Bacteroidaceae|Bacteroides|Bacteroides+cellulosolvens	L35517	unieuk.1457	Bacteria
gtcaagccatgaaagccgggggtacctgaagtacgtaaccgcaaggagcgtcctagggtaaaactggtgattggggctaagtcgtaacaaggtagcc	Bacteria|Bacteroidaceae|Bacteroides|Bacteroides+clarus	AB490801	unieuk.1458	Bacteria
gtcacaccatggaagttggcaatacccgaagccgatggcctaaccgcaaggaaggagtcgtcgaaggtagggtcaatgactggggtgaagtcgtaacaaggtaacc	Bacteria|Bacteroidaceae|Bacteroides|Bacteroides+coagulans	AB547639	unieuk.1459	Bacteria
gtcaagccatgaaagccgggggtacctgaagtgcgtaaccgcaaggagcgccctagggtaaaaccggtaattggggctaagtctaacaaggtaacc	Bacteria|Bacteroidaceae|Bacteroides|Bacteroides+coprocola	AB200224	unieuk.1460	Bacteria
gtcaagccatgaaagccgggggtacctgaagtacgtaaccgcgaggatcgtcctagggtaaaaccggtaattggggctaagtcgtaacaaggtaacc	Bacteria|Bacteroidaceae|Bacteroides|Bacteroides+coprophilus	AB260026	unieuk.1461	Bacteria
gtcaagccatgggagctgggggtacctgaagtacgtaaccgcaaggagcgtcctagggtaaatctggtgactggggctaagtcgtaacaaggtagcc	Bacteria|Bacteroidaceae|Bacteroides|Bacteroides+coprosuis	AF319778	unieuk.1462	Bacteria
gtcaagccatgggagccgggggtacctgaagtgcgtaaccgcgaggatcgccctagggtaaaactggtgactggggctaagtctaaccaaggtaacc	Bacteria|Bacteroidaceae|Bacteroides|Bacteroides+dorei	AB242142	unieuk.1463	Bacteria
gtcaagccatgaaagccgggggtacctgaagtacgtaaccgcaaggagcgtcctagggtaaaactggtaattggggctaagtcgtaacaaggtaacc	Bacteria|Bacteroidaceae|Bacteroides|Bacteroides+faecichinchillae	AB574480	unieuk.1464	Bacteria
gtcaagccatgaaagccgggggtacctgaagtacgttacccagagcgttctaaggtaaaatggtattggggctaagtcgtaacaaggtaacc	Bacteria|Bacteroidaceae|Bacteroides|Bacteroides+finegoldii	AB222699	unieuk.1465	Bacteria
gtcaagccatgaaagccgggggtacctgaagtgcgtaaccgcgaggagcgccctagggtaaaactggtgattggggctaagtcgtaacaaggtagcc	Bacteria|Bacteroidaceae|Bacteroides|Bacteroides+fluxus	AB490802	unieuk.1466	Bacteria
gtcaagccatgggagccgggggtacctgaagtacgtaaccgcaaggatcgtcctagggtaaaactggtgactggggctaagtcgtaacaaggtagcc	Bacteria|Bacteroidaceae|Bacteroides|Bacteroides+fragilis	CR626927	unieuk.1467	Bacteria
gtcacaccatgggagtcggaaatgcccgaagtcggtgacctaacgtaagaaggagccgccnaaggcaggtctgataactggggtgaagtc	Bacteria|Bacteroidaceae|Bacteroides|Bacteroides+galacturonicus	DQ497994	unieuk.1468	Bacteria
gtcaagccatgaaagccgggggtacctgaagtacgtaaccgcgaggagcgtcctagggtaaaactggtgattggggctaagtc	Bacteria|Bacteroidaceae|Bacteroides|Bacteroides+gallinarum	AB253732	unieuk.1469	Bacteria
gtcaagccatgggagccgggggtacctgaagtacgtaaccgcaaggagcgtcctagggta	Bacteria|Bacteroidaceae|Bacteroides|Bacteroides+graminisolvens	AB363973	unieuk.1470	Bacteria
gtcaagccatgaaagccgggggtacctgaagtgcgtaaccgcgaggagcgccctagggtaaaactggtgattggggctaagt	Bacteria|Bacteroidaceae|Bacteroides|Bacteroides+helcogenes	AB200227	unieuk.1471	Bacteria
gtcaagccatgaaagccgggggtacctgaagtacgtaaccgcaaggagcgtcctagggtaaaactggtaattggggctaagtcgtaacaaggtaacc	Bacteria|Bacteroidaceae|Bacteroides|Bacteroides+intestinalis	AB214328	unieuk.1472	Bacteria
gtcaagccatgggagccgggggtacctgaagtgcgtaaccgcaaggagcgccctagggtaaaactggtgactggggctaagtcgtaacaaggtagcc	Bacteria|Bacteroidaceae|Bacteroides|Bacteroides+massiliensis	AY126616	unieuk.1473	Bacteria
gtcaagccatgaaagccgggggtacctgaagtccgtaaccgttaaggagcggcctagggtaaaactggtaattggggctaagtcgtaacaaggtagcc	Bacteria|Bacteroidaceae|Bacteroides|Bacteroides+oleiciplenus	AB490803	unieuk.1474	Bacteria
gtcaagccatgaaagccgggggtacctgaagtacgtaaccgcaaggagcgtcctagggtaaaactggtaa	Bacteria|Bacteroidaceae|Bacteroides|Bacteroides+ovatus	AB050108	unieuk.1475	Bacteria
gtcaagccatggaagccgggggtacctgaagtacgtaaccgcaaggagcgtcctagggtaaaactggtaactggggctaagtcgtaa	Bacteria|Bacteroidaceae|Bacteroides|Bacteroides+paurosaccharolyticus	AB298727	unieuk.1476	Bacteria
gtcacaccatgggagtcggaaatgcccgaagtcagtgacccaaccgcaaggagggagctgccgaaggcaggtctggtaactggggtgaagtcgtaacaaggtagcc	Bacteria|Bacteroidaceae|Bacteroides|Bacteroides+pectinophilus	ABVQ01000036	unieuk.1477	Bacteria
gtcaagccatgaaagccgggggtacctgaagtgcgtaaccgcaaggagcgccctagggtaaaaccggtaattggggctaagtcgtaacaaggtaacc	Bacteria|Bacteroidaceae|Bacteroides|Bacteroides+plebeius	AB200217	unieuk.1478	Bacteria
gtcaagccatgaaagccgggggtacctgaagtacgtaaccgcgaggatcgtcctagggtaaacctggtgattggggctaag	Bacteria|Bacteroidaceae|Bacteroides|Bacteroides+pyogenes	AB200229	unieuk.1479	Bacteria
gtcaagccatgaaagccgggggtacctgaagtgcgtaaccgcaaggagcgccctagggtaaaactggtgattggggctaagtcgtaacaaggtaacc	Bacteria|Bacteroidaceae|Bacteroides|Bacteroides+rodentium	AB531489	unieuk.1480	Bacteria
gtcaagccatgaaagccgggggtgcctgaagtgcgtaaccgaaaggggcgccctagggtaaaaccggtgattggggctaagt	Bacteria|Bacteroidaceae|Bacteroides|Bacteroides+salanitronis	AB253731	unieuk.1481	Bacteria
gtcaagccatgaaagccgggggtacctgaagtccgtaaccgtaaggagcggcctagggtaaaactggtaattggggctaagtcgtaacaaggtaacc	Bacteria|Bacteroidaceae|Bacteroides|Bacteroides+stercorirosoris	AB574481	unieuk.1482	Bacteria
gtcaagccatgaaagccgggggtacctgaagtacgtaaccgcaaggagcgtcctagggtaaaactggtaattggggc	Bacteria|Bacteroidaceae|Bacteroides|Bacteroides+thetaiotaomicron	AE015928	unieuk.1483	Bacteria
gtcaagccatgggagccggggggtacctgaagtgcgtaaccgcgaggagcgccctagggtaaaactggtgactggggctaagtcgtaaca	Bacteria|Bacteroidaceae|Bacteroides|Bacteroides+vulgatus	AJ867050	unieuk.1484	Bacteria
gtcaagccatgaaagccgggggtacctgaagcacgttatcgcaagtatcgttccagggtaaatctggtgattggggctaagtcgtaacaaggtagcc	Bacteria|Bacteroidales|Phocaeicola|Phocaeicola+abscessus	EU694176	unieuk.1487	Bacteria
gtcaaaccatggaagctgggggtacctgaagtctgtgaccgcaaggagcggc	Bacteria|Bacteroidales|Sunxiuqinia|Sunxiuqinia+elliptica	GQ200190	unieuk.1489	Bacteria
gtcaagccatggaagccgaggggacctgaagttcgtaaccgcaaggagcgacc	Bacteria|Bacteroidetes|Marinifilum|Marinifilum+fragile	FJ394546	unieuk.1492	Bacteria
gtcaagcgatggaagttgggaggacctgaaggcagttgttgtaagacgctgtttagggttaaaccgataactggcgct	Bacteria|Bacteroidetes|Ohtaekwangia|Ohtaekwangia+koreensis	GU117702	unieuk.1494	Bacteria
gtcaagcgatggaagttgggaggacctgaaggcagttgttgtaagacgctgtttagggttaaaccgataactggcgct	Bacteria|Bacteroidetes|Ohtaekwangia|Ohtaekwangia+kribbensis	GU117703	unieuk.1495	Bacteria
gtcaaaccatggaagcttgggggacctgaagtctgcaaccgcaaggagcgcctagggtaaagcaatga	Bacteria|Bacteroidetes|Prolixibacter|Prolixibacter+bellariivorans	AY918928	unieuk.1497	Bacteria
gtcacaccatgggagttggttttacccgaaggtgctgtgctaaccgcaaggaggcaggcaaccacggtagggtcagcgactggggtgaagtcgtaacaaggtagcc	Bacteria|Bartonellaceae|Bartonella|Bartonella+alsatica	AJ002139	unieuk.1500	Bacteria
gtcacaccatgggagttggttttacccgaaggtgctgtgctaaccgcaaggaagcaggcaaccacggtagggtcagcgactggggtgaagtcgtaacaaggtagcc	Bacteria|Bartonellaceae|Bartonella|Bartonella+bacilliformis	M65249	unieuk.1501	Bacteria
gtcacaccatgggagttggttttacccgaaggtgctgtgctaaccgcaaggaggcaggcaaccacggtagggtcagcgactggggtg	Bacteria|Bartonellaceae|Bartonella|Bartonella+birtlesii	AF204274	unieuk.1502	Bacteria
gtcacaccatgggagttggttttacccgaaggtgctgtgctaaccgcaaggaggcaggcaaccacggtagggtcagcgactgggg	Bacteria|Bartonellaceae|Bartonella|Bartonella+bovis	AF293391	unieuk.1503	Bacteria
gtcacaccatgggagttggttttacccgaaggtgctgtgctaaccgcaaggaggcaggcaaccacggtagggtcagcgactggggtgaagtcgtaacaaggtagcc	Bacteria|Bartonellaceae|Bartonella|Bartonella+capreoli	AF293389	unieuk.1504	Bacteria
gtcacaccatgggagttggttttacccgaaggtgctgtgctaaccgcaaggaggcaggcaaccacggt	Bacteria|Bartonellaceae|Bartonella|Bartonella+chomelii	AY254309	unieuk.1505	Bacteria
gtcacaccatgggagttggttttacccgaaggtgctgtgctaaccgcaaggaggcaggtaaccacggtagggtcagcgactggggtgaagtcgtaacaaggtagcc	Bacteria|Bartonellaceae|Bartonella|Bartonella+clarridgeiae	X89208	unieuk.1506	Bacteria
gtcacaccatgggagttggttttacccgaaggtgctgtgctaaccgcaaggaggcaggcaaccacggtagggtcagcgactggggtg	Bacteria|Bartonellaceae|Bartonella|Bartonella+coopersplainsensis	EU111759	unieuk.1507	Bacteria
gtcacaccatgggagttggttttacccgaaggtgctgtgctaaccgcaaggaggcaggcaac	Bacteria|Bartonellaceae|Bartonella|Bartonella+doshiae	Z31351	unieuk.1508	Bacteria
gtcacaccatgggagttggttttacccgaaggtgctgtgctaaccgcaaggaggcaggcaaccacggtagggtcagcgactggggtgaagtcgtaacaaggtagcc	Bacteria|Bartonellaceae|Bartonella|Bartonella+elizabethae	L01260	unieuk.1509	Bacteria
gtcacaccatgggagttggttttacccgaaggtgctgtgctaaccgcaaggaggcaggcaaccacggtagg	Bacteria|Bartonellaceae|Bartonella|Bartonella+grahamii	Z31349	unieuk.1510	Bacteria
gtcacaccatgggagttggttttacccgaaggtgctgtgctaaccgcaagggggcaggcaaccacggtagggtcagcgactggggtgaagtcgtaacaaggtagcc	Bacteria|Bartonellaceae|Bartonella|Bartonella+henselae	BX897699	unieuk.1511	Bacteria
gtcacaccatgggagttggttttacccgaaggtgctgtgctaaccgcaaggaggc	Bacteria|Bartonellaceae|Bartonella|Bartonella+japonica	AB440632	unieuk.1512	Bacteria
gtcacaccatgggagttggttttacccgaaggtgctgtgctaaccgcaaggaggcaggcaaccacggtagggtcagcgactggggtg	Bacteria|Bartonellaceae|Bartonella|Bartonella+koehlerae	AF076237	unieuk.1513	Bacteria
gtcacaccatgggagttggttttacccgaaggtgctgtgctaaccgcaaggaggcaggcaaccacggtagggtcagcgactggggtg	Bacteria|Bartonellaceae|Bartonella|Bartonella+queenslandensis	EU111754	unieuk.1514	Bacteria
gtcacaccatgggagttggttttacccgaaggtgctgtgctaaccgcaaggaggcaggcaaccacggtagggtcagcgactggggtg	Bacteria|Bartonellaceae|Bartonella|Bartonella+quintana	M73228	unieuk.1515	Bacteria
gtcacaccatgggagttggttttacccgaaggtgctgtgctaaccgcaaggaggcaggcaaccacggtagggtcagcgactggggtg	Bacteria|Bartonellaceae|Bartonella|Bartonella+rattaustraliani	EU111749	unieuk.1516	Bacteria
gtcacaccatgggagttggttttacccgaaggtgctgtgctaaccgcaaggaggcaggcaaccacggtagggtcagcgactggggtgaagtcgtaacaaggtagcc	Bacteria|Bartonellaceae|Bartonella|Bartonella+schoenbuchensis	AJ278187	unieuk.1517	Bacteria
gtcacaccatgggagttggttttacccgaaggtgctgtgctaaccgcaaggaggc	Bacteria|Bartonellaceae|Bartonella|Bartonella+silvatica	AB440636	unieuk.1518	Bacteria
gtcacaccatgggagttggttttacccgaaggtgctgtgctaaccgcaaggaggca	Bacteria|Bartonellaceae|Bartonella|Bartonella+taylorii	Z31350	unieuk.1519	Bacteria
gtcacaccatgggagttggttttacccgaaggtgctgtgctaaccgcaaggaggcaggcaaccacggtagggtcagcgactggggtgaagtcgtaacaaggtagcc	Bacteria|Bartonellaceae|Bartonella|Bartonella+tribocorum	AJ003070	unieuk.1520	Bacteria
gtcacaccatgggagttggttttacccgaaggtgctgtgctaaccgcaaggaggcaggcaaccacggtagggtcagcgactggggt	Bacteria|Bartonellaceae|Bartonella|Bartonella+vinsonii subsp. berkhoffii	L35052	unieuk.1521	Bacteria
gtcacaccatgggagttggttttacccgaaggtgctgtgctaaccgcaaggaggcaggcaaccacggtagggtcagcgactggggtgaagtcgtaacaaggtagcc	Bacteria|Bartonellaceae|Bartonella|Bartonella+vinsonii subsp. vinsonii	L01259	unieuk.1522	Bacteria
gtcacaccacgaaagagggttatgcccgaagtcggtgtcccaaccgtaaggagggagccgcctaaggtggaactcttgattgggg	Bacteria|Bdellovibrionaceae|Vampirovibrio|Vampirovibrio+chlorellavorus	HM038000	unieuk.1525	Bacteria
gtcacaccatgggagttggttctacccgaaggcgttttgctaaccgcgagggggcaggcgaccacggtagggtcagcgactggggtgaagtcgt	Bacteria|Beijerinckiaceae|Beijerinckia|Beijerinckia+derxii subsp. derxii	AJ563933	unieuk.1528	Bacteria
gtcacaccatgggagttggttctacccgaaggcgttttgctaaccgcaagggggcaggcgaccacggtagggtcagcgactggggtgaagtcgta	Bacteria|Beijerinckiaceae|Beijerinckia|Beijerinckia+derxii subsp. venezuelae	AJ563934	unieuk.1529	Bacteria
gtcacaccatgggagttggttctacccgaaggcgttttgctaaccgcaagggggcaggcgaccacggtagggtcagcgactggggtgaagtcgtaacaaggtagcc	Bacteria|Beijerinckiaceae|Beijerinckia|Beijerinckia+doebereinerae	EU401905	unieuk.1530	Bacteria
gtcacaccatgggagttggttttacccgaaggtagtgcgctaaccgcaaggaggcagctaaccacggtagggtcagcgactggggtgaagtcgtaacaaggtagcc	Bacteria|Beijerinckiaceae|Beijerinckia|Beijerinckia+fluminensis	EU401907	unieuk.1531	Bacteria
gtcacaccatgggagttggttctacccgaaggcgttttgctaaccgcaagggggcaggcgaccacggtagggtcagcgactggggtgaagtcgtaacaaggtagcc	Bacteria|Beijerinckiaceae|Beijerinckia|Beijerinckia+indica subsp. indica	CP001016	unieuk.1532	Bacteria
gtcacaccatgggagttggttctacccgaaggcgttttgctaaccgcaagggggcaggcgaccacggtagggtcagcgactggggtgaagtcgtaac	Bacteria|Beijerinckiaceae|Beijerinckia|Beijerinckia+indica subsp. lacticogenes	AJ563931	unieuk.1533	Bacteria
gtcacaccatgggagttggttctacccgaaggcgttttgctaaccgcaagggggcaggcgaccacggtagggtcagcgactggggtgaagtcgtaac	Bacteria|Beijerinckiaceae|Beijerinckia|Beijerinckia+mobilis	AJ563932	unieuk.1534	Bacteria
gtcacaccatgggagttggctctacccgacggcgctgcgctaacccgcgagggaggcaggcgaccacggtagggtcagcgactggggtgaagtcgtaacaaggta	Bacteria|Beijerinckiaceae|Camelimonas|Camelimonas+abortus	FR851926	unieuk.1536	Bacteria
gtcacaccatgggagttggttctacccgacagcgctgcgctaacccgcaagggaggcaggcgaccacggtagggtcagcgactggggtgaagtcgtaacaag	Bacteria|Beijerinckiaceae|Camelimonas|Camelimonas+lactis	FN430422	unieuk.1537	Bacteria
gtcacaccatgggagttggttctacccgaaggcgctgcgccaaccgcaagggggcaggcgaccacggtagggtcagcgactggggtgaagtcgtaacaaggtagcc	Bacteria|Beijerinckiaceae|Chelatococcus|Chelatococcus+daeguensis	EF584507	unieuk.1539	Bacteria
gtcacaccatgggagttggttctacccgaaggcgctgcgccaaccgcaagggggcaggcgaccacggtag	Bacteria|Beijerinckiaceae|Chelatococcus|Chelatococcus+sambhunathii	DQ322070	unieuk.1540	Bacteria
gtcacaccatgggagttggttctacccgaaggcgttttgctaaccgcaagggggcaggcgaccacggtagggtcagcgac	Bacteria|Beijerinckiaceae|Methylocapsa|Methylocapsa+acidiphila	AJ278726	unieuk.1542	Bacteria
gtcacaccatgggagttggttctacccgaaggcgttttgctaaccgcaaggaggcaggcgaccacggtagggtcagcgactggggtg	Bacteria|Beijerinckiaceae|Methylocapsa|Methylocapsa+aurea	FN433469	unieuk.1543	Bacteria
gtcacaccatgggagttggttctacccgaaggcgttttcttaaccgcaaggagagaggcgaccacggtagggt	Bacteria|Beijerinckiaceae|Methylocella|Methylocella+palustris	Y17144	unieuk.1545	Bacteria
gtcacaccatgggagttggttctacccgaaggcgttttcttaaccgcaaggagagaggcgaccacggtagggtcagcgactggggtg	Bacteria|Beijerinckiaceae|Methylocella|Methylocella+silvestris	AJ491847	unieuk.1546	Bacteria
gtcacaccatgggagttggttctacccgaaggcgttttcttaaccgcaaggagagaggcgaccacggtagggtcagcgactggg	Bacteria|Beijerinckiaceae|Methylocella|Methylocella+tundrae	AJ555244	unieuk.1547	Bacteria
gtcacaccatgggagttggttctacccgaaggcgttttgctaaccgcaagggggcagacgaccacg	Bacteria|Beijerinckiaceae|Methyloferula|Methyloferula+stellata	FR686343	unieuk.1549	Bacteria
gtcaaaccatgggagttggttctacccgaaggcgttttcttaaccgcaaggagagagggaccacggtagggtcagc	Bacteria|Beijerinckiaceae|Methylorosula|Methylorosula+polaris	EU586035	unieuk.1551	Bacteria
gtcacaccatgggagttggttctacccgaaggcgttttcttaaccgcaaggagagagacgacc	Bacteria|Beijerinckiaceae|Methylovirgula|Methylovirgula+ligni	FM252034	unieuk.1553	Bacteria
gtcacaccatgggagtgggggataccagaagtaggtagctgaaccttcgggaaggcgcttaccacggtatgtttcatgactggggtgaagtcgtaacaaggt	Bacteria|Betaproteobacteria|Chitinivorax|Chitinivorax+tropicus	GU362099	unieuk.1556	Bacteria
gtcaagtcatgaaagtcggtaacacccgaagcccatggcccaacccttgtggggggagtggtcgaaggtgggatcggcgattaggactaattcgtaacaaggtagcc	Bacteria|Beutenbergiaceae|Beutenbergia|Beutenbergia+cavernae	Y18378	unieuk.1559	Bacteria
gtcaagtcatgaaagtcggtaacacccgaagccagtggcccaacccttgtggggggagctgtcgaaggtgggatcggcgattaggact	Bacteria|Beutenbergiaceae|Miniimonas|Miniimonas+arenae	AB522642	unieuk.1561	Bacteria
gtcaagtcatgaaagtcggtaacacccgaagccagtggcccaacccttgtggggggagctgtcgaaggtgggattggcgattaggactaagtcgta	Bacteria|Beutenbergiaceae|Salana|Salana+multivorans	AJ400627	unieuk.1563	Bacteria
gtcaagtcatgaaagtcggtaacacccgaagccggtggcccaaccccttgtgggagggagctgtcgaaggtgggatcggcgattaggactaagtcgtaacaaggtagcc	Bacteria|Beutenbergiaceae|Serinibacter|Serinibacter+salmoneus	AB455532	unieuk.1565	Bacteria
gtcaagtcatgaaagttggcaacacccgaagtccgtggctcatccttttggggggagcggcc	Bacteria|Bifidobacteriaceae|Aeriscardovia|Aeriscardovia+aeriphila	AY174107	unieuk.1568	Bacteria
gtcaagtcatgaaagtgggcagcacccgaagccggtggcctaacagtttttgctgggggagccgtctaaggtgaggttcgcgattgggactaagtcgtaacaaggtagcc	Bacteria|Bifidobacteriaceae|Alloscardovia|Alloscardovia+omnicolens	AM419460	unieuk.1570	Bacteria
gtcaagtcatgaaagtgggtagcacccgaagccggtggcccaacctttttggggggagccgtctaaggtgagactcgtgattgggactaagtcgtaacaaggtagcc	Bacteria|Bifidobacteriaceae|Bifidobacterium|Bifidobacterium+adolescentis	AP009256	unieuk.1572	Bacteria
gtcaagtcatgaaagtgggtagcacccgaagccggtggcccaaccagttcgctggggggagccgtctaaggtgagactcgtgattgggactaagtcgtaacaaggtagcc	Bacteria|Bifidobacteriaceae|Bifidobacterium|Bifidobacterium+angulatum	D86182	unieuk.1573	Bacteria
gtcaagtcatgaaagtgggtagcacccgaagccggtggcccgaccctcgtggggggagccgtctaaggtgagactcgtgattgggactaagtcgtaacaaggtagcc	Bacteria|Bifidobacteriaceae|Bifidobacterium|Bifidobacterium+animalis subsp. animalis	D86185	unieuk.1574	Bacteria
gtcaagtcatgaaagtgggtagcacccgaagccggtggcccgacccttgtggggggagccgtctaaggtgagactcgtgattgggactaagtcgtaacaaggtagcc	Bacteria|Bifidobacteriaceae|Bifidobacterium|Bifidobacterium+animalis subsp. lactis	AB050136	unieuk.1575	Bacteria
gtcaagtcatgaaagtgggcagcacccgaagccggtggcctaacctttttgagggggga	Bacteria|Bifidobacteriaceae|Bifidobacterium|Bifidobacterium+biavatii	AB559506	unieuk.1576	Bacteria
gtcaagtcatgaaagtgggcagcacccgaagccggtggcctaaccccttgtgggatggagccgtctaaggtgaggctcgtgattgggactaagtcgtaacaaggtagcc	Bacteria|Bifidobacteriaceae|Bifidobacterium|Bifidobacterium+bifidum	U25952	unieuk.1577	Bacteria
gtcaagtcatgaaagtgggcagcacccgaagccggtgtccgaaccccttgtgggacggagccgtctaaggtgaggctcgcgattgggactaag	Bacteria|Bifidobacteriaceae|Bifidobacterium|Bifidobacterium+bombi	EU127549	unieuk.1578	Bacteria
gtcaagtcatgaaagtgggcagcacccgaagccggtggcctgacccgttcgcgggggggagccgtctaaggtgaggctcgtgattgggactaagtcgtaacaaggtagcc	Bacteria|Bifidobacteriaceae|Bifidobacterium|Bifidobacterium+boum	D86190	unieuk.1579	Bacteria
gtcaagtcatgaaagtgggcagcacccgaagccggtggcctaaccccttgcgggagggagccgtctaaggtgaggctcgtgattgggactaagtcgtaacaaggtagcc	Bacteria|Bifidobacteriaceae|Bifidobacterium|Bifidobacterium+breve	AB006658	unieuk.1580	Bacteria
gtcaagtcatgaaagtgggtagcacccgaagccggtggcctaaccgcaaggatggagccgtctaaggtgagactcgtgattgggactaagtcgtaacaaggtagcc	Bacteria|Bifidobacteriaceae|Bifidobacterium|Bifidobacterium+callitrichos	AB559503	unieuk.1581	Bacteria
gtcaagtcatgaaagtgggtagcacccgaagccggtggcctaaccccttgtgggatggagccgtctaaggtgagactcgtgattggg	Bacteria|Bifidobacteriaceae|Bifidobacterium|Bifidobacterium+catenulatum	AF432082	unieuk.1582	Bacteria
gtcaagtcatgaaagtgggcagcacccgaagccggtggcccaaccgtttttcgcggggggagccgtctaaggtgaggctcgtgattgggactaagtcgtaacaaggtagcc	Bacteria|Bifidobacteriaceae|Bifidobacterium|Bifidobacterium+choerinum	D86186	unieuk.1583	Bacteria
gtcaagtcatgaaagtgggcagcacccgaagccggtggcccnacccgtttgggggggagccgtctaaggtgaggtccgcgattgggac	Bacteria|Bifidobacteriaceae|Bifidobacterium|Bifidobacterium+coryneforme	M58733	unieuk.1584	Bacteria
gtcaagtcatgaaagtgggcagcacccgaagccggtggccgaacccgcatggggcggagccgtctaaggtgaggctcgtgattgggactaagtcgtaacaaggtagcc	Bacteria|Bifidobacteriaceae|Bifidobacterium|Bifidobacterium+cuniculi	GU361818	unieuk.1585	Bacteria
gtcaagtcatgaaagtgggcagcacccgaagccggtggcctaacccttctgtgggatggagccgtctaaggtgaggctcgtgattgggactaagtcgtaacaaggtagcc	Bacteria|Bifidobacteriaceae|Bifidobacterium|Bifidobacterium+dentium	D86183	unieuk.1586	Bacteria
gtcaagtcatgaaagtgggtagcacccgaagccggtggcccgaccgccttgtgtggggggagccgtctaaggtgagactcgtgattgggactaagtcgtaacaaggtagcc	Bacteria|Bifidobacteriaceae|Bifidobacterium|Bifidobacterium+gallicum	D86189	unieuk.1587	Bacteria
gtcaagtcatgaaagtgggcagcacccgaagccggtggcctaacccttgtggggggagccgtctaaggtgaggctcgtgattgggactaagtcgtaacaaggtagcc	Bacteria|Bifidobacteriaceae|Bifidobacterium|Bifidobacterium+gallinarum	D86191	unieuk.1588	Bacteria
gtcaagtcatgaaagtgggcagcacccgaagccggtggcccaacccgcgagggggggagccgtctaaggtgaggtccgcgattgggactaagtcgtaacaaggtagcc	Bacteria|Bifidobacteriaceae|Bifidobacterium|Bifidobacterium+indicum	D86188	unieuk.1589	Bacteria
gtcaagtcatgaaagtgggtagcacccgaagccggtggcctaacccttcgtgggatggagccgtctaaggtgagactcgtgattgggactaagtcgtaacaaggtagcc	Bacteria|Bifidobacteriaceae|Bifidobacterium|Bifidobacterium+kashiwanohense	AB425276	unieuk.1590	Bacteria
gtcaagtcatgaaagtgggcagcacccgaagccggtggcctaaccccttgtgggatggagccgtctaaggtgaggctcgtgattgggactaagtcgtaacaaggtagcc	Bacteria|Bifidobacteriaceae|Bifidobacterium|Bifidobacterium+longum subsp. infantis	D86184	unieuk.1591	Bacteria
gtcaagncatgaaagtgggcagcacccgaagccggtggcctaaccccttgtggganggagccgtctaaggtgaggctcgtgattgggac	Bacteria|Bifidobacteriaceae|Bifidobacterium|Bifidobacterium+longum subsp. longum	M58739	unieuk.1592	Bacteria
gtcaagtcatgaaagtgggcagcacccgaagccggtggcctaacccttgcgggagggagccgtctaaggtgaggctcgtgattgg	Bacteria|Bifidobacteriaceae|Bifidobacterium|Bifidobacterium+longum subsp. suis	M58743	unieuk.1593	Bacteria
gtcaagtcatgaaagtgggcagcacccgaagccggtggcctatcctttgtggggggagccgtctaaggtgaggctcgtgattgggactaagtcgtaacaaggtagcc	Bacteria|Bifidobacteriaceae|Bifidobacterium|Bifidobacterium+magnum	D86193	unieuk.1594	Bacteria
gtcaagtcatgaaagtgggtagcanccgaagccggtggcccaacctttttggggggagccgnctaaggtgagactcgtgattgggactaagtcgtaacaaggtagcc	Bacteria|Bifidobacteriaceae|Bifidobacterium|Bifidobacterium+merycicum	D86192	unieuk.1595	Bacteria
gtcaagtcatgaaagtgggtagcacccgaagccggtggcctaactcgcaagagggggagccgtctaaggtgagactcgtgattgg	Bacteria|Bifidobacteriaceae|Bifidobacterium|Bifidobacterium+minimum	M58741	unieuk.1596	Bacteria
gtcaagtcatgaaagtgggtagcacccgaagccggtggcctaacctttttggggggagccgtctaaggtgagactcgtgattgggactaagtcgtaacaaggtagcc	Bacteria|Bifidobacteriaceae|Bifidobacterium|Bifidobacterium+mongoliense	AB433856	unieuk.1597	Bacteria
gtcaagtcatgaaagtgggtagcacccgaagccggtggcctaaccctttgtggatggagccgtctaaggtgagactcgtgattgggactaagtcgtaacaaggtagcc	Bacteria|Bifidobacteriaceae|Bifidobacterium|Bifidobacterium+pseudocatenulatum	D86187	unieuk.1598	Bacteria
gtcaagtcatgaaagtgggcagcacccgaagacggtggcctaaccttattggggggagccgtctaaggtgaggctcgtgattgggactaagtcgtaacaaggtagcc	Bacteria|Bifidobacteriaceae|Bifidobacterium|Bifidobacterium+pseudolongum subsp. globosum	D86194	unieuk.1599	Bacteria
gtcaagtcatgaaagtgggcagcacccgaagacggtggcctaacccttgtggggggagccgtctaaggtgaggctcgtgattgggactaagtcgtaacaaggtagcc	Bacteria|Bifidobacteriaceae|Bifidobacterium|Bifidobacterium+pseudolongum subsp. pseudolongum	D86195	unieuk.1600	Bacteria
gtcaagtcatgaaagtgggtagcacccgaagccggtggcctaaccttttggagggagccgtctaagg	Bacteria|Bifidobacteriaceae|Bifidobacterium|Bifidobacterium+psychraerophilum	AY174108	unieuk.1601	Bacteria
gtcaagtcatgaaagtgggcagcacccgaagccggtggcctaacccttcttgggggggagccgnctaaggtgaggntcgtgattgggactaagtcgtaacaaggtagcc	Bacteria|Bifidobacteriaceae|Bifidobacterium|Bifidobacterium+pullorum	D86196	unieuk.1602	Bacteria
gtcaagtcatgaaagtgggcagcacccgaagccggtggcctaacccgtatggggggg	Bacteria|Bifidobacteriaceae|Bifidobacterium|Bifidobacterium+reuteri	AB613259	unieuk.1603	Bacteria
gtcaagtcatgaaagtgggtagcacccgaagccggtggcccaacctttttggggggagccgtctaaggtgagactcgtgattgggactaagtcgtaacaaggtagcc	Bacteria|Bifidobacteriaceae|Bifidobacterium|Bifidobacterium+ruminantium	D86197	unieuk.1604	Bacteria
gtcaagtcatgaaagtgggcagcacccgaagccggtggcctaacccttgtggggggagccgtctaaggtgaggctcgtgattgggactaagtcgtaacaaggtagcc	Bacteria|Bifidobacteriaceae|Bifidobacterium|Bifidobacterium+saeculare	D89328	unieuk.1605	Bacteria
gtcaagtcatgaaagtgggcagcacccgaagccggtggcctaacctctttggaggggggagcc	Bacteria|Bifidobacteriaceae|Bifidobacterium|Bifidobacterium+saguini	AB559504	unieuk.1606	Bacteria
gtcaagtcatgaaagtgggcagcacccgaagccggtggcctaacccgtgaggggtggagccgtctaaggtgaggctcgtgattgggactaagtcgtaacaaggtagcc	Bacteria|Bifidobacteriaceae|Bifidobacterium|Bifidobacterium+stellenboschense	AB559505	unieuk.1607	Bacteria
gtcaagtcatgaaagtgggtagcacccgaagccggtggcccaaccttttnggggggag	Bacteria|Bifidobacteriaceae|Bifidobacterium|Bifidobacterium+stercoris	FJ611793	unieuk.1608	Bacteria
gtcaagtcatgaaagtgggtagcacccgaagccggtcgcctaaccttttggagggagccgtctaaggtgagactcgtgattgggactaagtcgtaacaaggtagcc	Bacteria|Bifidobacteriaceae|Bifidobacterium|Bifidobacterium+subtile	D89378	unieuk.1609	Bacteria
gtcaagtcatgaaagtgggcagcacccgaagccggtggcctgaccagttctgctggggggagccgtctaaggtgaggctcgtgattgggactaagtcgtaacaaggtagcc	Bacteria|Bifidobacteriaceae|Bifidobacterium|Bifidobacterium+thermacidophilum subsp. porcinum	AY148470	unieuk.1610	Bacteria
gtcaagtcatgaaagtgggcagcacccgaagccggtggcctgaccagtattgctggggggagccgtctaaggtgaggctcgcgattgggagtaagtcgtaacaaggtagcc	Bacteria|Bifidobacteriaceae|Bifidobacterium|Bifidobacterium+thermacidophilum subsp. thermacidophilum	AB016246	unieuk.1611	Bacteria
gtcaagtcatgaaagtgggcagcacccgaagccggtggcctgaccagttctgctggggggagccgtctaaggtgaggctcgtgattgggactaagtcgtaacaaggtagcc	Bacteria|Bifidobacteriaceae|Bifidobacterium|Bifidobacterium+thermophilum	GU361834	unieuk.1612	Bacteria
gtcaagtcatgaaagtgggcagcacccgaagccggtggcctaacccgttcgcggggtggagccgtctaaggtgaggctcgtgattggact	Bacteria|Bifidobacteriaceae|Bifidobacterium|Bifidobacterium+tsurumiense	AB241106	unieuk.1613	Bacteria
gtcaagtcatgaaagtgggcagcacccgaagccggtggcctaacccttttgggatggagccgtctaaggtgaggctcgtgattggg	Bacteria|Bifidobacteriaceae|Gardnerella|Gardnerella+vaginalis	M58744	unieuk.1615	Bacteria
gtcaagtcatgaaagtgggcaacacccgaagccggtggcctaacagtttttctgggggagccgtctaaggtgaggttgcgcgattggact	Bacteria|Bifidobacteriaceae|Metascardovia|Metascardovia+criceti	AB241105	unieuk.1617	Bacteria
gtcaagtcatgaaagtgggcagcacccgaagccggtggcctaacccttgtggggggagccgtctaaggtgaggtccgcgattgggactaagtcgtaacaaggtagcc	Bacteria|Bifidobacteriaceae|Parascardovia|Parascardovia+denticolens	D89331	unieuk.1619	Bacteria
gtcaagtcatgaaagtgggcagcacccgaagccggtggcctaacccttgtggggagagccgtctaaggtgaggttcgcgattgggactaagtcgtaacaaggtagcc	Bacteria|Bifidobacteriaceae|Scardovia|Scardovia+inopinata	D89332	unieuk.1621	Bacteria
gtcaagtcatgaaagtgggcagcacccgaagccggtggcctaacctgttgtgggggggagccgtctaaggtgaggttcgcgattgggact	Bacteria|Bifidobacteriaceae|Scardovia|Scardovia+wiggsiae	AY278626	unieuk.1622	Bacteria
gtcacgtcacgaaagtcggtaacacccgaagctcatggcccaaccggttcttccggggggagtggtcgaaggtgggactggcgattgggacgaagtcgtaacaaggtagcc	Bacteria|Bogoriellaceae|Bogoriella|Bogoriella+caseilytica	Y09911	unieuk.1625	Bacteria
gtcacgtcacgaaagtcggtaacacccgaagccggtggcccaacccctttgggggagggagctgtcgaaggtgggactggcgattggacgaagtcgaacaagagct	Bacteria|Bogoriellaceae|Georgenia|Georgenia+halophila	FJ717681	unieuk.1627	Bacteria
gtcacgtcacgaaagtcggtaacacccgaagccggtggcccaacctcttgtaggggg	Bacteria|Bogoriellaceae|Georgenia|Georgenia+muralis	X94155	unieuk.1628	Bacteria
gtcacgtcacgaaagtcggtaacacccgaagccggtggcccaaccctcgtggggggagccgtcgaaggtgggactggcgattgggacgaagtcgtaacaaggtagcc	Bacteria|Bogoriellaceae|Georgenia|Georgenia+ruanii	DQ203185	unieuk.1629	Bacteria
gtcacgtcacgaaagtcggtaacacccgaagccggtggcccaacccttgtggggggagccgtcgaaggtgggactggcgattgggacgaagtcgtaacaag	Bacteria|Bogoriellaceae|Georgenia|Georgenia+soli	FN356976	unieuk.1630	Bacteria
gtcacgtcacgaaagtcggtaacacccgaagccggtggcccaacccttgtggggggagccgtcgaaggtgggactggcgattgggacgaagtcgtaacaaggtagcc	Bacteria|Bogoriellaceae|Georgenia|Georgenia+thermotolerans	AB436534	unieuk.1631	Bacteria
gtcacgccatcggagttggttttacctgaagtcgttagcctaaccgcaaggagggcggcgccgaaggtggtactgatgatgagggtgaagtcgtaacaagg	Bacteria|Brachyspiraceae|Brachyspira|Brachyspira+aalborgi	Z22781	unieuk.1634	Bacteria
gtcacgccatcggagttggttttacctgaagtcgttagcctaaccgcaaggagggcggcgccgaaggtgggactgatgatgagggtgaagt	Bacteria|Brachyspiraceae|Brachyspira|Brachyspira+alvinipulli	EF455559	unieuk.1635	Bacteria
gtcacgccatcggagttggttttacctgaagtcgttagcctaaccgcaaggggggcggcgccgaaggtgggactgatgatgagggtgaagt	Bacteria|Brachyspiraceae|Brachyspira|Brachyspira+hyodysenteriae	U14930	unieuk.1636	Bacteria
gtcacgccatcggagttggttttacctgaagtcgttagcctaaccgcaaggggggcggcgccgaaggtgggactgatgatgagggtgaagt	Bacteria|Brachyspiraceae|Brachyspira|Brachyspira+innocens	U14920	unieuk.1637	Bacteria
gtcacgccatcggagttggttttacctgaagtcgttagcctaaccgcaaggggggcggcgccgaaggtgggactgatgatgagggtgaagtcgtaacaaggcagcc	Bacteria|Brachyspiraceae|Brachyspira|Brachyspira+intermedia	U23033	unieuk.1638	Bacteria
gtcacgccatcggagttggttttacctgaagtcgttagcctaaccgcaaggggggcggcgccgaaggtgggactgatgatgagggtgaagtcgtaacaa	Bacteria|Brachyspiraceae|Brachyspira|Brachyspira+murdochii	AY312492	unieuk.1639	Bacteria
gtcacgccatcggagttggttttacctgaagccgttagcctaaccgcaaggagggcggcgtcgaaggtgggactgatgatgagggtgaagtcgtaacaag	Bacteria|Brachyspiraceae|Brachyspira|Brachyspira+pilosicoli	AY155458	unieuk.1640	Bacteria
gtcacaccatgggagttggttttacctgaagacggtgcgctaacccgcaagggaggcagccggccacggtagggtcagcgactggggtgaagtctaacaaggt	Bacteria|Bradyrhizobiaceae|Afipia|Afipia+birgiae	AF288304	unieuk.1643	Bacteria
gtcacaccatgggagttggttttacctgaagaccgtgcgctaaccgaaagggggcagccggc	Bacteria|Bradyrhizobiaceae|Afipia|Afipia+broomeae	U87759	unieuk.1644	Bacteria
gtcacaccatgggagttggttttacctgaagacggtgcgctaacccgcaaggaggcaancggccacggtagggtca	Bacteria|Bradyrhizobiaceae|Afipia|Afipia+clevelandensis	M69186	unieuk.1645	Bacteria
gtcacaccatgggagttggttttacctgaagacggtgcgctaacccgcaaggaggcaancggccacgctagggtca	Bacteria|Bradyrhizobiaceae|Afipia|Afipia+felis	M65248	unieuk.1646	Bacteria
gtcacaccatgggagttggttctacctgaaggcagtgcgctaacccgcaagggaggcagctgaccacggtagggtcagcgactggggtgaagtcgtaaca	Bacteria|Bradyrhizobiaceae|Afipia|Afipia+massiliensis	AY029562	unieuk.1647	Bacteria
gacacaccatgggagttggtttcccccgggggtagtgcnctaccccggaggggaggnagctacccacgggagggtcagcgtgtggggtgaagtcgaaacaaggtagcc	Bacteria|Bradyrhizobiaceae|Blastobacter|Blastobacter+capsulatus	X73042	unieuk.1649	Bacteria
gtcacaccatgggagttgggtttacccgaaggcgtcgcgctaaccgcaaggaggcaggcgaccacggtaggctcagcgactggggtgaagtcgtaacaaggta	Bacteria|Bradyrhizobiaceae|Bosea|Bosea+eneae	AF288300	unieuk.1651	Bacteria
gtcacaccatgggagttgggtttacccgaaggcgtcgcgctaaccgcaaggaggcaggcgaccacggtaggctcagcgactggggtgaagtc	Bacteria|Bradyrhizobiaceae|Bosea|Bosea+massiliensis	AF288309	unieuk.1652	Bacteria
gtcacaccatgggagttgggtttacccgaaggcgtcgcgctaaccgcaaggaggcaggcgaccacggtaggctcagcgactggggtgaagtcgtaacaaggtagcc	Bacteria|Bradyrhizobiaceae|Bosea|Bosea+minatitlanensis	AF273081	unieuk.1653	Bacteria
gtcacaccatgggagttgggtttacccgaaggcgtcgcgctaaccgcaaggaggcaggcgaccacggtaggctcagcgactggggtgaattcgtaacaaggtagcc	Bacteria|Bradyrhizobiaceae|Bosea|Bosea+thiooxidans	AJ250796	unieuk.1654	Bacteria
gtcacaccatgggagttgggtttacccgaaggcgtcgcgctaaccgcaaggaggcaggcgaccacggtaggctcagcgactggggtgaagtcgtaacaaggtagcg	Bacteria|Bradyrhizobiaceae|Bosea|Bosea+vestrisii	AF288306	unieuk.1655	Bacteria
gtcacaccatgggagttggttttacctgaaggtagtgcgctaacccgcaagggaggcagctaaccacggtagggtcagcgactggggtgaagtcgtaacaaggtagcc	Bacteria|Bradyrhizobiaceae|Bradyrhizobium|Bradyrhizobium+betae	AY372184	unieuk.1657	Bacteria
gtcacaccatgggagttggttttacctgaagacggtgcgctaaccagcaatggaggcagccggccacggtagggtcagcgactggggtgaagtcgtaacaaggtagcc	Bacteria|Bradyrhizobiaceae|Bradyrhizobium|Bradyrhizobium+canariense	AJ558025	unieuk.1658	Bacteria
gtcacaccatgggagttggctttacctgaaggcggtgcgctaaccagcaatggaggcagccgaccacggtagggtcagcgactggggtgaagtcgtaacaaggtagcc	Bacteria|Bradyrhizobiaceae|Bradyrhizobium|Bradyrhizobium+denitrificans	AF338176	unieuk.1659	Bacteria
gtcacaccatgggagttggttttacctgaagacggtgcgctaaccgaaaggggggagccggccacggtagggtcagcgactggggtgaagtcgtaacaaggtagcc	Bacteria|Bradyrhizobiaceae|Bradyrhizobium|Bradyrhizobium+elkanii	U35000	unieuk.1660	Bacteria
gtcacaccatgggagttggttttacctgaagacggtgcgctaacccgcaagggaggcagc	Bacteria|Bradyrhizobiaceae|Bradyrhizobium|Bradyrhizobium+huanghuaihaiense	HQ231463	unieuk.1661	Bacteria
gtcacaccatgggagttggttttacctgaagacggtgcgctaaccagcaatggaggcagccggccacggtagggtcagcgactggggtgg	Bacteria|Bradyrhizobiaceae|Bradyrhizobium|Bradyrhizobium+iriomotense	AB300992	unieuk.1662	Bacteria
gtcacaccatgggagttggttttacctgaagacggtgcgctaacccgcaagggaggcagccggccacggtagggtcagcgactggggtgaagtcgtaacaaggtagcc	Bacteria|Bradyrhizobiaceae|Bradyrhizobium|Bradyrhizobium+japonicum	U69638	unieuk.1663	Bacteria
gtcacaccatgggagttggttttacctgaagacggtgcgctaaccgaaagggggcagccggccacggtagggtcagcgactggggtgaagtcgtaacaagggagcc	Bacteria|Bradyrhizobiaceae|Bradyrhizobium|Bradyrhizobium+jicamae	AY624134	unieuk.1664	Bacteria
gtcacaccatgggagttggttttacctgaagacggtgcgctaaccgaaagggggcagccgc	Bacteria|Bradyrhizobiaceae|Bradyrhizobium|Bradyrhizobium+lablabi	GU433448	unieuk.1665	Bacteria
gtcacaccatgggagttggttttacctgaagacggtgcgctaacccgcaagggaggcagccggccacggtagggtcagcgactggggtgaagtcgtaacaaggtagcc	Bacteria|Bradyrhizobiaceae|Bradyrhizobium|Bradyrhizobium+liaoningense	AF208513	unieuk.1666	Bacteria
gtcacaccatgggagttggttttacctgaagacggtgcgctaaccgaaagggggcagccggccacggtagggtcagcgactggggtgaagtcgtaacaaggtagcc	Bacteria|Bradyrhizobiaceae|Bradyrhizobium|Bradyrhizobium+pachyrhizi	AY624135	unieuk.1667	Bacteria
gtcacaccatgggagttggttttacctgaagacggtgcgctaaccgcaaggaggcagccggccacggtagggtcagcgactggggtgaagtcgtaacaaggtag	Bacteria|Bradyrhizobiaceae|Bradyrhizobium|Bradyrhizobium+yuanmingense	AF193818	unieuk.1668	Bacteria
gtcacaccatgggagttggttttacctgaaggcggtgcgctaacccgcaagggaggcagccgacc	Bacteria|Bradyrhizobiaceae|Nitrobacter|Nitrobacter+alkalicus	AF069956	unieuk.1670	Bacteria
gtcacaccatgggagttggttttacctgaaggcggtgcgctaacccgcaaggaggcagccgaccacggtagggtcagcgactggggtgaagtcgtaacaaggtagcc	Bacteria|Bradyrhizobiaceae|Nitrobacter|Nitrobacter+hamburgensis	L11663	unieuk.1671	Bacteria
gtcacaccatgggagttggttttacctgaaggcggtgcgctaacccgcaagggaggcagccgaccacggtagggtcagcgactggggtgaagtcgtaacaaggtagcc	Bacteria|Bradyrhizobiaceae|Nitrobacter|Nitrobacter+vulgaris	AM114522	unieuk.1672	Bacteria
gtcacaccatgggagttggttttacctgaaggcggtgcgctaacccgcaagggaggcagccgaccacggtagggtcagcgactggggtgaagtcgtaacaaggtagcc	Bacteria|Bradyrhizobiaceae|Nitrobacter|Nitrobacter+winogradskyi	CP000115	unieuk.1673	Bacteria
gtcacaccatgggagttggttttacctgaagacggtgcgctaacccgcaagggaggcagccggccacggtagggtcagcgactggggtgaagtcgtaacaaggtagcc	Bacteria|Bradyrhizobiaceae|Oligotropha|Oligotropha+carboxidovorans	FR733697	unieuk.1675	Bacteria
gtcacaccatgggagttggctttacccgaaggcgtttcgctaaccgcaaggaggcaggcgaccacggtagggtcagcgactggggtgaagtcgtaacaaggtagcc	Bacteria|Bradyrhizobiaceae|Rhodoblastus|Rhodoblastus+acidophilus	FR733696	unieuk.1677	Bacteria
gtcacaccatgggagttggctttacccgaaggcgtttcgctaaccgcaaggaggcagacgaccacggtagggtcagcgactggg	Bacteria|Bradyrhizobiaceae|Rhodoblastus|Rhodoblastus+sphagnicola	AM040096	unieuk.1678	Bacteria
gtcacaccatgggagttggttttacctgaaggtagtgcgctaacccgcaagggaggcagctaaccacggtagggtcagcgactggggtgaagtcgtaacaaggtagcc	Bacteria|Bradyrhizobiaceae|Rhodopseudomonas|Rhodopseudomonas+faecalis	AF123085	unieuk.1680	Bacteria
gtcacaccatgggagttggctttacctgaagacggtgcgctaaccagcaatggaggcagccggccacggtagggtcagcgactggggtgaagtc	Bacteria|Bradyrhizobiaceae|Rhodopseudomonas|Rhodopseudomonas+harwoodiae	FN813512	unieuk.1681	Bacteria
gtcacaccatgggagttggttctacccgaagacggtgcgctaacccgcaagggaggcagccggccacggtagggtcagcgactggggtgaagtcgtaacaaggtagcc	Bacteria|Bradyrhizobiaceae|Rhodopseudomonas|Rhodopseudomonas+julia	AB087720	unieuk.1682	Bacteria
gtcacaccatgggagttggctttacctgaagacggtgcgctaaccagcaatgggggcagccggccacggtagggtcagcgactggggtgaagtcgtaacaaggtagcc	Bacteria|Bradyrhizobiaceae|Rhodopseudomonas|Rhodopseudomonas+palustris	AB498815	unieuk.1683	Bacteria
gtcacaccatgggagttggttctacctgaaggcagtgcgctaacccgcaagggaggcagctgaccacggtagggtcagcgactggggtgaggctttta	Bacteria|Bradyrhizobiaceae|Rhodopseudomonas|Rhodopseudomonas+parapalustris	AM947938	unieuk.1684	Bacteria
gtcacaccatgggagttggttctacctgaaggcagtgcgctaacccgcaagggaggcagctgaccacggtagggtcagcgactggggtgaagtcgtaacaaggtagcc	Bacteria|Bradyrhizobiaceae|Rhodopseudomonas|Rhodopseudomonas+pseudopalustris	AB498818	unieuk.1685	Bacteria
gtcacaccatgggagttggttttacctgaaggtagtgcgctaacccgcaagggagggcagctaaccacggtagggtcagcgactggggtgaagtcgtaacaaggtagcc	Bacteria|Bradyrhizobiaceae|Rhodopseudomonas|Rhodopseudomonas+rhenobacensis	AB087719	unieuk.1686	Bacteria
gtcacaccatgggagttggttctacccgacggcgctgcgccaaccgcgagggggcaggcgaccacggtagggtcagcgactggggtg	Bacteria|Bradyrhizobiaceae|Salinarimonas|Salinarimonas+ramus	GU125653	unieuk.1688	Bacteria
gtcacaccatgggagttggttctacccgacggcgctgcgccaaccgcaaggaggcaggcgaccacggtagggtcagcgactgcgggaagtacaacaacc	Bacteria|Bradyrhizobiaceae|Salinarimonas|Salinarimonas+rosea	EU878006	unieuk.1689	Bacteria
gtcaagtcacgaaagtcggtaacacccgaagcccatggcccaaccagcttgtctggggggagtggtcgaaggtgggactggtgattgggactaagtcgtaacaaggtagcc	Bacteria|Brevibacteriaceae|Brevibacterium|Brevibacterium+album	EF158852	unieuk.1692	Bacteria
gtcaagtcacgaaagtcggtaacacccgaagccggtggcccaacccccttgtggggaaggggccgtctaaggtgggactggcaattgggactaagtcgtaacaaggtaa	Bacteria|Brevibacteriaceae|Brevibacterium|Brevibacterium+antiquum	AY243344	unieuk.1693	Bacteria
gtcaagtcacgaaagtcggtaacacccgaagccggtggcccaacccttgtggagggggccgtctaaggtgggactggtgattgggactaagtcgtaacaaggtagcc	Bacteria|Brevibacteriaceae|Brevibacterium|Brevibacterium+aurantiacum	X76566	unieuk.1694	Bacteria
gtcaagtcacgaaagtcggtaacacccgaagccggtggcctaaccccttgt	Bacteria|Brevibacteriaceae|Brevibacterium|Brevibacterium+casei	AJ251418	unieuk.1695	Bacteria
gtcaagtcacgaaagtcggtaacacccgaagccggtggcctaaccagttttctggagggggccgtctaaggtgggactggtgattgggactaagtcgtaacaaggtagcc	Bacteria|Brevibacteriaceae|Brevibacterium|Brevibacterium+celere	AY228463	unieuk.1696	Bacteria
gtcaagtcacgaaagtcggtaacacccgaagccggtgtcccaacccttttgggagggggccgtctaaggtgggactggtgattgggactaagtcgtaacaaggtagcc	Bacteria|Brevibacteriaceae|Brevibacterium|Brevibacterium+epidermidis	X76565	unieuk.1697	Bacteria
gtcacaccacgagagtttgtaacacccgaagtcggtgaggtaaccttcatggagccagccgcctaaggtgggacagatgattggggtgaagtcgtaacaaggtagcc	Bacteria|Brevibacteriaceae|Brevibacterium|Brevibacterium+frigoritolerans	AM747813	unieuk.1698	Bacteria
gtcacaccacgagagtttgtaacacccgaagtcggtgaggtaacctttatggagccagccgccgaaggtgggacagatgattggggtgaagtcgtaacaaggtagcc	Bacteria|Brevibacteriaceae|Brevibacterium|Brevibacterium+halotolerans	AM747812	unieuk.1699	Bacteria
gtcaagtcacgaaagtcggtaacacccgaagccggtgtcccaaccccctttttgggagggggcgtctaggtgggactggtgattgggactaagtcgtaacaaggtagcc	Bacteria|Brevibacteriaceae|Brevibacterium|Brevibacterium+iodinum	X83813	unieuk.1700	Bacteria
gtcaagtcacgaaagtcggtaacacccgaagccggtgtcccaaccccctttgtgggagggggcgtctaggtgggactggtgattgggactaagtcgtaacaaggtagcc	Bacteria|Brevibacteriaceae|Brevibacterium|Brevibacterium+linens	X77451	unieuk.1701	Bacteria
gtcaagtcacgaaagtcggtaacacccgaagccggtggcctaacccttgtggggggagccgtcgaaggtgggactggtgattgggactaagtcgtaacaaggtagcc	Bacteria|Brevibacteriaceae|Brevibacterium|Brevibacterium+luteolum	AJ488509	unieuk.1702	Bacteria
gtcaagtcacgaaagtcggtaacacccgaagccggtggcccaacccttgtggagggggccgtctaaggt	Bacteria|Brevibacteriaceae|Brevibacterium|Brevibacterium+marinum	AM421807	unieuk.1703	Bacteria
gtcaagtcacgaaagtcggtaacacccgaagccggtggcctaacccttgtggggggagccgtcgaaggtgggaccggtgattgggact	Bacteria|Brevibacteriaceae|Brevibacterium|Brevibacterium+massiliense	EU868814	unieuk.1704	Bacteria
gtcaagtcacgaaagtcggtaacacccgaagccggtggcccaaccccttttgggaggggccgtctaaggtgggactggtgattgggactaagtcgtaacaaggtagcc	Bacteria|Brevibacteriaceae|Brevibacterium|Brevibacterium+oceani	AM158906	unieuk.1705	Bacteria
gtcaagtcacgaaagtcggtaacacccgaagccggtggcctaacctttttggggggagccgtcgaaggtgggactggtgattgggaccaagtcgtaacaaggtagcc	Bacteria|Brevibacteriaceae|Brevibacterium|Brevibacterium+otitidis	AF133534	unieuk.1706	Bacteria
gtcaagtcacgaaagtcggtaacacccgaagccggtgtcccaacccctttgtgggagggggccgtctaaggtgggactggtgattgggactaagtcgtaacaaggta	Bacteria|Brevibacteriaceae|Brevibacterium|Brevibacterium+permense	AY243343	unieuk.1707	Bacteria
gtcaagtcacgaaagtcggtaacacccgaagccggtggcccaacccccttgtggggagggggccgtctaaggtgggactggcaattgggactaagtcgtaacaaggtagcc	Bacteria|Brevibacteriaceae|Brevibacterium|Brevibacterium+picturae	AJ620364	unieuk.1708	Bacteria
gtcaagtcacgaaagtcggtaacacccgaagccggtggcctaacccttgtggggggggagccgtcgaaggtgggaccggtgattggractaattcktaccarggtaacc	Bacteria|Brevibacteriaceae|Brevibacterium|Brevibacterium+ravenspurgense	EU086793	unieuk.1709	Bacteria
gtcaagtcacgaaagtcggtaacacccgaagccggtggcccaacccttgtggggggagccgtcgaaggtgggactggtga	Bacteria|Brevibacteriaceae|Brevibacterium|Brevibacterium+salitolerans	GU117109	unieuk.1710	Bacteria
gtcaagtcacgaaagtcggtaacacccgaagcccatggcccaaccagtttctggggggagtggtcgaaggtgggactggtgat	Bacteria|Brevibacteriaceae|Brevibacterium|Brevibacterium+samyangense	DQ344485	unieuk.1711	Bacteria
gtcaagtcacgaaagtcggtaacacccgaagccggtggcccaacccccttgtggggagggggccgtctaaggtgggactggcaattgggact	Bacteria|Brevibacteriaceae|Brevibacterium|Brevibacterium+sandarakinum	FN293377	unieuk.1712	Bacteria
gtcaagtcacgaaagtcggtaacacccgaagccggtggcctaaccagttttctggagggggccgtctaaggtgggactggtgattgggactaagtcgtaacaaggtagcc	Bacteria|Brevibacteriaceae|Brevibacterium|Brevibacterium+sanguinis	AJ564859	unieuk.1713	Bacteria
gtcacaccacccgagttggtttgtcctgaagcgggttaccccaaccgtaaggagggggctcgttagggagaggctggcgaggggggtgaagtcgtaacaagtaacc	Bacteria|Brevinemataceae|Brevinema|Brevinema+andersonii	GU993264	unieuk.1716	Bacteria
gtcacaccatgggagttggttttacccgaaggcgctgtgctaaccgcaaggaggcaggcgaccacggtagggtcagcgactggggtgaagtcgtaacaag	Bacteria|Brucellaceae|Brucella|Brucella+abortus	AM158979	unieuk.1719	Bacteria
gtcacaccatgggagttggttttacccgaaggcgctgtgctaaccgcaaggaggcaggcgaccacggtaggktcagcgactggggtgaagtcgc	Bacteria|Brucellaceae|Brucella|Brucella+canis	L37584	unieuk.1720	Bacteria
gtcacaccatgggagttggttttacccgaaggcgctgtgctaaccgcaaggaggcaggcgaccacggtagggtcagcgactggggtgaagtcgtaacaag	Bacteria|Brucellaceae|Brucella|Brucella+ceti	AM158982	unieuk.1721	Bacteria
gtcacaccatgggagttggttttacccgaaggcgctgtgctaaccgcaaggaggcaggcgaccacggtagggtcagcgactggggtg	Bacteria|Brucellaceae|Brucella|Brucella+inopinata	EU053207	unieuk.1722	Bacteria
gtcacaccatgggagttggttttacccgaaggcgctgtgctaaccgcaaggaggcaggcgaccacggtagggtcagcgactggggtg	Bacteria|Brucellaceae|Brucella|Brucella+melitensis	AY594215	unieuk.1723	Bacteria
gtcacaccatgggagttggttttacccgaaggcgctgtgctaaccgcaaggaggcaggcgaccacggtagggtcagcgactgggg	Bacteria|Brucellaceae|Brucella|Brucella+microti	AM392286	unieuk.1724	Bacteria
gtcacaccatgggagttggttttacccgaaggcgctgtgctaaccgcaaggaggcaggcgaccacggtagggtcagcgactggggtg	Bacteria|Brucellaceae|Brucella|Brucella+neotomae	AY594216	unieuk.1725	Bacteria
gtcacaccatgggagttggttttacccgaaggcgctgtgctaaccgcaaggaggcaggcgaccacggtagggtcagcgactggggtg	Bacteria|Brucellaceae|Brucella|Brucella+ovis	L26168	unieuk.1726	Bacteria
gtcacaccatgggagttggttttacccgaaggcgctgtgctaaccgcaaggaggcaggcgaccacggtagggtcagcgactggggtgaagtcgtaacaag	Bacteria|Brucellaceae|Brucella|Brucella+pinnipedialis	AM158981	unieuk.1727	Bacteria
gtcacaccatgggagttggttttacccgaaggcgctgtgctaaccgcaaggaggcaggcgaccacggtagggtcagcgactggggtgaagtcgtaacaag	Bacteria|Brucellaceae|Brucella|Brucella+suis	AM158980	unieuk.1728	Bacteria
gtcacaccatgggagttggttttacccgaaggcgctgtgctaaccgcaaggaggcaggcgaccacggtagggtcagcgactggggtgaagtcgtaacaaggtagcc	Bacteria|Brucellaceae|Daeguia|Daeguia+caeni	EF532794	unieuk.1730	Bacteria
gtcacaccatgggagttggttttacccgaaggcgctgcgccaaccgcaaggaggcaggcgaccacggtagggtcagcgactggggtnaagtcgtaacaaggtagcc	Bacteria|Brucellaceae|Mycoplana|Mycoplana+dimorpha	D12786	unieuk.1732	Bacteria
gtcacaccatgggagttggttttacccgaaggcgctgtgctaaccgcaaggaggcaggcgaccacggtagggtcagcgactggggtgaagtcgtaacaaggtagcc	Bacteria|Brucellaceae|Ochrobactrum|Ochrobactrum+anthropi	CP000758	unieuk.1734	Bacteria
gtcacaccatgggagttggttttacccgaaggcgctgtgctaaccgcaaggaggcaggcgaccacggtagggtcagcgactggggtgaagtcgtaacaaggtagcc	Bacteria|Brucellaceae|Ochrobactrum|Ochrobactrum+ciceri	DQ647056	unieuk.1735	Bacteria
gtcacaccatgggagttggttttacccgaaggcgctgtgctaaccgcaaggaggcaggcgaccacggtagggtcagcgactggggtgaagtcgtaacaaggtagcc	Bacteria|Brucellaceae|Ochrobactrum|Ochrobactrum+cytisi	AY776289	unieuk.1736	Bacteria
gtcacaccatgggagttggttttacccgaaggcgctgtgctaaccgcaaggaggca	Bacteria|Brucellaceae|Ochrobactrum|Ochrobactrum+daejeonense	HQ171203	unieuk.1737	Bacteria
gtcacaccatgggagttggttttacccgaaggcgctgtgctaaccgcaaggaggcaggcgaccacggtagggtcagcgactggggtgaagtcgtaacaaggtagcc	Bacteria|Brucellaceae|Ochrobactrum|Ochrobactrum+gallinifaecis	AJ519939	unieuk.1738	Bacteria
gtcacaccatgggagttggttctgcccgaaggcactgtgctaaccgtaaggaggcaggtgaccacggtagggtcagcgactggggtgaagtcgtaacaaggtagcc	Bacteria|Brucellaceae|Ochrobactrum|Ochrobactrum+grignonense	AJ242581	unieuk.1739	Bacteria
gtcacaccatgggagttggttttacccgaaggcgctgtgctaaccgcaaggaggcaggcgaccacggtagggtcagcgactgggg	Bacteria|Brucellaceae|Ochrobactrum|Ochrobactrum+haematophilum	AM422370	unieuk.1740	Bacteria
gtcacaccatgggagttggttttacccgaaggcgctgtgctaaccgcaaggaggcaggcgaccacggtagggtcagcgactggggtgaagtcgtaacaaggtagcc	Bacteria|Brucellaceae|Ochrobactrum|Ochrobactrum+intermedium	U70978	unieuk.1741	Bacteria
gtcacaccatgggagttggttttacccgaaggcgctgtgctaaccgcaaggaggcaggcgaccacggtagggtcagcgactggggtgaagtcgtaacaaggtagcc	Bacteria|Brucellaceae|Ochrobactrum|Ochrobactrum+lupini	AY457038	unieuk.1742	Bacteria
gtcacaccatgggagttggttttacccgaaggcgctgtgctaaccgcaaggaggcaggcgaccacggtagggtcagcgactggggtgaagtcgtaacaaggtagcc	Bacteria|Brucellaceae|Ochrobactrum|Ochrobactrum+oryzae	AM041247	unieuk.1743	Bacteria
gtcacaccatgggagttggttttacccgaaggcgctgtgctaaccgcaaggaggcaggcgaccacggtagggtcagcgactg	Bacteria|Brucellaceae|Ochrobactrum|Ochrobactrum+pecoris	FR668302	unieuk.1744	Bacteria
gtcacaccatgggagttggttctgcccgaaggcactgtgctaaccgtaaggaggcaggtgaccacggtagggtcagcgactgggg	Bacteria|Brucellaceae|Ochrobactrum|Ochrobactrum+pituitosum	AM490609	unieuk.1745	Bacteria
gtcacaccatgggagttggttttacccgaaggcgctgtgctaaccgcaaggaggc	Bacteria|Brucellaceae|Ochrobactrum|Ochrobactrum+pseudintermedium	DQ365921	unieuk.1746	Bacteria
gtcacaccatgggagttggttctgcccgaaggcactgtgctaaccgtaaggaggcaggtgaccacggtagggtcagcgactgggg	Bacteria|Brucellaceae|Ochrobactrum|Ochrobactrum+pseudogrignonense	AM422371	unieuk.1747	Bacteria
gtcacaccatgggagttggttttacccgaaggcactgtgctaaccgcaaggaggcaggtgaccacggtagggtcagcgactgggg	Bacteria|Brucellaceae|Ochrobactrum|Ochrobactrum+rhizosphaerae	AM490632	unieuk.1748	Bacteria
gtcacaccatgggagttggttctgcccgaaggcactgtgctaaccgcaaggaggcaggtgaccacggtagggtcagcgactgggg	Bacteria|Brucellaceae|Ochrobactrum|Ochrobactrum+thiophenivorans	AM490617	unieuk.1749	Bacteria
gtcacaccatgggagttggttttacccgaaggcgctgtgctaaccgcaaggaggcaggc	Bacteria|Brucellaceae|Ochrobactrum|Ochrobactrum+tritici	AJ242584	unieuk.1750	Bacteria
gtcacaccatgggagttggttttacccgaaggcgctgtgctaaccgcaaggaggcagg	Bacteria|Brucellaceae|Paenochrobactrum|Paenochrobactrum+gallinarii	FN391023	unieuk.1752	Bacteria
gtcacaccatgggagttggttttacccgaaggcgctgtgctaaccgcaaggaggcaggcgaccacggtagggtcagcgactggggtgaagtcgtaacaaggtagcc	Bacteria|Brucellaceae|Paenochrobactrum|Paenochrobactrum+glaciei	AB369864	unieuk.1753	Bacteria
gtcacaccatgggagttggttttacccgaaggcgctgtgctaaccgcaaggaggcaggcgaccacggtagggtcagcgactggggtgaagtcgtaacaaggtagcc	Bacteria|Brucellaceae|Pseudochrobactrum|Pseudochrobactrum+asaccharolyticum	AM180485	unieuk.1755	Bacteria
gtcacaccatgggagttggttttacccgaaggtgctgtgctaaccgcaaggaggcaggcaaccacggtagggtcagcgactgg	Bacteria|Brucellaceae|Pseudochrobactrum|Pseudochrobactrum+kiredjianiae	AM263420	unieuk.1756	Bacteria
gtcacaccatgggagttggttttacccgaaggcgctgtgctaaccgcaaggaggcaggcgaccacggtagggtcagcgactgggg	Bacteria|Brucellaceae|Pseudochrobactrum|Pseudochrobactrum+lubricantis	FM209496	unieuk.1757	Bacteria
gtcacaccatgggagttggttttacccgaaggcgctgtgctaaccgcaaggaggcaggcgaccacggtagggtcagcgactggggg	Bacteria|Brucellaceae|Pseudochrobactrum|Pseudochrobactrum+saccharolyticum	AM180484	unieuk.1758	Bacteria
gtcacaccatgggagtgggttttgccagaagtggctagtctaaccgcaaggaggacggtcaccacggcaggattcatgactggggtgaagtcgtaacaaggtagcc	Bacteria|Burkholderiaceae|Burkholderia|Burkholderia+acidipaludis	AB513180	unieuk.1761	Bacteria
gtcacaccatgggagtgggttttaccagaagtggctagtctaaccgtaaggaggacggtcaccacggtaggattcatgactggggtg	Bacteria|Burkholderiaceae|Burkholderia|Burkholderia+ambifaria	AF043302	unieuk.1762	Bacteria
gtcacaccatgggagtgggttttaccagaagtggctagtctaaccgcaaggaggacggtcaccacggtaggattcatgactggggtgaagtcgtaacaaggtagcc	Bacteria|Burkholderiaceae|Burkholderia|Burkholderia+arboris	AM747630	unieuk.1763	Bacteria
gtcacaccatgggagtgggttttgccagaagtggctagtctaaccgcaaggaggacggtcaccacggcaggattcatgactggggtgaagtcgtaacaaggtagcc	Bacteria|Burkholderiaceae|Burkholderia|Burkholderia+bannensis	AB561874	unieuk.1764	Bacteria
gtcacaccatgggagtgggtttcaccagaagtaggtagcctaaccgtaaggagggcgcttaccacggtggggattcatgactggggtgaagtcgtaacaaggtagcc	Bacteria|Burkholderiaceae|Burkholderia|Burkholderia+bryophila	AM489501	unieuk.1765	Bacteria
gtcacaccatgggagtgggtttcaccagaagtaggtagcctaacctgcaaaggagggcgcttaccacggtgggattcatgactggggtgaagtcgtaacaaggtagcc	Bacteria|Burkholderiaceae|Burkholderia|Burkholderia+caledonica	AF215704	unieuk.1766	Bacteria
gtcacaccatgggagtgggttttaccagaagtggctagtctaaccgcaaggaggacggtcaccacggtaggattcatgactggggtgaagtcgtaacaaggta	Bacteria|Burkholderiaceae|Burkholderia|Burkholderia+caryophylli	AB021423	unieuk.1767	Bacteria
gtcacaccatgggagtgggttttaccagaagtggctagtctaaccgcaaggaggacggtcaccacggtaggattcatgactggggtgaagtcgtaacaaggtagcc	Bacteria|Burkholderiaceae|Burkholderia|Burkholderia+cepacia	U96927	unieuk.1768	Bacteria
gtcacaccatgggagtgggttttaccagaagtggctagtctaaccgcaaggaggacgtcgaccatcgg	Bacteria|Burkholderiaceae|Burkholderia|Burkholderia+contaminans	GQ397111	unieuk.1769	Bacteria
gtcacaccatgggagtgggttttaccagaagtggctagtctaaccgcaaggaggacggtcaccacggtaggattcatgactggggtgaagtcgtaacaaggtagcc	Bacteria|Burkholderiaceae|Burkholderia|Burkholderia+diffusa	AM747629	unieuk.1770	Bacteria
gtcacaccatgggagtgggttttaccagaagtggctagtctaaccgcaaggaggacggtcaccacggtaggattcatgactggggtgaagtcgtaacaaggtagcc	Bacteria|Burkholderiaceae|Burkholderia|Burkholderia+endofungorum	AM420302	unieuk.1771	Bacteria
gtcacaccatgggagtgggttttgccagaagtggctagtctaaccgcaaggaggacggtcaccacggcaggattcatgactggggtgaagtcgtaacaaggtagcc	Bacteria|Burkholderiaceae|Burkholderia|Burkholderia+ferrariae	DQ514537	unieuk.1772	Bacteria
gtcacaccatgggagtgggttttaccagaagtggctagtctaaccgcaaggaggacggtcaccacggtaggattcatgactggggtgaagtcgtaacaaggtagcc	Bacteria|Burkholderiaceae|Burkholderia|Burkholderia+fungorum	AF215705	unieuk.1773	Bacteria
gtcacaccatgggagtgggtttcaccagaagtaggtagcctaacctgcgaaggagggcgctaccacgtgatc	Bacteria|Burkholderiaceae|Burkholderia|Burkholderia+ginsengisoli	AB201286	unieuk.1774	Bacteria
gtcacaccatgggagtgggttttaccagaagtggctagtctaaccgcaaggaggacggtcaccacggtaggattcatgactggggtgaagtcgtaacaaggtagcc	Bacteria|Burkholderiaceae|Burkholderia|Burkholderia+glathei	U96935	unieuk.1775	Bacteria
gtcacaccatgggagtgggttttaccagaagtggctagtctaaccgcaaggaggacggtcaccacggtaggattcatgactggggtgaagtcgtaacaaggtagcc	Bacteria|Burkholderiaceae|Burkholderia|Burkholderia+glumae	U96931	unieuk.1776	Bacteria
gtcacaccatgggagtgggttttaccagaagtggctagtctaaccgcaaggaggacggtcaccacggtaggattcatgactggggtgaagtcgtaacaaggtagcc	Bacteria|Burkholderiaceae|Burkholderia|Burkholderia+graminis	U96939	unieuk.1777	Bacteria
gtcacaccatgggagtgggttttaccagaagtggctagtctaaccgcaaggaggacggtcaccacggtaggattcatgactggggtgaagtcgtaacaaggtagcc	Bacteria|Burkholderiaceae|Burkholderia|Burkholderia+hospita	AY040365	unieuk.1778	Bacteria
gtcacaccatgggagtgggttttgccagaagtggctagtctaaccgcaaggaggacggtcaccacggcaggattcatgact	Bacteria|Burkholderiaceae|Burkholderia|Burkholderia+kururiensis	AB024310	unieuk.1779	Bacteria
gtcacaccatgggagtgggttttaccagaagtggctagtctaaccgcaaggaggacggtcaccacggtaggattcatgactggggtgaagtcgtaacaaggtagcc	Bacteria|Burkholderiaceae|Burkholderia|Burkholderia+lata	CP000150	unieuk.1780	Bacteria
gtcacaccatgggagtgggttttaccagaagtggctagtctaaccgcaaggaggacggtcaccacggtaggattcatgactggggtgaagtcgtaacaaggtagcc	Bacteria|Burkholderiaceae|Burkholderia|Burkholderia+latens	AM747628	unieuk.1781	Bacteria
gtcacaccatgggagtgggttttaccagaagtggctagtctaaccgcaaggaggacggtcaccacggtaggattcatgactggggtgaagtcgtaacaaggtagcc	Bacteria|Burkholderiaceae|Burkholderia|Burkholderia+mallei	AF110188	unieuk.1782	Bacteria
gtcacaccatgggagtgggttttaccagaagtggctagtctaaccgcaaggaggacggtcaccacggtaggattcatgactggggtgaagtcgtaacaaggtagcc	Bacteria|Burkholderiaceae|Burkholderia|Burkholderia+megapolitana	AM489502	unieuk.1783	Bacteria
gtcacaccatgggagtgggttttaccagaagtggctagtctaaccgcaaggaggacggtcaccacggtaggattcatgactggggtgaagtcgtaacaaggtagcc	Bacteria|Burkholderiaceae|Burkholderia|Burkholderia+metallica	AM747632	unieuk.1784	Bacteria
gtcacaccatgggagtgggttttgccagaagtggctagtctaaccgcaaggaggacggtcaccacggcaggattcatgactggggtgaagtcg	Bacteria|Burkholderiaceae|Burkholderia|Burkholderia+mimosarum	AY752958	unieuk.1785	Bacteria
gtcacaccatgggagtgggttttaccagaagtggctagtctaaccgcaaggaggacggtcaccacggtaggattcatgactggggtgaagtcctaacaaggta	Bacteria|Burkholderiaceae|Burkholderia|Burkholderia+multivorans	Y18703	unieuk.1786	Bacteria
gtcacaccagtgggagtgggttttgccagaagtggctagtctaaccgcacggaggacggtcaccacggcaggattcatgactggggtgaagtcgtaccagggtacag	Bacteria|Burkholderiaceae|Burkholderia|Burkholderia+nodosa	AY773189	unieuk.1787	Bacteria
gtcacaccatgggagtgggttttaccagaagtggctagtctaaccgcaaggaggacggtcaccacggtaggattcatgactggggtgaagtcgtaacaaggtagcc	Bacteria|Burkholderiaceae|Burkholderia|Burkholderia+oklahomensis	DQ108388	unieuk.1788	Bacteria
gtcacaccatgggagtgggttttgccagaagtggctagtctaaccgcaaggaggacggtcaccacggcaggattcatgactggggtg	Bacteria|Burkholderiaceae|Burkholderia|Burkholderia+oxyphila	AB488693	unieuk.1789	Bacteria
gtcacaccatgggagtgggttttaccagaagtggctagtctaaccgcaaggaggacggtcaccacggtaggattcatgactggggtgaagtcgtaacaaggtagcc	Bacteria|Burkholderiaceae|Burkholderia|Burkholderia+phenazinium	U96936	unieuk.1790	Bacteria
gtcacaccatgggagtgggttttaccagaagtggctagtctaaccgcaaggaggacggtcaccacggtaggattcatgactggggtgaagtcgtaacaaggtagcc	Bacteria|Burkholderiaceae|Burkholderia|Burkholderia+phenoliruptrix	AY435213	unieuk.1791	Bacteria
gtcacaccatgggagtgggttttaccagaagtggctagtctaaccgcaaggaggacggtcaccacggtaggattcatgactggggtgaagtcgtaacaag	Bacteria|Burkholderiaceae|Burkholderia|Burkholderia+phymatum	AJ302312	unieuk.1792	Bacteria
gtcacaccatgggagtgggttttaccagaagtggctagtctaaccgcaaggaggacggtcaccacggtaggattcatgactggggtgaagtcgaacaagga	Bacteria|Burkholderiaceae|Burkholderia|Burkholderia+phytofirmans	AY497470	unieuk.1793	Bacteria
gtcacaccatgggagtgggttttaccagaagtggctagtctaaccgcaaggaggacggtcaccacggtaggattcatgactggggtgaagtcgtaacaaggtagcc	Bacteria|Burkholderiaceae|Burkholderia|Burkholderia+plantarii	U96933	unieuk.1794	Bacteria
gtcacaccatgggagtgggttttaccagaagtggctagtctaaccgcaaggaggacggtcaccacggtaggattcatgactggggtgaagtcgtaacaaggtagcc	Bacteria|Burkholderiaceae|Burkholderia|Burkholderia+pseudomallei	DQ108392	unieuk.1795	Bacteria
gtcacaccatgggagtgggttttaccagaagtggctagtctaaccgcaaggaggacggtcaccacggtaggattcatgactggggtgaagtcgtaacaagtagcc	Bacteria|Burkholderiaceae|Burkholderia|Burkholderia+pyrrocinia	U96930	unieuk.1796	Bacteria
gtcacaccatgggagtgggttttaccagaagtggctagtctaaccgcaaggaggacggtcaccacggtaggattcatgactggggtgaagtcgtaacaaggtagcc	Bacteria|Burkholderiaceae|Burkholderia|Burkholderia+rhizoxinica	AJ938142	unieuk.1797	Bacteria
gtcacaccatgggaggtgggttttaccaagaaggtggctagtctaaccgcaaggaggacggtcaccacggtaggattcatgactggggtgaagtcgtaccagggtaacc	Bacteria|Burkholderiaceae|Burkholderia|Burkholderia+sabiae	AY773186	unieuk.1798	Bacteria
gtcacaccatgggagtgggttttgccagaagtggctagtctaaccgcaaggaggacggtcaccacggcaggattcatgactggggtgaagtcgtaacaaggtagcc	Bacteria|Burkholderiaceae|Burkholderia|Burkholderia+sacchari	AF263278	unieuk.1799	Bacteria
gtcacaccatgggagtgggttttaccagaagtggctagtctaaccgcaaggaggacggtcaccacggtaggattcatgactggggtgaagtcgtaaca	Bacteria|Burkholderiaceae|Burkholderia|Burkholderia+sediminicola	EU035613	unieuk.1800	Bacteria
gtcacaccatgggagtgggttttaccagaagtggctagtctaaccgcaaggaggacggtcaccacggtaggattcatgactggggtgaagtcgtaacaaggtagcc	Bacteria|Burkholderiaceae|Burkholderia|Burkholderia+seminalis	AM747631	unieuk.1801	Bacteria
gtcacaccatgggagtgggttttgccagaagtggctagtctaaccgcaaggaggacggtcaccacggcaggattcatgactggggtgaagtcgtaacaaggtagcc	Bacteria|Burkholderiaceae|Burkholderia|Burkholderia+silvatlantica	AY965240	unieuk.1802	Bacteria
gtcacaccatgggagtgggttttaccagaagtggctagtctaaccgcaaggaggacggtcaccacggtaggattcatgactggggtgaagtcgtaaca	Bacteria|Burkholderiaceae|Burkholderia|Burkholderia+soli	DQ465451	unieuk.1803	Bacteria
gtcacaccatgggagtgggttttaccagaagtggctagtctaaccgcaaggaggacggtcaccacggtaggattcatgactggggtgaagtcgtaacaaggtag	Bacteria|Burkholderiaceae|Burkholderia|Burkholderia+sordidicola	AF512827	unieuk.1804	Bacteria
gtcacaccatgggagtgggttttaccagaagtggctagtctaaccgcaaggaggacggtcaccacggtaggattcatgactggggtgaagtcgtaacaaggtaacc	Bacteria|Burkholderiaceae|Burkholderia|Burkholderia+stabilis	AF097533	unieuk.1805	Bacteria
gtcacaccatgggagtgggttttaccagaagtggctagtctaaccgcaaggaggacggtcaccacggtaggattcatgactggggtgaagtcgtaacagggt	Bacteria|Burkholderiaceae|Burkholderia|Burkholderia+terrae	AB201285	unieuk.1806	Bacteria
gtcacaccatgggagtgggttttaccagaagtggctagtctaaccgcaaggaggacggtcaccacggtaggattcatgactggggtgaagtcgtaacaaggtagcc	Bacteria|Burkholderiaceae|Burkholderia|Burkholderia+terricola	AY040362	unieuk.1807	Bacteria
gtcacaccatgggagtgggttttaccagaagtggctagtctaaccgcaaggaggacggtcaccacggtaggattcatgactggggtgaagtcgtaacaaggtagcc	Bacteria|Burkholderiaceae|Burkholderia|Burkholderia+thailandensis	U91838	unieuk.1808	Bacteria
gtcacaccatgggagtgggttttaccagaagtggctagtctaaccgcaaggaggacggtcaccacggtaggattcatgactggggtgaagtcgtaacaaggtagcc	Bacteria|Burkholderiaceae|Burkholderia|Burkholderia+tuberum	AJ302311	unieuk.1809	Bacteria
gtcacaccatgggagtgggttttaccagaagtggctagtctaaccgcaagga	Bacteria|Burkholderiaceae|Burkholderia|Burkholderia+ubonensis	AB030584	unieuk.1810	Bacteria
gtcacaccatgggagtgggttttgccagaagtggctagtctaaccgcaaggaggacggtcaccacggcaggattcatgactggggtgaagtcgtaacaaggtagcc	Bacteria|Burkholderiaceae|Burkholderia|Burkholderia+unamae	AY221956	unieuk.1811	Bacteria
gtcacaccatgggagtgggttttaccagaagtggctagtctaaccgcaaggaggacggtcaccacggtaggattcatgactggggtgaagtcgtaacaaggtaacc	Bacteria|Burkholderiaceae|Burkholderia|Burkholderia+vietnamiensis	AF097534	unieuk.1812	Bacteria
gtcacaccatgggagtgggttttaccagaagtggctagtctaaccgcaaggaggacggtcaccacggtaggattcatgactgggtgaagtcgtaacaagaccc	Bacteria|Burkholderiaceae|Burkholderia|Burkholderia+xenovorans	U86373	unieuk.1813	Bacteria
gtcacaccatgggagtgggtttcaccagaagtaggtagcctaaccgcaaggagggcgcttaccacggtgggattcatgactggggtgaagtcgtaacaaggta	Bacteria|Burkholderiaceae|Burkholderia|Burkholderia+zhejiangensis	HM802212	unieuk.1814	Bacteria
gtcacaccatgggagtgggttctaccagaagtagctaggctaaccttagggaggccggttaccacggtaggattcatgactggggtgaagtcgtaacaaggtagcc	Bacteria|Burkholderiaceae|Chitinimonas|Chitinimonas+koreensis	DQ256728	unieuk.1816	Bacteria
gtcacaccatgggagtgggttctaccagaagtagctaggctaaccgcaagggggccggttaccacggtagggttcatgactggggtgaagtcgtaacaaggtagcc	Bacteria|Burkholderiaceae|Chitinimonas|Chitinimonas+taiwanensis	AY323827	unieuk.1817	Bacteria
gtcacaccatgggagtgggttttgccagaagtagttagcctaaccgcaaggagggcgattaccacggcagggttcatgactggggtgaagtcgtaacaaggtagcc	Bacteria|Burkholderiaceae|Cupriavidus|Cupriavidus+basilensis	AF312022	unieuk.1819	Bacteria
gtcacaccatgggagtgggttttgccagaagtagttagcctaaccgcaaggagggcgattaccacggcagggttcatgactggggtgaagtcgtaacaaggtagcc	Bacteria|Burkholderiaceae|Cupriavidus|Cupriavidus+campinensis	AF312020	unieuk.1820	Bacteria
gtcacaccatgggagtgggttttgccagaagtagttagcctaaccgcaaggagggcgattaccacggcagggttcatgactggggtgaagtcgtaacaaggtagcc	Bacteria|Burkholderiaceae|Cupriavidus|Cupriavidus+gilardii	AF076645	unieuk.1821	Bacteria
gtcacaccatgggagtgggttttgccagaagtagttagcctaaccgcaaggagggcgattaccacggcagggttcatgactggggtgaagtcgtaacaaggtagcc	Bacteria|Burkholderiaceae|Cupriavidus|Cupriavidus+laharis	AB054961	unieuk.1822	Bacteria
gtcacaccatgggagtgggttttgccagaagtagttagcctaaccgcaaggagggcgattaccacggcagggttcatgactggggtgaagtcgtaacaaggt	Bacteria|Burkholderiaceae|Cupriavidus|Cupriavidus+metallidurans	D87999	unieuk.1823	Bacteria
gtcacaccatgggagtgggttttgccagaagtagttagcctaaccgcaaggaaggcgattaccacggcagggttcatgactggggtgaagtcgtaacaaggtancc	Bacteria|Burkholderiaceae|Cupriavidus|Cupriavidus+oxalaticus	AF155567	unieuk.1824	Bacteria
gtcacaccatgggagtgggttttgccagaagtagttagcctaaccgcaaggagggcgattaccacggcagggttcatgactggggtgaagtcgtaacaaggtagcc	Bacteria|Burkholderiaceae|Cupriavidus|Cupriavidus+pampae	FN430567	unieuk.1825	Bacteria
gtcacaccatgggagtgggttttgccagaagtagttagcctaaccgcaaggagggcgattaccacggcagggttcatgactggggtgaagtcgtaacaaggtagcc	Bacteria|Burkholderiaceae|Cupriavidus|Cupriavidus+pauculus	AF085226	unieuk.1826	Bacteria
gtcacaccatgggagtgggttttgccagaagtagttagcctaaccgcaaggagggcgattaccacggcagggttcatgactggggtgaagtcgtaacaaggtagcc	Bacteria|Burkholderiaceae|Cupriavidus|Cupriavidus+pinatubonensis	AB121221	unieuk.1827	Bacteria
gtcacaccatgggagtgggttttgccagaagtgggtagcctaaccgcaaggagggcgcttaccacggcagg	Bacteria|Burkholderiaceae|Cupriavidus|Cupriavidus+respiraculi	AF500583	unieuk.1828	Bacteria
gtcacaccatgggagtgggttttgccagaagtagttagcctaaccgcaaggagggcgattaccacggcagggttcatgactggggtgaagtcgtaacaaggtagcc	Bacteria|Burkholderiaceae|Cupriavidus|Cupriavidus+taiwanensis	AF300324	unieuk.1829	Bacteria
gtcacaccatgggagtgggttttaccagaagtaggtagcttaaccgcaaggagggcgcttaccacggtagggctcatgactggggtgaagtcgtaacaaggtagcc	Bacteria|Burkholderiaceae|Lautropia|Lautropia+mirabilis	AEQP01000026	unieuk.1831	Bacteria
gtcacaccatgggagtgggttctaccagaagtggctagtctaaccgcaaggaggacggtcaccacggtaggattcatgactggggtgaagtcgtaacaaggtagcc	Bacteria|Burkholderiaceae|Limnobacter|Limnobacter+litoralis	AB366174	unieuk.1833	Bacteria
gtcacaccatgggagtgggttctaccagaagtggctagtctaaccgcaaggaggacggtcaccacggtaggattcatgactggggtgaagtcgtaacaaggtagcc	Bacteria|Burkholderiaceae|Limnobacter|Limnobacter+thiooxidans	AJ289885	unieuk.1834	Bacteria
gtcacaccatgggagtgggttttgccagaagtaggtagcctaaccgtaaggagggcgcttaccacggcaggattcatgactggggtgaagtcgtaacaaggtagcc	Bacteria|Burkholderiaceae|Pandoraea|Pandoraea+apista	AF139173	unieuk.1836	Bacteria
gtcacaccatgggagtgggttttgccagaagtaggtagccttaaccgtaagagggcgcttaccacggcaggattcatgactggggtgaagtcgtaacaaggtagcc	Bacteria|Burkholderiaceae|Pandoraea|Pandoraea+norimbergensis	Y09879	unieuk.1837	Bacteria
gtcacaccatgggagtgggttttgccagaagtaggtagcctaaccgtaaggagggcgcttaccacggcaggattcatgactggggtga	Bacteria|Burkholderiaceae|Pandoraea|Pandoraea+pnomenusa	AY268170	unieuk.1838	Bacteria
gtcacaccatgggagtgggttttgccagaagtaggtagcctaaccgcaaggagggcgcttaccacggcaggattcatgactggggtgaagtcgtaacaaggtagcc	Bacteria|Burkholderiaceae|Pandoraea|Pandoraea+pulmonicola	AF139175	unieuk.1839	Bacteria
gtcacaccatgggagtgggttttgccagaagtaggtagcctaaccgtaaggagggcgcttaccacggcaggattcatgactggggtgaagtcgtaacaaggtagcc	Bacteria|Burkholderiaceae|Pandoraea|Pandoraea+sputorum	AF139176	unieuk.1840	Bacteria
gtcacaccatgggagtgggttttaccagaagtaggtagcctaaccgcaaggagggcgctacc	Bacteria|Burkholderiaceae|Pandoraea|Pandoraea+thiooxydans	EF397578	unieuk.1841	Bacteria
gtcacaccatgggagcgggttttaccagaagtaggtagcttaaccgcaaggagggcgcttaccacggtaggattcgtgactggggtgaagtcgtaacaaggtagcc	Bacteria|Burkholderiaceae|Paucimonas|Paucimonas+lemoignei	X92555	unieuk.1843	Bacteria
gtcacaccatgggagtgggttttgccagaagcagttagcctaaccgcaaggagggcgattgccacggcagggttcatgactggggtgaagtcgtaacaaggtagcc	Bacteria|Burkholderiaceae|Polynucleobacter|Polynucleobacter+acidiphobus	FM208180	unieuk.1845	Bacteria
gtcacaccatgggagtgggttttgccagaagccgttagcctaaccgcaaggagggcgacgaccacggcagggttcatgactggggtgaagtcgtaacaaggtagcc	Bacteria|Burkholderiaceae|Polynucleobacter|Polynucleobacter+cosmopolitanus	AJ550672	unieuk.1846	Bacteria
gtcacaccatgggagtgggttttgccagaagccgttagcctaaccgcaaggagggcgactgccacggcagggttcatgactggggtgaagtcgtaacaaggtagcc	Bacteria|Burkholderiaceae|Polynucleobacter|Polynucleobacter+difficilis	FM208181	unieuk.1847	Bacteria
gtcataccatgggagtgggttttgccagaagccgttagcctaaccgcaaggagggcgactgccacggcagggttcatgactggggtaaagtcgtaacaaggtagcc	Bacteria|Burkholderiaceae|Polynucleobacter|Polynucleobacter+necessarius subsp. asymbioticus	AJ879783	unieuk.1848	Bacteria
gtcataccatgggagtgggttttgccagaagctgttagcctaaccgcaaggggggcgactgccacggcagggttcatgactggggtaaagtcgtaacaaggtagcc	Bacteria|Burkholderiaceae|Polynucleobacter|Polynucleobacter+necessarius subsp. necessarius	AM397067	unieuk.1849	Bacteria
gtcacaccatgggagtgggttttgccagaagccgttagcctaaccgtaaggagggcgactgccacggcagggttcatgactggggtgaagtcgtaacaaggtagcc	Bacteria|Burkholderiaceae|Polynucleobacter|Polynucleobacter+rarus	FM208182	unieuk.1850	Bacteria
gtcacaccatgggagtgggttttgccagaagtagttagcctaaccgcaaggggggcgattaccacggcagg	Bacteria|Burkholderiaceae|Ralstonia|Ralstonia+insidiosa	AF488779	unieuk.1852	Bacteria
gtcacaccatgggagtgggctttaccagaagtagttagcctaaccgcaaggagggcgattaccacggtagggttcatgactgggacgaagtcgt	Bacteria|Burkholderiaceae|Ralstonia|Ralstonia+mannitolilytica	AJ270258	unieuk.1853	Bacteria
gtcacaccatgggagtgggctttaccagaagtagttagcctaaccgcaaggagggcgattaccacggtagggttcatgactggggtgaagtcgtaacaaggtagcc	Bacteria|Burkholderiaceae|Ralstonia|Ralstonia+pickettii	AY741342	unieuk.1854	Bacteria
gtcacaccatgggagtgggttttgccagaagtagttagcctaaccgtaaggggggcgattaccacggcagggttcatgactggggtgaagtcgtaacaaggtaacc	Bacteria|Burkholderiaceae|Ralstonia|Ralstonia+solanacearum	EF016361	unieuk.1855	Bacteria
gtcacaccatgggagtgggctttaccagaagtagttagcctaaccgcaaggagggcgattaccacggtagggttcatgactggggtgaagtcgtaacaaggtagcc	Bacteria|Burkholderiaceae|Ralstonia|Ralstonia+syzygii	AB021403	unieuk.1856	Bacteria
gtcacgccacggaagtcagtcttcccggaagccctcgggctaacccgcaagggaggcagaggacgatgggaaggctggcaactggggcgaa	Bacteria|Burkholderiaceae|Thermothrix|Thermothrix+azorensis	GU233444	unieuk.1858	Bacteria
gtcacaccatgggagtgggttttgccagaagtagttagcctaaccgcaaggagggcgattaccacggcagggttcatgactggggtgaagtcgtaacaaggtagcc	Bacteria|Burkholderiaceae|Wautersia|Wautersia+numazuensis	AB104447	unieuk.1860	Bacteria
gtcacaccatgggagcgggttctgccagaagtagttagcctaaccgcaaggagg	Bacteria|Burkholderiales|Aquabacterium|Aquabacterium+citratiphilum	AF035050	unieuk.1863	Bacteria
gtcacaccatgggagcgggttccgccagaagtagttagcctaaccgcaaggagg	Bacteria|Burkholderiales|Aquabacterium|Aquabacterium+commune	AF035054	unieuk.1864	Bacteria
gtcacaccatgggagcgggttctgccagaagtagttagcctaaccgcaaggagggcgattaccacggcagggttcgtgactggggtgaagtcgtatcaa	Bacteria|Burkholderiales|Aquabacterium|Aquabacterium+fontiphilum	EF626687	unieuk.1865	Bacteria
gtcacaccatgggagcgggttctgccagaagtgggtagcctaaccgcaaggagggcgcttaccacggcagggttcgtgactggggttagtcgtaatc	Bacteria|Burkholderiales|Aquabacterium|Aquabacterium+limnoticum	GU319965	unieuk.1866	Bacteria
gtcacaccatgggagcgggttctgccagaagtagttagcctaaccgcaaggagg	Bacteria|Burkholderiales|Aquabacterium|Aquabacterium+parvum	AF035052	unieuk.1867	Bacteria
gtcacaccatgggagcgggttctgccagaagtagttagcctaaccgcaaggagggcgattaccacggcagggttcgtgactggggtg	Bacteria|Burkholderiales|Aquincola|Aquincola+tertiaricarbonis	DQ656489	unieuk.1869	Bacteria
gtcacaccatgggagcgggttctgccagaagtagttagcctaaccgcaaggagggcgattaccacggcagggttcgtgactggggtgaagtcgtaacaaggtagcc	Bacteria|Burkholderiales|Ideonella|Ideonella+dechloratans	X72724	unieuk.1871	Bacteria
gtcacaccatgggagcgggttctgccagaagtagttagcctaaccgcaaggagggcgattaccacggcagggttcgtgactggggtgaagtcgta	Bacteria|Burkholderiales|Inhella|Inhella+fonticola	HM013811	unieuk.1873	Bacteria
gtcacaccatgggagcgggttccgccagaagtagttagcctaaccgcaaggagggcgattaccacggcggggttcgtgactggggtgaagtcgtacaagg	Bacteria|Burkholderiales|Inhella|Inhella+inkyongensis	DQ664238	unieuk.1874	Bacteria
gtcacaccatgggagcgggttccgccagaagtagttagcctaaccgcaaggagggcgattaccacggcggggttcgtgactggggtgaagtcgtaacaaggta	Bacteria|Burkholderiales|Leptothrix|Leptothrix+discophora	L33975	unieuk.1876	Bacteria
gtcacaccatgggagcgggttctgccagaagtagttagcctaaccgcaaggagggcgattaccacggcagggttcgtgactggggtgaagtcgtaacaaggtagcc	Bacteria|Burkholderiales|Leptothrix|Leptothrix+mobilis	X97071	unieuk.1877	Bacteria
gtcacaccatgggagcgggttctgccagaagtagttagcctaaccgcaaggagggcgattaccacggcagggttcgtgactggggtgaagccgtaacaaggtagcc	Bacteria|Burkholderiales|Methylibium|Methylibium+petroleiphilum	AF176594	unieuk.1879	Bacteria
gtcacaccatgggagcgggttctgccagaagtagttagcctaaccgcaaggagggcgattaccacggcagggttcgtgactggggtgaagtcgtaacaaggtaaac	Bacteria|Burkholderiales|Mitsuaria|Mitsuaria+chitosanitabida	AB006851	unieuk.1881	Bacteria
gtcacaccatgggagcgggttctgccagaagtagttagcctaaccgcaaggagggcgattaccacggcagggt	Bacteria|Burkholderiales|Paucibacter|Paucibacter+toxinivorans	AY515390	unieuk.1883	Bacteria
gtcacaccatgggagcgggttctgccagaagtagttagcctaaccgcaaggggggcgattaccacggcagggttcgtgactggggtgaagtcgtacaa	Bacteria|Burkholderiales|Piscinibacter|Piscinibacter+aquaticus	DQ664244	unieuk.1885	Bacteria
gtcacaccatgggagcgggttctgccagaagtagtcagcctaaccgcaaggagggcgattaccactgcagggttcgtgactggggtgaagtcgtaacaaggtagcc	Bacteria|Burkholderiales|Rivibacter|Rivibacter+subsaxonicus	AM774413	unieuk.1887	Bacteria
gtcacaccatgggagcgggttctgccagaagtagttagcctaaccgcaaggagggcgattaccacggcagggttcgtgactggggtgaagtcgtaacaaggtagcc	Bacteria|Burkholderiales|Rubrivivax|Rubrivivax+benzoatilyticus	AJ888903	unieuk.1889	Bacteria
gtcacaccatgggagcgggttctgccagaagtagttagcctaaccgcaaggagggcgattaccacggcagggttcgtgactggggtg	Bacteria|Burkholderiales|Rubrivivax|Rubrivivax+gelatinosus	D16213	unieuk.1890	Bacteria
gtcacaccatgggagcgggttctgccagaagtagttagcctaaccgcaaggaggg	Bacteria|Burkholderiales|Sphaerotilus|Sphaerotilus+hippei	GU591795	unieuk.1892	Bacteria
gtcacaccatgggagcgggtctcgccagaagtagttagcctaaccgcaaggagggcga	Bacteria|Burkholderiales|Sphaerotilus|Sphaerotilus+montanus	EU636006	unieuk.1893	Bacteria
gtcacaccatgggagcgggttctgccagaagtagttagcctaaccgcaaggagggcgattaccacggcagggttcgtgactggggtgaagtcgtaacaaggtagcc	Bacteria|Burkholderiales|Sphaerotilus|Sphaerotilus+natans	FR749902	unieuk.1894	Bacteria
gtcacaccatgggagcgggttctgccagaagtagttagcctaaccgcaaggagggcgattaccacggcagggttcgtgactgg	Bacteria|Burkholderiales|Sphaerotilus|Sphaerotilus+natans subsp. sulfidivorans	FJ871054	unieuk.1895	Bacteria
gtcacaccatgggagcgggttctgccagaagtgggtagcctaaccgcaaggagggcgcttaccacggcagggttcgtgactggggtgaagtcgtaacaaggtagcc	Bacteria|Burkholderiales|Tepidimonas|Tepidimonas+aquatica	AY324139	unieuk.1897	Bacteria
gtcacaccatgggagtgggttctgccagaagtgggtagcctaaccggcgacggagggcgcttaccacggcagggttcatgactggggtgaagtcgtaacaaggtagcc	Bacteria|Burkholderiales|Tepidimonas|Tepidimonas+ignava	AF177943	unieuk.1898	Bacteria
gtcacaccatgggagtgggttctgccagaagtaggtagcctaaccgcaaggagggcgcttaccacggcagggttcatgactggggtgaagtcgtac	Bacteria|Burkholderiales|Tepidimonas|Tepidimonas+taiwanensis	AY845054	unieuk.1899	Bacteria
gtcacaccatgggagcgggttctgccagaagtaggtagcctaaccgtttggagggcgcttaccacggcagggttcgtgactggggtgaagtcgtaacaaggtagcc	Bacteria|Burkholderiales|Tepidimonas|Tepidimonas+thermarum	AM042693	unieuk.1900	Bacteria
gtcacaccatgggagtgggtttcaccagaagtgggtagcctaaccgcaaggggggcgcttaccacgg	Bacteria|Burkholderiales|Thiobacter|Thiobacter+subterraneus	AB180657	unieuk.1902	Bacteria
gtcacaccatggaagtggggtttaccagaagtagttagcttaaccgcaaggggggcgattaccacggtaggcttcatgactgg	Bacteria|Burkholderiales|Thiomonas|Thiomonas+arsenitoxydans	AM492684	unieuk.1904	Bacteria
gtcacaccatggaagtggggtttaccagaagtagttagcttaaccgcaaggagggcgattaccacggtaggcttcatgactggggtgaagtcgtaa	Bacteria|Burkholderiales|Thiomonas|Thiomonas+bhubaneswarensis	DQ092334	unieuk.1905	Bacteria
gtcacaccatgggagtggggtttaccagaagtagttagcctaaccgcaaggagggcgattaccacggtaggcttcatgactggggtgaag	Bacteria|Burkholderiales|Thiomonas|Thiomonas+delicata	AB245481	unieuk.1906	Bacteria
gtcacaccatggaagtggggtttaccagaagtagttagcttaaccgcaagg	Bacteria|Burkholderiales|Thiomonas|Thiomonas+intermedia	AY455809	unieuk.1907	Bacteria
gtcacaccatgggagcgggttctgccagaagtagttagcttaaccgtaaggagggcgactaccacggcagggttcgtgactggggtgaagtcgtaacaaggtagcc	Bacteria|Burkholderiales|Thiomonas|Thiomonas+islandica	EU625663	unieuk.1908	Bacteria
gtcacaccatgggagtggggtctaccagaagtagttagcctaaccgcaaggagggcgactaccacggtaggcttcatgactggggtgaagtcgtacagggg	Bacteria|Burkholderiales|Thiomonas|Thiomonas+thermosulfata	GU233443	unieuk.1909	Bacteria
gtcacaccatgggagcgggttctgccagaagtagttagcctaaccgcaaggagggcgattaccacggcagggttcgtgactggggtgaagtcgtaacaaggtagcc	Bacteria|Burkholderiales|Xylophilus|Xylophilus+ampelinus	AJ420330	unieuk.1911	Bacteria
gtcacaccatgggagttgggggcacccgaagccggtggcctaacccgggaagggagggagccgtcgaaggtgaacccaatgactggggtgaagtcgtaacaaggtagcc	Bacteria|Caldicoprobacteraceae|Caldicoprobacter|Caldicoprobacter+algeriensis	GU216701	unieuk.1914	Bacteria
gtcacaccatgggagttgggggcacccgaagccggtggcctaacccggaaagggagggagcctcgaaggtgaacccaatgactggggtg	Bacteria|Caldicoprobacteraceae|Caldicoprobacter|Caldicoprobacter+oshimai	AB450762	unieuk.1915	Bacteria
gtcacgtcatgggagttggaaacacctgaagtcggtgacctaaccgcaaggagggagctgcctagggtgggtccgatgactgggacg	Bacteria|Caldilineaceae|Caldilinea|Caldilinea+aerophila	AB067647	unieuk.1918	Bacteria
gtcacgtcatgggagttggaaacacctgaagtcggtgacccaaccgcaaggag	Bacteria|Caldilineaceae|Caldilinea|Caldilinea+tarbellica	HM134893	unieuk.1919	Bacteria
gtcacaccacccgagttgcgtgcacccgaagtggctcggtgagtcacgaaggtgtgcgtgatgaggagggtgaag	Bacteria|Caldisericaceae|Caldisericum|Caldisericum+exile	AB428365	unieuk.1922	Bacteria
gtcacaccatgggagtagaactcattcgaagcggggatgctaaagtagctaccttccacagtggattcagcgactggggtgaagtcgtaacaaggtaccc	Bacteria|Campylobacteraceae|Arcobacter|Arcobacter+butzleri	AY621116	unieuk.1925	Bacteria
gtcacaccatgggagttgaactcattcgaagcggggatgctaaagtagctaccttccacagtggattcagcgactggggtgaagtcgtaacaaggtaacc	Bacteria|Campylobacteraceae|Arcobacter|Arcobacter+cibarius	AJ607391	unieuk.1926	Bacteria
gtcacaccatgggagtcgaactcattcgaagcggggatgctaaaatagctaccttccacagtggatttggcgactgggg	Bacteria|Campylobacteraceae|Arcobacter|Arcobacter+cryaerophilus	L14624	unieuk.1927	Bacteria
gtcacaccatgggagttgaactcattcgaagcggggatgctaaagtagctaccttccacagtgg	Bacteria|Campylobacteraceae|Arcobacter|Arcobacter+defluvii	HQ115595	unieuk.1928	Bacteria
gtcacaccatgggagttgatttcactcgaagcggggatgctaagatagctaccctccacagtgg	Bacteria|Campylobacteraceae|Arcobacter|Arcobacter+halophilus	AF513455	unieuk.1929	Bacteria
gtcacaccatgggagttgatttcactcgaagcggggatgctaagatagctaccctcctcag	Bacteria|Campylobacteraceae|Arcobacter|Arcobacter+marinus	EU512920	unieuk.1930	Bacteria
gtcacaccatgggagttgatttcactcgaagcagggatgttaagataactaccttccacagtgg	Bacteria|Campylobacteraceae|Arcobacter|Arcobacter+molluscorum	FR675874	unieuk.1931	Bacteria
gtcacaccatgggagttgatttcactcgaagcagggatgctaagatagctaccttccacagtggaatcagcgactggggtgaagtcgtaacaggg	Bacteria|Campylobacteraceae|Arcobacter|Arcobacter+mytili	EU669904	unieuk.1932	Bacteria
gtcacaccatgggagttsaattcattcgaagcggggatgctaaaatagctaccttccacagtggatttagygactgggg	Bacteria|Campylobacteraceae|Arcobacter|Arcobacter+nitrofigilis	L14627	unieuk.1933	Bacteria
gtcacaccatgggagtcgaactcattcgaagcggggatgctaaagtagctaccttccacagtggatttggcgactgggg	Bacteria|Campylobacteraceae|Arcobacter|Arcobacter+skirrowii	L14625	unieuk.1934	Bacteria
gtcacaccatgggagttgattgtgctttaagccagaatactaaaatagtta	Bacteria|Campylobacteraceae|Campylobacter|Campylobacter+canadensis	EF621894	unieuk.1936	Bacteria
gtcacaccatgggagttgatttcactcgaagaggggatgctaaatcggctactctccac	Bacteria|Campylobacteraceae|Campylobacter|Campylobacter+cuniculorum	DQ400345	unieuk.1937	Bacteria
gtcacaccatgggagttgatttcactcgaagtggaaatactaaactagttatcccccacagtggaatcagcgactggggtgagtcgtaaca	Bacteria|Campylobacteraceae|Campylobacter|Campylobacter+helveticus	U03022	unieuk.1938	Bacteria
gtcacaccatgggagttgatttcactcgaagcggggatgcaaaatttgctaccctccacagtggaatca	Bacteria|Campylobacteraceae|Campylobacter|Campylobacter+hominis	AJ251584	unieuk.1939	Bacteria
gtcacaccatgggagttgatttcactcgaagtcggaatgctaaattagctaccgcccacagtggaatcagcgactg	Bacteria|Campylobacteraceae|Campylobacter|Campylobacter+hyointestinalis subsp. hyointestinalis	AF097689	unieuk.1940	Bacteria
gtcacaccatgggagttgatttcactcgaagcccaaataccaaactggttatggtccacagtggaatcagcgactg	Bacteria|Campylobacteraceae|Campylobacter|Campylobacter+hyointestinalis subsp. lawsonii	AF097685	unieuk.1941	Bacteria
gtcacaccatgggagttgatttcactcgaagtcggaatgctaaactagctaccgcccacagtggaatcagcgactggggtgaagtcgtaacaa	Bacteria|Campylobacteraceae|Campylobacter|Campylobacter+lanienae	AF043425	unieuk.1942	Bacteria
gtcacaccatgggagttgatttcactcgaagccggaatactaaactagttaccgtccacagtggaatcagcgactggggtgaagtcgtaacaaggtaacc	Bacteria|Campylobacteraceae|Campylobacter|Campylobacter+lari subsp. concheus	AM922330	unieuk.1943	Bacteria
gtcacaccatgggagttgatttcactcgaagccggaatactaaactagttaccgtccacagtggaatcagcgactggggtgaagtcgtaacaaggtaccc	Bacteria|Campylobacteraceae|Campylobacter|Campylobacter+lari subsp. lari	AY621114	unieuk.1944	Bacteria
gtcacaccatgggagttgatttcactcgaagtggaaatactaaactagttatcccccacagtggaatcagcgactggggtgaagtcgtaacaaggtaacc	Bacteria|Campylobacteraceae|Campylobacter|Campylobacter+peloridis	AM922331	unieuk.1945	Bacteria
gtcacaccatgggagttgatttcactcgaagcccaaataccaaattggttatggtccacagtggaatcagcgactggggtgaagtcgtaacaaggtaacc	Bacteria|Campylobacteraceae|Campylobacter|Campylobacter+sputorum subsp. sputorum	X67775	unieuk.1946	Bacteria
gtcacaccatgggagttgatttcactcgaagccggaatactaaactagttaccgtccacagtggaatcagcgactggggtgaagtcgtaacaaggtaacc	Bacteria|Campylobacteraceae|Campylobacter|Campylobacter+subantarcticus	AM933371	unieuk.1947	Bacteria
gtcacaccatggaagttgatctcactcgaagcagggatgctaaaatagctaccttccacagtggaatcagtaac	Bacteria|Campylobacteraceae|Campylobacter|Campylobacter+ureolyticus	L04321	unieuk.1948	Bacteria
gtcacaccatgggagttgatttcactcgaagccggaatactaaactagttaccgtccacagtggaatcagcgactggggtgaagtcgtaacaaggtaacc	Bacteria|Campylobacteraceae|Campylobacter|Campylobacter+volucris	FM883694	unieuk.1949	Bacteria
gtcacaccatgggagttgatttcactcgaagccggaatactagattagttaccgtccacagtggaattagcgactggggtg	Bacteria|Campylobacteraceae|Sulfurospirillum|Sulfurospirillum+arcachonense	Y11561	unieuk.1951	Bacteria
gtcacaccatgggagttgaattcacccgaagccgaatactaaactagttaccgaccacggtgggttcagcgactggggtgaagtcgtaacaaggtaacc	Bacteria|Campylobacteraceae|Sulfurospirillum|Sulfurospirillum+barnesii	AF038843	unieuk.1952	Bacteria
gtcacaccatgggagttgaattcacccgaagccggaatactaaactagttaccgaccacggtgggttcagcgactggggtg	Bacteria|Campylobacteraceae|Sulfurospirillum|Sulfurospirillum+deleyianum	Y13671	unieuk.1953	Bacteria
gtcacaccatgggagttgaattcacccgaagccggaatactaaactagttaccgaccacggtgggttcagcgactggggtgaagtcgtaacaaggtagcc	Bacteria|Campylobacteraceae|Sulfurospirillum|Sulfurospirillum+halorespirans	AF218076	unieuk.1954	Bacteria
gtcacaccatgggagttgaattcacccgaagccggaatactaaactagttaccgaccacggygggttcagcgactggggtgaagtcgtaacaaggtaacc	Bacteria|Campylobacteraceae|Sulfurospirillum|Sulfurospirillum+multivorans	X82931	unieuk.1955	Bacteria
gtcacaccatgggagtttgttgcaccagaagcaggtagcttaacttaggagggcgcttgccacggtgtggccgat	Bacteria|Cardiobacteriaceae|Cardiobacterium|Cardiobacterium+hominis	M35014	unieuk.1958	Bacteria
gtcacaccatgggagtttgttgcaccagaagcaggtagcttaacgaaagagggcgcttgccacggtgtggccgatgactggggtgaagtcgtaacaaggtaacc	Bacteria|Cardiobacteriaceae|Cardiobacterium|Cardiobacterium+valvarum	AF506987	unieuk.1959	Bacteria
gtcacaccatgggagtgggttgcaccagaagtagctagcttatcagggcggttaccacggtgtgattcangactaggg	Bacteria|Cardiobacteriaceae|Suttonella|Suttonella+indologenes	M35015	unieuk.1961	Bacteria
gtcacaccatgggagtgggttgcaccagaagtagctagcttatcagggcggttaccacggtgtgattcataactggggtgaagtcgtaacaaggtaacc	Bacteria|Cardiobacteriaceae|Suttonella|Suttonella+ornithocola	AJ717394	unieuk.1962	Bacteria
gtcacaccacgagagtctggaacacccgaagtcggtggagtaaccccttatggggagctagccgccgaaggtgggctggatgattggggtgaagtcgtaacaaggtagcc	Bacteria|Carnobacteriaceae|Alkalibacterium|Alkalibacterium+iburiense	AB188091	unieuk.1965	Bacteria
gtcacaccacgagagtttggaacacccgaagtcggtcgagtaacccttttagggagctagccgccgaaggtgggctggatgattggggtgaagtcgtaacaaggtagcc	Bacteria|Carnobacteriaceae|Alkalibacterium|Alkalibacterium+indicireducens	AB268549	unieuk.1966	Bacteria
gtcacaccacgagagtttggaacacccgaagtcggtcgagtaacccttttacgagggagctagccgccgaaggtgggctggatgattggggtgaagtcgtaacaaggtagcc	Bacteria|Carnobacteriaceae|Alkalibacterium|Alkalibacterium+kapii	AB294171	unieuk.1967	Bacteria
gtcacaccacgagagtttggaacacccgaagtcggtcgagtaacccttttagggagctagccgccgaaggtgggctggatgattggggtgaagtcgtaacaaggtagcc	Bacteria|Carnobacteriaceae|Alkalibacterium|Alkalibacterium+olivapovliticus	AF143511	unieuk.1968	Bacteria
gtcacaccacgagagtttggaacacccgaagtcggtcgagtaaccntttnagggagctagccgccgaaggtgggctggatgattggggtgaagtcgtaacaaggtagcc	Bacteria|Carnobacteriaceae|Alkalibacterium|Alkalibacterium+pelagium	AB294166	unieuk.1969	Bacteria
gtcacaccacgagagtttggaacacccgaagtcggtcgagtaacccttttagggagctagccgccgaaggtgggctggatgattggggtgaagtcgtaacaaggtagcc	Bacteria|Carnobacteriaceae|Alkalibacterium|Alkalibacterium+psychrotolerans	AB125938	unieuk.1970	Bacteria
gtcacaccacgagagtttgtaacacccgaagtcggtagggtaaccctttattgggagccagccgccgaaggtgggatggatgattggggtgaagtcgtaacaagg	Bacteria|Carnobacteriaceae|Alkalibacterium|Alkalibacterium+putridalgicola	AB294167	unieuk.1971	Bacteria
gtcacaccacgagagtttgtaacacccgaagtcggtagggtaaccctttactgggagccagccgccgaaggtgggatggatgattggggtgaagtcgtaacaaggtagcc	Bacteria|Carnobacteriaceae|Alkalibacterium|Alkalibacterium+subtropicum	AB555562	unieuk.1972	Bacteria
gtcactaccacgagagtttggaactacccgaagtcggtcgagtaacccttttagggagctagccgccgaaggtgggctggatgattggggtgaagtcgtaacaaggtagcc	Bacteria|Carnobacteriaceae|Alkalibacterium|Alkalibacterium+thalassium	AB294165	unieuk.1973	Bacteria
gtcacaccacgagagttcgtaacacccgaagccggcgaggtaacccgcaagggagccagctgtcgaaggtgggatggatgattggggtgaagtcgtaacaaggtagcc	Bacteria|Carnobacteriaceae|Allofustis|Allofustis+seminis	AJ410303	unieuk.1975	Bacteria
gtcacaccacgagagtctgaaacacccgaagccggccgggcaaccatttggagccagccgtcgaaggtgggttggatgattggggtnaagtcgtaacaaggtagcc	Bacteria|Carnobacteriaceae|Alloiococcus|Alloiococcus+otitis	X59765	unieuk.1977	Bacteria
gtcacaccacgagagtttgtaacacccaaagtcggtgaggtaacccttctgggagccagccgcctaaggtgggatagatgattggggtgaagtcgtaacaaggtagcc	Bacteria|Carnobacteriaceae|Atopobacter|Atopobacter+phocae	Y16546	unieuk.1979	Bacteria
gtcacaccacgagagtctgtaacacccgaagtcggtgcggcaacccttacgggagccagccgccgaaggtgggatggatgatt	Bacteria|Carnobacteriaceae|Atopococcus|Atopococcus+tabaci	AJ634917	unieuk.1981	Bacteria
gtcacaccacgagagtccgtaacacccgaagccggtggggcaacccttaggggagctagccgtcgaaggtgggatggatgattggggtgaagtcgtaacaaggtagcc	Bacteria|Carnobacteriaceae|Atopostipes|Atopostipes+suicloacalis	AF445248	unieuk.1983	Bacteria
gtcacnccacgagagtttgtaacacccgaagccggtgaggtaaccttttaggagccagccgtctaaggtgggatagataatnggg	Bacteria|Carnobacteriaceae|Carnobacterium|Carnobacterium+divergens	M58816	unieuk.1985	Bacteria
gtcacaccacgagagtttgtaacacccgaagtcggtgaggtaacccttttgggagccagccgcctaaggtgggatagataattggggtgaagtcgtaacaaggtaacc	Bacteria|Carnobacteriaceae|Carnobacterium|Carnobacterium+funditum	S86170	unieuk.1986	Bacteria
gtcacaccacgagagtttgtaacacccgaagccggtgaggtaaccttttaggagccagccgtctaaggtgggatagataattggggtgaagtcgtaacaaggtagcc	Bacteria|Carnobacteriaceae|Carnobacterium|Carnobacterium+gallinarum	AJ387905	unieuk.1987	Bacteria
gtcacaccacgagagtttgtaagagccgaagtcggtgaggtaacccttttgggagccagccgcctaaggtgggacagataattggggtgaagtcgtaacaaggtagcc	Bacteria|Carnobacteriaceae|Carnobacterium|Carnobacterium+inhibens	Z73313	unieuk.1988	Bacteria
gtcacaccacgagagtttgtaacacccgaagtcggtgaggtaaccctttgggagccagccgcc	Bacteria|Carnobacteriaceae|Carnobacterium|Carnobacterium+jeotgali	EU817500	unieuk.1989	Bacteria
gtcacaccacgagagtttgtaacacccgaagccggtgaggtaaccttttaggagccagccgtctaaggtgggataganaatnngg	Bacteria|Carnobacteriaceae|Carnobacterium|Carnobacterium+maltaromaticum	M58825	unieuk.1990	Bacteria
gtcacaccacgagagtttgtaacacccgaagtcggtgaggtaacccttttgggagccagccgcctaaggtgggatagataattggggtgaagtcgtaacaaggagc	Bacteria|Carnobacteriaceae|Carnobacterium|Carnobacterium+mobile	AB083414	unieuk.1991	Bacteria
gtcacaccacgagagtttgtaacacccgaagtcggtgaggtaacccttttgggagccagccgcctaaggtgggacagataattggggtgaa	Bacteria|Carnobacteriaceae|Carnobacterium|Carnobacterium+pleistocenium	AF450136	unieuk.1992	Bacteria
gtcacaccacgagagtttgtaacacccgaagtcggtgaggtaacccttttgggagccagccggcctaaggtgggacagataattggggtgaag	Bacteria|Carnobacteriaceae|Carnobacterium|Carnobacterium+viridans	AF425608	unieuk.1993	Bacteria
gtcacaccacgagagtttctaacacccaaagtcggtgaggtaaccttcgggagccagccgcctaaggtgggacagataattggggtgaagtcgtaacaaggtagcc	Bacteria|Carnobacteriaceae|Desemzia|Desemzia+incerta	Y17300	unieuk.1995	Bacteria
gtcacaccacgagagtttgaaacacccgaagtcggccggccaaccctatgggaggcagccgtcgaaggtgggttgaatgattggggtgaagtcgtaacaaggtagcc	Bacteria|Carnobacteriaceae|Dolosigranulum|Dolosigranulum+pigrum	X70907	unieuk.1997	Bacteria
gtcacaccacgagagtttgtaacacccaaagtcggtgaggtaaccttacggagccagccgcctaaggttgggatagattgattggggttgaaattcgttaacaaggttagccc	Bacteria|Carnobacteriaceae|Granulicatella|Granulicatella+elegans	AF016390	unieuk.1999	Bacteria
gtcacaccacgagagtttgtaacacccgaagccggtgaggtaaccttttaggagccagccgtctaaggtgggatagataattggggtgaagtccgtaacaaggtagcc	Bacteria|Carnobacteriaceae|Isobaculum|Isobaculum+melis	AJ302648	unieuk.2001	Bacteria
gtcacaccacgagagtctgtaacacccgaagtcggtggggtaacccttaggggaacta	Bacteria|Carnobacteriaceae|Lacticigenium|Lacticigenium+naphtae	AB430339	unieuk.2003	Bacteria
gtcacaccacgagagtctgtaacacccgaagtcggtagggtaacccttttgggagccagccgccgaaggtgggatggatgattgtgggtgtaagttcgtctaacaaggtagcc	Bacteria|Carnobacteriaceae|Marinilactibacillus|Marinilactibacillus+piezotolerans	AB247277	unieuk.2005	Bacteria
gtcacaccacgagagtctgtaacacccgaagtcggtagggtaacccttttgggagccagccgccgaaggtgggatggatgattgg	Bacteria|Carnobacteriaceae|Marinilactibacillus|Marinilactibacillus+psychrotolerans	AB083406	unieuk.2006	Bacteria
gtcacaccacgagagtctgtaacacccaaagtcggtgaggtaaccttcgggagccagccgcctaaggtgggatggataattggggtgaagtcgtaacaaggtagcc	Bacteria|Carnobacteriaceae|Pisciglobus|Pisciglobus+halotolerans	GU459067	unieuk.2008	Bacteria
gtcacaccacgagagtttgtaacacccgaagtcggtgaggtaacctttttggagccagccgcctaaggtgggacagatgattggggtgaagtcgtaacaaggtagcc	Bacteria|Carnobacteriaceae|Trichococcus|Trichococcus+collinsii	AJ306612	unieuk.2010	Bacteria
gtcacaccacgagagtttgtaacacccgaagtcggtgaggtaacctttatggagccagccgccta	Bacteria|Carnobacteriaceae|Trichococcus|Trichococcus+flocculiformis	AJ306611	unieuk.2011	Bacteria
gtcacaccacgagagtttgtaacacccgaagtcggtgaggtaacctttttggagccagccgcctaaggtgggacagatgattggggtgaagtcgtaacaaggtagcc	Bacteria|Carnobacteriaceae|Trichococcus|Trichococcus+palustris	AJ296179	unieuk.2012	Bacteria
gtcacaccacgagagtttgtaacacccgaagtcggtgaggtaacctttttggagccagccgcctaaggtgggacagatgattggggtgaagtcgtaacaaggtagcc	Bacteria|Carnobacteriaceae|Trichococcus|Trichococcus+pasteurii	X87150	unieuk.2013	Bacteria
gtcacaccacgagagtttgtaacacccgaagtcggtgaggtaacctttttggagccagccgcctaaggtgggacagatgattggggtgaa	Bacteria|Carnobacteriaceae|Trichococcus|Trichococcus+patagoniensis	AF394926	unieuk.2014	Bacteria
gtcacgtcacgaaagtcggtaacacccgaagccggtggcctaaccccttgtgggagggagccgtcgaaggtgggaccggcgattgggacg	Bacteria|Catenulisporaceae|Catenulispora|Catenulispora+acidiphila	AJ865857	unieuk.2017	Bacteria
gtcacgtcacgaaagtcggtaacacccgaagccggtggcctaacccttgtggagggagccgtcgaaggtgggaccggcgattgggacgaagtcgtaacaaggtagcc	Bacteria|Catenulisporaceae|Catenulispora|Catenulispora+rubra	AB180773	unieuk.2018	Bacteria
gtcacgtcacgaaagtcggtaacacccgaagccggtggcctaacccttgtggagggagccgtcgaaggtgggaccggcgattgggacgaagtcgtaacaaggtagcc	Bacteria|Catenulisporaceae|Catenulispora|Catenulispora+subtropica	AB327248	unieuk.2019	Bacteria
gtcacgtcacgaaagtcggtaacacccgaagccggtggcctaacccttgtggagggagccgtcgaaggtgggaccggcgattgggacgaagtcgtaacaaggtagcc	Bacteria|Catenulisporaceae|Catenulispora|Catenulispora+yoronensis	AB327250	unieuk.2020	Bacteria
gtcacaccatgggagttggttctacccgaaggcgctgcgctaacccgtaagggaggcaggcgaccacggtagggtcagcgactggggtgaagtcgtaaca	Bacteria|Caulobacteraceae|Asticcacaulis|Asticcacaulis+benevestitus	AM087199	unieuk.2023	Bacteria
gtcacaccatgggagttggttctacccgaaggcgctgcgctaaccgcaaggaggcaggcgaccacggtagggtcagcgactggggtgaagtcgtaacaaggtagcc	Bacteria|Caulobacteraceae|Asticcacaulis|Asticcacaulis+biprosthecium	AJ247193	unieuk.2024	Bacteria
gtcacaccatgggagttgggtttacccgaaggtcgtgcgctaaccgcaaggaggcagcgaaccacggtaggctcagcgactggggtgaagtcgtaacaaggtagcc	Bacteria|Caulobacteraceae|Asticcacaulis|Asticcacaulis+excentricus	AJ247194	unieuk.2025	Bacteria
gtcacaccatgggagttggttctacccgaaggcgctgcgctaaccgcaaggaggcaggcgaccacggtagggtcagcgactggggtgaagtcgtaacaaggtagcc	Bacteria|Caulobacteraceae|Asticcacaulis|Asticcacaulis+taihuensis	AY500141	unieuk.2026	Bacteria
gtcacaccatgggagttggttctacccgaaggcgctgcgctaacccgcaagggaggcaggcgaccacggtagggtcagcgactggggtgaagtcgtaacaaggtagcc	Bacteria|Caulobacteraceae|Brevundimonas|Brevundimonas+alba	AJ227785	unieuk.2028	Bacteria
gtcacaccatgggagttggttctacccgaaggcgctgcgctgaccgcaaggaggcaggcgaccacggtagggtcagcgactggggtgaagtcgtaacaaggtagcc	Bacteria|Caulobacteraceae|Brevundimonas|Brevundimonas+aurantiaca	AJ227787	unieuk.2029	Bacteria
gtcacaccatgggagttggctttacccgaaggcgctgcgctaaccgcaaggaggcaggcgaccacggtagggtcagcgactggggtg	Bacteria|Caulobacteraceae|Brevundimonas|Brevundimonas+aveniformis	DQ372984	unieuk.2030	Bacteria
gtcacaccatgggagttggttctacccgaaggcgctgcgctgaccgcaagggggcaggcgaccacggtagggtcagcgactggggtgaagtcgtaacaaggtagcc	Bacteria|Caulobacteraceae|Brevundimonas|Brevundimonas+bacteroides	AJ227782	unieuk.2031	Bacteria
gtcacaccatgggagttggttctacccgaaggcgctgcgctaaccgcaagggggcaggcgacc	Bacteria|Caulobacteraceae|Brevundimonas|Brevundimonas+basaltis	EU143355	unieuk.2032	Bacteria
gtcacaccatgggagttggttctacccgaaggcgatgcgctaacccgcaaggaggcagtcgaccacggtagggtcagcgactggggtgaagtcgtaacaaggtagcc	Bacteria|Caulobacteraceae|Brevundimonas|Brevundimonas+bullata	D12785	unieuk.2033	Bacteria
gtcacaccatgggagttggtcctacccgaaggcggtgcgctaaccagcaatggaggcagccgaccacggtagggccagcgactggggtgaagtcgtaacaaggtagcc	Bacteria|Caulobacteraceae|Brevundimonas|Brevundimonas+diminuta	AB021415	unieuk.2034	Bacteria
gtcacaccatgggagttggttctacccgaaggcgatgcgctaaccgcaaggagg	Bacteria|Caulobacteraceae|Brevundimonas|Brevundimonas+faecalis	FR775448	unieuk.2035	Bacteria
gtcacaccatgggagttggttctacccgaaggcgctgcgctgaccgcaagggggcaggcgaccacggtagggtcagcgactggggtgaagtcgtaacaaggtagcc	Bacteria|Caulobacteraceae|Brevundimonas|Brevundimonas+intermedia	AJ227786	unieuk.2036	Bacteria
gtcacaccatgggagttggttctacccgaaggtggtgcgctaaccgcaaggaggcagccaaccacggtagggtcagcgactggggtgaagtcgtaacaaggtagcc	Bacteria|Caulobacteraceae|Brevundimonas|Brevundimonas+kwangchunensis	AY971368	unieuk.2037	Bacteria
gtcacaccatgggagttggttctacccgaaggcggtgcgctaaccagcaatggaggcagccgaccacggtagggtcagcgactggggtgaagtcgtaacaaggtagcc	Bacteria|Caulobacteraceae|Brevundimonas|Brevundimonas+lenta	EF363713	unieuk.2038	Bacteria
gtcacaccatgggagttggttctacccgaaggcgctgcgctgaccgcaagggggcaggcgaccacggtagggtcagcgactggggtgaagtcgtaacaaggtagcc	Bacteria|Caulobacteraceae|Brevundimonas|Brevundimonas+mediterranea	AJ227801	unieuk.2039	Bacteria
gtcacaccatgggagttggttctacccgaaggcggtgcgctaaccagcaatggaggcagccgaccacggtagggtcagcgactggggtgaagtcgtaacaaggtagcc	Bacteria|Caulobacteraceae|Brevundimonas|Brevundimonas+naejangsanensis	FJ544245	unieuk.2040	Bacteria
gtcacaccatgggagttggttctacccgaaggcgctgcgctgaccgcaaggaaggcaggcgaccacggtagggtcagcgactggggtgaagtcgtaacaaggtaacc	Bacteria|Caulobacteraceae|Brevundimonas|Brevundimonas+nasdae	AB071954	unieuk.2041	Bacteria
gtcacaccatgggagttggttctacccgaaggcggtgcgctaaccagcaatggaggcagccgaccacggtagggtcagcgactggggtgaagtcgtaacaaggtagcc	Bacteria|Caulobacteraceae|Brevundimonas|Brevundimonas+poindexterae	AJ227797	unieuk.2042	Bacteria
gtcacaccatgggagttggttctacccgaaggcgatgcgctaaccgcaaggaggcagtcgaccacggtagggtcagcgactggggtgaagtcgtaacaaggtagcc	Bacteria|Caulobacteraceae|Brevundimonas|Brevundimonas+staleyi	AJ227798	unieuk.2043	Bacteria
gtcacaccatgggagttggttctacccgaaggcgatgcgctaaccgcaaggaggcagtcgaccacggtagggtcagcgactggggtgaagtcgtaacaaggtagcc	Bacteria|Caulobacteraceae|Brevundimonas|Brevundimonas+subvibrioides	AJ227784	unieuk.2044	Bacteria
gtcacaccatgggagttggttctacccgaaggtggtgcgctaaccagcaatggaggcagccaaccacggtagggtcagcgactggggtgaagtcgtaacaaggtagcc	Bacteria|Caulobacteraceae|Brevundimonas|Brevundimonas+terrae	DQ335215	unieuk.2045	Bacteria
gtcacaccatgggagttggttctacccgaaggcggtgcgctaaccagcaatggaggcagccgaccacggtagggtcagccactggggtgaagtcgtaacaaggtagcc	Bacteria|Caulobacteraceae|Brevundimonas|Brevundimonas+vancanneytii	AJ227779	unieuk.2046	Bacteria
gtcacaccatgggagttggttctacccgaaggcgatgcgctaaccgcaagggggcagtcgaccacggtagggtcagcgactggggtgaagtcgtaacaaggtagcc	Bacteria|Caulobacteraceae|Brevundimonas|Brevundimonas+variabilis	AJ227783	unieuk.2047	Bacteria
gtcacaccatgggagttggttctacccgaaggcgctgcgctgaccgcaaggaggcaggcgaccacggtagggtcagcgactggggtgaagtcgtaacaaggtagcc	Bacteria|Caulobacteraceae|Brevundimonas|Brevundimonas+vesicularis	AJ227780	unieuk.2048	Bacteria
gtcacaccatgggagttggctttacccgaaggcggtgcgctaaccagcaatggaggcagccgaccacggtagggtcagcgactggggtgaagtcgtaacaaggtagcc	Bacteria|Caulobacteraceae|Caulobacter|Caulobacter+fusiformis	AJ227759	unieuk.2050	Bacteria
gtcacaccatgggagttggctttacccgaaggcggtgcgctaaccagcaatggaggcagccgaccacggtagggtcagcgactggggtgaagtc	Bacteria|Caulobacteraceae|Caulobacter|Caulobacter+ginsengisoli	AB271055	unieuk.2051	Bacteria
gtcacaccatgggagttggctctacccgaaggcgctgcgctaaccgcaagggggcaggcgaccacggtagggtcagcgactggggtgaagtcgtaacaaggtagcc	Bacteria|Caulobacteraceae|Caulobacter|Caulobacter+henricii	AJ227758	unieuk.2052	Bacteria
gtcacaccatgggagttggttctacccgaaggcgatgcgctaaccgcaaggaggcagtcgaccacggtagggtcagcgactggggtgaagtcgtaacaaggtagcc	Bacteria|Caulobacteraceae|Caulobacter|Caulobacter+mirabilis	AJ227774	unieuk.2053	Bacteria
gtcacaccatgggagttggctttacccgaaggcgctgcgctaaccgcaagggggcaggcgaccacggtagggtcagcgactggggtgaagtcgtaacaaggtagcc	Bacteria|Caulobacteraceae|Caulobacter|Caulobacter+segnis	AB023427	unieuk.2054	Bacteria
gtcacaccatgggagttggctttacccgaaggcgctgcgctaaccgcaagggggcaggcgaccacggtagggtcagcgactggggtgaagtcgtaacaaggtagcc	Bacteria|Caulobacteraceae|Caulobacter|Caulobacter+vibrioides	AJ009957	unieuk.2055	Bacteria
gtcacaccatgggagttggctttacccgaagacggtgcgctaacccgcaagggaggcagccggccacggtagggtcagcgactggggtgaagtcgtaacaaggt	Bacteria|Caulobacteraceae|Phenylobacterium|Phenylobacterium+composti	EU022524	unieuk.2057	Bacteria
gtcacaccatgggagttggttttacccgaaggcgatgcgctaaccgcaaggaggcagtccaccacggtagggtcagcgactggggtgaagtcgtaacaaggtagcc	Bacteria|Caulobacteraceae|Phenylobacterium|Phenylobacterium+conjunctum	AJ227767	unieuk.2058	Bacteria
gtcacaccatgggagttggctttacccgaaggcggtgcgctaaccagcaatggaggcagccgaccacggtagggtcagcgactggggtgaagtcgtaacaaggtagcc	Bacteria|Caulobacteraceae|Phenylobacterium|Phenylobacterium+falsum	AJ717391	unieuk.2059	Bacteria
gtcacaccatgggagttggttctacccgaaggcgatgcgctaaccgcaaggaggcagtcgaccacggtagggtcagcgactggggtgaatcgtaacaaggtagcc	Bacteria|Caulobacteraceae|Phenylobacterium|Phenylobacterium+haematophilum	AJ244650	unieuk.2060	Bacteria
gtcacaccatgggagttggttttacccgaaggcgatgcgctaaccgcaaggaggcagtgaccacggtagggtcagcgactggggtgaagtcgtaacaaggtagcc	Bacteria|Caulobacteraceae|Phenylobacterium|Phenylobacterium+immobile	Y18216	unieuk.2061	Bacteria
gtcacaccatgggagttggctttacccgaaggcggtgcgctaaccagcaatggaggcagccgaccacggtagggtcagcgactggggtgaa	Bacteria|Caulobacteraceae|Phenylobacterium|Phenylobacterium+koreense	AB166881	unieuk.2062	Bacteria
gtcacaccatgggagttggctttacccgaagacggtgcgctaacccgcaagggaggcagccggccacggtagggtcagcgactggggtgaagtcgtaacaaggtagcc	Bacteria|Caulobacteraceae|Phenylobacterium|Phenylobacterium+lituiforme	AY534887	unieuk.2063	Bacteria
gtcacaccatgggagttggctttacccgaaggcggtgcgctaaccagcaatggaggcagccgaccacggtagggtcagcgactggggtgaagtcgtaacagg	Bacteria|Caulobacteraceae|Phenylobacterium|Phenylobacterium+muchangponense	HM047736	unieuk.2064	Bacteria
gtcacaccatgggagtgggctgcaccagaagtagatagcttaacccttcggggagggcgtttaccacggtgtggttcatgactggggtgaagtc	Bacteria|Celerinatantimonadaceae|Celerinatantimonas|Celerinatantimonas+diazotrophica	DQ913890	unieuk.2067	Bacteria
gtcaagtcacgaaagtcggtaacacccgaagccggtggcccaacccttgtggagggagccgtcgaaggtgggactggcgattgggactaagtcgtaacaaggtagcc	Bacteria|Cellulomonadaceae|Actinotalea|Actinotalea+fermentans	X79458	unieuk.2070	Bacteria
gtcaagtcacgaaagtcggtaacacccgaagccggtggcccaaccccttgtgggagggagc	Bacteria|Cellulomonadaceae|Cellulomonas|Cellulomonas+aerilata	EU560979	unieuk.2072	Bacteria
gtcaagtcacgaaagtcggtaacacccgaagccggtggcccaacccttgtggggggagccgtcgaaggtgggactggcgattgggactaagtcgtaacaaggtagcc	Bacteria|Cellulomonadaceae|Cellulomonas|Cellulomonas+biazotea	X83802	unieuk.2073	Bacteria
gtcaagtcacgaaagtcggtaacagccgaagccggtggcccaacccttgggagggagccgtcgaaggtgggaccagcgattgggactaagtcgtaacaaggtatcc	Bacteria|Cellulomonadaceae|Cellulomonas|Cellulomonas+bogoriensis	X92152	unieuk.2074	Bacteria
gtcaagtcacgaaagtcggtaacacccgaagccggtggcccaacccttgtggagggagccgtcgaaggtgggaccagcgattgggact	Bacteria|Cellulomonadaceae|Cellulomonas|Cellulomonas+carbonis	HQ702749	unieuk.2075	Bacteria
gtcaagtcacgaaagtcggtaacacccgaagccggtggcccaacccttgtggagggagccgtcgaaggtgggactggcgattgggactaagtcgtaacaaggtagcc	Bacteria|Cellulomonadaceae|Cellulomonas|Cellulomonas+cellasea	X83804	unieuk.2076	Bacteria
gtcaagtcacgaaagtcggtaacacccgaagccggtggcccaacccttgtggggggagccgtcgaaggtgggactggcgattgggactaagtcgta	Bacteria|Cellulomonadaceae|Cellulomonas|Cellulomonas+chitinilytica	AB268586	unieuk.2077	Bacteria
gtcaagtcacgaaagtcggtaacacccgaagccggtggcccaaccttttaggggggagccgtcgaaggtgggactggcgattgggactaat	Bacteria|Cellulomonadaceae|Cellulomonas|Cellulomonas+composti	AB166887	unieuk.2078	Bacteria
gtcaagtcacgaaagtcggtaacacccgaagccggtggcccaacccttgtggggggagccgtcgaag	Bacteria|Cellulomonadaceae|Cellulomonas|Cellulomonas+denverensis	AY501362	unieuk.2079	Bacteria
gtcaagtcacgaaagtcggtaacacccgaagccggtggcccaacccttgtggggggagccgtcgaaggtgggactggcgattgggactaagtcgtaacaaggtagcc	Bacteria|Cellulomonadaceae|Cellulomonas|Cellulomonas+fimi	X83803	unieuk.2080	Bacteria
gtcaagtcatgaaagtcggtaacacccgaagccgatggcccaaccgcaaggggggagtcgtcgaaggtgggactggcgattaggactaagtcgtaacaaggtagcc	Bacteria|Cellulomonadaceae|Cellulomonas|Cellulomonas+flavigena	X79463	unieuk.2081	Bacteria
gtcaagtcacgaaagtcggtaacacccgaagcggtggcccaactcgtaagagagggagct	Bacteria|Cellulomonadaceae|Cellulomonas|Cellulomonas+humilata	X82449	unieuk.2082	Bacteria
gtcaagtcatgaaagtcggtaacaccgaagccgatggcccaaccttttggggggag	Bacteria|Cellulomonadaceae|Cellulomonas|Cellulomonas+phragmiteti	AM902253	unieuk.2083	Bacteria
gtcaagtcacgaaagtcggtaacacccgaagccggtggcccaacccttgtggagggagctgtcgaaggtgggactggcgattgggactaagtcgtacagggt	Bacteria|Cellulomonadaceae|Cellulomonas|Cellulomonas+terrae	AY884570	unieuk.2084	Bacteria
gtcaagtcacgaaagtcggtaacacccgaagccggtggcccaacccttgtggggggagccgtcgaaggtgggactggcgattgggactaagtcgtaacaaggtagcc	Bacteria|Cellulomonadaceae|Cellulomonas|Cellulomonas+uda	X83801	unieuk.2085	Bacteria
gtcaagtcacgaaagtcggtaacacccgaagccagtggcccaactcgtaagagagggagctgtcgaaggtgggactggcgattgggactaagtcgtaacaaggtagcc	Bacteria|Cellulomonadaceae|Cellulomonas|Cellulomonas+xylanilytica	AY303668	unieuk.2086	Bacteria
gtcaagtcacgaaagtcggtaacacccgaagccggtggcccaacccttgtggagggagctgtcgaaggtgggactggcgattgggactaagtcgtaacaaggtagcc	Bacteria|Cellulomonadaceae|Oerskovia|Oerskovia+enterophila	X83807	unieuk.2088	Bacteria
gtcaagtcacgaaagtcggtaacacccgaagccggtggcccaacccttgtggagggagctgtcgaaggtgggactggcgattgggactaagtcgtaacaaggtagcc	Bacteria|Cellulomonadaceae|Oerskovia|Oerskovia+jenensis	AJ314848	unieuk.2089	Bacteria
gtcaagtcacgaaagtcggtaacacccgaagccggtggcccaacccttgtggagggagctgtcgaaggtgggactggcgattgggactaagtcgtaacaaggtagcc	Bacteria|Cellulomonadaceae|Oerskovia|Oerskovia+paurometabola	AJ314851	unieuk.2090	Bacteria
gtcaagtcacgaaagtcggtaacacccgaagccggtggcccaacccttgtggagggagctgtcgaaggtgggactggcgattgggactaagtcgtaacaaggtagcc	Bacteria|Cellulomonadaceae|Oerskovia|Oerskovia+turbata	X79454	unieuk.2091	Bacteria
gtcaagtcacgaaagtcggtaacacccgaagccggtggcctaacccttgtggagggagccgtcgaaggtgggactggcgattgggactaagtcgt	Bacteria|Cellulomonadaceae|Paraoerskovia|Paraoerskovia+marina	AB445007	unieuk.2093	Bacteria
gtcaagtcatgaaagctggtaacacccgaagccggtgacttaacctttttggagagagccgtcgaaggtgggattggtgattgggactaagtcgtaacaaggtagcc	Bacteria|Cellulomonadaceae|Tropheryma|Tropheryma+whipplei	AF251035	unieuk.2095	Bacteria
gtcaagcgatggaagtcaggagtacctaatgtcggtgagccaaccctttggggggcagctgcctagggtaagcctggtaactggcgctaagtcgta	Bacteria|Chitinophagaceae|Balneola|Balneola+vulgaris	AY576749	unieuk.2098	Bacteria
gtcaagccatgaaagccggggggacctgaagtcggcaaccgcaaggaaccgcctagggtaaaatc	Bacteria|Chitinophagaceae|Chitinophaga|Chitinophaga+arvensicola	AM237311	unieuk.2100	Bacteria
gtcaagccatgaaagccggggggacctgaagtcggtaaccgcaaggagccgcctagggtaaaaccggtaattggggctaagtcgtaacaaggtaacc	Bacteria|Chitinophagaceae|Chitinophaga|Chitinophaga+eiseniae	FJ750951	unieuk.2101	Bacteria
gtcaagccatgaaagccggggggacctgaagtcggtaaccgcaaggaaccgcctagggtaaaatcggtaattggggctaagtcgtaacaaggtagcc	Bacteria|Chitinophagaceae|Chitinophaga|Chitinophaga+filiformis	AB078049	unieuk.2102	Bacteria
gtcaagccatgaaagccggggggacctgaagtcggcaaccgcaaggaaccgcctagggtaaaatcggtaattggggctaagtcgtaacaaggtagcc	Bacteria|Chitinophagaceae|Chitinophaga|Chitinophaga+ginsengisegetis	AB264798	unieuk.2103	Bacteria
gtcaagccatgaaagccggggggacctgaagtcggtaaccgtaaggaaccgcctagggtaaaatcggtaattggggctaagtcgtaacaagg	Bacteria|Chitinophagaceae|Chitinophaga|Chitinophaga+ginsengisoli	AB245374	unieuk.2104	Bacteria
gtcaagccatgaaagccggggggacctgaagtcggtaaccgcaaggagccgcctagggtaaaaccggtaattggggctaagtcgtaacaaggtagcc	Bacteria|Chitinophagaceae|Chitinophaga|Chitinophaga+japonensis	AB078055	unieuk.2105	Bacteria
gtcaagccatgaaagccggggggacctgaagtcggcaaccgcaaggagccgcctaggg	Bacteria|Chitinophagaceae|Chitinophaga|Chitinophaga+niabensis	EU714259	unieuk.2106	Bacteria
gtcaagccatgaaagccggggggacctgaagtcggcaaccgcaaggaaccgcctagg	Bacteria|Chitinophagaceae|Chitinophaga|Chitinophaga+niastensis	EU714260	unieuk.2107	Bacteria
gtcaagccatgaaagccggggggacctgaagtcggtaaccgcaaggaaccgcctagggtaaaatcggtaattggggctaagtcntaacaaggtnacc	Bacteria|Chitinophagaceae|Chitinophaga|Chitinophaga+pinensis	AF078775	unieuk.2108	Bacteria
gtcaagccatgaaagccggggggacctgaagtcggtaaccgtaaggagccgcctagggtaaaa	Bacteria|Chitinophagaceae|Chitinophaga|Chitinophaga+rupis	FM865977	unieuk.2109	Bacteria
gtcaagccatgaaagccggggggacctgaagtcggtaaccgcaaggaaccgcctagggtaaaatcggtaattggggctaagtcgtaacaaggtagcc	Bacteria|Chitinophagaceae|Chitinophaga|Chitinophaga+sancti	AB078066	unieuk.2110	Bacteria
gtcaagccatgaaagccggggggacctgaagtcggtaaccgcaaggagccgcctagggtaaaaccggtaattggggctaagtcgtaacaaggtagcc	Bacteria|Chitinophagaceae|Chitinophaga|Chitinophaga+skermanii	DQ062743	unieuk.2111	Bacteria
gtcaagccatgaaagccggggggacctgaagtcggcaaccgcaaggaaccgcctagggtaaaatcggtaattggggctaagtcgtaa	Bacteria|Chitinophagaceae|Chitinophaga|Chitinophaga+terrae	AB278570	unieuk.2112	Bacteria
gtcaagccatggaagctgggtgtacctaaagtcgataaccgcaaggagtcgcctagggtaaaactagtaactggggctaagtcgtaaa	Bacteria|Chitinophagaceae|Ferruginibacter|Ferruginibacter+alkalilentus	FJ177530	unieuk.2114	Bacteria
gtcaagccatggaagctgggtgtacctaaagtcgataaccgtaaggagtcgcctagggtaaaactagtaactggggctaagtc	Bacteria|Chitinophagaceae|Ferruginibacter|Ferruginibacter+lapsinanis	FJ177532	unieuk.2115	Bacteria
gtcaagccatgaaagccggggggacctgaagtcggtaaccgcaaggaactgcctagggtaaaactggtaattggggctaagtcgtaacaaggtaacc	Bacteria|Chitinophagaceae|Filimonas|Filimonas+lacunae	AB362776	unieuk.2117	Bacteria
gtcaagccatggaagctgggtgtacctaaagtcggtaaccgcaaggagccgcctagggtaaaactagtaactggggctaagtcgtaacaaggt	Bacteria|Chitinophagaceae|Flavisolibacter|Flavisolibacter+ginsengisoli	AB267477	unieuk.2119	Bacteria
gtcaagccatggaagctgggtgtacctaaagtcggtaaccgcaaggagccgcctaggtaaaactagtaactggggctaagtcgtaacaaggtagcc	Bacteria|Chitinophagaceae|Flavisolibacter|Flavisolibacter+ginsengiterrae	AB267476	unieuk.2120	Bacteria
gtcaagccatggaagccgggtgtacctaaagtcggtaaccgcaaggagccgcctagggtaaaactggtgactggggtaagtcg	Bacteria|Chitinophagaceae|Flavitalea|Flavitalea+populi	HM130561	unieuk.2122	Bacteria
gtcaagccatgggagccgggtgtacctaaagtcggtaaccgcaaggagctgcctagggtaaaactgg	Bacteria|Chitinophagaceae|Hydrotalea|Hydrotalea+flava	FN665659	unieuk.2124	Bacteria
gtcaagccatggaagctgggtgtacctaaagtcggtaaccgcaaggagccgccta	Bacteria|Chitinophagaceae|Lacibacter|Lacibacter+cauensis	EU521690	unieuk.2126	Bacteria
gtcaagccatgaaagccgggtgtacctgaagtcggtaaccgcaaggagctgcctagggtaaaactggtaattggggctaagtcgtacc	Bacteria|Chitinophagaceae|Niabella|Niabella+aurantiaca	DQ457019	unieuk.2128	Bacteria
gtcaagccatgaaagccgggtgtacctaaagtcggtaaccgtaaggagctgcctagggtaaaactggtaattggggctaagtcgtaca	Bacteria|Chitinophagaceae|Niabella|Niabella+ginsengisoli	EU616816	unieuk.2129	Bacteria
gtcaagccatgaaagccgggtgtacctgaagtcggtaaccgtaaggagctgcct	Bacteria|Chitinophagaceae|Niabella|Niabella+soli	EF592608	unieuk.2130	Bacteria
gtcaagccatgaaagccgggtgtacctgaagtcggtaaccgtaaggaagctgagtttgaacaa	Bacteria|Chitinophagaceae|Niabella|Niabella+tibetensis	GU291295	unieuk.2131	Bacteria
gtcaagccatggaagctgggtgtacctaaagtcggtaaccgcaaggagccgcctagggtaaaactagtgactggggctaagtcg	Bacteria|Chitinophagaceae|Niastella|Niastella+koreensis	DQ244077	unieuk.2133	Bacteria
gtcaagccatggaagctgggtgtacctaaagtcggtaaccgcaaggagccgcctagggtaaaactagtgactgggctaagtcgtaacaa	Bacteria|Chitinophagaceae|Niastella|Niastella+populi	EU877262	unieuk.2134	Bacteria
gtcaagccatggaagctgggtgtacctaaagtcggtaaccgcaaggagccgcctagggtaaaactagtgactggggctaagtcgta	Bacteria|Chitinophagaceae|Niastella|Niastella+yeongjuensis	DQ244076	unieuk.2135	Bacteria
gtcaagccatggaagctgggtgtacctaaagtcggtaaccgcaaggagccgcctagggtaaaactagtgactggggctaagtcgtaacaa	Bacteria|Chitinophagaceae|Parasegetibacter|Parasegetibacter+luojiensis	EU877263	unieuk.2137	Bacteria
gtcaagccatgggagtcgggtgtacctaaagtcggtaaccgtaaggagctgcctagggtaaaatcgatgactggggctaagtcgtacacgttagcccg	Bacteria|Chitinophagaceae|Sediminibacterium|Sediminibacterium+salmoneum	EF407879	unieuk.2139	Bacteria
gtcaagccatggaagccgggtgtacctaaagtcgataaccgtaaggagtcgcctagggtaaaactggtaactggggctaagtcgtaacaaggtatcc	Bacteria|Chitinophagaceae|Segetibacter|Segetibacter+koreensis	AB267478	unieuk.2141	Bacteria
gtcaagccatgaaagccgggtgtacctaaagtcggtaaccgtaaggagctgcctaaggtaaaactggtaattggggctaa	Bacteria|Chitinophagaceae|Terrimonas|Terrimonas+aquatica	FJ347757	unieuk.2143	Bacteria
gtcaagccatgaaagccgggtgtacctaaagtcggtaaccgaaaggagccgcctagggtaaaactggtaattggggctaagtcgtaacaaggtagcc	Bacteria|Chitinophagaceae|Terrimonas|Terrimonas+ferruginea	AM230484	unieuk.2144	Bacteria
gtcacatcatgggagttggttttaccttaagtcgttgactcaacccgcaagggagagaggcgcccaaggtgaggctgatgactgggatgaagtcgtaacaaggtagcc	Bacteria|Chlamydiaceae|Chlamydia|Chlamydia+muridarum	D85718	unieuk.2147	Bacteria
gtcacatcatgggagttggttttaccttaagtcgttgactcaacccgcgagggggagaggcgcccaaggtgaggctgatgactaggatgaagtcgtaacaaggtagcc	Bacteria|Chlamydiaceae|Chlamydia|Chlamydia+suis	U73110	unieuk.2148	Bacteria
gtcacatcatgggagttggttttaccttaagtcgttgactcaacccgcaaggagagaggcgcccaaggtgaggctgatgactaggatgaagtcgtaacaaggtagcc	Bacteria|Chlamydiaceae|Chlamydia|Chlamydia+trachomatis	D89067	unieuk.2149	Bacteria
gtcacatcatgggagttggttttgccttaagtcgttgactcaacctgcaaaggagagaggcgcccaaggtgaggctgatgactgggatgaagtcgtaacaaggtagcc	Bacteria|Chlamydiaceae|Chlamydophila|Chlamydophila+abortus	D85709	unieuk.2151	Bacteria
gtcacatcatgggagttggttttgccttaagtcgttgactcaacctgcaaaggagagaggcgcccaaggtgaggctgatgactgggatgaagtcgtaacaaggtagcc	Bacteria|Chlamydiaceae|Chlamydophila|Chlamydophila+caviae	D85708	unieuk.2152	Bacteria
gtcacatcatgggagttggttttgccttaagtcgttgactcaacctgcaaaggagagaggcgcccaaggtgaggctgatgactgggatgaagtcgtaacaaggtagcc	Bacteria|Chlamydiaceae|Chlamydophila|Chlamydophila+felis	D85701	unieuk.2153	Bacteria
gtcacatcatgggagttggtttcaccttaagtcgttgactcaacctatttttaggagggaggcgcccaaggtgaggctgatgactgggatgaagtcgtaacaaggtagcc	Bacteria|Chlamydiaceae|Chlamydophila|Chlamydophila+pecorum	D88317	unieuk.2154	Bacteria
gtcacatcatgggagttggttttaccttaagtcgttgactcaacctatttataggagagaggcgcccaaggtgaggctgatgactgggatgaagtcgtaacaaggtagcc	Bacteria|Chlamydiaceae|Chlamydophila|Chlamydophila+pneumoniae	Z49873	unieuk.2155	Bacteria
gtcacatcatgggagttggttttgccttaagtcgttgactcaacctgcaaaggagagaggcgcccaaggtgaggctgatgactgggatgaagtcgtaacaaggtagcc	Bacteria|Chlamydiaceae|Chlamydophila|Chlamydophila+psittaci	U68447	unieuk.2156	Bacteria
gtcaagtcatggaagtcaggagtacccaaagacgctcgcgcgtttaaggtaagactggtaactgggac	Bacteria|Chlorobiaceae|Chlorobaculum|Chlorobaculum+tepidum	M58468	unieuk.2159	Bacteria
gtcaagtcatggaagtcaggagtacccaaagtcgctcgcgcgtttaaggtaagnctngtaacttgggactaagncgtaacaa	Bacteria|Chlorobiaceae|Chlorobaculum|Chlorobaculum+thiosulfatiphilum	Y08102	unieuk.2160	Bacteria
gtcaagtcatggaagtcaggagtacccaaagacgctcgcacgtttaaggtaagactggtaantgggactatgtcttanctaggtnncc	Bacteria|Chlorobiaceae|Chlorobium|Chlorobium+chlorovibrioides	Y10649	unieuk.2162	Bacteria
gtcaagtcatggaagtcaggagtacccaaagacgctcgcgcgtttaaggtaagactggtaactgggactaagtcgtaacaaggtagcc	Bacteria|Chlorobiaceae|Chlorobium|Chlorobium+limicola	CP001097	unieuk.2163	Bacteria
gtcaagtcatggaagtcaggagtacccaaagccgcgcaagcgtttaaggtaagactggtaactgggactaagtcgtaacaaggtagcc	Bacteria|Chlorobiaceae|Chlorobium|Chlorobium+phaeobacteroides	CP000492	unieuk.2164	Bacteria
gtcaagccatggaagtcaggagtacccaaagacgctgtctgttaaggtaatacgtggtaactgggcttatagtgtcac	Bacteria|Chlorobiaceae|Chloroherpeton|Chloroherpeton+thalassium	AF170103	unieuk.2166	Bacteria
gtcaagtcatggaagtcaggagtacccgaagacgcgtatgcgtttaaggtaagactggtaactgggactaagtcgtaacaaggtagcc	Bacteria|Chlorobiaceae|Prosthecochloris|Prosthecochloris+aestuarii	CP001108	unieuk.2168	Bacteria
gtcaagtcatggaagttgggagtacccgaagacgcgtatgcgtttaaggtaagaccagtaactgggactaagtcgtaacaaggtagcc	Bacteria|Chlorobiaceae|Prosthecochloris|Prosthecochloris+vibrioformis	M62791	unieuk.2169	Bacteria
gtcacgtcatgggagtggctaatgcttgaagtccgtgcgctaaccccgtcaggggaggcagcggccgagggcaggagccgcgactgggacgaagtcgtaacaaggtagcc	Bacteria|Chloroflexaceae|Chloroflexus|Chloroflexus+aggregans	CP001337	unieuk.2172	Bacteria
gtcacgtcatgggagtggccaatgcttgaagtccgtgtgctaaccccagtcggggaggcagcggccgtgggcaggggccgcgactggggac	Bacteria|Chloroflexaceae|Chloroflexus|Chloroflexus+aurantiacus	D38365	unieuk.2173	Bacteria
gtcacgtcatgggagttgtcaatgcctgaagtccgtgcgctaaccgtcaggaggcagcggccgagggcaggggcagcgactgggacgaagtcgtaacaaggtagcc	Bacteria|Chloroflexaceae|Roseiflexus|Roseiflexus+castenholzii	CP000804	unieuk.2175	Bacteria
gtcacaccacggaagttgggagcacccgaagccagtggcttaaccgtaaggagagagctgtcgaaggtgagatcaatgactggggtgaagtcgtaacaaggtagcc	Bacteria|Christensenellaceae|Christensenella|Christensenella+minuta	AB490809	unieuk.2178	Bacteria
gtcacaccatgggagttggttgcaccagaagtagatagcttaaccttcgggagggcgtttaccacggtgtggtcaatgactggggtgaagtcgt	Bacteria|Chromatiaceae|Allochromatium|Allochromatium+minutissimum	Y12369	unieuk.2181	Bacteria
gtcacaccatggggagttggttgcaccagaagcaggtagcttaaccttcgggagggcgcttgccacggtgtggtcaatgactggggtg	Bacteria|Chromatiaceae|Allochromatium|Allochromatium+phaeobacterium	AM712619	unieuk.2182	Bacteria
gtcacaccatgggagttggttgcaccagaagcaggtagcttaaccttcgggagggcgcttgccacggtgtggtcaatgactgg	Bacteria|Chromatiaceae|Allochromatium|Allochromatium+renukae	AM399029	unieuk.2183	Bacteria
gtcacaccatgggagttggttgcaccagaagtagatagcttaaccttcgggagggcgtttaccacggtgtggtcaatgactggggtgaagtcgtaacaa	Bacteria|Chromatiaceae|Allochromatium|Allochromatium+vinosum	FM178268	unieuk.2184	Bacteria
gtcacaccatgggagttggttgcaccagaagcaggtagcttaaccttcgggagggcgcttgccacggtgtggtcaatgactggggtga	Bacteria|Chromatiaceae|Allochromatium|Allochromatium+warmingii	Y12365	unieuk.2185	Bacteria
gtcacaccatgggagttggctgcaccagaagtagatagcttaaccttcgggagggcgtttaccacggtgtggttaatgactggggtga	Bacteria|Chromatiaceae|Halochromatium|Halochromatium+glycolicum	X93472	unieuk.2187	Bacteria
gtcacaccatgggagttggctgcaccagaagtagatagcttaaccttcgggagggcgtttaccacggtgtggttaatgactggggtga	Bacteria|Chromatiaceae|Halochromatium|Halochromatium+roseum	AM283535	unieuk.2188	Bacteria
gtcacaccatgggagttggctgcaccagaagtagatagcttaaccttcgggagggcgtttaccacggtgtggttaatgactggggtga	Bacteria|Chromatiaceae|Halochromatium|Halochromatium+salexigens	X98597	unieuk.2189	Bacteria
gtcacaccatgggagttggttgcaccagaagtagatagcttaaccttcgggagggcgtttaccacggtgtgatcaatgactggggtgatgtcgtaacaaggtatcc	Bacteria|Chromatiaceae|Isochromatium|Isochromatium+buderi	AJ224430	unieuk.2191	Bacteria
gtcacaccatgggagttggttgcaccagaagtagatagcttaactttcgggagggcgtttaccacgg	Bacteria|Chromatiaceae|Marichromatium|Marichromatium+bheemlicum	AM180952	unieuk.2193	Bacteria
gtcacaccatgggagttggttgcaccagaagtcggtagcttaaccttcgggagggcgctgaccacggtgtggtcaatgactggggtg	Bacteria|Chromatiaceae|Marichromatium|Marichromatium+fluminis	FM210274	unieuk.2194	Bacteria
gtcacaccatgggagttggttgcaccagaagtagatagcttaaccttcgggagggcgtttaccacggtgtgatcaatgactggggtga	Bacteria|Chromatiaceae|Marichromatium|Marichromatium+gracile	X93473	unieuk.2195	Bacteria
gtcacaccatgggagttggttgcaccagaagtagatagcttaaccttcggga	Bacteria|Chromatiaceae|Marichromatium|Marichromatium+indicum	AJ543328	unieuk.2196	Bacteria
gtcacaccatgggagttggttgcaccagaagtagatagcttaaccttcgggagggcgtttaccacggtgtgatcaatgactggggtga	Bacteria|Chromatiaceae|Marichromatium|Marichromatium+purpuratum	AJ224439	unieuk.2197	Bacteria
gtcacaccatgggagttggttgcaccagaagtgggtagtttaaccttcgggaggacgcttactacggtgtggtcaatgactggggtgaagt	Bacteria|Chromatiaceae|Nitrosococcus|Nitrosococcus+oceani	CP000127	unieuk.2199	Bacteria
gtcacaccatgggagttggttgcaccagaagtagatagcttaaccttcgggagagcgtttaccacggtgtgatcaatgactggggtg	Bacteria|Chromatiaceae|Rhabdochromatium|Rhabdochromatium+marinum	X84316	unieuk.2201	Bacteria
gtcacaccatgggagtgggttgcaaaagaagtaggtagcttaaccttcgggagggcgcttaccactttgtgattcatgactggggtgaagttc	Bacteria|Chromatiaceae|Rheinheimera|Rheinheimera+aquatica	GQ168584	unieuk.2203	Bacteria
gtcacaccatgggagtgggttgcaaaagaagtaggtagcttaaccttcgggagggcgcttaccactttgtgattcatgactggggtgaagtcgtaacaaggtaacc	Bacteria|Chromatiaceae|Rheinheimera|Rheinheimera+aquimaris	EF076757	unieuk.2204	Bacteria
gtcacaccatgggagtgggttgcaaaagaagtaggtagcttaaccttcgggagggcgcttaccactttgtgattcatgactggggtgaagtcgtaaca	Bacteria|Chromatiaceae|Rheinheimera|Rheinheimera+baltica	AJ441080	unieuk.2205	Bacteria
gtcacaccatgggagtgggttgcaaaagaagtaggtagcttaaccttcgggagggcgcttaccactttgtgattcatgactggggtgaagtcgtaacaagctaacc	Bacteria|Chromatiaceae|Rheinheimera|Rheinheimera+chironomi	DQ298025	unieuk.2206	Bacteria
gtcacaccatgggagtgggttgcaaaagaagtaggtagcttaaccttcgggagggcgcttaccactttgtgattcatgactggggtgaagtcgtaacaaggtagcc	Bacteria|Chromatiaceae|Rheinheimera|Rheinheimera+nanhaiensis	FJ169968	unieuk.2207	Bacteria
gtcacaccatgggagtgggttgcaaaagaagtaggtagcttaaccttcgggagggcgcttacca	Bacteria|Chromatiaceae|Rheinheimera|Rheinheimera+pacifica	AB073132	unieuk.2208	Bacteria
gtcacaccatgggagtgggttgcaaaagaagtaggtagcttaaccttcgggagggcgcttaccactttgtgattcatgactggggtgaagtcgt	Bacteria|Chromatiaceae|Rheinheimera|Rheinheimera+perlucida	AM183347	unieuk.2209	Bacteria
gtcacaccatgggagtgggttgcaaaagaagtaggtagcttaaccttcgggagggcgcttaccactttgtgattcatgactggggtgaagtcgtaacaaggtaacc	Bacteria|Chromatiaceae|Rheinheimera|Rheinheimera+soli	EF575565	unieuk.2210	Bacteria
gtcacaccatgggagtgggttgcaaaagaagtaggtagcttaaccttcgggagggcgctacc	Bacteria|Chromatiaceae|Rheinheimera|Rheinheimera+tangshanensis	DQ874340	unieuk.2211	Bacteria
gtcacaccatgggagtgggttgcaaaagaagtaggtagcttaaccttcgggagggcgcttaccactttgtgattcatgactggggtgaagtcgaacaaggtaac	Bacteria|Chromatiaceae|Rheinheimera|Rheinheimera+texasensis	AY701891	unieuk.2212	Bacteria
gtcacaccatggggagnttgtgcaccagaagcaggtagcttaacttcgggaggngcgcabhgccggtgtggtcaatgac	Bacteria|Chromatiaceae|Thiocapsa|Thiocapsa+litoralis	AJ242772	unieuk.2214	Bacteria
gtcacaccatgggagttggttgcaccagaagcagtagcttaaccttnngagggcgcttgccacggtgtggtcaatgactggggtgaagtcgtaacaaggtaacc	Bacteria|Chromatiaceae|Thiocapsa|Thiocapsa+marina	AF112998	unieuk.2215	Bacteria
gtcacaccatgggagttggttgcaccagaagcaggtagcttaaccttcgggagggcgcttgccacggtgtggtcaatgactggggtgaagtcgta	Bacteria|Chromatiaceae|Thiocapsa|Thiocapsa+roseopersicina	AF113000	unieuk.2216	Bacteria
gtcacaccatgggagttggttgcaccagaagtcgatagcttaaccttcgggagggcgttgaccacggtgtgatcaatgactggggtgaagtcgtaacaa	Bacteria|Chromatiaceae|Thiococcus|Thiococcus+pfennigii	Y12373	unieuk.2218	Bacteria
gtcacaccatgggagttggttgcaccagaagtggatcgcttaaccctcgggagagcgttcaccacggtgtggtcaatgactggggtg	Bacteria|Chromatiaceae|Thiocystis|Thiocystis+gelatinosa	Y11317	unieuk.2220	Bacteria
gtcacaccatgggagttggttgcaccagaagtcggtcgcttaaccttcgggagggcgctgaccacggtgtggtcaatgactggggtgaagtcgtaacag	Bacteria|Chromatiaceae|Thiocystis|Thiocystis+minor	Y12372	unieuk.2221	Bacteria
gtcacaccatgggagttggttgcaccagaagtcggtagcttaaccttcgggagggcgctgaccacggtgtggtcaatgactggggtg	Bacteria|Chromatiaceae|Thiocystis|Thiocystis+violacea	Y11315	unieuk.2222	Bacteria
gtcacaccatgggagttggttgcaccagaagtaggtagcttaaccttcgggagggcgcttaccacggtgtggtcaatgactggggtgaagtcgtaacaaggtagcc	Bacteria|Chromatiaceae|Thiodictyon|Thiodictyon+bacillosum	EF999974	unieuk.2224	Bacteria
gtcacaccatgggagttggttgcaccagaagtaggtagcttaaccttcgggagggcgcttaccacggtgtggtcaatgactggggtgaagtcgtaacaaggtagcc	Bacteria|Chromatiaceae|Thiodictyon|Thiodictyon+elegans	EF999973	unieuk.2225	Bacteria
gtcacaccatgggagttggttgcaccagaagtcgatagcttaaccttcgggagggcgttgaccacggtgtgatcaatgactggggtgaagtcgtaaca	Bacteria|Chromatiaceae|Thioflavicoccus|Thioflavicoccus+mobilis	AJ010125	unieuk.2227	Bacteria
gtcacaccatgggagttggttgcaccagaagtggatagcttaaccttcgggagggcgtt	Bacteria|Chromatiaceae|Thiohalocapsa|Thiohalocapsa+halophila	AJ002796	unieuk.2229	Bacteria
gtcacaccatgggagttggntgcaccagaagcgggtagcttaaccttcgggagggcgcttgccacgcgtgtgtcaatga	Bacteria|Chromatiaceae|Thiolamprovum|Thiolamprovum+pedioforme	Y12297	unieuk.2231	Bacteria
gtcacaccatgggagttggttgcaccagaagtggatagcttaaccttcgggagagcgtttaccacggtgtgacaatgactgggt	Bacteria|Chromatiaceae|Thiophaeococcus|Thiophaeococcus+mangrovi	AM748925	unieuk.2233	Bacteria
gtcacaccatggggagttggttgcaccagaagtagatggcttaaccttcgggagggcgtttaccacggtgtggtcaatgactggggtgaagtcgttaaccaaggtaaagg	Bacteria|Chromatiaceae|Thiorhodococcus|Thiorhodococcus+bheemlicus	AM282559	unieuk.2235	Bacteria
gtcacaccatgggagttggttgcaccagaagtagatagcttaaccttcgggagagcgtttaccacg	Bacteria|Chromatiaceae|Thiorhodococcus|Thiorhodococcus+kakinadensis	AM282561	unieuk.2236	Bacteria
gtcacaccatgggagttggttgcaccagaagtagatagcctaaccttcgggagggcgtttaccacggtgtggtcaatgact	Bacteria|Chromatiaceae|Thiorhodococcus|Thiorhodococcus+mannitoliphagus	AJ971090	unieuk.2237	Bacteria
gtcacaccatgggagttggttgcaccagaagtagatagcctaaccttcgggagggcgtttaccacggtgtggtcaatgactggggtg	Bacteria|Chromatiaceae|Thiorhodococcus|Thiorhodococcus+minor	Y11316	unieuk.2238	Bacteria
gtcacaccatggggagttggttgcaccataagtagatagcctaaccttcgggagggcgtttaccacggtgtggtcaatgactggggtgaagctttaacaag	Bacteria|Chromatiaceae|Thiorhodococcus|Thiorhodococcus+modestalkaliphilus	AM993156	unieuk.2239	Bacteria
gtcacaccatgggagttggttgcaccagaagtagatagcttaaccttcgggagggcgtttaccacggtgtgatcaatgactggggtgaagt	Bacteria|Chromatiaceae|Thiorhodovibrio|Thiorhodovibrio+winogradskyi	AB016986	unieuk.2241	Bacteria
gtcacaccatggaagctggccacgcccgaagtcgttactctaacctacgggaggagggcgccgaaggc	Bacteria|Chroococcales|Rubidibacter|Rubidibacter+lacunae	EF126149	unieuk.2244	Bacteria
gtcacaccacgaaagtcggttgtgccagaagcggatgaccgaatcgcaagataggaatcttccaaggcaggactggtgattggggtgaagtcgtaacaaggtagccgt	Bacteria|Chrysiogenaceae|Chrysiogenes|Chrysiogenes+arsenatis	X81319	unieuk.2247	Bacteria
gtcacaccacgaaagtcggttctgccagaagcgggtgaccgaatcttcggataggagcct	Bacteria|Chrysiogenaceae|Desulfurispira|Desulfurispira+natronophila	GQ922842	unieuk.2249	Bacteria
gtcacaccacgaaagtcggttttgccagaagcgggtgaccgaatcttcggataggagccttcgaaggcaggactggtgattggggtg	Bacteria|Chrysiogenaceae|Desulfurispirillum|Desulfurispirillum+alkaliphilum	DQ666683	unieuk.2251	Bacteria
gtcacaccacgaaagtcggttttgccagaagcgggtgaccgaatcttcggataggagccttcgaaggcaggactggtgattggggtgaagtcgtaacaaggtagcc	Bacteria|Chrysiogenaceae|Desulfurispirillum|Desulfurispirillum+indicum	DQ991965	unieuk.2252	Bacteria
gtcacgtcacctgagttgcctgcacccgaagtcggtggggcaaccccgcaaggggagctagccgccgaa	Bacteria|Chthonomonadaceae|Chthonomonas|Chthonomonas+calidirosea	AM749780	unieuk.2255	Bacteria
gtcacaccatgggagtcggaagcacccgaagccagctatctaaccgtaaggaggaagctgtcgaaggtgaagtcgatgactggggtgaagtcgtaacaaggtag	Bacteria|Clostridiaceae|Alkaliphilus|Alkaliphilus+crotonatoxidans	AF467248	unieuk.2258	Bacteria
gtcacaccacggaagttggaagcacccgaagccagctatctaacctttttggaagaagctgtcgaaggtgaagccaatgactggggtg	Bacteria|Clostridiaceae|Alkaliphilus|Alkaliphilus+halophilus	EU627628	unieuk.2259	Bacteria
gtcacaccatgggagttggaagcacccgaagccagctatctaaccgtaaggaggaagctgtcgaaggtgaagctaatgactggggtgaagtcgtaacaaggtagcc	Bacteria|Clostridiaceae|Alkaliphilus|Alkaliphilus+oremlandii	DQ250645	unieuk.2260	Bacteria
gtcacaccatgggagtcggaagcacccgaagccagctatctaaccgtaaggaggaagctgtcgaaggtgaagtcgatgactggggtgaagtcgtaacaaggtaacc	Bacteria|Clostridiaceae|Alkaliphilus|Alkaliphilus+peptidifermentans	EF382660	unieuk.2261	Bacteria
gtcacaccatgagagttggcaatacccgaagtccgtgagctaacccgtaagggggcagcggccgaaggtagggtcagcgattggggtgaagtc	Bacteria|Clostridiaceae|Anaerobacter|Anaerobacter+polyendosporus	Y18189	unieuk.2263	Bacteria
gtcacaccatgggagccgggagcacccgagactgatgatccaacctcggggaggaag	Bacteria|Clostridiaceae|Anoxynatronum|Anoxynatronum+sibiricum	AF522323	unieuk.2265	Bacteria
gtcacaccatgagagccggtaatacccgaagtccgtagtctaaccgcaaggaggacgcggccgaaggtaggactggtaattgggacgaagtcgt	Bacteria|Clostridiaceae|Butyricicoccus|Butyricicoccus+pullicaecorum	EU410376	unieuk.2267	Bacteria
gtcacaccatgagagccggcaacacccgaagccagtgggctaaccgattaggaggcagctgtcgaaggtggggctggtgattggggtgaagtc	Bacteria|Clostridiaceae|Caloramator|Caloramator+australicus	EU409943	unieuk.2269	Bacteria
gtcacaccatgagagtcggcaacacccgaagtcagtgggctaacccgaaagggaggcagctgccgaaggt	Bacteria|Clostridiaceae|Caloramator|Caloramator+boliviensis	FM244718	unieuk.2270	Bacteria
gtcacaccatgagagccggcaacacccgaagccagtgggctaacccgcaagggaggcagctgtcgaaggtggggctggtgattggggtgaagtngtaacaa	Bacteria|Clostridiaceae|Caloramator|Caloramator+coolhaasii	AF104215	unieuk.2271	Bacteria
gtcacaccatgagagccggcaacacccgaagccagtgggctaacccgaaaggaggcagctgtcgaaggtggggctggtgattggggtgaagtcgtaacaaggtagcc	Bacteria|Clostridiaceae|Caloramator|Caloramator+fervidus	L09187	unieuk.2272	Bacteria
gtcacaccatgagagccggcaacacccgaagccagtgggctaacccgcaagggaggcagctgttgaaggtggggctggtgattggggtgaagtcgtaacaaggtagcc	Bacteria|Clostridiaceae|Caloramator|Caloramator+indicus	X75788	unieuk.2273	Bacteria
gtcacaccatgagagccggcaacacccgaagccagtgggctaacccgaaagggaggcagctgtcgaaggtggggctggtgattggggtgaagtcgtaacaaggtagcc	Bacteria|Clostridiaceae|Caloramator|Caloramator+mitchellensis	GU723692	unieuk.2274	Bacteria
gtcacaccattgagagccggcaacacccgaagccagtgggctaaccctcaagggaggcagctgtcgaa	Bacteria|Clostridiaceae|Caloramator|Caloramator+proteoclasticus	X90488	unieuk.2275	Bacteria
gtcacaccatgagagtcggcaacacccgaagtcagtgggctaacccgaaagggaggcagctgccgaaggtggggttgatgattggggtgaagtcgtaacaaggtagcc	Bacteria|Clostridiaceae|Caloramator|Caloramator+viterbiensis	AF181848	unieuk.2276	Bacteria
gtcacaccatgagagtcggcaacacccgaagccagtgggctaaccgaaaggaggcagctgtcgaaggtggggccgatgattggggtgaagtcgtaacaaggtaaca	Bacteria|Clostridiaceae|Caloranaerobacter|Caloranaerobacter+azorensis	AJ272422	unieuk.2278	Bacteria
gtcacaccatgggagcccatggcacccgaagtcagtgagtcaaccgtaaaggagacagctgccgaaggtgaaatgg	Bacteria|Clostridiaceae|Caminicella|Caminicella+sporogenes	AJ320233	unieuk.2280	Bacteria
gtcacaccatggaagttggtaatacccgaagccatcgggctaaccttttggaggc	Bacteria|Clostridiaceae|Clostridiisalibacter|Clostridiisalibacter+paucivorans	EF026082	unieuk.2282	Bacteria
gtcacaccacgggagtcggaagcgcccgaagccagctgctcaaccgtaaggggagaactgtcgaaggtgaagccgatgactggggtgaagtcgtaacaaggtagcc	Bacteria|Clostridiaceae|Clostridium|Clostridium+aceticum	Y18183	unieuk.2284	Bacteria
gtcacaccatgagagctggtaacacccgaagtccgtgaggtaaccgtaaggaaccagcggccgaaggtgggattagtgattgggnnnaagtcgtaacaaggtagcc	Bacteria|Clostridiaceae|Clostridium|Clostridium+acetireducens	X79862	unieuk.2285	Bacteria
gtcacaccatgagagtcggcaacacccgaagcccgtgaggtaaccttttggaaccagcggtcgaaggtggggttgataattggggtgaagtcgtaacaaggtagcc	Bacteria|Clostridiaceae|Clostridium|Clostridium+acetobutylicum	AE001437	unieuk.2286	Bacteria
gtcacaccatgagagctggtaacacccgaagtccgtgaggtaacctttattggggccagcggccgaaggtgggattag	Bacteria|Clostridiaceae|Clostridium|Clostridium+acidisoli	AJ237756	unieuk.2287	Bacteria
gtcacaccatgagagctggcaacacccgaagtccgtagtctaacccgtaaggaagacgcggccgaagggtgggta	Bacteria|Clostridiaceae|Clostridium|Clostridium+aciditolerans	DQ114945	unieuk.2288	Bacteria
gtcacaccatgggagttggtaacgcccgaagtcagtgacccaaccgtaaggagggagctgccgaaggcgggactgataactggggtgaagtcgtaacaaggtagcc	Bacteria|Clostridiaceae|Clostridium|Clostridium+aerotolerans	X76163	unieuk.2289	Bacteria
gtcacaccatgagagtcggtaacacccgaagcccgtgaggtaaccgtaaggaaccagcggtc	Bacteria|Clostridiaceae|Clostridium|Clostridium+aestuarii	DQ126679	unieuk.2290	Bacteria
gtcacaccatgagagctggtaatacccgaagtccgtgaggtaacctttattggagccagcggccgaaggtaggatcggtgattagggtgaagtcgtaacaaggtagcc	Bacteria|Clostridiaceae|Clostridium|Clostridium+akagii	AJ237755	unieuk.2291	Bacteria
gtcacaccatgggagtcagcaacgcccgaagtcagtgacccaaccttaacaggagggagctgccgaaggcggggcaggtaactggggtgaagtcgtaac	Bacteria|Clostridiaceae|Clostridium|Clostridium+aldenense	DQ279736	unieuk.2292	Bacteria
gtcacaccatgagagtctgcaacacccgaagtcagtagtctaactgtaaagaggacgctgccgaaggtggggccgatgattggggtgaagtcgtaacaaggtagcc	Bacteria|Clostridiaceae|Clostridium|Clostridium+aldrichii	X71846	unieuk.2293	Bacteria
gtcacaccatgagagttggcaatacccgaagtccgtgcgctaacgcgtaagcgaggcagcggccgaaggtagggtcagcgattggggtgaagtcgtaacaaggtagcc	Bacteria|Clostridiaceae|Clostridium|Clostridium+algidicarnis	AF127023	unieuk.2294	Bacteria
gtcacaccatgggagttggtaacgcccgaagtcagtgacccaaccgtaaggagggagctgccgaaggcgggactgataactggggtgaagtcgtaacaaggtagcc	Bacteria|Clostridiaceae|Clostridium|Clostridium+algidixylanolyticum	AF092549	unieuk.2295	Bacteria
gtcacaccatgagagytggtaacacccgaagtccgtgagrtaaccgtaaggagycagcggccgaaggtgkkatcgrtgatkggggtgaagtcrtaacaaggtagcc	Bacteria|Clostridiaceae|Clostridium|Clostridium+algoriphilum	AY117755	unieuk.2296	Bacteria
gtcacaccatgagagtctgcaacacccgaagtcagtagtctaaccgcaaggaggacgctgccgaaggtggggccgatgattggggtgaagtcgtaacaaggtaacc	Bacteria|Clostridiaceae|Clostridium|Clostridium+alkalicellulosi	AY959944	unieuk.2297	Bacteria
gtcacaccatgggagtcggtaatgcccgaagccagtggctcaaccttacggagggagctgtcgaaggcaggactgataactgggg	Bacteria|Clostridiaceae|Clostridium|Clostridium+aminophilum	L04165	unieuk.2298	Bacteria
gtcacaccatgggagttggatatgcccgaagtcagtgacccaaccgtaaggagggagctgccgaaggtggagccaatgactggggtg	Bacteria|Clostridiaceae|Clostridium|Clostridium+aminovalericum	X73436	unieuk.2299	Bacteria
gtcacaccatgggagttggtaacgcccgaagtcagtgacccaaccgtaaggagggagctgccgaaggcgggactgataactggggtgaagtcgtaacaaggtagcc	Bacteria|Clostridiaceae|Clostridium|Clostridium+amygdalinum	AY353957	unieuk.2300	Bacteria
gtcacaccatgagagttggcaatacccgaagtccgtgaggtaaccgtaaggagccagcggccgaaggtagggtcagcgattggggtgaagtcgtaacaaggtagcc	Bacteria|Clostridiaceae|Clostridium|Clostridium+amylolyticum	EU037903	unieuk.2301	Bacteria
gtcacaccatgagagctggtaacacccgaagtccgtgaggtaacctttataggg	Bacteria|Clostridiaceae|Clostridium|Clostridium+arbusti	EU816420	unieuk.2302	Bacteria
gtcacaccatgagagctggtaacacccgaagtccgtgaggtaaccgtaaggagccagcgccgaaggtgggattagtgattggggtgaagtcgtaacaaggtagcc	Bacteria|Clostridiaceae|Clostridium|Clostridium+argentinense	X68316	unieuk.2303	Bacteria
gtcacaccatgggagtcagcaacgcccgaagtcagtgacccaactcgcaagagagggagctgccgaaggcggggcaggtaactggggtgaagtcgtaacaaggtaacc	Bacteria|Clostridiaceae|Clostridium|Clostridium+asparagiforme	AJ582080	unieuk.2304	Bacteria
gtcncaccatgagagttggcaatacccaaagttggtgatctaacctcgcatgaggagg	Bacteria|Clostridiaceae|Clostridium|Clostridium+aurantibutyricum	X68183	unieuk.2305	Bacteria
gtcacaccatgagagttggcaatacccaaagttcgtgagctaacgcgtaagcgaggcagcgacctaaggtagggtcagcgattggggtgaagtcgtaacaaggtagcc	Bacteria|Clostridiaceae|Clostridium|Clostridium+baratii	X68174	unieuk.2306	Bacteria
gtcacaccatgggagttgggggcgcccgaagccggctagctaaccttttggaagcggtcgtcgaaggtgaaaccaataactggggtgaa	Bacteria|Clostridiaceae|Clostridium|Clostridium+bartlettii	AY438672	unieuk.2307	Bacteria
gtcacaccatgagagttggcaatacccaaagttcgtgagctaacgcgtaagaggcagcgacctaaggtagggtcagcgattggggtgaagtcgtaacaaggtagcc	Bacteria|Clostridiaceae|Clostridium|Clostridium+beijerinckii	X68179	unieuk.2308	Bacteria
gtcacaccatggaagttgggggcgcccgaagccggttagctaaccttttaggaagcggccgtcgaaggtgaacaaatgactggggtgaagtcgtaacaaggtancc	Bacteria|Clostridiaceae|Clostridium|Clostridium+bifermentans	AB075769	unieuk.2309	Bacteria
gtcacaccatgggagtcagcaacgcccgaagtcagtgacccaactcgcaagagagggagctgccgaaggcggggcaggtaactggggtgaagtcgtaacaaggtaacc	Bacteria|Clostridiaceae|Clostridium|Clostridium+bolteae	AJ508452	unieuk.2310	Bacteria
gtcacaccatgagagctggtaacacccgaagtccgtgaggtaaccgtaaggagccagcggccgaaggtgggattagtgattggggtgaagtcgt	Bacteria|Clostridiaceae|Clostridium|Clostridium+botulinum	L37585	unieuk.2311	Bacteria
gtcacaccatgagagttggtaacacccgaagtccgtgaggtaaccagtaatggggccagcggccgaaggtgggattgatgattggggtgaagtcgtaacaaggtagcc	Bacteria|Clostridiaceae|Clostridium|Clostridium+bowmanii	AJ506119	unieuk.2312	Bacteria
gtcacaccatgagagttggcaatacccaaagttcgtgagctaaccgctaggaggcagcgacctaaggt	Bacteria|Clostridiaceae|Clostridium|Clostridium+butyricum	AJ458420	unieuk.2313	Bacteria
gtcacaccatgagagttggcaatacccaaagtccgtgaggtaaccgaaaggagccagcggcctaaggtagggtcagcgattggggtgaagtcgtaacaaggtaacc	Bacteria|Clostridiaceae|Clostridium|Clostridium+cadaveris	AB542932	unieuk.2314	Bacteria
gtcacaccatgagagctgacaacacccgaagtcggtagcctaaccgcaaggagggcgccgccgaaggtggggttggtgattggggtg	Bacteria|Clostridiaceae|Clostridium|Clostridium+caenicola	AB221372	unieuk.2315	Bacteria
gtcacaccatggaagcctaaggcacccgaagtcagcgagttaacccttgtgggaacagctgccgaaggtgaaataggtgactggggtgaagtcgtaacaaggtagcc	Bacteria|Clostridiaceae|Clostridium|Clostridium+caminithermale	AF458779	unieuk.2316	Bacteria
gtcacaccatgagagctggcaacacccgaagtccgtgaggtaaccgtaaggagccagcggccgaaggtggggttagtaattggggtgaagtcgtaacaaggtagcc	Bacteria|Clostridiaceae|Clostridium|Clostridium+carboxidivorans	FR733710	unieuk.2317	Bacteria
gtcacaccatgagagttggcaatacccaaagttcgtgagctaaccgcaaggaggcagcgacctaaggtagggtcagcga	Bacteria|Clostridiaceae|Clostridium|Clostridium+carnis	M59091	unieuk.2318	Bacteria
gtcacaccatgagagttggcaatacccgaagtccgtgaggtaaccgcaaggagccagcggccgaaggtagggtcagcgattggggtgaagtcgtaacaaggtagcc	Bacteria|Clostridiaceae|Clostridium|Clostridium+cavendishii	DQ196621	unieuk.2319	Bacteria
gtcacaccatgggagttggtaacgcccgaagtcagtgacccacccgtaaggagggagctgccgaaggcgggactgataactggggtgaagtcgtaacaaggtagcc	Bacteria|Clostridiaceae|Clostridium|Clostridium+celerecrescens	X71848	unieuk.2320	Bacteria
gtcacaccatgagagtctgcaacacccgaagtcgatagtctaaccgcaagggggacgtcgccgaaggtggcgccgatgattggggtgaagtcgcaacaaggtagcc	Bacteria|Clostridiaceae|Clostridium|Clostridium+cellobioparum	X71856	unieuk.2321	Bacteria
gtcacaccatgagagtctgcaacacccgaagtcgatagtctaaccgcaaggaggacgtcgccgaaggtggggccgatgattggtgtgaagtcgtaacaaggtagcc	Bacteria|Clostridiaceae|Clostridium|Clostridium+cellulolyticum	X71847	unieuk.2322	Bacteria
gtcacaccatgagagnnggcaacacccgaagtcgtttgcgtaaccgaaaggagcgcggcgccgaaggtgggatcggtgattggggtgaagtcgtaacaaggtagcc	Bacteria|Clostridiaceae|Clostridium|Clostridium+cellulosi	L09177	unieuk.2323	Bacteria
gtcacaccatgagagtcggcaacacccgaagtccgtgaggtaaccgtaaggagccagcggccgaaggtggggtcgatgattggggtgaagtcgtaacaaggtagcc	Bacteria|Clostridiaceae|Clostridium|Clostridium+cellulovorans	X71849	unieuk.2324	Bacteria
gtcacaccatgagagttggcaatacccaaagttggtgatctaacccgtaagggaggagccacctaaggtagggtcagcgattggggtgaagtcgtaacaaggtagcc	Bacteria|Clostridiaceae|Clostridium|Clostridium+chartatabidum	X71850	unieuk.2325	Bacteria
gtcacaccatgagagttggcaatacccaaagttcgtgagctaaccgcaaggaggcagcgacctaaggtagggtcagcgattggggtgaagtcgtaacaaggtagcc	Bacteria|Clostridiaceae|Clostridium|Clostridium+chauvoei	U51843	unieuk.2326	Bacteria
gtcacaccatgagagttggcaatacccaaagttcgtgagctaaccgtaaggaggcagcgacctaaggtagggtcagcgattggggtgaagtcgtaacaaggtaacc	Bacteria|Clostridiaceae|Clostridium|Clostridium+chromiireducens	AY228334	unieuk.2327	Bacteria
gtcacaccatgggagtcagcaacgcccgaagtcagtgacccaaccgaaaggagggagctgccgaaggc	Bacteria|Clostridiaceae|Clostridium|Clostridium+citroniae	DQ279737	unieuk.2328	Bacteria
gtcacaccatgagagtctgcaacacccgaagtcagtagtctaaccgagaggagggcgctgccgaaggtggggcagatga	Bacteria|Clostridiaceae|Clostridium|Clostridium+clariflavum	AB186359	unieuk.2329	Bacteria
gtcacaccatgggagtcagcaacgcccgaagtcagtgacccaaccgaaaggagggagctgccnaaggcggggcaggtaacngggg	Bacteria|Clostridiaceae|Clostridium|Clostridium+clostridioforme	M59089	unieuk.2330	Bacteria
gtcanaccatgagagttggcaacacccgaagtccgtgaggtaaccgtaaggagccagcggccgaaggtggggttaatgantggg	Bacteria|Clostridiaceae|Clostridium|Clostridium+cochlearium	M59093	unieuk.2331	Bacteria
gtcacaccatgagagttgataacacccgaagccggtggcctaaccgaaaggaaggagctgtctaaggtgggattgatgattggggtgaagtcgtaacaaggtatcc	Bacteria|Clostridiaceae|Clostridium|Clostridium+cocleatum	Y18188	unieuk.2332	Bacteria
gtcacaccatgagagttggcaatacccaaagttcgtgagctaaccgcaaggaggcagcgacctaaggtagggtcagcgattgggg	Bacteria|Clostridiaceae|Clostridium|Clostridium+colicanis	AJ420008	unieuk.2333	Bacteria
gtcacaccatgggagttggaagcgcccgaagcctgtgacctaaccgcaaggaggagcagtcgaaggtgaagccagtgactggggtgaagtcgtaacaaggtagcc	Bacteria|Clostridiaceae|Clostridium|Clostridium+colinum	X76748	unieuk.2334	Bacteria
gtcacaccatgagagtcggcaacacccgaagcccgtgaggtaaccttttggaaccagcggtcgaaggtggggttgatgattggggtgaagtcgtaacaaggtagcc	Bacteria|Clostridiaceae|Clostridium|Clostridium+collagenovorans	X73439	unieuk.2335	Bacteria
gtcacaccacgagagttggcaacacccgaagcctgtgagctaaccgtaaggaggcagcagtcgaaggtggggtcgatgattggggtgaagtcgtaacaaggtagcc	Bacteria|Clostridiaceae|Clostridium|Clostridium+cylindrosporum	Y18179	unieuk.2336	Bacteria
gtcacaccacgggagttggaaacgcccgaagccgaattatctaaccttttggaanaantcstcgaaagtggaatcaataacttgggtnaantcgtaacaaggtaacc	Bacteria|Clostridiaceae|Clostridium|Clostridium+difficile	AB075770	unieuk.2337	Bacteria
gtcacaccatgagagttggcaatacccaaagttcgtgagctaacgcgcaagcgnggcagcgacctaaggtagggtcagcgattggggtgaagtcgtaacaaggtagcc	Bacteria|Clostridiaceae|Clostridium|Clostridium+diolis	AJ458418	unieuk.2338	Bacteria
gtcacaccatgagagttggcaatacccaacgtacgtgatctaacccgcaagggaggaagcgtcctaaggtagggtcagcgattggggtgaagtcgtaacaaggtagcc	Bacteria|Clostridiaceae|Clostridium|Clostridium+disporicum	Y18176	unieuk.2339	Bacteria
gtcacaccatgagagctggcaacacccgaagtccgtgaggtaaccgtaaggagccagcggccgaaggtggggttagtaattggggtgaagtcgtaacaaggtagcc	Bacteria|Clostridiaceae|Clostridium|Clostridium+drakei	Y18813	unieuk.2340	Bacteria
gtcacaccatgagagttggtaacacccgaagtccgtgaggtaaccgtaaggagccagcg	Bacteria|Clostridiaceae|Clostridium|Clostridium+estertheticum subsp. estertheticum	S46734	unieuk.2341	Bacteria
gtcacaccatgagagttggtaacacccgaagtccgtgaggtaaccgtaaggagccagcggccgaaggtgggatcgatgattggggtgaagtcgtaacaaggtagcc	Bacteria|Clostridiaceae|Clostridium|Clostridium+estertheticum subsp. laramiense	AJ506115	unieuk.2342	Bacteria
gtcacaccatgagagttggcaatacccgaagtctgtgagctaacctgtaaagggggcaacggccgaaggtagggtcagcgannggg	Bacteria|Clostridiaceae|Clostridium|Clostridium+fallax	M59088	unieuk.2343	Bacteria
gtcacaccatgagagtcggcaacacccgaagcccgtgaggtaaccttttggaaccagcggtcgaaggtggggttgatgattggggtgaagtcgtaacaaggt	Bacteria|Clostridiaceae|Clostridium|Clostridium+felsineum	AF270501	unieuk.2344	Bacteria
gtcacaccatgggagtcggtaatgcccgaagtcagtgacccaaccgtaaggagggagctgccgaaggcaggatcgataactggggtgaagtcgtaacaaggtagcc	Bacteria|Clostridiaceae|Clostridium|Clostridium+fimetarium	AF126687	unieuk.2345	Bacteria
gtcacaccatgggagtcggaagcgcccgaagccagctactttaaccgaaaggagagagctgtcgaaggtgaagccgatgactggggtgaagtcgtaacaaggtagcc	Bacteria|Clostridiaceae|Clostridium|Clostridium+formicaceticum	X77836	unieuk.2346	Bacteria
gtcacaccatgagagttggcaatacccaacgtccgtgagctaacctgtaagggaggcagcggcctaaggtagggtcagcgattggggtgaagtcgtaacaaggtagcc	Bacteria|Clostridiaceae|Clostridium|Clostridium+frigidicarnis	AF069742	unieuk.2347	Bacteria
gtcacaccatgagagttggtaacacccgaagtccgtgaggtaaccgtaaggagccagcggccgaaggtgggatcgatgattggggtgaagtcgtaacaaggtagcc	Bacteria|Clostridiaceae|Clostridium|Clostridium+frigoris	AJ506116	unieuk.2348	Bacteria
gtcacaccatgagagtcggtaacacccgaagcccgtgaggtaacctttggagccagcgtcgaaggtg	Bacteria|Clostridiaceae|Clostridium|Clostridium+ganghwense	AY903294	unieuk.2349	Bacteria
gtcacaccacgagagttggcaatacccaaagttcgtgagctaacccgcaagggaggcagcgacctaaggtagggtcagcgattggggtgaagtcgtaacaaggtagcc	Bacteria|Clostridiaceae|Clostridium|Clostridium+gasigenes	AF092548	unieuk.2350	Bacteria
gtcacaccatgggagttgggggcgcccgaagccggttagctaaccttttaggaagcggccgtcgaaggtgaaaccaatgactggggtgaagtcgtaacaaggtaacc	Bacteria|Clostridiaceae|Clostridium|Clostridium+ghonii	AB542933	unieuk.2351	Bacteria
gtcacaccacggaagttgggggcgcccgaagccacttagctaacccttttgggaagcgagtgtcgaaggtgaaatcaataactggggtgaagtcgtaacaaggtagcc	Bacteria|Clostridiaceae|Clostridium|Clostridium+glycolicum	X76750	unieuk.2352	Bacteria
gtcacaccatgggagttggtaacgcccgaagtcagtgacccaaccgtaaggagggagctgccgaaggtgggaccgataactggggtgaagtcgtaacaaggtaacc	Bacteria|Clostridiaceae|Clostridium|Clostridium+glycyrrhizinilyticum	AB233029	unieuk.2353	Bacteria
gtcacaccatgagagttggtaacacccgaagcctgtgaggtaaccgtaaggagccagcagtcgaaggtgggatcgatgattggggtgaagtcgtaacaaggtagcc	Bacteria|Clostridiaceae|Clostridium|Clostridium+grantii	X75272	unieuk.2354	Bacteria
gtcacaccatgagagccggtaacacccgaagcccgtgaggtaaccgtaaggagccagcggtcgaaggtgggattggtgattggggtgaagtcgtaacaaggtagcc	Bacteria|Clostridiaceae|Clostridium|Clostridium+haemolyticum	AB037910	unieuk.2355	Bacteria
gtcacaccatgggagactagggcacccgaagtcagttatccaacttttagggaggaagctgccgaaggtgaaatcggtgattaggg	Bacteria|Clostridiaceae|Clostridium|Clostridium+halophilum	X77837	unieuk.2356	Bacteria
gtcacaccatgggagttggtaacgcccgaagtcagtgacccaaccgaaaggagggagct	Bacteria|Clostridiaceae|Clostridium|Clostridium+hathewayi	AJ311620	unieuk.2357	Bacteria
gtcacaccatgggagtcggaaatgcccgaagtcagtgacccaaccgcaaggagggagctgccgaaggtggagccggtaactgggg	Bacteria|Clostridiaceae|Clostridium|Clostridium+herbivorans	L34418	unieuk.2358	Bacteria
gtcacaccatgggagttggagacacccgaagccgactatctaaccttttgggagaagtcgtccccctcgaatcaatacccc	Bacteria|Clostridiaceae|Clostridium|Clostridium+hiranonis	AB023970	unieuk.2359	Bacteria
gtcacaccatgagagttggtaacacccgaagtccgtgaggtaaccgtaaggagccagcggccgaaggtgggatcgatgattggggtgaagtcgtaacaaggtaacc	Bacteria|Clostridiaceae|Clostridium|Clostridium+histolyticum	AB566416	unieuk.2360	Bacteria
gtcacaccatgagagccggtaacacccgaagcccgtgaggtaaccgtaaggagccagcggtcgaaggtgggattggtgattggggtgaagtcgtaacaaggtagcc	Bacteria|Clostridiaceae|Clostridium|Clostridium+homopropionicum	X76744	unieuk.2361	Bacteria
gtcacaccatgagagtctgcaacacccgaagtcgatagtctaaccgcaagggggacgtcgccgaaggtggggccgatgattggggtgaagtcgtaacaaggtagcc	Bacteria|Clostridiaceae|Clostridium|Clostridium+hungatei	FR749966	unieuk.2362	Bacteria
gtcacaccatgagagttggcaatacccaacgtccgtgagctaacccttcggggaggcagcggcctaaggtagggtcagcgattggggtgaagtcgtaacaaggtagcc	Bacteria|Clostridiaceae|Clostridium|Clostridium+hydrogeniformans	DQ196623	unieuk.2363	Bacteria
gtcacaccatggggtcagtaacgcccgaagccggtgacctaaccgcaaaggaggagccgtcgaaggtg	Bacteria|Clostridiaceae|Clostridium|Clostridium+hylemonae	AB023973	unieuk.2364	Bacteria
gtcacaccatgggagttggtaacgcccgaagtcagtgacccaaccgcaaggagggagctgccgaaggcgggactgataactggggtgaagtcgtaacaaggtagcc	Bacteria|Clostridiaceae|Clostridium|Clostridium+indolis	Y18184	unieuk.2365	Bacteria
gtcaaaccatgggagtcagtaatacccgaagccggtggcataaccgtaaggagtgagccgtcgaaggtaggaccga	Bacteria|Clostridiaceae|Clostridium|Clostridium+innocuum	M23732	unieuk.2366	Bacteria
gtcacaccatgagagttggcaatacccgaagtccgtagcctaacctttaggaggg	Bacteria|Clostridiaceae|Clostridium|Clostridium+intestinale	X76740	unieuk.2367	Bacteria
gtcacaccacgggagttggagacgcccgaagcggactatctaaccttttggaagaagtcgtcgaaggtggaatcaataactggggtgaagtcgtaacaaggtagcc	Bacteria|Clostridiaceae|Clostridium|Clostridium+irregulare	X73447	unieuk.2368	Bacteria
gtcacaccatgggagttggaaatgcccgaagtctgtgacccaaccgtaaggagggagcagccgaagncaggttc	Bacteria|Clostridiaceae|Clostridium|Clostridium+jejuense	AY494606	unieuk.2369	Bacteria
gtcacaccatgagagctggcaacacccgaagtccgtagtctaaccaaggaggacgcggccgaaggtggggttagtgattggggtga	Bacteria|Clostridiaceae|Clostridium|Clostridium+kluyveri	CP000673	unieuk.2370	Bacteria
gtcacaccatgggagttggaagcacccgaagtcggtgacctaaccgtaaggaaggagccgccgaaggtgaagccagtgactggggtgaagtcgtaacaaggtaacc	Bacteria|Clostridiaceae|Clostridium|Clostridium+lactatifermentans	AY033434	unieuk.2371	Bacteria
gtcacaccatgagagttggtaacacccgaagtccgtgaggtaaccgtaaggagccagcg	Bacteria|Clostridiaceae|Clostridium|Clostridium+lacusfryxellense	AJ506118	unieuk.2372	Bacteria
gtcacaccatgggagtcagcaacgcccgaagtcagtgacccaactcgcargagagggakctgccgaasgcggcgcakgtaactggggtg	Bacteria|Clostridiaceae|Clostridium|Clostridium+lavalense	EF564277	unieuk.2373	Bacteria
gtcacaccatgggagccggtaatacccgaagccagtagttcaaccgcaaggagagcgctgtcgaaggtaggattggcgactggggtgaagtcgtaacaaggtagcc	Bacteria|Clostridiaceae|Clostridium|Clostridium+leptum	AJ305238	unieuk.2374	Bacteria
gtcacaccatgagagttggtaacacccgaagtccgtgaggtaaccgcaaggagccagcggccgaaggtgggatcgatgattggggtgaagtcgtaacaaggtagcc	Bacteria|Clostridiaceae|Clostridium|Clostridium+limosum	FR870444	unieuk.2375	Bacteria
gtcacaccatggaagttgggggcgcccgaagtcagttatccaaccgcaaggaggctgccgaaggtgaaatcaatgactggggaagtcgtaacaaggtagcc	Bacteria|Clostridiaceae|Clostridium|Clostridium+litorale	X77845	unieuk.2376	Bacteria
gtcacaccacgggagttggaggcgcccgaagccggatagctaaccttttggaagcgtccgtcgaaggtgaagccaataactggggnnnnnnngtaacaagnnnnnn	Bacteria|Clostridiaceae|Clostridium|Clostridium+lituseburense	M59107	unieuk.2377	Bacteria
gtcacaccatgagagctggcaacacccgaagtccgtagtctaacttaggaggacgcggccgaaggtggggttagtaattggggtgaagtcgtaacaaggtagcc	Bacteria|Clostridiaceae|Clostridium|Clostridium+ljungdahlii	FR733688	unieuk.2378	Bacteria
gtcacaccatgagagttggcaacacccgaagtccgtgaggtaaccgtaaggagccagcggccgaaggtggggttaatgattggggtgaagtcgtacaaggtacc	Bacteria|Clostridiaceae|Clostridium|Clostridium+lundense	AY858804	unieuk.2379	Bacteria
gtcacaccatgagagctggcaacacccgaagtccgtgaggtaaccgtgaaaggagccagcggaaaggtggggttagtgattggggtgaagtcgtaacaaggtagcc	Bacteria|Clostridiaceae|Clostridium|Clostridium+magnum	X77835	unieuk.2380	Bacteria
gtcacaccatgagagttggcaacacccgaagtccgtgaggtaaccgtaaggagccagcggccgaaggtggggtcaatgattggggtgaagtcgtaacaaggtagcc	Bacteria|Clostridiaceae|Clostridium|Clostridium+malenominatum	FR749893	unieuk.2381	Bacteria
gtcacaccacggaagttggaaacacccgaagccgattatctaaccctctggggggaagtcgtcgaaggtggcatcaataactggggtgaagtcgtaacaaggtagcc	Bacteria|Clostridiaceae|Clostridium|Clostridium+mangenotii	FR733662	unieuk.2382	Bacteria
gtcacaccacggaagttgggggcgcccgaagccacttagctaaccttttggaagcgagtgtcgaaggtgaaatcaataactggggtgaagtcgtaacaaggtagcc	Bacteria|Clostridiaceae|Clostridium|Clostridium+mayombei	FR733682	unieuk.2383	Bacteria
gtcacaccatgggagttggtaacgcccgaagtcagtgacccaaccgcaagggagggagctgccgaaggcgggactgataactggggtgaagtcgtaacaaggtagcc	Bacteria|Clostridiaceae|Clostridium|Clostridium+methoxybenzovorans	AF067965	unieuk.2384	Bacteria
gtcacaccatgagagttggcaacacccgaagtcagtagtctaaccgcaaggaggacgctgccgaaggtgggg	Bacteria|Clostridiaceae|Clostridium|Clostridium+methylpentosum	Y18181	unieuk.2385	Bacteria
gtcacaccatgggagttggaagcacccgaagtcggtgacctaaccgtaagaaggagccgccgaagtgaagccagtgactggggtgaagtcgtaacaaggtagcc	Bacteria|Clostridiaceae|Clostridium|Clostridium+neopropionicum	X76746	unieuk.2386	Bacteria
gtcacaccatgggagtcagtaacgcccgaagtcagtgacccaaccgtaaggagggagctgccgaaggtgggaccgataactggggtgaagtcgtaacaaggtagcc	Bacteria|Clostridiaceae|Clostridium|Clostridium+nexile	X73443	unieuk.2387	Bacteria
gtcacaccatgagagctggcaacacccgaagtccgtgaggtaaccgtaaggagccagcggccgaaggtggggtaagtgattgggggtgaagtcgcaacacggtagcc	Bacteria|Clostridiaceae|Clostridium|Clostridium+nitrophenolicum	AM261414	unieuk.2388	Bacteria
gtcacaccatgagagccggtaacacccgaagcccgtgaggtaaccgtaaggagccagcggtcgaaggtgggattggtgattggggtgaagtcgtaacaaggtagcc	Bacteria|Clostridiaceae|Clostridium|Clostridium+novyi	AB045606	unieuk.2389	Bacteria
gtcacaccatgggagttggtaacgcccgaagtcagtgacccaaccgcaaggagggagctgccgaaggtgggaccgataactggggtgaagtcgtaacaaggtagcc	Bacteria|Clostridiaceae|Clostridium|Clostridium+oroticum	FR749917	unieuk.2390	Bacteria
gtcacaccatgagagtctgcaacacccgaagtcgatagtctaaccgcaaggaggacgtcgccgaaggtggggccgatgattggggtgaagtcgtaacaaggtagcc	Bacteria|Clostridiaceae|Clostridium|Clostridium+papyrosolvens	X71852	unieuk.2391	Bacteria
gtcacaccatgggagtcgggggcacccgaagtcagctagctaaccgcaaggagggggctgccgaaggtgaaatcgatgactggggtgaagtcgtaacaaggtagcc	Bacteria|Clostridiaceae|Clostridium|Clostridium+paradoxum	Z69929	unieuk.2392	Bacteria
gtcacaccatgagagttggcaatacccaaagttggtgatctaacccgtaagggaggaagccacctaaggtagggtcagcgattggggtgaagtcgtaacaaggtatcc	Bacteria|Clostridiaceae|Clostridium|Clostridium+paraputrificum	X75907	unieuk.2393	Bacteria
gtcacaccatgagagttggcaacacccgaagtccgtgaggtaaccgtaaggagccagcggccgaaggtggggtcaatgattggggtgaagtcgtaacaaggtagcc	Bacteria|Clostridiaceae|Clostridium|Clostridium+pascui	X96736	unieuk.2394	Bacteria
gtcacaccatgagagctgctaacacccgaagtccgtgaggtaacctttatggggccagcggccgaaggtgggattagtgattggggtgaagtcgtaacaaggtatcc	Bacteria|Clostridiaceae|Clostridium|Clostridium+pasteurianum	FR870440	unieuk.2395	Bacteria
gtcacaccatgagagttggcaacacccgaagtccgtgaggtaaccgtaaggagccagcggccgaaggtggggtcaatgattggggtgaagtcgtaacaaggtagcc	Bacteria|Clostridiaceae|Clostridium|Clostridium+peptidivorans	AF156796	unieuk.2396	Bacteria
gtcacaccatgagagttggcaatacccgaagtccgtgagctaaccgcaaggaggcagcggccgaaggtagggtcagcgattggggtgaagtcgtaacaaggtagcc	Bacteria|Clostridiaceae|Clostridium|Clostridium+perfringens	CP000246	unieuk.2397	Bacteria
gtcacaccatgggagtaggtaacgcccgaagtcagtgacccaaccgtaaggagggagctgccgaaggcgggatctataactggggtgaagtcgtaacaaggtagcc	Bacteria|Clostridiaceae|Clostridium|Clostridium+phytofermentans	CP000885	unieuk.2398	Bacteria
gtcacaccatgggagtcggaaatgcccgaagtcagtgacccaaccgaaaggagggagctgccgaaggtggagccggtaactggggtgaagtcgtaacaaggtagcc	Bacteria|Clostridiaceae|Clostridium|Clostridium+polysaccharolyticum	X77839	unieuk.2399	Bacteria
gtcacaccatgggagttggaaatgcccgaagtcagtgacccacccgtaaggagggagntgccgaaggtggagccnatgactggggtgaagtcgtaacaaggtagcc	Bacteria|Clostridiaceae|Clostridium|Clostridium+populeti	X71853	unieuk.2400	Bacteria
gtcacaccatgggagttggaagcacccgaagtcggtgacctgaccgtaagaaggagccgccgaaggtgaagccagcgactggggtgaagtcgtaacaaggtagcc	Bacteria|Clostridiaceae|Clostridium|Clostridium+propionicum	X77841	unieuk.2401	Bacteria
gtcacaccatgagagtcgataacacccgaagtccgtgaggtaaccgtaagggccagcgcgaaggtgggattgatgattggggtgaagtcgtaacaaggtagcc	Bacteria|Clostridiaceae|Clostridium|Clostridium+proteolyticum	X73448	unieuk.2402	Bacteria
gtcacaccatgagagctggtaacacccgaagtccgtgagataaccgtaaggagtcagcggccgaa	Bacteria|Clostridiaceae|Clostridium|Clostridium+psychrophilum	AJ297443	unieuk.2403	Bacteria
gtcacaccatgagagttggcaatacccaaagttcgtgagctaaccgcaaggaggcagcgacctaaggtagggtcagngattggggtgaagtcgnaacaaggtagcc	Bacteria|Clostridiaceae|Clostridium|Clostridium+puniceum	X71857	unieuk.2404	Bacteria
gtcacaccatgagagtcgataacacccgaagccggtgagctaaccgtaaggaggcagccgtcgaaggtgggattgatgattggggtgaagtcgtaacaaggtagcc	Bacteria|Clostridiaceae|Clostridium|Clostridium+purinilyticum	FR749894	unieuk.2405	Bacteria
gtcacaccatgagagttggcaatacccgaagtccgtgtgctaacgcgtaagcgaggcagcggccgaaggtagggtcagcgattggggtgaagtcgtaacaaggtagcc	Bacteria|Clostridiaceae|Clostridium|Clostridium+putrefaciens	AF127024	unieuk.2406	Bacteria
gtcacaccatgagagttggcaatacccaaagttggtggtctaacctgaaggaggaagccacctaaggtagggtcagcgattggggtgaagtcgtaacaaggtagcc	Bacteria|Clostridiaceae|Clostridium|Clostridium+quinii	X76745	unieuk.2407	Bacteria
gtcacaccacgagagttgataacacccgaagccggtggcctaaccgcaaggaaggagctgtctaaggtgggattgatgattggggtgaagtcgtaacaaggtatcc	Bacteria|Clostridiaceae|Clostridium|Clostridium+ramosum	X73440	unieuk.2408	Bacteria
gtcacaccacgagagttggttgcacctgaagtagcaggcctaaccgcaaggagggatgctccgagggtgtgattagcgattggggtgaagtcgtaacaaggtatcc	Bacteria|Clostridiaceae|Clostridium|Clostridium+rectum	X77850	unieuk.2409	Bacteria
gtcacaccatgagagttggcaatacccaaagttcgtgagctaacgcgtaagcgaggcagcgacctaaggtagggtcagcg	Bacteria|Clostridiaceae|Clostridium|Clostridium+saccharobutylicum	U16147	unieuk.2410	Bacteria
gtcacaccatgagagttgataacacccgaagccggtggcctaaccgcaaggagggagctgtctaaggtgggattgatgattggggtgaagtcgtaacaagggt	Bacteria|Clostridiaceae|Clostridium|Clostridium+saccharogumia	DQ100445	unieuk.2411	Bacteria
gtcacaccatgggagttggtaacgcccgaagtcagtgacccaaccgtaaggagggagctgccgaaggcgggactgataactggggtgaagtcgtaacaaggtagcc	Bacteria|Clostridiaceae|Clostridium|Clostridium+saccharolyticum	Y18185	unieuk.2412	Bacteria
gtcacaccatgagagttggcaatacccaaagttcgtgagctaacgcgtaagcgaggcagcgacctaaggtagggtcagc	Bacteria|Clostridiaceae|Clostridium|Clostridium+saccharoperbutylacetonicum	U16122	unieuk.2413	Bacteria
gtcacaccatgagagttggcaatacccaaagttcgtgagctaacgcgtaagcgaggcagcgacctaaggtagggtcagcgattggggtgaagtcgtaacaaggtagcc	Bacteria|Clostridiaceae|Clostridium|Clostridium+sardiniense	AB161367	unieuk.2414	Bacteria
gtcacaccatgagagttggcaatacccaaagttcgtgagctaacccgtaagggaggcagcgacctaaggtagggtcagcgaatggggtgaagtcgtaacaaggtagcc	Bacteria|Clostridiaceae|Clostridium|Clostridium+sartagoforme	Y18175	unieuk.2415	Bacteria
gtcacaccatgagagctggtaacacccgaagtccgtgaggtaaccgtaaggagccagcggccgaaggtgggattagtgattggggtgaagtcgtaacag	Bacteria|Clostridiaceae|Clostridium|Clostridium+schirmacherense	AM114453	unieuk.2416	Bacteria
gtcacaccatgggagtcagtaacgcccgaagccggtgacccaacccgtaagggagggagccgtcgaaggtgggaccgataactggggtgaagtcgtaacaaggtagcc	Bacteria|Clostridiaceae|Clostridium|Clostridium+scindens	AF262238	unieuk.2417	Bacteria
gtcacaccatgagagttggcaatacccaaagttcgtgagctaaccgcaaggaggcagcgacctaaggtagggtcagcgattggggtgaagtcgtaacaaggtagcc	Bacteria|Clostridiaceae|Clostridium|Clostridium+septicum	U59278	unieuk.2418	Bacteria
gtcacaccatgggagttgggggcgcccgaagccggttagctaaccttttaggaagcggccgtcgaaggtgaaacaatgactggggtgaagtcgtaacaaggtagcc	Bacteria|Clostridiaceae|Clostridium|Clostridium+sordellii	AB075771	unieuk.2419	Bacteria
gtcacaccatgggagttggtaacgcccgaagtcagtnacccaaccgtaagagggagctgccgaagggcayctgataactggggtgaagtcgtaacaaggtatcc	Bacteria|Clostridiaceae|Clostridium|Clostridium+sphenoides	AB075772	unieuk.2420	Bacteria
gtcacaccatgagagctggtaacacccgaagtccgtgaggtaaccgtaaggagccagcggccgaaggtgggattagtgattggggtgaagtcgtaacaaggtagcc	Bacteria|Clostridiaceae|Clostridium|Clostridium+sporogenes	X68189	unieuk.2421	Bacteria
gtcacaccatgggagccggtaatacccgaagccaatagtctaaccgcaaggaggacgttgtcgaaggtaggattggcgacnggggnnaagtcgtaacaaggtaacc	Bacteria|Clostridiaceae|Clostridium|Clostridium+sporosphaeroides	X66002	unieuk.2422	Bacteria
gtcacaccatgagagctggcaacacccgaagccggtagcctaaccgagaggggggcgccgtcgaaggtggggtcagtgattggggtgaagtcgtaacaaggtagcc	Bacteria|Clostridiaceae|Clostridium|Clostridium+stercorarium subsp. leptospartum	AF266461	unieuk.2423	Bacteria
gtcacaccatgagagctggcaacacccgaagccggtagcctaaccgagaggggggcgccgtcgaaggtggggcacccgaagccggtagcctaaccgagaggggggc	Bacteria|Clostridiaceae|Clostridium|Clostridium+stercorarium subsp. stercorarium	AJ310082	unieuk.2424	Bacteria
gtcacaccatgagagctggcaacacccgaagccggtagcctaaccgagaggggggcgccgccgaaggtggggtcagtgattggggtgaagtcgtaacaaggtagcc	Bacteria|Clostridiaceae|Clostridium|Clostridium+stercorarium subsp. thermolacticum	X72870	unieuk.2425	Bacteria
gtcacaccatgagagtctgcaacacccgaagtcagtagtctaaccgcaaggaggacgctgccgaaggtggggccgatgattggggtga	Bacteria|Clostridiaceae|Clostridium|Clostridium+straminisolvens	AB125279	unieuk.2426	Bacteria
gtcacaccatgagagctggtaacacccgaagtccgtgaggtaaccgtaaggagccagcggccgaaggtgggattagtgattggggtgaagtcgtaacaaggtagcc	Bacteria|Clostridiaceae|Clostridium|Clostridium+subterminale	AF241844	unieuk.2427	Bacteria
gtcacaccatgagagtctgcaacacccgaagtcgatagtctaaccgcaaggaggacgttgccgaaggtggggccgatgattggggtgaagtcgtaacaaggtag	Bacteria|Clostridiaceae|Clostridium|Clostridium+sufflavum	AB267266	unieuk.2428	Bacteria
gtcacaccatgagagctggtaacacccgaagtccgtgaggtaaccgtaaggagccagcggccgaaggtgggattagtgattggggtgaagtcgtaacaaggtagcc	Bacteria|Clostridiaceae|Clostridium|Clostridium+sulfidigenes	EF199998	unieuk.2429	Bacteria
gtcacaccatgggagtcagtaacgcccgaagtcagtgacccaaccgcaaggagggagctgccgaaggcgggaccganaacnnggg	Bacteria|Clostridiaceae|Clostridium|Clostridium+symbiosum	M59112	unieuk.2430	Bacteria
gtcacaccatgagagttggtaacacccgaagtccgtgaggtaaccgtaaggagccagcggccgaaggtgggattgatgattggggtgaagtcgtaacaaggtagcc	Bacteria|Clostridiaceae|Clostridium|Clostridium+tagluense	DQ296031	unieuk.2431	Bacteria
gtcacaccatgagagccggcaacacccgaagtccgtgaggtaaccgaaaggagccagcggccgaaggtggggttggtgactggggtgaagtcgtaacaaggtagcc	Bacteria|Clostridiaceae|Clostridium|Clostridium+tepidiprofundi	EF197795	unieuk.2432	Bacteria
gtcacaccatgagagtctgcaacacccgaagtcgatagtctaaccgcaagggggacgtcgccgaaggtggggccgatgattggggtgaagtcgtaacaaggtagcc	Bacteria|Clostridiaceae|Clostridium|Clostridium+termitidis	FR733680	unieuk.2433	Bacteria
gtcacaccatgagagttggcaatacccaaagttcgtgagctaacccgtaagggaggcagcgacctaaggtagggtcagcgattggggtgaagtcgtaacaaggtagcc	Bacteria|Clostridiaceae|Clostridium|Clostridium+tertium	Y18174	unieuk.2434	Bacteria
gtcacaccatgagagttggcaacacccgaagtccgtgaggtaaccgtaaggagccagcggccgaaggtggggttaatgattggggtgaagtcgtaacaaggtagcc	Bacteria|Clostridiaceae|Clostridium|Clostridium+tetani	X74770	unieuk.2435	Bacteria
gtcacaccatgagagttggcaacacccgaagtccgtgaggtaaccgtaaggagccagcggccgaag	Bacteria|Clostridiaceae|Clostridium|Clostridium+tetanomorphum	DQ241819	unieuk.2436	Bacteria
gtcacaccatgggagtcgggggcacccgaagtcagctacccaaccgcaaggagggggctgccgaaggtgaaatcgatgactggggtgaagtcgtaacaaggtagcc	Bacteria|Clostridiaceae|Clostridium|Clostridium+thermoalcaliphilum	FR749954	unieuk.2437	Bacteria
gtcacaccatgagagccggtaacacccgaagtccgtgaggtaacctttatggaggcagcggccgaaggtgggattggtgattggggtgaagtcgtaacaaggtagcc	Bacteria|Clostridiaceae|Clostridium|Clostridium+thermobutyricum	X72868	unieuk.2438	Bacteria
gtcacaccatgagagtctgcaacacccgaagtcagtagtctaaccgcaaggagggcgctgccgaaggtggggcagatgattggggtgaagtcgtaacaaggtagcc	Bacteria|Clostridiaceae|Clostridium|Clostridium+thermocellum	CP000568	unieuk.2439	Bacteria
gtgagaggatgagagccggtaacacccgaagtccgtgaggtaacctttatggagccagcggccgaaggtgggattggtgattggggtgaagtcgtaacaaggtagcc	Bacteria|Clostridiaceae|Clostridium|Clostridium+thermopalmarium	X72869	unieuk.2440	Bacteria
gtcacaccatgagagtcagcaacacccgaagtcagtagcttaaccgcaaggagggcgctgccgaaggtggggccgatgattggggtgaagtcgtaacaaggtagcc	Bacteria|Clostridiaceae|Clostridium|Clostridium+thermosuccinogenes	Y18180	unieuk.2441	Bacteria
gtcacaccatgagagctggtaacacccgaagtccgtgaggtaaccgtaaggagccagcgggcgaaggtgcgattagtgattggggtgaagt	Bacteria|Clostridiaceae|Clostridium|Clostridium+thiosulfatireducens	AY024332	unieuk.2442	Bacteria
gtcacaccatgagagctggcaacacccgaagtccgtagtctaacgtaagaggacgcggccgaaggtggggttagtnatngggg	Bacteria|Clostridiaceae|Clostridium|Clostridium+tyrobutyricum	M59113	unieuk.2443	Bacteria
gtcacaccatgagagttggcaatacccaaagttcgtgagctaacccgtaagggaggcagcgacctaaggtagg	Bacteria|Clostridiaceae|Clostridium|Clostridium+uliginosum	AJ276992	unieuk.2444	Bacteria
gtcacaccatgggagttagcaatacccgaagccagtgagccaaccgtaagggagcaactgtcgaaggtagggtttatgactgggg	Bacteria|Clostridiaceae|Clostridium|Clostridium+ultunense	Z69293	unieuk.2445	Bacteria
gtcacaccacgagagttggcaatacccaaagttggtgatctaacccgcaagggaggaagccacctaaggtagggtcagcgattggggtgaagtcgtaacaaggtagcc	Bacteria|Clostridiaceae|Clostridium|Clostridium+vincentii	X97432	unieuk.2446	Bacteria
gtcacaccatgagagtcgggaacacccgaagtccgtagcctaacagcaatgagggcgcggccgaaggtgggttcgataattggggtgaagtcgtaacaaggtagcc	Bacteria|Clostridiaceae|Clostridium|Clostridium+viride	X81125	unieuk.2447	Bacteria
gtcacnccatgggagttggtaacgcccgaagtcagtgacccaaccgtaaggagggagctgc	Bacteria|Clostridiaceae|Clostridium|Clostridium+xylanolyticum	X76739	unieuk.2448	Bacteria
tccacaccatgggatttggaaacgcccgaagtctgtgacccaaccttctggagggagcagccgaaggcaggttcaataactggggtgaagtcgtaacaaggtagcc	Bacteria|Clostridiaceae|Clostridium|Clostridium+xylanovorans	AF116920	unieuk.2449	Bacteria
gtcacaccatgagagtcggcaacacccgaagtcagtgggctaactcgaaagagaggcagctgccgaaggtggggtcgatgattggggtgaagtcgtaacaaggtagcc	Bacteria|Clostridiaceae|Fervidicella|Fervidicella+metallireducens	FJ481102	unieuk.2451	Bacteria
gtcacaccatgggagctcagggcacccgaagtcagtgagctaaccgaaagggagcagctgccgaaggtgaaatgagtgactggggtgaagtcgtaacaaggtaacc	Bacteria|Clostridiaceae|Geosporobacter|Geosporobacter+subterraneus	DQ643978	unieuk.2453	Bacteria
gtcacaccatgggagttggaagcacccgaagccggtgacttaaccgcaaggagagagccgtcgaaggtgaagccaatga	Bacteria|Clostridiaceae|Lutispora|Lutispora+thermophila	AB186360	unieuk.2455	Bacteria
gtcacaccacgggagtcggaagcacccgaagccagttactcaaccgtaaggagagaactgtcgaaggtgaagtcgatgactggggtgaagtcgtaacaaggtaacc	Bacteria|Clostridiaceae|Natronincola|Natronincola+ferrireducens	EU878275	unieuk.2457	Bacteria
gtcacaccacggaagtcggaagcacccgaagccagctactttaaccgaaaggagagagctgtcgaaggtgaagccgatgactggggtgaagtcgtaacaaggtagcc	Bacteria|Clostridiaceae|Natronincola|Natronincola+histidinovorans	Y16716	unieuk.2458	Bacteria
gtcacaccatgggagtcggaagcgcccgaagccagctgctcaaccttaaggagagagctgtcgaaggtg	Bacteria|Clostridiaceae|Natronincola|Natronincola+peptidivorans	EF382661	unieuk.2459	Bacteria
gtcacaccatgagagtctgcaacacccgaagcctgtgagctaactatatgaggcagcagtcgaaggtggggccgatgattggggtgaagtcgtaacaaggtagcc	Bacteria|Clostridiaceae|Oxobacter|Oxobacter+pfennigii	X77838	unieuk.2461	Bacteria
gtcacaccatgagagttggcaatacccgaagtccgtggggcaaccagcaatggagccagcggccgaaggtagggtcagcgattggggtgaagtcgtaacaaggtagcc	Bacteria|Clostridiaceae|Proteiniclasticum|Proteiniclasticum+ruminis	DQ852338	unieuk.2463	Bacteria
gtcacaccatgagagtctgcaatacccgaagtcagtagtctaaccgcaagggggacgctgccgaaggtagggccgataattggggtgaagtcgtaacaaggtagcc	Bacteria|Clostridiaceae|Saccharofermentans|Saccharofermentans+acetigenes	AY949857	unieuk.2465	Bacteria
gtcacaccatgagagttggcaatacccgaagtccgtgagctaaccgcaagga	Bacteria|Clostridiaceae|Sarcina|Sarcina+maxima	X76650	unieuk.2467	Bacteria
gtcacaccatgagagttggcaatacccgaagtccgtaagctaaccgtaaggaggcagcggccgaaggtngggtcagcgattggggtnaagtcgtaacaaggtagcn	Bacteria|Clostridiaceae|Sarcina|Sarcina+ventriculi	X76649	unieuk.2468	Bacteria
gtcacaccatgagagttggtaacacccgaagccagtgagctaacctttggaggcagctgtcgaaggtgggaccaatgattagggtgaagtcgtaacaaggtaacc	Bacteria|Clostridiaceae|Sporosalibacterium|Sporosalibacterium+faouarense	EU567322	unieuk.2470	Bacteria
gtcacaccatgggagtcaacaatgcccgaagccagtgagctaaccatttggggggcagttgtcaaaggcagggttaatgacgggggggaagtcgtaacagggaaccc	Bacteria|Clostridiaceae|Tepidimicrobium|Tepidimicrobium+ferriphilum	AY656718	unieuk.2472	Bacteria
gtcacaccatgggagttagcaatacccgaagccagtgagctaaccttaaagggggtagctgtcgaaggtagggctaatgactggggtgaagtcgtaacaaggtagcc	Bacteria|Clostridiaceae|Tepidimicrobium|Tepidimicrobium+xylanilyticum	EF522948	unieuk.2473	Bacteria
gtcacaccatgagagccggcaacacccgaagccagtgggctaacccgcaagggaggcagctgtcgaaggtggggctggtgattggggtgaagtcgtaacaaggtagcc	Bacteria|Clostridiaceae|Thermobrachium|Thermobrachium+celere	X99238	unieuk.2475	Bacteria
gtcacaccatgagagctggcaacacccgaagtcagtgagctaacccttttgggaggcagctgccgaaggtggggctggtgattggggtgaagtcgtaacaaggtagcc	Bacteria|Clostridiaceae|Thermohalobacter|Thermohalobacter+berrensis	AF113543	unieuk.2477	Bacteria
gtcacaccatgggagctcagggcacccgaagtcagtgagtcaaccgcaaggagacagctgccgaaggtgaaatgagtgactggggtgaagtcgtaacaaggtagcc	Bacteria|Clostridiaceae|Thermotalea|Thermotalea+metallivorans	EU443727	unieuk.2479	Bacteria
gtcacaccacggaagtcggaagcacccgaagcccgttaccgaacctacgggacggaacggtcgaaggtgaagccgataactggggtgaa	Bacteria|Clostridiaceae|Tindallia|Tindallia+californiensis	AF373919	unieuk.2481	Bacteria
gtcacaccacggaagtcggaagcacccgaagcccgttaccgaacctacgggacggaacggtcgaaggtgaagccgataactggggtgaagtcgtaacaaggtagcc	Bacteria|Clostridiaceae|Tindallia|Tindallia+magadiensis	Y15626	unieuk.2482	Bacteria
gtcacaccacggaagtcggaagcacccgaagccagttaccgaacctaacggacggaactgtcgaaggtgaagccgataattggaggagagtcgtaacaaggtaacc	Bacteria|Clostridiaceae|Tindallia|Tindallia+texcoconensis	DQ234901	unieuk.2483	Bacteria
gtcacaccatggaagttgggggcacccaaagttagttatccaaccttacgggggaggctacctaaggtgaattcaatgactggggtgaagtc	Bacteria|Clostridiales|Acetoanaerobium|Acetoanaerobium+noterae	GU562448	unieuk.2486	Bacteria
gtcacaccatggaagttggggggacccgaagccagtgatccaaccgtaaggaggaagctgtcgaaggtaaaaccaatgactggggtgaagtcgtaacaaggta	Bacteria|Clostridiales|Acidaminobacter|Acidaminobacter+hydrogenoformans	AF016691	unieuk.2488	Bacteria
gtcacaccacgaaagtctgcaacacccgaagccggtgggctaaccgcaaggaggcagccgtcgaaggtggggcagatgattggggtgaagtcgtaacaaggtaacc	Bacteria|Clostridiales|Anaerobranca|Anaerobranca+californiensis	AY064217	unieuk.2490	Bacteria
gtcacaccacgaaagtctgcaacacccgaagccggtgggctaaccgcaaggaggcagccgtcgaaggtggggaagatgattgggg	Bacteria|Clostridiales|Anaerobranca|Anaerobranca+gottschalkii	AF203703	unieuk.2491	Bacteria
gtcacaccacgaaagtctgcaacacccgaagccggtgggctaaccgcaaggagrcagccgtcgaag	Bacteria|Clostridiales|Anaerobranca|Anaerobranca+zavarzinii	EF190921	unieuk.2492	Bacteria
gtcacaccatggaagttggcaatacccgaagcctgtgagcgaaccttttaggacgcagcagtcgaaggtagggtcagtaactggggtgaagtcgtaacaaggtagcc	Bacteria|Clostridiales|Anaerococcus|Anaerococcus+hydrogenalis	ABXA01000039	unieuk.2494	Bacteria
gtcacaccatggaagttggcaatacccgaagcctgtgagcgaacccttgtggacgcagcagtcgaaggta	Bacteria|Clostridiales|Anaerococcus|Anaerococcus+lactolyticus	AF542233	unieuk.2495	Bacteria
gtcacaccatggaagttggcaatacccgaagcctgtgagcgaaccttttaggg	Bacteria|Clostridiales|Anaerococcus|Anaerococcus+prevotii	AF542232	unieuk.2496	Bacteria
gtcacaccatggaagttggcaatacccgaagcctgtgagctaaccattaggaagcagcagtcgaaggta	Bacteria|Clostridiales|Anaerococcus|Anaerococcus+tetradius	AF542234	unieuk.2497	Bacteria
gtcacaccatgggagttggcaatacccgaagcctgtgagcgaaccttttaggacgcagcagtcgaaggtagg	Bacteria|Clostridiales|Anaerococcus|Anaerococcus+vaginalis	AF542229	unieuk.2498	Bacteria
gtcacaccacgggagtcggaagcgcccgaagccagctgctcaaccagaaatggagagagctgtcgaaggtgaagtcgatgactggggtgaagtcgtaacaaggtagcc	Bacteria|Clostridiales|Anaerovirgula|Anaerovirgula+multivorans	AB201750	unieuk.2500	Bacteria
gtcacaccatggaagttgggggcgcccgaagttggtcagataatagactgcctaaggcgaaaccaatgactagggtgaagtcgtaacaaggtagcc	Bacteria|Clostridiales|Anaerovorax|Anaerovorax+odorimutans	AJ251215	unieuk.2502	Bacteria
gtcacaccatgggagtcagtaacgcccgaagtcagtgacctaaccgaaaggaaggagctgccgaaggcgggaccgataactggggtgaagtcgtaacaaggtaacc	Bacteria|Clostridiales|Blautia|Blautia+coccoides	AB571656	unieuk.2504	Bacteria
gtcacaccatgggagtcagtaacgcccgaagtcagtgacctaaccgaaagggaggagctgccgaaggcgggacggatgactggggtgaagtcgaac	Bacteria|Clostridiales|Blautia|Blautia+glucerasea	AB439724	unieuk.2505	Bacteria
gtcacaccatgggagtcagtaacgcccgaagtcagtgacccaaccttatggagggagctgccgaaggcgggaccgataactggggtgaagtcgtaacaaggtaacc	Bacteria|Clostridiales|Blautia|Blautia+hansenii	AB534168	unieuk.2506	Bacteria
gtcacaccatgggagtcagtaacgcccgaagtcagtgacccaaccnaaaggagggagctgccgaaggtgggactgataactggggtga	Bacteria|Clostridiales|Blautia|Blautia+hydrogenotrophica	X95624	unieuk.2507	Bacteria
gtcacaccatgggagtcagtaacgcccgaagtcagtgacctaaccgaaagggaggagctgccgaaggcgggaccgatgactggggtgaagtcgtaacaaggtagcc	Bacteria|Clostridiales|Blautia|Blautia+schinkii	X94965	unieuk.2508	Bacteria
gtcacaccatgggagtcagtaacgcccgaagtcagtgacctaactgcaaagaaggagctgccgaaggcgggaccgatgactggggtgaagtcgtaacaaggt	Bacteria|Clostridiales|Blautia|Blautia+wexlerae	EF036467	unieuk.2509	Bacteria
gtcacaccacgaaagtctgcaacacccgaagccggtgggctaaccgcaaggaggcagccgtcgaaggtggggcagatgattggggtgaagtcgtaacaaggctaacc	Bacteria|Clostridiales|Carboxydocella|Carboxydocella+manganica	GU584133	unieuk.2511	Bacteria
gtcacaccacgaaagtctgcaacacccgaagccggtgggctaaccgcaaggaggcagccgtaagg	Bacteria|Clostridiales|Carboxydocella|Carboxydocella+sporoproducens	AY673988	unieuk.2512	Bacteria
gtcacaccacgaaagtctgcaacacccgaagccggtgggctaagccgcanggaggccagccgtc	Bacteria|Clostridiales|Carboxydocella|Carboxydocella+thermautotrophica	AY061974	unieuk.2513	Bacteria
gtcacaccatggaagttggtaatacccgaagccgttgagctaaccgtaagggggcagacgtcgaaggtaggatcaatgactagggtgaagtcgtaacaaggtacc	Bacteria|Clostridiales|Dethiosulfatibacter|Dethiosulfatibacter+aminovorans	AB218661	unieuk.2515	Bacteria
gtcacaccatgggagttgataatacccgaagcctgtgacctaattgaggagcagtcgaaggtaggattga	Bacteria|Clostridiales|Finegoldia|Finegoldia+magna	AF542227	unieuk.2517	Bacteria
gtcacaccatgagagtcgggaacacccgaagtccgtagcctaaccgcaaggagggcgcggccgaaggtgggttcgataattggggtgaagtcgtaacaaggtag	Bacteria|Clostridiales|Flavonifractor|Flavonifractor+plautii	AY724678	unieuk.2519	Bacteria
gtcacaccatggaagttgggggcgcccgaagccagtggcctaacccttatgggagggagctgtcgaaggtgggactaatgactggggtgaagtcgtaacaaggtagcc	Bacteria|Clostridiales|Fusibacter|Fusibacter+paucivorans	AF050099	unieuk.2521	Bacteria
gtcacaccatggaagttgggggcgcccgaagccagtggcccaacccttttagggagggagctgtcgaaggtgaaatcaatgactggggtgaagtcgtaacaaggtagcc	Bacteria|Clostridiales|Fusibacter|Fusibacter+tunisiensis	FR851323	unieuk.2522	Bacteria
gtcaaaccatggaagttgagggcacccgaagcctgtgatccaaccgcaaggaggaagcagtcgaaggtgaaatcaatgactggggttaagtcgtaacaaggtagcc	Bacteria|Clostridiales|Guggenheimella|Guggenheimella+bovis	AY272039	unieuk.2524	Bacteria
gtcacaccatgggagttggcaatacccgaagtcgtcgagctaaccgtcaaggaggcagacgccgaaggttgggtagat	Bacteria|Clostridiales|Helcococcus|Helcococcus+kunzii	X69837	unieuk.2526	Bacteria
gtcacaccatgggagttggcaatacccgaagccgtcgagctaaccgttagga	Bacteria|Clostridiales|Helcococcus|Helcococcus+ovis	Y16279	unieuk.2527	Bacteria
gtcacaccatgggagttggcaatacccgaagtcgtcgagctaaccttttaggaggcagacgccgaaggtagggtcaataactggggtgaagtcgtaacaaggtagcc	Bacteria|Clostridiales|Helcococcus|Helcococcus+sueciensis	AJ579914	unieuk.2528	Bacteria
gtcacaccatgggagtcggaaacgcccgaagccggcggcctaaccgtaaggaaggagccgtcgaaggcgggttcggtgactggggtgaagtcgtaacaaggtagcc	Bacteria|Clostridiales|Howardella|Howardella+ureilytica	DQ925472	unieuk.2530	Bacteria
gtcacaccatggaagttgggggtgcccaaagtcgtttaattaatctatcgcctaaggcaaaaccaatgactggggtgaagtcgtaacaaggta	Bacteria|Clostridiales|Mogibacterium|Mogibacterium+diversum	AB037874	unieuk.2532	Bacteria
gtcacaccatgggaagttgggggtgcccaaagtcggttaattaatctatcgcctaaggcaaaaccaatgactggggtgaagtcgtaacaaggtaacc	Bacteria|Clostridiales|Mogibacterium|Mogibacterium+neglectum	AB037875	unieuk.2533	Bacteria
gtcacaccatggaagttgggggtgcccgaagtcggctaattaatctgtcgcctaaggcaaaaccaatgactggggtgaagtcgtaacaaggtacgc	Bacteria|Clostridiales|Mogibacterium|Mogibacterium+pumilum	AB021701	unieuk.2534	Bacteria
gtcacaccatggaagttgggggtgcccaaagtcggttaattaatctatcgcctaaggcaaaaccaatgactggggtgaagtcgtaacaaggtaccc	Bacteria|Clostridiales|Mogibacterium|Mogibacterium+timidum	Z36296	unieuk.2535	Bacteria
gtcacaccatggaagttgggggtgcccaaagtcggttaattaatctatcgcctaaggcaaaaccaatgactggggtgaagtcgtaacaaggtaccc	Bacteria|Clostridiales|Mogibacterium|Mogibacterium+vescum	AB021702	unieuk.2536	Bacteria
gtcacaccatggaagtcggaagcccccgaagccggtgactcaaccgcaaggagagagccgtcgaaggtgaagtcgataactagggtgaagtcgtaacaaggtaccc	Bacteria|Clostridiales|Natranaerovirga|Natranaerovirga+hydrolytica	GQ863487	unieuk.2538	Bacteria
gtcacaccatgggagtcggaagcgcccgaagccggtgactcaaccgcaaggagagagccgtcgaaggtgaagtcgatgactggggtgaagtcgtaacagggttaacc	Bacteria|Clostridiales|Natranaerovirga|Natranaerovirga+pectinivora	GQ922846	unieuk.2539	Bacteria
gtcacaccatgggagttggcaatacccgaagccgccgatctaaccgcaaggaggaaggcgtcgaaggtagggttaatgactggggtgaagtcctaacaaggtagcc	Bacteria|Clostridiales|Parvimonas|Parvimonas+micra	AY323523	unieuk.2541	Bacteria
gtcacaccatgggagttggcaatacccgaagtcgtgcgagctaaccgcaaggaagcaga	Bacteria|Clostridiales|Peptoniphilus|Peptoniphilus+asaccharolyticus	AF542228	unieuk.2543	Bacteria
gtcacaccatgggagcttgtaatacccgaagcctgtgagcaaaccgtaaggtagcagcagtcgaagg	Bacteria|Clostridiales|Peptoniphilus|Peptoniphilus+gorbachii	DQ911241	unieuk.2544	Bacteria
gtcacaccatggaagcttgtaatacccgaagcctgcgagcgaaccttagggaagcagcagtcgaaggtaggataggtgactggggtgaagtcgtaacaaggtagcc	Bacteria|Clostridiales|Peptoniphilus|Peptoniphilus+harei	Y07839	unieuk.2545	Bacteria
gtcacaccatgggagttggcaatacccgaagtcgtcgagctaaccgcaaggaagcagacgccgaaggtaggg	Bacteria|Clostridiales|Peptoniphilus|Peptoniphilus+indolicus	AY153431	unieuk.2546	Bacteria
gtcacaccatgggagttggcaatacccgaagccagcgagccaaccgtaaggaggcagctgtcgaaggtagggttaatgactggggtgaagtcgtaacaaggtagcc	Bacteria|Clostridiales|Peptoniphilus|Peptoniphilus+ivorii	Y07840	unieuk.2547	Bacteria
gtcacaccatgggagcttgtaatacccgaaggcctgtgagctaaccgcaaggaagcagcagtcgaaggtagg	Bacteria|Clostridiales|Peptoniphilus|Peptoniphilus+lacrimalis	AF542230	unieuk.2548	Bacteria
gtcacaccatggaagttggcaatacccgaagccgtcgagctaaccgcaagggagcaggcgtcgaaggtagggtcgatgactggggtgaagtcgtaacaaggtagcc	Bacteria|Clostridiales|Peptoniphilus|Peptoniphilus+methioninivorax	GU440754	unieuk.2549	Bacteria
gtcacaccatgggagcttgtaatacccgaagcctgtgagctaaccgcaaggtgcagcag	Bacteria|Clostridiales|Peptoniphilus|Peptoniphilus+olsenii	DQ911242	unieuk.2550	Bacteria
gtcacaccatgagagtcggtaacacccgaagccagtgagctaaccgtaaggaggcagctgtcgaaggtgggatcgatgattggggtgaagtcgtaacaaggtagcc	Bacteria|Clostridiales|Proteiniborus|Proteiniborus+ethanoligenes	EF116488	unieuk.2552	Bacteria
gtcacaccacgggagttgggggggcccaaagtcaactatccaaccgcaagggggaagttgcccaaggcaaaatcaatgactggggtgaa	Bacteria|Clostridiales|Proteocatella|Proteocatella+sphenisci	AF450134	unieuk.2554	Bacteria
gtcacaccatgagagtcgggaacacccgaagtccgtagcctaaccgcaaggagggcgcggccgaaggtgggttcgataattggggtgaagtcgtaacaaggtagcc	Bacteria|Clostridiales|Pseudoflavonifractor|Pseudoflavonifractor+capillosus	AY136666	unieuk.2556	Bacteria
gtcacaccatggaagttggtaatacccgaagtcgctgagctaaccgcaaggaggcaggcgccgaaggtaggattaatgactggg	Bacteria|Clostridiales|Sedimentibacter|Sedimentibacter+hydroxybenzoicus	L11305	unieuk.2558	Bacteria
gtcacaccatggaagttggtaatacccaaagtcgctgagctaaccgcaaggggcaggcgcctaaggtaggatcaatgactggggtg	Bacteria|Clostridiales|Sedimentibacter|Sedimentibacter+saalensis	AJ404680	unieuk.2559	Bacteria
gtcacaccatgggagttgtcaatacccgaagccagtgagctaaccagaaatggaggcagctgtcgaaggtagggccaatgactggggtgaagtcgtaacaaggtagcc	Bacteria|Clostridiales|Soehngenia|Soehngenia+saccharolytica	AY353956	unieuk.2561	Bacteria
gtcacaccatgggagttgacaatacccgaagtcggtgagctaaccgtaaggaggcagccgccgaaggtagggtcaatgactggggtgaagtcgtaacaaggtagcc	Bacteria|Clostridiales|Sporanaerobacter|Sporanaerobacter+acetigenes	AF358114	unieuk.2563	Bacteria
gtcacaccacgagagtcggccacacccgaagccggtcggtcgaaccccgtcaggggacgaccccgtcgacggtggggcggatgattggggtgaagtcgtaacaaggtagcc	Bacteria|Clostridiales|Sulfobacillus|Sulfobacillus+acidophilus	AB089842	unieuk.2565	Bacteria
gtcacaccacgagagtcggcaacacccgaagccgggtgacccaaccgtagatgcggagggtcccgtcgacggtggggtcggt	Bacteria|Clostridiales|Sulfobacillus|Sulfobacillus+sibiricus	AY079150	unieuk.2566	Bacteria
gtcacaccacgagagtcggccacacccgaagccgggcgatccaaccgcagatgcggagggtcccgtcgacggtggggtcggtgattggggtgaagtcgtaacaaggtagcc	Bacteria|Clostridiales|Sulfobacillus|Sulfobacillus+thermosulfidooxidans	AB089844	unieuk.2567	Bacteria
gtcacaccacgagagttggccacacccgaagccggtcggccgaacccgtgagggacggtcccgtcgacggtggggcggatgattggggtgaagtcgtaacaa	Bacteria|Clostridiales|Sulfobacillus|Sulfobacillus+thermotolerans	DQ124681	unieuk.2568	Bacteria
gtcacaccatgggagctggcaacacccgaagtcggtgagctaacccgcaagggaggcagccgccgaaggtggggccggtgactggggtgaagtcgtaacaaggtagcc	Bacteria|Clostridiales|Symbiobacterium|Symbiobacterium+thermophilum	AP006840	unieuk.2570	Bacteria
gtcacaccacgggagccggcaacacccgaagccggtggcccaaccccgccggaaggggtggggcttggcgggagcgcgaagtcccagcccttccggtggggagggagccgtcgaaggtggggccggtgactggggtgaagtcgtaacaaggtagcc	Bacteria|Clostridiales|Thermaerobacter|Thermaerobacter+composti	AB454087	unieuk.2572	Bacteria
gtcacaccacgggagctggcaacacccgaagccggtggcccaacccgtaagggagggagccgtcgaaggtggggccggtgactggggtgaagtcgtaacaaggtaacc	Bacteria|Clostridiales|Thermaerobacter|Thermaerobacter+litoralis	AY936496	unieuk.2573	Bacteria
gtcacaccacgggagccggcaacacccgaagccggtggcccaacccgtaagggagggagccgtcgaaggtggggccggtgactgggg	Bacteria|Clostridiales|Thermaerobacter|Thermaerobacter+marianensis	AB011495	unieuk.2574	Bacteria
gtcacaccacgggagccggcaacacccgaagccggtggcccaacccgaaagggagggagccgtcgaaggtggggccggtgactggggtgaagtcgtaa	Bacteria|Clostridiales|Thermaerobacter|Thermaerobacter+nagasakiensis	AB061441	unieuk.2575	Bacteria
gtcacaccacgggagctggcaacacccgaagccggtggcccaacccgaaagggagggagccgtcgaaggtggggccggtgactggggtgaagtcgtaacaaggtagcc	Bacteria|Clostridiales|Thermaerobacter|Thermaerobacter+subterraneus	AF343566	unieuk.2576	Bacteria
gtcacaccatgggagttggcaatacccgaagccagtgagctaaccgtaaggaggcagctgtcgaaggtagggtcaatgactggggtgaagtcgtaacaaggtagcc	Bacteria|Clostridiales|Tissierella|Tissierella+creatinini	FR749955	unieuk.2578	Bacteria
gtcacaccatgggagttggttctacccgaaggcgatgcgctaaccgcaaggaggcgtcgaccacgagt	Bacteria|Cohaesibacteraceae|Cohaesibacter|Cohaesibacter+gelatinilyticus	DQ386307	unieuk.2581	Bacteria
gtcacaccatgggagttggttctacccgaaggcgatgcgctaaccgcaaggaggcagtcgaccacggtagggtcagtgactggggtgaagtcgtaacaaggtagcc	Bacteria|Cohaesibacteraceae|Cohaesibacter|Cohaesibacter+marisflavi	GQ200200	unieuk.2582	Bacteria
gtcacaccatgggagtgggttgcaaaagaagtggctagtttaaccttcgggaggacggtcaccactttgtgattcatgactggggtgaagtcgtaacaaggtaacc	Bacteria|Colwelliaceae|Colwellia|Colwellia+aestuarii	DQ055844	unieuk.2585	Bacteria
gtcacaccatgggagtgggatgcaaaagaagtggctagtttaaccttcgggaggacggccaccactttgtgtttcatgactggggtgaagtcgtaacaaggtaacc	Bacteria|Colwelliaceae|Colwellia|Colwellia+asteriadis	EU599214	unieuk.2586	Bacteria
gtcacaccatgggagtgggatgcaaaagaagtggttagtctaaccttcgggagggcgatcaccactttgtgtttcatgactggggtg	Bacteria|Colwelliaceae|Colwellia|Colwellia+chukchiensis	FJ889599	unieuk.2587	Bacteria
gtcacaccatgggagtgggatgcaaaagaagtggctagtttaacccctcggggaggacggtcaccactttgtgtttcatgactggggtgaagtcgtaacaaggtaacc	Bacteria|Colwelliaceae|Colwellia|Colwellia+demingiae	U85845	unieuk.2588	Bacteria
[truncated: 63,864 more rows]
