# Supplementary material for: Renewal of planktonic foraminifera diversity after the Cretaceous Paleogene mass extinction by benthic colonizers
Source: Nat Commun. 2022 Nov 21;13:7135. doi: 10.1038/s41467-022-34794-5 (PMC9681854; doi:10.1038/s41467-022-34794-5)
Supplement: Supplementary file 5 — Supplementary Data 2 [file 41467_2022_34794_MOESM5_ESM.zip › Supplementary Data 2/Supplementary Data 2.xlsx]

## Sheet: Occurence table
md5sum	OTU_code	cid	ctotab	abundance	Occurence	sequence	pid	pid_for	lineage	Taxonomic_path_updated	Foram_Clade	Occurs in at least 5 stations	Dataset Random forest	Classification by mlr3	Classification by RandomForest	Result Classification	refs	taxogroup	chloroplast	symb_small	symb_host	silicification	calcification	strontification	TARA_N010000322.TA9_1	TARA_N010000118.TA9_10	TARA_N010000650.TA9_100	TARA_N010000618.TA9_101	TARA_N010000951.TA9_102	TARA_N010000308.TA9_103	TARA_N010000582.TA9_104	TARA_N010000135.TA9_105	TARA_N010000628.TA9_106	TARA_N010000174.TA9_107	TARA_N010000326.TA9_108	TARA_N010000526.TA9_109	TARA_N010000154.TA9_11	TARA_N010000642.TA9_110	TARA_N010000840.TA9_111	TARA_N010000555.TA9_112	TARA_N010000037.TA9_113	TARA_N010000065.TA9_114	TARA_N010000334.TA9_115	TARA_N010000980.TA9_116	TARA_N010000846.TA9_117	TARA_N010000218.TA9_118	TARA_N010000015.TA9_119	TARA_N010000023.TA9_12	TARA_N010000281.TA9_120
a1105680d3ff2db9ad0f16b60e01cf90	FOR_0098	19809	833	641	6	gtcgctcttaccgatggacttctctgtgagtttgagggactggttcattcaatatatttttgcaatttcattattgcgtatatatgacacactatggaaacttaaacgaacagtgtggtctaaaggaaagagaagtcgtaacaaggcatca	100	100	Eukaryota|Harosa|Rhizaria|Retaria|Foraminifera|Globothalamea|Rotaliida|R_clade_1|Uvigerina|Uvigerina+mediterranea	Eukaryota|Harosa|Rhizaria|Retaria|Foraminifera|Globothalamea|Rotaliida|Serioidea|Uvigerinidae|Uvigerina_mediterranea	03_BF_Globothalamea	NO	*	*	*	*	AY359178,DQ522031	Foraminifera	no	no	no	no	yes	no	0	0	0	1	0	0	0	0	0	0	0	0	0	0	0	0	0	0	0	1	0	0	0	0	0
cd4bceabe60045463891ced6faeedd20	FOR_0124	21421	543	543	2	gtcgctcttaccgatggctttctctgtgagtttgaaggactggcctttttgctatggaaattcaaacgaacagtgtgatctaaaggaaagagaagtcgtaacaaggcatcg	97.3	97.321	Eukaryota|Harosa|Rhizaria|Retaria|Foraminifera|Globothalamea|Rotaliida|R_clade_2|Angulodiscrobis|Angulodiscrobis+quadrangularis	Eukaryota|Harosa|Rhizaria|Retaria|Foraminifera|Globothalamea|Rotaliida||Discorbacea|Angulodiscrobis_quadrangularis	03_BF_Globothalamea	NO	*	*	*	*	AF194076	Foraminifera	no	no	no	no	yes	no	0	0	0	0	0	0	0	0	0	0	0	0	0	0	0	0	0	0	0	0	0	0	0	0	0
62b8b3239d2e63475defeeff24fb5d45	FOR_0132	25858	409	360	5	gtcgctcttaccgatggacttctctgtgagtttgagggactgggaacgaagcaattctctacctatggaaacttaaacgaacagtgtggtctaaaggaaagagaagtcgtaacaaggcatcg	94.4	94.444	Eukaryota|Harosa|Rhizaria|Retaria|Foraminifera|Globothalamea|Rotaliida|R_clade_3|Chilostomella|Chilostomella+ovoidea	Eukaryota|Harosa|Rhizaria|Retaria|Foraminifera|Globothalamea|Rotaliida|Clade3|Chilostomellidae|Chilostomella_ovoidea	03_BF_Globothalamea	NO	*	*	*	*	AY210771,AY359148,AY359150,AY359154,AY359145	Foraminifera	no	no	no	no	yes	no	0	0	0	0	0	0	0	0	0	0	0	0	0	0	0	0	0	0	0	0	0	0	0	0	0
eeb88765b1b19e05b1a6bf79298db48b	FOR_0140	25181	381	381	9	gtcgctcttaccgatggacttctctgtgagtttgagggactggaatctttgtcgcttgcgtcaatacctctatggaaacttaaacgaacagtgtggtctaaaggaaagagaagtcgtaacaaggcatcg	100	100	Eukaryota|Harosa|Rhizaria|Retaria|Foraminifera|Globothalamea|Textulariida|Reophax|Reophax+sp.	Eukaryota|Harosa|Rhizaria|Retaria|Foraminifera|Globothalamea|Textulariida||Reophacidae|Reophax_sp	03_BF_Globothalamea	NO	*	*	*	*	JN003662	Foraminifera	no	no	photo_klep	no	yes	no	0	0	0	0	0	1	0	0	0	0	0	0	0	0	0	0	0	0	0	0	0	0	0	0	107
c8af24e228ba0d197fc4f19777f0f3d1	FOR_0141	28458	378	295	5	gtcgctcttaccgatggacttctctgtgagtttgagggactgggttactttatactcaacctatggaaacttaaacgaacagtgtggtctaaaggaaagagaagtcgtaacaaggcatcg	95.8	95.833	Eukaryota|Harosa|Rhizaria|Retaria|Foraminifera|Globothalamea|Rotaliida|R_clade_2|Planorbulina|Planorbulina+mediterranensis	Eukaryota|Harosa|Rhizaria|Retaria|Foraminifera|Globothalamea|Rotaliida|Discorboidea|Rosalinidae|Planorbulina_mediterranensis	03_BF_Globothalamea	NO	*	*	*	*	DQ452709	Foraminifera	no	no	no	no	yes	no	0	0	0	0	0	0	0	0	0	0	0	0	0	0	0	0	0	0	0	0	0	0	0	0	0
854d7535a493e1e6b4752445f0669011	FOR_0143	25823	361	361	0	gtcgctcttaccgatggatttctctgtgagtttgagggacaccacagaaacttaaacgaacagtgtgatctaaaggaaagagaagtcgtaacaaggcatcg	93.1	93.069	Eukaryota|Harosa|Rhizaria|Retaria|Foraminifera|Globothalamea|Rotaliida|R_clade_2|Schlumbergerella|Schlumbergerella+floresiana	Eukaryota|Harosa|Rhizaria|Retaria|Foraminifera|Globothalamea|Rotaliida|Calcarinoidea|Calcarinidae|Schlumbergerella_floresiana	03_BF_Globothalamea	NO	*	*	*	*	FM877703,FM877705	Foraminifera	no	no	no	no	yes	no	0	0	0	0	0	0	0	0	0	0	0	0	0	0	0	0	0	0	0	0	0	0	0	0	0
94fb92eb442af3cb793b0bab7fc59080	FOR_0150	31909	324	230	4	gtcgctcttaccgatggacttctctgtgagtttgagggactggtatatatatgtcaattgtgttcgcacaattcatatcactatagaaacttaaacgaacagtggggtctaaaggaaagagaagtcgtaacaaggcatca	90	90	Eukaryota|Harosa|Rhizaria|Retaria|Foraminifera|Globothalamea|Rotaliida|R_clade_1|Globocassidulina|Globocassidulina+sp.	Eukaryota|Harosa|Rhizaria|Retaria|Foraminifera|Globothalamea|Rotaliida|Serioidea|Cassidulinidae|Globocassidulina_sp	03_BF_Globothalamea	NO	*	*	*	*	AJ504686,AJ514840	Foraminifera	no	no	no	no	yes	no	0	0	0	0	0	0	0	0	0	0	0	0	0	0	0	0	0	0	0	0	0	0	0	0	0
29cf4899d268145c849b413ebbbc1f33	FOR_0153	33570	311	206	4	gtcgctcttaccgatggacttctctgtgagtttgagggactgggtatttcttctcctatggaaacttaaacgaacagtgtggtctaaaggaaagagaagtcgtaacaaggcatcg	96.6	96.552	Eukaryota|Harosa|Rhizaria|Retaria|Foraminifera|Globothalamea|Rotaliida|R_clade_2|Rosalina|Rosalina+orbicularis	Eukaryota|Harosa|Rhizaria|Retaria|Foraminifera|Globothalamea|Rotaliida||Rosalidae|Rosalina_orbicularis	03_BF_Globothalamea	NO	*	*	*	*	AY359173	Foraminifera	no	no	no	no	yes	no	0	0	0	0	0	0	0	0	0	0	0	0	0	0	0	0	0	0	0	0	0	0	0	0	0
4ed10bf45e96ca7b6ee174f3b1b5e59f	FOR_0156	27899	307	307	3	gtcgctcttaccgatggacttctctgtgagtttgagggactggatattatgtataatttattttatactataactcaatctatggaaacttaaacgaacagtgtggtctaaaggaaagagaagtcgtaacaaggcatcg	91.4	91.367	Eukaryota|Harosa|Rhizaria|Retaria|Foraminifera|Globothalamea|Textulariida|Trochammina|Trochammina+hadai	Eukaryota|Harosa|Rhizaria|Retaria|Foraminifera|Globothalamea|Textulariida||Trochamminidae|Trochammina_hadai	03_BF_Globothalamea	NO	*	*	*	*	AJ317979,DQ408637,Z69612	Foraminifera	no	no	no	no	yes	no	0	0	0	0	0	0	0	0	0	0	0	0	0	0	0	0	0	0	0	0	0	0	0	0	0
123cce61256dadfac3bced8892819166	FOR_0162	29482	275	272	0	gtcgctcttaccgatgaacttcgctatgaatctattagactgcgttatacgcgcggaaagatatatgaatagtgtggtttaaaggaaagagaagtcgtaacaaggcatca	91.8	91.304	Eukaryota|Harosa|Rhizaria|Retaria|Foraminifera|Globothalamea|Rotaliida|R_clade_2|Elphidium|Elphidium+margaritaceum	Eukaryota|Harosa|Rhizaria|Retaria|Foraminifera|Globothalamea|Rotaliida|Rotalioidea|Elphidiidae|Elphidium_aculeatum	03_BF_Globothalamea	NO	*	*	*	*	HM213824	Foraminifera	no	no	photo_klep	no	yes	no	0	0	0	0	0	0	0	0	0	0	0	0	0	0	0	0	0	0	0	0	0	0	0	0	0
b9907805775b50c922080423bd41df26	FOR_0170	31046	244	244	4	gtcgctcttaccgatggacttctctgtgagtttgagggactggataaatatgattttattaattatattaatctatggaaacttaaacgaacagtgtggtctaaaggaaagagaagtcgtaacaaggcatcg	91.1	91.111	Eukaryota|Harosa|Rhizaria|Retaria|Foraminifera|Globothalamea|Textulariida|Arenoparrella|Arenoparrella+mexicana	Eukaryota|Harosa|Rhizaria|Retaria|Foraminifera|Globothalamea|Textulariida||Textulariida_XX|Arenoparrella_mexicana	03_BF_Globothalamea	NO	*	*	*	*	AJ307741	Foraminifera	no	no	no	no	yes	no	0	0	0	0	0	0	0	0	0	0	0	0	0	0	0	0	0	0	0	0	0	0	0	0	0
31093f7b56e899a9bd6b05bc09d3403a	FOR_0171	33720	239	204	4	gtcgctcttaccgatggacttctctgtgagtttgagggactgggaacgcatgaagctttgtcttcattgcacacctatggaaacttaaacgaacagtgtggtctaaaggaaagagaagtcgtaacaaggcatcg	93.3	94.776	Eukaryota|Harosa|Rhizaria|Retaria|Foraminifera|Globothalamea|Rotaliida	Eukaryota|Harosa|Rhizaria|Retaria|Foraminifera|Globothalamea|Rotaliida|Clade3|Melonidae|Melonis_barleeanum	03_BF_Globothalamea	NO	*	*	*	*	AY914567,AJ488888,DQ440525,DQ195541,DQ195568,DQ195569,DQ195570,DQ195572,DQ452697,DQ452698	Foraminifera	no	no	no	no	yes	no	0	0	0	0	0	0	0	0	0	0	0	0	0	0	0	0	0	0	0	0	0	0	0	0	0
0f82a06adb36bf925417dd9dcd165561	FOR_0174	31494	236	236	0	gtcgctcttaccgatggattatgctatgaatctataggactgccaaagctttttggagcttagtggaaatatatatgaatagcgtgatctaaaggaaagagaagtcgtaacaaggcatcg	93.5	95.833	Eukaryota|Harosa|Rhizaria|Retaria|Foraminifera|Globothalamea|Rotaliida|R_clade_2|Ammonia|Ammonia+sp.	Eukaryota|Harosa|Rhizaria|Retaria|Foraminifera|Globothalamea|Rotaliida|Rotalioidea|Ammoniidae|Ammonia_sp	03_BF_Globothalamea	NO	*	*	*	*	HE598565	Foraminifera	no	no	no	no	yes	no	0	0	0	0	0	0	0	0	0	0	0	0	0	0	0	0	0	0	0	0	0	0	0	0	0
9dde70b31cd9404532989c720f3a37ad	FOR_0185	33327	210	210	2	gtcgctcttaccgatggacttctctgtgagtttgagggactgctaaccgtgcaatctcttgcactcagtatggaaacttaaacgaacagtgtggtctaaaggaaagagaagtcgtaacaaggcatcg	89.8	90.84	Eukaryota|Harosa|Rhizaria|Retaria|Foraminifera|Globothalamea|Rotaliida|R_clade_3|Epistominella|Epistominella+sp.	Eukaryota|Harosa|Rhizaria|Retaria|Foraminifera|Globothalamea|Rotaliida|Calcarinoidea|Calcarinidae|Baculogypsina_sphaerulata	03_BF_Globothalamea	NO	*	*	*	*	FJ185813,FJ185814,FJ185815,FJ185816,FJ185817,FJ185818,FJ185819	Foraminifera	no	no	no	no	yes	no	0	0	0	0	0	0	0	0	0	0	0	0	0	0	0	0	0	0	0	0	0	0	0	0	0
1286441937faebb180b223b62cd4bc7d	FOR_0192	35515	182	182	3	gtcgctcttaccgatggacttctctgtgagtttgagggactgctgtgatttcaacggcggaaactccaacgaacagtgtggtctaaaggaaagagaagtcgtaacaaggcatcg	89.5	90.435	Eukaryota|Harosa|Rhizaria|Retaria|Foraminifera|Globothalamea	Eukaryota|Harosa|Rhizaria|Retaria|Foraminifera|Globothalamea|Rotaliida|Calcarinoidea|Calcarinidae|Calcarina_gaudichaudii	03_BF_Globothalamea	NO	*	*	*	*	AY359168,AY359169,AY359170,AF190720,AF190721,AF190722,AF190723,AF190724,Z69615,EU137793,EU137795,EU137803,EU137805,EU137807,EU137810,EU137811,EU137812,EU137814,EU137815,EU137817,EU137819,EU137822,EU137823,EU137824,EU137826,EU137827,EU137828,AJ312434	Foraminifera	no	no	no	no	yes	no	0	0	0	0	0	0	0	0	0	0	0	0	0	0	0	0	0	0	0	0	0	0	0	0	0
4b76f9b92888e8c5cd9a55a4c0bae727	FOR_0193	41103	178	134	8	gtcgctcttaccgatggacttctctgtgagtttgagggactgggggattcagcacattttatgcgctacactctatggaaacttaaacgaacagtgtggtctaaaggaaagagaagtcgtaacaaggcatca	90.2	90.84	Eukaryota|Harosa|Rhizaria|Retaria|Foraminifera|Globothalamea|Rotaliida|R_clade_3	Eukaryota|Harosa|Rhizaria|Retaria|Foraminifera|Globothalamea|Rotaliida|Clade3|Chilostomellidae|Chilostomella_ovoidea	03_BF_Globothalamea	NO	*	*	*	*	AY641478,AY934749	Foraminifera	no	no	no	no	yes	no	0	0	0	0	0	0	0	0	0	0	0	0	0	0	0	0	0	0	0	0	0	0	0	0	0
a3d112f8aabd1b16ffc67d03a0e84f80	FOR_0195	36230	175	175	9	gtcgctcttaccgatggacttctctgtgagtttgagggactggtatatgatcgcaattgtgttcgcacattttgcatcgacactatagaaacttaaacgaacagtggggtctaaaggaaagagaagtcgtaacaaggcatca	91.5	91.549	Eukaryota|Harosa|Rhizaria|Retaria|Foraminifera|Globothalamea|Rotaliida|R_clade_1|Globocassidulina|Globocassidulina+sp.	Eukaryota|Harosa|Rhizaria|Retaria|Foraminifera|Globothalamea|Rotaliida|Serioidea|Cassidulinidae|Globocassidulina_sp	03_BF_Globothalamea	NO	*	*	*	*	AJ504686,AJ514840	Foraminifera	no	no	no	no	yes	no	0	0	0	0	0	0	0	0	0	0	0	0	0	0	0	0	0	0	0	0	0	0	0	0	0
ef1ae3d34c87d62d5eee1f3aeee98df2	FOR_0201	39732	167	144	3	gtcgctcttaccgatggattatactatgaatctataggactgccaaagttgctcttcgcggcgcgcttagtggaaatatatatgaatagtgtgatctaaaggaaagagaagtcgtaacaaggcatcg	100	100	Eukaryota|Harosa|Rhizaria|Retaria|Foraminifera|Globothalamea|Rotaliida|R_clade_2|Ammonia	Eukaryota|Harosa|Rhizaria|Retaria|Foraminifera|Globothalamea|Rotaliida|Rotalioidea|Ammoniidae|Ammonia_aomoriensis	03_BF_Globothalamea	NO	*	*	*	*	GQ853573,AF190877,AF190878,AF190879,MMETSP1384_CAMNT_0042463145	Foraminifera	no	no	no	no	yes	no	0	0	0	0	0	0	0	0	0	0	0	0	0	0	0	0	0	0	7	0	0	0	0	0	0
bf774b4858a1f50bb5f2bd2a482e569f	FOR_0208	41789	157	130	5	gtcgctcttaccgatggacttctctgtgagtttgagggactgggaacgcagcgtaatttattgcactgcacacctatggaaacttaaacgaacagtgtggtctaaaggaaagagaagtcgtaacaaggcatcg	98.5	98.519	Eukaryota|Harosa|Rhizaria|Retaria|Foraminifera|Globothalamea|Rotaliida|R_clade_3|Stainforthia|Stainforthia+sp.	Eukaryota|Harosa|Rhizaria|Retaria|Foraminifera|Globothalamea|Rotaliida|Clade3|Stainforthiidae|Stainforthia_sp	03_BF_Globothalamea	NO	*	*	*	*	AY934743	Foraminifera	no	no	photo_klep	no	yes	no	0	0	0	0	0	0	0	0	0	0	0	0	0	0	0	0	13	0	0	0	0	0	0	0	2
0ffc6f0b08cf3597faaa9a0c7dde42ea	FOR_0214	38862	150	150	5	gtcgctcttaccgatggacttctctgtgagtttgagggactggaattgcttgctttacatttatttgtaatcaagtcctctatggaaacttaaacgaacagtgtggtctaaaggaaagagaagtcgtaacaaggcatcg	95	94.964	Eukaryota|Harosa|Rhizaria|Retaria|Foraminifera|Globothalamea|Robertinida|Robertina|Robertina+arctica	Eukaryota|Harosa|Rhizaria|Retaria|Foraminifera|Globothalamea|Robertinida||Robertinidae|Robertina_arctica	03_BF_Globothalamea	NO	*	*	*	*	EU672992	Foraminifera	no	no	no	no	yes	no	0	0	0	0	0	0	0	0	0	0	0	0	0	0	0	0	0	0	0	0	0	0	0	0	61
4ac67a11980799f9a31c191b5cf14b5d	FOR_0222	40812	136	136	2	gtcgctcttaccgatggacttctctgtgagtttaagggactggaataccttgtgttttattacacataactttctatggaaacttaaacgaacagtgtggtctaaaggaaagagaagtcgtaacaaggcatcg	89.5	90.977	Eukaryota|Harosa|Rhizaria|Retaria|Foraminifera|Globothalamea|Textulariida|Reophax|Reophax+sp.	Eukaryota|Harosa|Rhizaria|Retaria|Foraminifera|Globothalamea|Textulariida||Reophacidae|Reophax_sp	03_BF_Globothalamea	NO	*	*	*	*	AJ514850	Foraminifera	no	no	photo_klep	no	yes	no	0	0	0	0	0	0	0	0	0	0	0	0	0	0	0	0	0	0	0	0	0	0	0	0	0
a87f3c7d0b8ee0ca328135dff02573f0	FOR_0226	41769	130	130	2	gtcgctcttaccgatggacttctctgtgagtttgagggactggatatatgtataaatttatttttatactataactcatctatggaaacttaaacgaacagtgtggtctaaaggaaagagaagtcgtaacaaggcatcg	89.9	92.086	Eukaryota|Harosa|Rhizaria|Retaria|Foraminifera|Globothalamea|Textulariida	Eukaryota|Harosa|Rhizaria|Retaria|Foraminifera|Globothalamea|Textulariida||Textulariacea|Siphoniferoides_sp	03_BF_Globothalamea	NO	*	*	*	*	AJ317980,AJ504688,Z69611,AJ504690,AJ317979,DQ408637,Z69612	Foraminifera	no	no	no	no	yes	no	0	0	0	0	0	0	0	0	0	0	0	0	0	0	0	0	0	0	0	0	0	0	0	0	0
2aa617f81bdb6e3ae3a7cdca276b1cf6	FOR_0234	43242	121	121	3	gtcgctcttaccgatggacttctctgtgagtttgagggactggtatatatatgtcaattgttcgcaattcatatcactatagaaacttaaacgaacagtggggtctaaaggaaagagaagtcgtaacaaggcatca	89	90.441	Eukaryota|Harosa|Rhizaria|Retaria|Foraminifera|Globothalamea|Rotaliida|R_clade_1	Eukaryota|Harosa|Rhizaria|Retaria|Foraminifera|Globothalamea|Rotaliida|Serioidea|Cassidulinidae|Islandiella_norcrossi	03_BF_Globothalamea	NO	*	*	*	*	AJ504686,AJ514840,AJ504685,DQ408638	Foraminifera	no	no	no	no	yes	no	0	0	0	0	0	0	0	0	0	0	0	0	0	0	0	0	0	0	0	0	0	0	0	0	0
256cfeea21cb144c51a4c08d9e609b0c	FOR_0235	44356	121	115	6	gtcgctcttaccgatggacttcgctgtgagtttgagggactggatatttgccgcttctgtggcatgccatctatagaaacttaaacgaacagtgtggtctaaaggaaagagaagtcgtaacaaggcatcg	90.8	90.769	Eukaryota|Harosa|Rhizaria|Retaria|Foraminifera|Globothalamea|Textulariida|Trochammina|Trochammina+sp.	Eukaryota|Harosa|Rhizaria|Retaria|Foraminifera|Globothalamea|Textulariida||Trochamminidae|Trochammina_sp	03_BF_Globothalamea	NO	*	*	*	*	X86095	Foraminifera	no	no	no	no	yes	no	0	0	0	0	0	0	0	0	0	0	0	0	0	0	0	0	0	0	0	0	0	0	0	0	58
464fee1a47a4ccd7402143fc39a6db81	FOR_0236	49025	120	94	5	gtcgctcttaccgatggacttctctgtgagtttgagggactgggaacgcaggttcttttttgagtctgcacacctatggaaacttaaacgaacagtgtggtctaaaggaaagagaagtcgtaacaaggcatcg	97	96.35	Eukaryota|Harosa|Rhizaria|Retaria|Foraminifera|Globothalamea|Rotaliida|R_clade_3|Epistominella	Eukaryota|Harosa|Rhizaria|Retaria|Foraminifera|Globothalamea|Rotaliida|Clade3|Stainforthiidae|Stainforthiidae_X_sp	03_BF_Globothalamea	NO	*	*	*	*	EU672995,AY934750,DQ408647,FJ185822,FJ185823,FJ185824,FJ185825	Foraminifera	no	no	no	no	yes	no	0	0	0	0	0	0	0	0	0	0	0	0	0	0	0	0	0	0	0	0	0	0	0	0	0
c49c4eb8b4d0551b18269ad47d0a0af8	FOR_0238	44066	117	117	0	gtcgctcttaccgatggacttctctgtgagtttgagggactggatactgtaataatttattattactaaccatctatggaaacttaaacgaacagtgtggtctaaaggaaagagaagtcgtaacaaggcatcg	100	100	Eukaryota|Harosa|Rhizaria|Retaria|Foraminifera|Globothalamea|Textulariida|Trochammina|Trochammina+hadai	Eukaryota|Harosa|Rhizaria|Retaria|Foraminifera|Globothalamea|Textulariida||Trochamminidae|Trochammina_hadai	03_BF_Globothalamea	NO	*	*	*	*	AJ317979,DQ408637,Z69612	Foraminifera	no	no	no	no	yes	no	0	0	0	0	0	0	0	0	0	0	0	0	0	0	0	0	0	0	0	0	0	0	0	0	0
32d51df0f8692f02879f785fd0263fb2	FOR_0240	44370	115	115	7	gtcgctcttaccgatggacttctctgtgagtttgagggactggtatatgatcgcattgtgttcgcactttgcatcgacactatagaaacttaaacgaacagtggggtctaaaggaaagagaagtcgtaacaaggcatca	93.5	93.525	Eukaryota|Harosa|Rhizaria|Retaria|Foraminifera|Globothalamea|Rotaliida|R_clade_1|Globocassidulina|Globocassidulina+sp.	Eukaryota|Harosa|Rhizaria|Retaria|Foraminifera|Globothalamea|Rotaliida|Serioidea|Cassidulinidae|Globocassidulina_sp	03_BF_Globothalamea	NO	*	*	*	*	AJ504686,AJ514840	Foraminifera	no	no	no	no	yes	no	0	0	0	0	0	0	0	0	0	0	0	0	0	0	0	0	0	0	0	0	0	0	0	0	0
74a51d03ceae89abdc67f08294fa2a05	FOR_0248	46187	106	106	3	gtcgctcttaccgatggacttctctgtgagtttgagggactggataaataattttattattaatctatggaaacttaaacgaacagtgtggtctaaaggaaagagaagtcgtaacaaggcatcg	93.5	92.481	Eukaryota|Harosa|Rhizaria|Retaria|Foraminifera|Monothalamids|M_clade_F	Eukaryota|Harosa|Rhizaria|Retaria|Foraminifera|Globothalamea|Textulariida||Trochamminidae|Trochammina_hadai	03_BF_Globothalamea	NO	*	*	*	*	AJ317990,AJ307761	Foraminifera	no	no	no	no	yes	no	0	0	0	0	0	0	0	0	0	0	0	0	0	0	0	0	0	0	0	0	0	0	0	0	0
6c92619fdd0030e60c7bf7b94cb3b692	FOR_0251	46840	103	103	4	gtcgctcttaccgatggacttctctgtgagtttgagggactgggtttttttacctatggaaacttaaacgaacagtgtggtctaaaggaaagagaagtcgtaacaaggcatcg	98.2	98.23	Eukaryota|Harosa|Rhizaria|Retaria|Foraminifera|Globothalamea|Rotaliida|R_clade_3|Virgulinella|Virgulinella+fragilis	Eukaryota|Harosa|Rhizaria|Retaria|Foraminifera|Globothalamea|Rotaliida|Clade3|Virgulinellidae|Virgulinella_fragilis	03_BF_Globothalamea	NO	*	*	*	*	EU137803,EU137805,EU137807,EU137810,EU137811,EU137812,EU137814,EU137815,EU137817,EU137819,EU137822,EU137823,EU137824,EU137826,EU137827,EU137828	Foraminifera	no	no	no	no	yes	no	0	0	0	0	0	0	0	0	0	0	0	0	0	0	0	0	0	0	0	0	0	0	0	0	0
5e6f5fa9d910c5b6feebbf4ce63390e2	FOR_0253	49052	97	94	4	gtcgctcttaccgatggacttctctgtgagtttgagggactggaaataaatttttcggaattgccttctatggaaacttaaacgaacagtgtggtctaaaggaaagagaagtcgtaacaaggcatcg	91.5	91.473	Eukaryota|Harosa|Rhizaria|Retaria|Foraminifera|Globothalamea|Textulariida|Reophax|Reophax+sp.	Eukaryota|Harosa|Rhizaria|Retaria|Foraminifera|Globothalamea|Textulariida||Reophacidae|Reophax_sp	03_BF_Globothalamea	NO	*	*	*	*	FR821695	Foraminifera	no	no	photo_klep	no	yes	no	0	0	0	0	0	0	0	0	0	0	0	0	0	0	0	0	0	0	0	0	0	0	0	0	0
526de33872fca00c42ba675a7c917851	FOR_0266	50158	90	90	5	gtcgctcttaccgatggacttctctgtgagtttgagggactgggtattgtatcttcggatactaccacctatggaaacttaaacgaacagtgtggtctaaaggaaagagaagtcgtaacaaggcatcg	96.1	96.094	Eukaryota|Harosa|Rhizaria|Retaria|Foraminifera|Globothalamea|Textulariida|Trochammina|Trochammina+sp.	Eukaryota|Harosa|Rhizaria|Retaria|Foraminifera|Globothalamea|Textulariida||Trochamminidae|Trochammina_sp	03_BF_Globothalamea	NO	*	*	*	*	X86095	Foraminifera	no	no	no	no	yes	no	0	0	0	0	0	0	0	0	0	0	0	0	0	0	0	0	0	0	0	0	0	0	0	0	5
ca31b0f64af50a51051e466a234cd98b	FOR_0280	52803	82	82	3	gtcgctcttaccgatggacttctctgtgagtttcaaggactggggttttagcatttttaatgctgtgttactctatggaaattgaaacgaacagtgtggtctaaaggaaagagaagtcgtaacaaggcatcg	90.2	91.667	Eukaryota|Harosa|Rhizaria|Retaria|Foraminifera|Globothalamea|Rotaliida|R_clade_2|Planorbulinella|Planorbulinella+sp.	Eukaryota|Harosa|Rhizaria|Retaria|Foraminifera|Globothalamea|Rotaliida|Planorbulinoidea|Planorbulinidae|Planorbulinella_sp	03_BF_Globothalamea	NO	*	*	*	*	AY934740,DQ452687	Foraminifera	no	no	no	no	yes	no	0	0	0	0	0	0	0	0	0	0	0	0	0	0	0	0	0	0	0	0	0	0	0	0	0
fca0620cec99dde979829653c2d82b97	FOR_0290	54214	78	78	3	gtcgctcttaccgatggacttctctgtgagtttgagggactgggaacgcacatatttgctttattgcattttttgcacgcctatggaaacttaaacgaacagtgtggtctaaaggaaagagaagtcgtaacaaggcatcg	100	100	Eukaryota|Harosa|Rhizaria|Retaria|Foraminifera|Globothalamea|Rotaliida|R_clade_3|Nonionella|Nonionella+labradorica	Eukaryota|Harosa|Rhizaria|Retaria|Foraminifera|Globothalamea|Rotaliida|Clade3|Nonionidae|Nonionella_labradorica	03_BF_Globothalamea	NO	*	*	*	*	AY934751,DQ452692,DQ452693,FJ705896	Foraminifera	no	no	photo_klep	no	yes	no	0	0	0	0	0	0	0	0	0	0	0	0	0	0	0	0	0	0	0	0	0	0	0	0	0
b193f2028729b07f73ebd7ddbf1fce22	FOR_0291	55949	78	73	3	gtcgctcttaccgatggacttctctgtgagtttgagggactgatgctcgcattggaaactcaaacgaacagtgtggtctaaaggaaagagaagtcgtaacaaggcatcg	92.9	92.857	Eukaryota|Harosa|Rhizaria|Retaria|Foraminifera|Globothalamea|Textulariida|Ammotium|Ammotium+pseudocassis	Eukaryota|Harosa|Rhizaria|Retaria|Foraminifera|Globothalamea|Textulariida||Lituolacea|Ammotium_pseudocassis	03_BF_Globothalamea	NO	*	*	*	*	AJ312434	Foraminifera	no	no	no	no	yes	no	0	0	0	0	0	0	0	0	0	0	0	0	0	0	0	0	0	0	0	0	0	0	0	0	0
80353e60120d97a53dac07f71f00b158	FOR_0293	60526	77	63	6	gtcgctcttaccgatggacttctctgtgagtttgagagatcgacaatttatgcgtaaacttaaacgaactgtgtggtctaaaggaaagagaagtcgtaacaaggcatcg	89.4	90.179	Eukaryota|Harosa|Rhizaria|Retaria|Foraminifera|Globothalamea|Rotaliida|R_clade_3|Virgulinella|Virgulinella+fragilis	Eukaryota|Harosa|Rhizaria|Retaria|Foraminifera|Globothalamea|Rotaliida|Calcarinoidea|Calcarinidae|Calcarina_gaudichaudii	03_BF_Globothalamea	NO	*	*	*	*	EU137793,EU137795	Foraminifera	no	no	no	no	yes	no	0	0	0	0	0	0	0	0	0	0	0	0	0	0	0	0	0	0	0	0	0	0	0	0	0
52cb4d34996a59ce40732917cd3a6159	FOR_0294	54332	77	77	4	gtcgctcttaccgatggacttctctgtgagtttgagggactgggtattaagaaaaaatttattttatctttaccacctatggaaacttaaacgaacagtgtggtctaaaggaaagagaagtcgtaacaaggcttca	99.3	99.265	Eukaryota|Harosa|Rhizaria|Retaria|Foraminifera|Globothalamea|Textulariida|Spiroplectammina|Spiroplectammina+sp.	Eukaryota|Harosa|Rhizaria|Retaria|Foraminifera|Globothalamea|Textulariida||Spiroplectamminacea|Spiroplectammina_sp	03_BF_Globothalamea	NO	*	*	*	*	AJ504689	Foraminifera	no	no	no	no	yes	no	0	0	0	0	0	0	0	0	0	0	0	0	0	0	0	0	0	0	0	0	0	0	0	0	30
dad2d3a549568617367212384d6b6885	FOR_0302	60726	74	63	6	gtcgctcttaccgatggacttctctgtgagtttgaaggactgggaacgcatcgcgtttacgctttgcacacctatggaaacttaaacgaacagtgtggtctaaaggaaagagaagtcgtaacaaggcatca	100	100	Eukaryota|Harosa|Rhizaria|Retaria|Foraminifera|Globothalamea|Rotaliida|R_clade_1|Uvigerina|Uvigerina+peregrina	Eukaryota|Harosa|Rhizaria|Retaria|Foraminifera|Globothalamea|Rotaliida|Serioidea|Uvigerinidae|Uvigerina_peregrina	03_BF_Globothalamea	NO	*	*	*	*	AY359180,AY359182,AY359183,AY359184,AY359185,AY359186,AY359187,AY359188,AY359189,AY914569,AY914571,AY914572,AY914573,AY914574,AY914575,AY914576	Foraminifera	no	no	no	no	yes	no	0	0	0	0	0	0	0	0	0	0	0	0	0	0	0	0	0	0	0	0	0	0	0	0	0
827008d99e9b4cb21f9f3370dc47ddf2	FOR_0304	55878	73	73	0	gtcgctcttaccgatggacttctctgtgagtttgagggactggaatactttgtttttatctttttaggtaattacataactttctatggaaacttaaacgaacagtgtggtctaaaggaaagagaagtcgtaacaaggcatcg	88.8	90.909	Eukaryota|Harosa|Rhizaria|Retaria|Foraminifera|Globothalamea|Rotaliida|R_clade_3|Chilostomella|Chilostomella+ovoidea	Eukaryota|Harosa|Rhizaria|Retaria|Foraminifera|Globothalamea|Rotaliida|Clade3|Chilostomellidae|Chilostomella_ovoidea	03_BF_Globothalamea	NO	*	*	*	*	AY641479	Foraminifera	no	no	no	no	yes	no	0	0	0	0	0	0	0	0	0	0	0	0	0	0	0	0	0	0	0	0	0	0	0	0	0
f07037bc62c286f6bbc927b92d88f2a8	FOR_0308	56925	71	71	3	gtcgctcttaccgatggatttctctgtgagtttgagggactggattggtttcacgcttgcgtgcaaactaacctatggaaacttaaacgaacagtgtgatctaaaggaaagagaagtcgtaacaaggtttcc	87.1	90.625	Eukaryota|Harosa|Rhizaria|Retaria|Foraminifera|Globothalamea|Textulariida|Reophax|Reophax+sp.	Eukaryota|Harosa|Rhizaria|Retaria|Foraminifera|Globothalamea|Textulariida||Reophacidae|Reophax_sp	03_BF_Globothalamea	NO	*	*	*	*	JN003662	Foraminifera	no	no	photo_klep	no	yes	no	0	0	0	0	0	0	0	0	0	0	0	0	0	0	0	0	0	0	0	0	0	0	0	0	0
7566ac22ca8f93abad3e4b139a7a32a9	FOR_0313	58059	68	68	6	gtcgctcttaccgatggacttctctgtgagtttgagggactgggaacgcagaatttattctgcacacacctatggaaacttaaacgaacagtgtggtctaaaggaaagagaagtcgtaacaaggcatcg	98.4	98.45	Eukaryota|Harosa|Rhizaria|Retaria|Foraminifera|Globothalamea|Rotaliida|R_clade_3	Eukaryota|Harosa|Rhizaria|Retaria|Foraminifera|Globothalamea|Rotaliida|Clade3|Cibicididae|Cibicidoides_pachyderma	03_BF_Globothalamea	NO	*	*	*	*	DQ195551,DQ195563,DQ195575,DQ408652,GU113129,AB234891	Foraminifera	no	no	no	no	yes	no	0	0	0	0	0	0	0	0	0	0	0	0	0	0	0	0	0	0	0	0	0	0	0	0	21
9126da68d958a43149b4c70727d50828	FOR_0314	58108	68	68	2	gtcgctcttaccgatggacttctctgtgagtttgagggactggttcattcaatatatttttgcaatttcattattgcgtatatgacacactatggaaacttaaacgaacagtgtggtctaaaggaaagagaagtcgtaacaaggcatca	99.3	99.333	Eukaryota|Harosa|Rhizaria|Retaria|Foraminifera|Globothalamea|Rotaliida|R_clade_1|Uvigerina|Uvigerina+mediterranea	Eukaryota|Harosa|Rhizaria|Retaria|Foraminifera|Globothalamea|Rotaliida|Serioidea|Uvigerinidae|Uvigerina_mediterranea	03_BF_Globothalamea	NO	*	*	*	*	DQ522033	Foraminifera	no	no	no	no	yes	no	0	0	0	0	0	0	0	0	0	0	0	0	0	0	0	0	0	0	0	0	0	0	0	0	0
c43e0f510c3f5017c9ec0174d5bc0a1a	FOR_0318	58684	67	67	5	gtcgctcttaccgatggacttctctgtgagtttgagggactgggtatttgtcttcggacgccacctacggaaacttaaacgaacagtgtggtctaaaggaaagagaagtcgtaacaaggcatcg	91.1	91.129	Eukaryota|Harosa|Rhizaria|Retaria|Foraminifera|Globothalamea|Rotaliida|Globigerinacea|Candeina|Candeina+nitida	Eukaryota|Harosa|Rhizaria|Retaria|Foraminifera|Globothalamea|Rotaliida||Rosalidae|Rosalina_orbicularis	03_BF_Globothalamea	NO	*	*	*	*	AB263436,AB468835,AB468836,AB468837	Foraminifera	no	no	no	no	yes	no	0	0	0	0	0	0	0	0	0	0	0	0	0	0	0	0	0	0	0	0	0	0	0	0	14
79a5cc75e5c51c5dd76b27f8f3e592e4	FOR_0321	59024	66	66	3	gtcgctcttaccgatggacttctctgtgagtttgagggactggaagcctttactgcttgcagtataactttctatggaaacttaaacgaacagtgtggtctaaaggaaagagaagtcgtaacaaggcatcg	90.8	91.729	Eukaryota|Harosa|Rhizaria|Retaria|Foraminifera|Globothalamea|Textulariida|Reophax|Reophax+sp.	Eukaryota|Harosa|Rhizaria|Retaria|Foraminifera|Globothalamea|Textulariida||Reophacidae|Reophax_sp	03_BF_Globothalamea	NO	*	*	*	*	JN003662	Foraminifera	no	no	photo_klep	no	yes	no	0	0	0	0	0	0	0	0	0	0	0	0	0	0	0	0	0	0	0	0	0	0	0	0	0
2ba51919c6a6dcd4d5c4652608f331de	FOR_0326	59856	64	64	4	gtcgctcttaccgatggacttctctgtgagtttgagggactggtatatgctttacattcgtgtatcgcgacactatagaaacttaaacgaacagtggggtctaaaggaaagagaagtcgtaacaaggcatca	91.7	91.667	Eukaryota|Harosa|Rhizaria|Retaria|Foraminifera|Globothalamea|Rotaliida|R_clade_1|Islandiella|Islandiella+sp.	Eukaryota|Harosa|Rhizaria|Retaria|Foraminifera|Globothalamea|Rotaliida|Serioidea|Cassidulinidae|Islandiella_norcrossi	03_BF_Globothalamea	NO	*	*	*	*	AJ504685,DQ408638	Foraminifera	no	no	no	no	yes	no	0	0	0	0	0	0	0	0	0	0	0	0	0	0	0	0	0	0	0	0	0	0	0	0	0
a4bd2e7e1f5f0b4a94fa1db43688a27a	FOR_0328	60608	63	63	6	gtcgctcttaccgatggacttctctgtgagtttgagggactgggtcaatctgccttgtgttagatcagacctacggaaacttaaacgaacagtgtggtctaaaggaaagagaagtcgtaacaaggcatcg	93.2	93.939	Eukaryota|Harosa|Rhizaria|Retaria|Foraminifera|Globothalamea|Rotaliida|R_clade_2|Rosalina|Rosalina+sp.	Eukaryota|Harosa|Rhizaria|Retaria|Foraminifera|Globothalamea|Rotaliida|Discorboidea|Rosalinidae|Rosalina_sp	03_BF_Globothalamea	NO	*	*	*	*	FR839734,FR839735,FR839736,FR839737	Foraminifera	no	no	no	no	yes	no	0	0	0	0	0	0	0	0	0	0	0	0	0	0	0	0	0	0	0	0	0	0	0	0	0
1b9016b46904f9611e771cd24c18cb54	FOR_0341	62471	59	59	5	gtcgctcttaccgatggacttctctgtgagtttgagggactgggaacgcagtcacttttttgtggctgcacacctatggaaacttaaacgaacagtgtggtctaaaggaaagagaagtcgtaacaaggcatcg	94	93.985	Eukaryota|Harosa|Rhizaria|Retaria|Foraminifera|Globothalamea|Rotaliida|R_clade_3	Eukaryota|Harosa|Rhizaria|Retaria|Foraminifera|Globothalamea|Rotaliida|Clade3|Cibicididae|Cibicidoides_lobatulus	03_BF_Globothalamea	NO	*	*	*	*	AY934742,DQ195548,DQ195561,DQ195562,DQ195573,DQ195574,DQ195577,DQ195578,DQ195579,DQ195580,DQ195581,DQ195585,DQ195586,DQ195587,DQ408650,DQ195551,DQ195563,DQ195575,DQ408652,DQ195550,DQ408651,DQ195546,AM491319,AM491320,AY934741,DQ195549,DQ195558,DQ195559,GU113129,FJ705899,AB234891	Foraminifera	no	no	no	no	yes	no	0	0	0	0	0	0	0	0	0	0	0	0	0	0	0	0	0	0	0	0	0	0	0	0	0
4cdd5db21d8f4758ee942831b04975a7	FOR_0343	67118	57	52	6	gtcgctcttaccgatggacttctctgtgagtttgagggaacgcgtaaattatgtgtaaacttaaacgaacagtgtggtctaaaggaaagagaagtcgtaacaaggcatcg	91.1	91.071	Eukaryota|Harosa|Rhizaria|Retaria|Foraminifera|Globothalamea|Rotaliida|R_clade_2|Calcarina|Calcarina+gaudichaudii	Eukaryota|Harosa|Rhizaria|Retaria|Foraminifera|Globothalamea|Rotaliida|Calcarinoidea|Calcarinidae|Calcarina_gaudichaudii	03_BF_Globothalamea	NO	*	*	*	*	AJ504681	Foraminifera	no	no	no	no	yes	no	0	0	0	0	0	0	0	0	0	0	0	0	0	0	0	0	0	0	0	0	0	0	0	0	0
a102e2e2d2f17b1f92aefcc7ef714d44	FOR_0344	84015	57	36	5	gtcgctcttaccgatggacttctctgtgagtttaaaggactggaatttttttcttggaaatttaaacgaacagtgtggtctaaaggaaagagaagtcgtaacaaggcatcg	94.7	94.69	Eukaryota|Harosa|Rhizaria|Retaria|Foraminifera|Globothalamea|Rotaliida|R_clade_2|Pararotalia|Pararotalia+nipponica	Eukaryota|Harosa|Rhizaria|Retaria|Foraminifera|Globothalamea|Rotaliida|Calcarinoidea|Calcarinidae|Pararotalia_nipponica	03_BF_Globothalamea	NO	*	*	*	*	AJ488884,AJ508454,AJ879137	Foraminifera	no	no	photo	no	yes	no	0	0	0	0	0	0	0	0	0	0	0	0	0	0	0	0	0	0	0	0	0	0	0	0	0
bb9d89e9cddff5dfdaabce24bd829c0d	FOR_0346	65313	55	55	5	gtcgctcttaccgatggacttctctgtgagtttgagggactgggtactatatatcacctatggaaacttaaacgaacagtgtggtctaaaggaaagagaagtcgtaacaaggcatcg	96.6	96.581	Eukaryota|Harosa|Rhizaria|Retaria|Foraminifera|Globothalamea|Rotaliida|R_clade_2|Rosalina|Rosalina+orbicularis	Eukaryota|Harosa|Rhizaria|Retaria|Foraminifera|Globothalamea|Rotaliida||Rosalidae|Rosalina_orbicularis	03_BF_Globothalamea	NO	*	*	*	*	AY359173	Foraminifera	no	no	no	no	yes	no	0	0	0	0	0	0	0	0	0	0	0	0	0	0	0	0	0	0	0	0	0	0	0	0	0
e003b8c567656a63b37d630a923d972e	FOR_0347	65401	55	55	9	gtcgctcttaccgatggacttctctgtgagtttgagggactggtatatgatcgaagtgttcgcacttcatcgacactatagaaacttaaacgaacagtggggtctaaaggaaagagaagtcgtaacaaggcatca	95.6	95.556	Eukaryota|Harosa|Rhizaria|Retaria|Foraminifera|Globothalamea|Rotaliida|R_clade_1|Globocassidulina|Globocassidulina+sp.	Eukaryota|Harosa|Rhizaria|Retaria|Foraminifera|Globothalamea|Rotaliida|Serioidea|Cassidulinidae|Globocassidulina_sp	03_BF_Globothalamea	NO	*	*	*	*	AJ504686,AJ514840	Foraminifera	no	no	no	no	yes	no	0	0	0	0	0	0	0	0	0	0	0	0	0	0	0	0	0	0	0	0	0	0	0	0	0
8e03f5d298aa1a16251322b84de51f93	FOR_0352	65872	54	54	3	gtcgctcttaccgatggacttctctgtgagtttgagggactgggtattaagaatttattttctttaccacctatggaaacttaaacgaacagtgtggtctaaaggaaagagaagtcgtaacaaggcttca	93.2	94.853	Eukaryota|Harosa|Rhizaria|Retaria|Foraminifera|Globothalamea|Textulariida|Textularia|Textularia+sagittula	Eukaryota|Harosa|Rhizaria|Retaria|Foraminifera|Globothalamea|Textulariida||Spiroplectamminacea|Spiroplectammina_sp	03_BF_Globothalamea	NO	*	*	*	*	EU672994,FR821696	Foraminifera	no	no	no	no	yes	no	0	0	0	0	0	0	0	0	0	0	0	0	0	0	0	0	0	0	0	0	0	0	0	0	48
00fdf5aa721d448159d48ea0a4bc4bd8	FOR_0355	66203	53	53	0	gtcgctcttaccgatgaacttcgctatgaatctattggactgtgctctcttatgagtgcggaaagatatatgaatagtgtggtttaaaggaaagagaagtcgtaacaaggcatca	100	100	Eukaryota|Harosa|Rhizaria|Retaria|Foraminifera|Globothalamea|Rotaliida|R_clade_2|Elphidium|Elphidium+aculeatum	Eukaryota|Harosa|Rhizaria|Retaria|Foraminifera|Globothalamea|Rotaliida|Rotalioidea|Elphidiidae|Elphidium_aculeatum	03_BF_Globothalamea	NO	*	*	*	*	HM213822,HM213823,HM213834,HM213835,HM213836,HM213837,HM213838	Foraminifera	no	no	photo_klep	no	yes	no	0	0	0	0	0	0	0	0	0	0	0	0	0	0	0	0	0	0	0	0	0	0	0	0	0
213e8a8bb16cb34b47be08ab26355967	FOR_0363	68536	50	50	7	gtcgctcttaccgatggacttctctgtgagtttgagggactgggaacgcagatttatttctgcacgcctatggaaacttaaacgaacagtgtggtctaaaggaaagagaagtcgtaacaaggcatcg	97.7	97.674	Eukaryota|Harosa|Rhizaria|Retaria|Foraminifera|Globothalamea|Rotaliida|R_clade_3	Eukaryota|Harosa|Rhizaria|Retaria|Foraminifera|Globothalamea|Rotaliida|Clade3|Cibicididae|Cibicidoides_lobatulus	03_BF_Globothalamea	NO	*	*	*	*	AY934742,DQ195548,DQ195561,DQ195562,DQ195573,DQ195574,DQ195577,DQ195578,DQ195579,DQ195580,DQ195581,DQ195585,DQ195586,DQ195587,DQ408650,DQ195550,DQ408651,DQ195546,AM491319,AM491320,AY934741,DQ195549,DQ195558,DQ195559,FJ705899	Foraminifera	no	no	no	no	yes	no	0	0	0	0	0	0	0	0	0	0	0	0	0	0	0	0	0	0	0	0	0	0	0	0	0
307ec982fcb48810ad428dd6d1e4f50a	FOR_0364	68577	50	50	2	gtcgctcttaccgatgaacttcgctatgaatctattggactgcatattatttgcggaaagatatatgaatagtgtggtttaaaggaaagagaagtcgtaacaaggcatca	93.6	92.308	Eukaryota|Harosa|Rhizaria|Retaria|Foraminifera|Globothalamea|Rotaliida|R_clade_2|Elphidium|Elphidium+margaritaceum	Eukaryota|Harosa|Rhizaria|Retaria|Foraminifera|Globothalamea|Rotaliida|Rotalioidea|Elphidiidae|Elphidium_margaritaceum	03_BF_Globothalamea	NO	*	*	*	*	HM213824,HM213825,HM213826	Foraminifera	no	no	photo_klep	no	yes	no	0	0	0	0	0	0	0	0	0	0	0	0	0	0	0	0	0	0	0	0	0	0	0	0	0
4dcc76cdd5587531c6d56174e46bc808	FOR_0370	69483	49	49	0	gtcgctcttaccgatggacttctctgtgagtttgagggactgggaacgcaggttctcttttgagcctgcacacctatggaaacttaaacgaacagtgtggtctaaaggaaagagaagtcgtaacaaggcatcg	95.5	94.891	Eukaryota|Harosa|Rhizaria|Retaria|Foraminifera|Globothalamea|Rotaliida|R_clade_3|Epistominella	Eukaryota|Harosa|Rhizaria|Retaria|Foraminifera|Globothalamea|Rotaliida|Clade3|Stainforthiidae|Stainforthiidae_X_sp	03_BF_Globothalamea	NO	*	*	*	*	EU672995,AY934750,DQ408647,FJ185822,FJ185823,FJ185824,FJ185825	Foraminifera	no	no	no	no	yes	no	0	0	0	0	0	0	0	0	0	0	0	0	0	0	0	0	0	0	0	0	0	0	0	0	0
58cf84e24933041beaa76e2d2e7b0b2a	FOR_0375	70335	48	48	0	gtcgctcttaccgatggattatgctatgaatctataggactgccaaagcgtgtatgcgcttagtggaaatatatatgaatagcgtgatctaaaggaaagagaagtcgtaacaaggcatcg	91.9	94.262	Eukaryota|Harosa|Rhizaria|Retaria|Foraminifera|Globothalamea|Rotaliida|R_clade_2|Ammonia|Ammonia+catesbyana	Eukaryota|Harosa|Rhizaria|Retaria|Foraminifera|Globothalamea|Rotaliida|Rotalioidea|Ammoniidae|Ammonia_beccarii	03_BF_Globothalamea	NO	*	*	*	*	AF190872,AF190873,AF190874,AF190876	Foraminifera	no	no	no	no	yes	no	0	0	0	0	0	0	0	0	0	0	0	0	0	0	0	0	0	0	0	0	0	0	0	0	0
ee3c88ac4b5506f490e7e7bf1bec1157	FOR_0380	71723	47	47	4	gtcgctcttaccgatggacttctctgtgagtttgagggactgggtactgcgtatgaatttatttatacgctatcacctatggaaacttaaacgaacagtgtggtctaaaggaaagagaagtcgtaacaaggcatcg	95.6	95.588	Eukaryota|Harosa|Rhizaria|Retaria|Foraminifera|Globothalamea|Textulariida|Textularia|Textularia+sp.	Eukaryota|Harosa|Rhizaria|Retaria|Foraminifera|Globothalamea|Textulariida||Textulariacea|Textularia_sp	03_BF_Globothalamea	NO	*	*	*	*	Z69610	Foraminifera	no	no	no	no	yes	no	0	0	0	0	0	0	0	0	0	0	0	0	0	0	0	0	0	0	0	0	0	0	0	0	0
da470d5219b8f3de64709d75ef02033d	FOR_0382	72558	46	46	2	gtcgctcttaccgatggacttctctgtgagtttcagggactggagttattttcaaccctatggaaactgaaacgaacagtgtggtctaaaggaaagagaagtcgtaacaaggcatca	100	100	Eukaryota|Harosa|Rhizaria|Retaria|Foraminifera|Globothalamea|Rotaliida|R_clade_2|Hyalinea|Hyalinea+balthica	Eukaryota|Harosa|Rhizaria|Retaria|Foraminifera|Globothalamea|Rotaliida|Planorbulinoidea|Planorbulinidae|Hyalinea_balthica	03_BF_Globothalamea	NO	*	*	*	*	DQ195539	Foraminifera	no	no	no	no	yes	no	0	0	0	0	0	0	0	0	0	0	0	0	0	0	0	0	0	0	0	0	0	0	0	0	0
de8bc74e6948ef37e89f60a5b8e6ee49	FOR_0388	75562	43	43	5	gtcgctcttaccgatggacttctctgtgagtttgagggactggataatatgtcgcttgcggcataccatctatggaaacttaaacgaacagtgtggtctaaaggaaagagaagtcgtaacaaggcatcg	93	94.615	Eukaryota|Harosa|Rhizaria|Retaria|Foraminifera|Globothalamea|Textulariida|Reophax|Reophax+sp.	Eukaryota|Harosa|Rhizaria|Retaria|Foraminifera|Globothalamea|Textulariida||Reophacidae|Reophax_sp	03_BF_Globothalamea	NO	*	*	*	*	JN003662	Foraminifera	no	no	photo_klep	no	yes	no	0	0	0	0	0	0	0	0	0	0	0	0	0	0	0	0	0	0	0	0	0	0	0	0	0
be1a7ae8030ebfc85a625e84c634ee87	FOR_0392	76513	42	42	0	gtcgctcttaccgatgaacttcgctatgaatctattggactgtactctgtgtacggaaagatatatgaatagtgtggtttaaaggaaagagaagtcgtaacaaggcatca	100	100	Eukaryota|Harosa|Rhizaria|Retaria|Foraminifera|Globothalamea|Rotaliida|R_clade_2|Elphidium|Elphidium+margaritaceum	Eukaryota|Harosa|Rhizaria|Retaria|Foraminifera|Globothalamea|Rotaliida|Rotalioidea|Elphidiidae|Elphidium_margaritaceum	03_BF_Globothalamea	NO	*	*	*	*	HM213824	Foraminifera	no	no	photo_klep	no	yes	no	0	0	0	0	0	0	0	0	0	0	0	0	0	0	0	0	0	0	0	0	0	0	0	0	0
8aca63b8987a55e51c4e63491508bc6e	FOR_0396	77391	41	41	2	gtcgctcttaccgatggacttctctgtgagtttgagggactggattctaaatctatggaaacttaaacgaacagtgtggtctaaaggaaagagaagtcgtaacaaggcatcg	97.3	97.321	Eukaryota|Harosa|Rhizaria|Retaria|Foraminifera|Globothalamea|Rotaliida|R_clade_2|Haynesina	Eukaryota|Harosa|Rhizaria|Retaria|Foraminifera|Globothalamea|Rotaliida|Rotalioidea|Haynesinidae|Haynesina_depressa	03_BF_Globothalamea	NO	*	*	*	*	AY359168,AY359169,AY359170,AF190720,AF190721,AF190722,AF190723,AF190724,Z69615	Foraminifera	no	no	photo_klep	no	yes	no	0	0	0	0	0	0	0	0	0	0	0	0	0	0	0	0	0	0	0	0	0	0	0	0	0
ffdffa9ec4e5918c0a8d6130652987f2	FOR_0398	120362	41	22	0	gtcgctcttaccgatggacttctctgtgagtttgagggactggatactgtaataatttttttattattactacccatctatggaaacttaaacgaacagtgtggtctaaaggaaagagaagtcgtaacaaggcatcg	96.4	96.35	Eukaryota|Harosa|Rhizaria|Retaria|Foraminifera|Globothalamea|Textulariida|Trochammina|Trochammina+hadai	Eukaryota|Harosa|Rhizaria|Retaria|Foraminifera|Globothalamea|Textulariida||Trochamminidae|Trochammina_hadai	03_BF_Globothalamea	NO	*	*	*	*	AJ317979,DQ408637,Z69612	Foraminifera	no	no	no	no	yes	no	0	0	0	0	0	0	0	0	0	0	0	0	0	0	0	0	0	0	0	0	0	0	0	0	0
0e6c62e1b18e26859ee640b805984eb1	FOR_0404	98197	40	28	6	gtcgctcttaccgatggacttctctgtgagtttgagggactgggaacgctctttaggtttttaaccttaaagcacacctatggaaacttaaacgaacagtgtggtctaaaggaaagagaagtcgtaacaaggcatcg	92.7	92.143	Eukaryota|Harosa|Rhizaria|Retaria|Foraminifera|Globothalamea|Rotaliida|R_clade_3|Epistominella|Epistominella+sp.	Eukaryota|Harosa|Rhizaria|Retaria|Foraminifera|Globothalamea|Rotaliida|Clade3|Epistominellidae|Epistominella_vitrea	03_BF_Globothalamea	NO	*	*	*	*	FJ185821	Foraminifera	no	no	no	no	yes	no	0	0	0	0	0	0	0	0	0	0	0	0	0	0	0	0	0	0	0	0	0	0	0	0	0
47adc252d6c0bed2b94fd7f7ef0c5818	FOR_0408	79436	39	39	3	gtcgctcttaccgatggacttctctgtgagtttgagggactgggaacgcagcaatttcgattactgcacacctatggaaacttaaacgaacagtgtggtctaaaggaaagagaagtcgtaacaaggcatcg	99.2	99.237	Eukaryota|Harosa|Rhizaria|Retaria|Foraminifera|Globothalamea|Rotaliida|R_clade_3|Cibicidoides|Cibicidoides+refulgens	Eukaryota|Harosa|Rhizaria|Retaria|Foraminifera|Globothalamea|Rotaliida|Clade3|Cibicididae|Cibicidoides_refulgens	03_BF_Globothalamea	NO	*	*	*	*	AJ514839,DQ195564	Foraminifera	no	no	no	no	yes	no	0	0	0	0	0	0	0	0	0	0	0	0	0	0	0	0	0	0	0	0	0	0	0	0	9
20cd50f30046599bdb5e77bf76e91d4e	FOR_0415	80589	38	38	0	gtcgctcttaccgatggacttctctgtgagtttgagggactggatactgtaaaaaaataatttttattaattattttttactacccatctatggaaacttaaacgaacagtgtggtctaaaggaaagagaagtcgtaacaaggcatcg	97.3	99.31	Eukaryota|Harosa|Rhizaria|Retaria|Foraminifera|Globothalamea|Textulariida|Eggerelloides|Eggerelloides+scaber	Eukaryota|Harosa|Rhizaria|Retaria|Foraminifera|Globothalamea|Textulariida||Eggerellidae|Eggerelloides_scaber	03_BF_Globothalamea	NO	*	*	*	*	FR839725,FR839726,FR839728,FR839731	Foraminifera	no	no	no	no	yes	no	0	0	0	0	0	0	0	0	0	0	0	0	0	0	0	0	0	0	0	0	0	0	0	0	0
7ce61edfcf184d29edbef20052de8ca1	FOR_0427	85406	35	35	0	gtcgctcttaccgatggacttctctgtgagtttgagggactggatactgtaaaaaaataatttttattaattattttttttactacacatctatggaaacttaaacgaacagtgtggtctaaaggaaagagaagtcgtaacaaggcatcg	95.3	97.279	Eukaryota|Harosa|Rhizaria|Retaria|Foraminifera|Globothalamea|Textulariida|Eggerelloides|Eggerelloides+scaber	Eukaryota|Harosa|Rhizaria|Retaria|Foraminifera|Globothalamea|Textulariida||Eggerellidae|Eggerelloides_scaber	03_BF_Globothalamea	NO	*	*	*	*	FR839725,FR839726,FR839728,FR839731	Foraminifera	no	no	no	no	yes	no	0	0	0	0	0	0	0	0	0	0	0	0	0	0	0	0	0	0	0	0	0	0	0	0	0
28578df6ea5cfc7194f80f239b1639fd	FOR_0430	86487	34	34	3	gtcgctcttaccgatggacttctctgtgagtttgagggactgggtattaagaatttattctttaccacctatggaaacttaaacgaacagtgtggtctaaaggaaagagaagtcgtaacaaggcttca	93.2	93.382	Eukaryota|Harosa|Rhizaria|Retaria|Foraminifera|Globothalamea|Textulariida|Textularia|Textularia+sagittula	Eukaryota|Harosa|Rhizaria|Retaria|Foraminifera|Globothalamea|Textulariida||Spiroplectamminacea|Spiroplectammina_sp	03_BF_Globothalamea	NO	*	*	*	*	EU672994,FR821696	Foraminifera	no	no	no	no	yes	no	0	0	0	0	0	0	0	0	0	0	0	0	0	0	0	0	0	0	0	0	0	0	0	0	0
9b7018e3f9b6ce294c459c3ff0d4a8c4	FOR_0431	43167	34	34	2	gtcgctcttaccgatggacttctctgtgagtttgagggactggatatacgtataatttattttatactataactcatctatggaaacttaaacgaacagtgtggtctaaaggaaagagaagtcgtaacaaggcatcg	91.2	92.701	Eukaryota|Harosa|Rhizaria|Retaria|Foraminifera|Globothalamea|Textulariida|Textularia|Textularia+sagittula	Eukaryota|Harosa|Rhizaria|Retaria|Foraminifera|Globothalamea|Textulariida||Trochamminidae|Trochammina_hadai	03_BF_Globothalamea	NO	*	*	*	*	EU672994,FR821696	Foraminifera	no	no	no	no	yes	no	0	0	0	0	0	0	0	0	0	0	0	0	0	0	0	0	0	0	0	0	0	0	0	0	0
3717c8ec92187055d38b251cb18b34ba	FOR_0436	88257	33	33	0	gtcgctcttaccgatggattatactatgaatctataggactgccaaagctttgcggcgtgttcgcacaccgcgcttagtggaaatatatatgaatagtgtgatctaaaggaaagagaagtcgtaacaaggcatcg	99.3	100	Eukaryota|Harosa|Rhizaria|Retaria|Foraminifera|Globothalamea|Rotaliida|R_clade_2|Ammonia	Eukaryota|Harosa|Rhizaria|Retaria|Foraminifera|Globothalamea|Rotaliida|Rotalioidea|Ammoniidae|Ammonia_beccarii	03_BF_Globothalamea	NO	*	*	*	*	AY465834,EF534072,AY359130	Foraminifera	no	no	no	no	yes	no	0	0	0	0	0	0	0	0	0	0	0	0	0	0	0	0	0	0	0	0	0	0	0	0	0
2e4c6fe86c2b5459be6170900d4fad91	FOR_0443	91920	31	31	3	gtcgctcttaccgatggacttctctgtgagtttgagggactgggaacgcaaaaatttatttttgcacacctatggaaacttaaacgaacagtgtggtctaaaggaaagagaagtcgtaacaaggcatcg	97.7	97.71	Eukaryota|Harosa|Rhizaria|Retaria|Foraminifera|Globothalamea|Rotaliida|R_clade_3|Melonis|Melonis+barleeanum	Eukaryota|Harosa|Rhizaria|Retaria|Foraminifera|Globothalamea|Rotaliida|Clade3|Melonidae|Melonis_barleeanum	03_BF_Globothalamea	NO	*	*	*	*	AY465852	Foraminifera	no	no	no	no	yes	no	0	0	0	0	0	0	0	0	0	0	0	0	0	0	0	0	0	0	0	0	0	0	0	0	0
71b0801638d421955cb0f8a3e3c2d685	FOR_0445	101749	31	27	4	gtcgctcttaccgatggacttctctgtgagtttgagggactgggttactactaacctatggaaacttaaacgaacagtgtggtctaaaggaaagagaagtcgtaacaaggtttcc	93.2	95.575	Eukaryota|Harosa|Rhizaria|Retaria|Foraminifera|Globothalamea|Rotaliida|R_clade_2|Planorbulina|Planorbulina+mediterranensis	Eukaryota|Harosa|Rhizaria|Retaria|Foraminifera|Globothalamea|Rotaliida|Discorboidea|Rosalinidae|Planorbulina_mediterranensis	03_BF_Globothalamea	NO	*	*	*	*	DQ452709	Foraminifera	no	no	no	no	yes	no	0	0	0	0	0	0	0	0	0	0	0	0	0	0	0	0	0	0	0	0	0	0	0	0	0
992a705fdfca79e6e90509dd2e6cf08e	FOR_0446	92771	31	31	2	gtcgctcttaccgatggacttctctgtgagtttgagggactgggtattaagaaattatttatttaatatctttaccacctatggaaacttaaacgaacagtgtggtctaaaggaaagagaagtcgtaacaaggcttca	96.4	96.377	Eukaryota|Harosa|Rhizaria|Retaria|Foraminifera|Globothalamea|Textulariida|Spiroplectammina|Spiroplectammina+sp.	Eukaryota|Harosa|Rhizaria|Retaria|Foraminifera|Globothalamea|Textulariida||Spiroplectamminacea|Spiroplectammina_sp	03_BF_Globothalamea	NO	*	*	*	*	AJ504689	Foraminifera	no	no	no	no	yes	no	0	0	0	0	0	0	0	0	0	0	0	0	0	0	0	0	0	0	0	0	0	0	0	0	0
a58a475e22add18d3fba6a839de9fbc6	FOR_0453	97248	29	29	7	gtcgctcttaccgatggacttctctgtgagtttgagggactaggaacgcagaatttattttctgcacacctatggaaacttaaacgaacagtgtggtctaaaggaaagagaagtcgtaacaaggcatcg	98.4	98.45	Eukaryota|Harosa|Rhizaria|Retaria|Foraminifera|Globothalamea|Rotaliida|R_clade_3|Chilostomella|Chilostomella+ovoidea	Eukaryota|Harosa|Rhizaria|Retaria|Foraminifera|Globothalamea|Rotaliida|Clade3|Chilostomellidae|Chilostomella_ovoidea	03_BF_Globothalamea	NO	*	*	*	*	AY210772,AY359158,AY359159	Foraminifera	no	no	no	no	yes	no	0	0	0	0	0	1	0	0	0	0	0	0	0	0	0	0	0	0	0	1	0	0	0	0	0
fcb78cfe3b7cbe91034e5d41290e8a22	FOR_0457	98033	29	29	8	gtcgctcttaccgatagacttctctgtgagtttgagggactggataacttatacttctatggaaacttaaacgaacagtgtggtccaaaggaaagagaagtcgtaacaaggcgtca	95.7	99.107	Eukaryota|Harosa|Rhizaria|Retaria|Foraminifera|Globothalamea|Rotaliida|Rotaliida_X|Leptohyalis|Leptohyalis+scotti	Eukaryota|Harosa|Rhizaria|Retaria|Foraminifera|Globothalamea|Textulariida||Textulariida_X|Leptohyalis_scotti	03_BF_Globothalamea	NO	*	*	*	*	FR839715,FR839717,FR839718,FR839719,FR839720,FR839721,FR839722,FR839723,FR839724	Foraminifera	no	no	no	no	yes	no	0	0	0	0	0	0	0	0	0	4	0	0	0	0	0	0	0	0	0	0	0	0	0	0	0
c09db4c1febb5da788a23e5640ca17f6	FOR_0460	99921	28	28	1	gtcgctcttaccgatggacttctctgtgagtttgagggactgggaacgcagattttatctgcacacctatggaaacttaaacgaacagtgtggtctaaaggaaagagaagtcgtaacaaggcatcg	100	100	Eukaryota|Harosa|Rhizaria|Retaria|Foraminifera|Globothalamea|Rotaliida|R_clade_3|Epistominella|Epistominella+sp.	Eukaryota|Harosa|Rhizaria|Retaria|Foraminifera|Globothalamea|Rotaliida|Clade3|Chilostomellidae|Chilostomella_ovoidea	03_BF_Globothalamea	NO	*	*	*	*	AY934749	Foraminifera	no	no	no	no	yes	no	0	0	0	0	0	0	0	0	0	0	0	0	0	0	0	0	0	0	0	0	0	0	0	0	0
b0b2e29517fb8d8f9f298a0b3a60ced8	FOR_0462	99767	28	28	2	gtcgctcttaccgatggacttctctgtgagtttgagggactggtatatgattcggagttcgctccttatcgacactatagaaacttaaacgaacagtggggtctaaaggaaagagaagtcgtaacaaggcatca	95.5	95.522	Eukaryota|Harosa|Rhizaria|Retaria|Foraminifera|Globothalamea|Rotaliida|R_clade_1|Globocassidulina|Globocassidulina+sp.	Eukaryota|Harosa|Rhizaria|Retaria|Foraminifera|Globothalamea|Rotaliida|Serioidea|Cassidulinidae|Globocassidulina_sp	03_BF_Globothalamea	NO	*	*	*	*	AJ504686,AJ514840	Foraminifera	no	no	no	no	yes	no	0	0	0	0	0	0	0	0	0	0	0	0	0	0	0	0	0	0	0	0	0	0	0	0	0
c623434e55d18346fb86366866d4a1a4	FOR_0472	105421	26	26	2	gtcgctcttaccgatggatttctctgtgagtttgagggactggattggtttacttatgtgaactaacctatggaaacttaaacgaacagtgtgatctaaaggaaagagaagtcgtaacaaggttttt	87.4	90.164	Eukaryota|Harosa|Rhizaria|Retaria|Foraminifera|Globothalamea|Rotaliida|R_clade_3|Oridorsalis|Oridorsalis+umbonatus	Eukaryota|Harosa|Rhizaria|Retaria|Foraminifera|Globothalamea|Rotaliida|Clade3|Oridorsalis|Oridorsalis_umbonatus	03_BF_Globothalamea	NO	*	*	*	*	AM491317,AM491318	Foraminifera	no	no	no	no	yes	no	0	0	0	0	0	0	0	0	0	0	0	0	0	0	0	0	0	0	0	0	0	0	0	0	0
e6f218346decbc9f1f73bf75b40a1bc8	FOR_0473	105797	26	26	3	gtcgctcttaccgatggacttctctgtgagtttcagggactacgcgcatcactcatatgtgctatggaaactgaaacgaacagtgtggtctaaaggaaagagaagtcgtaacaaggcatcg	90.1	90.083	Eukaryota|Harosa|Rhizaria|Retaria|Foraminifera|Globothalamea|Rotaliida|R_clade_2|Rosalina|Rosalina+vilardeboana	Eukaryota|Harosa|Rhizaria|Retaria|Foraminifera|Globothalamea|Rotaliida|Discorboidea|Discorbidae|Rosalina_vilardeboana	03_BF_Globothalamea	NO	*	*	*	*	AJ504683	Foraminifera	no	no	no	no	yes	no	0	0	0	0	0	0	0	0	0	0	0	0	0	0	0	0	0	0	0	0	0	0	0	0	0
9278ca328a041e2c8d874e391ca78bdd	FOR_0474	104857	26	26	2	gtcgctcttaccgatggacttctctgtgagtttgagggactgggaacgcaattggatttcgatccacattgcacatctatggaaacttaaacgaacagtgtggtctaaaggaaagagaagtcgtaacaaggcatca	97.8	97.794	Eukaryota|Harosa|Rhizaria|Retaria|Foraminifera|Globothalamea|Rotaliida|R_clade_1	Eukaryota|Harosa|Rhizaria|Retaria|Foraminifera|Globothalamea|Rotaliida|Serioidea|Uvigerinidae|Trifarina_earlandi	03_BF_Globothalamea	NO	*	*	*	*	AY914565,AY914566,AY914567,DQ408640	Foraminifera	no	no	no	no	yes	no	0	0	0	0	0	0	0	0	0	0	0	0	0	0	0	0	0	0	0	0	0	0	0	0	0
b5341bc2a575af2d9cf0297c13994f02	FOR_0486	108292	25	25	5	gtcgctcttaccgatggacttctctgtgagtttgagggactgggtcaatctaaactttcatgtttagttcagacctatggaaacttaaacgaacagtgtggtctaaaggaaagagaagtcgtaacaaggcatcg	91	91.912	Eukaryota|Harosa|Rhizaria|Retaria|Foraminifera|Globothalamea	Eukaryota|Harosa|Rhizaria|Retaria|Foraminifera|Globothalamea|Rotaliida|Discorboidea|Rosalinidae|Rosalina_sp	03_BF_Globothalamea	NO	*	*	*	*	DQ195588,DQ408643,AJ504690,EU672994,FR821696	Foraminifera	no	no	no	no	yes	no	0	0	0	0	0	0	0	0	0	0	0	0	0	0	0	0	0	0	0	0	0	0	0	0	0
b3eba378223b9e9b7c2d41f96827e2c3	FOR_0489	108278	25	25	4	gtcgctcttaccgatggacttctctgtgagtttcagggactggcaccttacgctatggaaactgaaacgaacagtgtggtctaaaggaaagagaagtcgtaacaaggtttcc	91.1	93.458	Eukaryota|Harosa|Rhizaria|Retaria|Foraminifera|Monothalamids|Soil_group_4|Soil_group_4_X|Soil_group_4_X+sp.	Eukaryota|Harosa|Rhizaria|Retaria|Foraminifera|Foraminifera_X|Foraminifera_XX||Foraminifera_XXX|Group3_sp	03_BF_Globothalamea	NO	*	*	*	*	AF381179,AF381180	Foraminifera	no	no	no	no	yes	no	0	0	0	0	0	0	0	0	0	0	0	0	0	0	0	0	0	0	0	0	0	0	0	0	0
51f15bcd2c79980516d07f5ffeac84d0	FOR_0494	110296	24	24	2	gtcgctcttaccgatggacttctctgtgagtttgagggactggatatttgtcgcttgcggcataccatctatggaaacttaaacgaacagtgtggtctaaaggaaagagaagtcgtaacaaggcatcg	94.6	96.154	Eukaryota|Harosa|Rhizaria|Retaria|Foraminifera|Globothalamea|Textulariida|Reophax|Reophax+sp.	Eukaryota|Harosa|Rhizaria|Retaria|Foraminifera|Globothalamea|Textulariida||Reophacidae|Reophax_sp	03_BF_Globothalamea	NO	*	*	*	*	JN003662	Foraminifera	no	no	photo_klep	no	yes	no	0	0	0	0	0	0	0	0	0	0	0	0	0	0	0	0	0	0	0	0	0	0	0	0	0
5401b3ae609fa8380990cbbf8028a26c	FOR_0502	115091	23	13	3	gtcgctcttaccgatggacttctctgtgagtttgagggactgggtcaatcttaccttgtgtttagatcagacctatggaaacttaaacgaacagtgtggtctaaaggaaagagaagtcgtaacaaggcatcg	94.7	94.697	Eukaryota|Harosa|Rhizaria|Retaria|Foraminifera|Globothalamea|Rotaliida|R_clade_2|Rosalina|Rosalina+sp.	Eukaryota|Harosa|Rhizaria|Retaria|Foraminifera|Globothalamea|Rotaliida|Discorboidea|Rosalinidae|Rosalina_sp	03_BF_Globothalamea	NO	*	*	*	*	DQ195588,DQ408643	Foraminifera	no	no	no	no	yes	no	0	0	0	0	0	0	0	0	0	0	0	0	0	0	0	0	0	0	0	0	0	0	0	0	0
66500df355796a750abaefc2b6d3293c	FOR_0503	114106	23	23	4	gtcgctcttaccgatggacttctctgtgagtttgagggactgggaacgctcttaggtttttaaccttaagcacacctatggaaacttaaacgaacagtgtggtctaaaggaaagagaagtcgtaacaaggcatcg	93.3	93.333	Eukaryota|Harosa|Rhizaria|Retaria|Foraminifera|Globothalamea|Rotaliida|R_clade_3|Epistominella|Epistominella+sp.	Eukaryota|Harosa|Rhizaria|Retaria|Foraminifera|Globothalamea|Rotaliida|Clade3|Epistominellidae|Epistominella_sp	03_BF_Globothalamea	NO	*	*	*	*	FJ185821	Foraminifera	no	no	no	no	yes	no	0	0	0	0	0	0	0	0	0	0	0	0	0	0	0	0	0	0	0	0	0	0	0	0	0
975a53e0bbb41744c0568285b72360d2	FOR_0504	114819	23	23	4	gtcgctcttaccgatggatttctctgtgagtttgagggactggatacaccacatctatggaaacttaaacgaacagtgtgatctaaaggaaagagaagtcgtaacaaggcatca	93	99.099	Eukaryota|Harosa|Rhizaria|Retaria|Foraminifera|Globothalamea|Rotaliida|R_clade_2|Glabratella|Glabratella+patelliformis	Eukaryota|Harosa|Rhizaria|Retaria|Foraminifera|Globothalamea|Rotaliida|Rotalioidea|Elphidiidae|Elphidium_asklundi	03_BF_Globothalamea	NO	*	*	*	*	AF194078	Foraminifera	no	no	no	no	yes	no	0	0	0	0	0	0	0	0	0	0	0	0	0	0	0	1	0	0	0	0	0	0	0	0	0
24d18101df411051446cd45b21e9bbfc	FOR_0505	189518	23	12	4	gtcgctcttaccgatggacttctctgtgagtttgagggactgtcattggcgcttatatcacatgtagttcgctgtgtgtgatatacgccattctaggaaacttaaacgaacagtgtggtctaaaggaaagagaagtcgtaacaaggcatca	90.8	92.053	Eukaryota|Harosa|Rhizaria|Retaria|Foraminifera|Globothalamea|Rotaliida|R_clade_1|Bolivina|Bolivina+variabilis	Eukaryota|Harosa|Rhizaria|Retaria|Foraminifera|Globothalamea|Rotaliida|Bolivinitidae|Bolivinitidae|Bolivina_variabilis	03_BF_Globothalamea	NO	*	*	*	*	AY359131,AY359133,AY359134	Foraminifera	no	no	no	no	yes	no	0	0	0	0	0	0	0	0	0	0	0	0	0	0	0	0	0	0	0	0	0	0	0	0	0
7e091bab230aa1c0e2fd358173603a17	FOR_0514	118300	22	22	2	gtcgctcttaccgatggacttttctgtgagtttgagggactttaaataaaggaaacttaaacgaacagagtggtctaaaggaaagagaagtcgtaacaaggcatcg	91.5	91.509	Eukaryota|Harosa|Rhizaria|Retaria|Foraminifera|Globothalamea|Rotaliida|R_clade_2|Haynesina|Haynesina+orbiculare	Eukaryota|Harosa|Rhizaria|Retaria|Foraminifera|Globothalamea|Rotaliida|Rotalioidea|Haynesinidae|Haynesina_orbiculare	03_BF_Globothalamea	NO	*	*	*	*	HM213840,HM213841	Foraminifera	no	no	photo_klep	no	yes	no	0	0	0	0	0	0	0	0	0	0	0	0	0	0	0	0	0	0	0	0	0	0	0	0	0
1219478de1b0ec945c004da8de43c386	FOR_0515	116613	22	22	2	gtcgctcttaccgatggacttctctgtgagtttgagggactgggaacgtgggagtaaatttatttgcacaccacacacctatggaaacttaaacgaacagtgtggtctaaaggaaagagaagtcgtaacaaggcatcg	92	91.489	Eukaryota|Harosa|Rhizaria|Retaria|Foraminifera|Globothalamea|Rotaliida|R_clade_3|Stainforthia|Stainforthia+sp.	Eukaryota|Harosa|Rhizaria|Retaria|Foraminifera|Globothalamea|Rotaliida|Serioidea|Uvigerinidae|Uvigerina_phlegeri	03_BF_Globothalamea	NO	*	*	*	*	AY934743	Foraminifera	no	no	photo_klep	no	yes	no	0	0	0	0	0	0	0	0	0	0	0	0	0	0	0	0	0	0	0	3	0	0	0	0	0
2172d834e3e4b110066e9a27b2cdb6b8	FOR_0527	177202	21	13	4	gtcgctcttaccgatggacttctctgtgagtttgagggactgggaacgcagtgctctttactgagcttactgcacacctatggaaacttaaacgaacagtgtggtctaaaggaaagagaagtcgtaacaaggcatcg	99.3	99.27	Eukaryota|Harosa|Rhizaria|Retaria|Foraminifera|Globothalamea|Rotaliida|R_clade_3|Stainforthia|Stainforthia+fusiformis	Eukaryota|Harosa|Rhizaria|Retaria|Foraminifera|Globothalamea|Rotaliida|Clade3|Stainforthiidae|Stainforthia_fusiformis	03_BF_Globothalamea	NO	*	*	*	*	AY934744	Foraminifera	no	no	photo_klep	no	yes	no	0	0	0	0	0	0	0	0	0	0	0	0	0	0	0	0	0	0	0	0	0	0	0	0	0
de111a1638fa79c834c4aeffc8771a81	FOR_0528	124307	21	21	2	gtcgctcttaccgatggacttctctgtgagtttgagggactgggaacgcatatttatttctgcacgcctaaggaaacttaaacgaacagtgtggtctaaaggaaagagaagtcgtaacaaggcatcg	96.1	96.124	Eukaryota|Harosa|Rhizaria|Retaria|Foraminifera|Globothalamea|Rotaliida|R_clade_3	Eukaryota|Harosa|Rhizaria|Retaria|Foraminifera|Globothalamea|Rotaliida|Clade3|Cibicididae|Cibicidoides_lobatulus	03_BF_Globothalamea	NO	*	*	*	*	AY934742,DQ195548,DQ195561,DQ195562,DQ195573,DQ195574,DQ195577,DQ195578,DQ195579,DQ195580,DQ195581,DQ195585,DQ195586,DQ195587,DQ408650,DQ195550,DQ408651,DQ195546,AM491319,AM491320,AY934741,DQ195549,DQ195558,DQ195559,FJ705899	Foraminifera	no	no	no	no	yes	no	0	0	0	0	0	0	0	0	0	0	0	0	0	0	0	0	0	0	0	0	0	0	0	0	0
389d2ec1fd2f09326e6eae8fd94ff379	FOR_0529	121392	21	21	5	gtcgctcttaccgatggacttcgctgtgagtttgagggactggccgcctctcacgcggtggctatagaaactcaaacgaacagtgtggtctaaaggaaagagaagtcgtaacaaggcatcg	90.1	92.373	Eukaryota|Harosa|Rhizaria|Retaria|Foraminifera|Monothalamids|M_clade_L|M_clade_L_X|M_clade_L_X+sp. NFor1	Eukaryota|Harosa|Rhizaria|Retaria|Foraminifera|Globothalamea|Rotaliida|Rotalioidea|Elphidiidae|Elphidium_frigidum	03_BF_Globothalamea	NO	*	*	*	*	CedUnp18	Foraminifera	no	no	no	no	yes	no	0	0	0	0	0	0	0	0	0	0	0	0	0	0	0	0	0	0	0	0	0	0	0	0	2
fba0f2d3d74ed38144bfcdc7be4364c5	FOR_0530	124812	21	21	4	gtcgctcttaccgatggacttctctgtgagtttgagggactggtatatgatacgcttcggtgtatcgacactatagaaacttaaacgaacagtggggtctaaaggaaagagaagtcgtaacaaggcatca	93.8	93.846	Eukaryota|Harosa|Rhizaria|Retaria|Foraminifera|Globothalamea|Rotaliida|R_clade_1|Globocassidulina|Globocassidulina+sp.	Eukaryota|Harosa|Rhizaria|Retaria|Foraminifera|Globothalamea|Rotaliida|Serioidea|Cassidulinidae|Globocassidulina_sp	03_BF_Globothalamea	NO	*	*	*	*	AJ504686,AJ514840	Foraminifera	no	no	no	no	yes	no	0	0	0	0	0	0	0	0	0	0	0	0	0	0	0	0	0	0	0	0	0	0	0	0	0
7052ead8fce03a9c80bf9f2da75b6000	FOR_0532	122395	21	21	5	gtcgctcttaccgatggacttctctgtgagtttgagggactggatactgctttgaattttattcatatgctatcatctatggaaacttaaacgaacagtgtggtctaaaggaaagagaagtcgtaacaaggcatcg	91.9	93.382	Eukaryota|Harosa|Rhizaria|Retaria|Foraminifera|Globothalamea|Textulariida	Eukaryota|Harosa|Rhizaria|Retaria|Foraminifera|Globothalamea|Textulariida||Textulariacea|Textularia_sp	03_BF_Globothalamea	NO	*	*	*	*	AJ504690,Z69610	Foraminifera	no	no	no	no	yes	no	0	0	0	0	0	0	0	0	0	0	0	0	0	0	0	0	0	0	0	0	0	0	0	0	0
b0c268d231d40c2ca14fc205b0a5cc2d	FOR_0543	128353	20	20	0	gtcgctcttaccgatggattatgctatgaatctataggactgccaaagtacgcgtttcggcgccgcttagtggaaatatatatgaatagcgtgatctaaaggaaagagaagtcgtaacaaggcatcg	93	95.238	Eukaryota|Harosa|Rhizaria|Retaria|Foraminifera|Globothalamea|Rotaliida|R_clade_2|Ammonia|Ammonia+sp.	Eukaryota|Harosa|Rhizaria|Retaria|Foraminifera|Globothalamea|Rotaliida|Rotalioidea|Ammoniidae|Ammonia_sp	03_BF_Globothalamea	NO	*	*	*	*	FR754388	Foraminifera	no	no	no	no	yes	no	0	0	0	0	0	0	0	0	0	0	0	0	0	0	0	0	0	0	0	0	0	0	0	0	0
c57f86e7878710761b02fd3f3f76edb6	FOR_0545	128721	20	20	2	gtcgctcttaccgatggacttctctgtgagtttgagggactggataaatatgatattttattatattaatctatggaaacttaaacgaacagtgtggtctaaaggaaagagaagtcgtaacaaggcatcg	91.6	92.537	Eukaryota|Harosa|Rhizaria|Retaria|Foraminifera|Monothalamids|Monothalamids_X|Monothalamids_X+sp.	Eukaryota|Harosa|Rhizaria|Retaria|Foraminifera|Globothalamea|Textulariida||Trochamminidae|Trochammina_hadai	03_BF_Globothalamea	NO	*	*	*	*	JN003660,JN003666,JN003673	Foraminifera	no	no	no	no	yes	no	0	0	0	0	0	0	0	0	0	0	0	0	0	0	0	0	0	0	0	0	0	0	0	0	0
c8c6040c30bf72af9659b20f90aa286a	FOR_0552	134027	19	19	3	gtcgctcttaccgatggatttcgctgtgagtttgaaggactggctaaccttaccttttgctatggaaattcaaacgaacagtgtgatctaaaggaaagagaagtcgtaacaaggcatcg	93.3	93.277	Eukaryota|Harosa|Rhizaria|Retaria|Foraminifera|Globothalamea|Rotaliida|R_clade_2|Rossyatella|Rossyatella+sp.	Eukaryota|Harosa|Rhizaria|Retaria|Foraminifera|Globothalamea|Rotaliida|Glabratelloidea|Rotaliellidae|Rossyatella_sp	03_BF_Globothalamea	NO	*	*	*	*	DQ452704	Foraminifera	no	no	no	no	yes	no	0	0	0	0	0	0	0	0	0	0	0	0	0	0	0	0	0	0	0	0	0	0	0	0	0
ac4ef2a488b4b00e88da62892ef96a90	FOR_0553	133440	19	19	2	gtcgctcttaccgatggacttctctgtgagtttgagggactgggaacgcaattggatttatccacattgcacacctatggaaacttaaacgaacagtgtggtctaaaggaaagagaagtcgtaacaaggcatca	100	100	Eukaryota|Harosa|Rhizaria|Retaria|Foraminifera|Globothalamea|Rotaliida|R_clade_1|Trifarina|Trifarina+earlandi	Eukaryota|Harosa|Rhizaria|Retaria|Foraminifera|Globothalamea|Rotaliida|Serioidea|Uvigerinidae|Trifarina_earlandi	03_BF_Globothalamea	NO	*	*	*	*	AY914567	Foraminifera	no	no	no	no	yes	no	0	0	0	0	0	0	0	0	0	0	0	0	0	0	0	0	0	0	0	0	0	0	0	0	0
d475c63b4fdbb289a5a72995eab097ef	FOR_0554	154913	19	16	4	gtcgctcttaccgatggacttctctgtgagtttgagggactggataaataaaaatttattttttattattctatggaaacttaaacgaacagtgtggtctaaaggaaagagaagtcgtaacaaggcatcg	91.7	93.233	Eukaryota|Harosa|Rhizaria|Retaria|Foraminifera|Globothalamea|Textulariida|Trochammina|Trochammina+hadai	Eukaryota|Harosa|Rhizaria|Retaria|Foraminifera|Globothalamea|Textulariida||Textulariacea|Siphoniferoides_sp	03_BF_Globothalamea	NO	*	*	*	*	AJ317979,DQ408637,Z69612	Foraminifera	no	no	no	no	yes	no	0	0	0	0	0	0	0	0	0	0	0	0	0	0	0	0	0	0	0	0	0	0	0	0	0
81e7ac2eab33d5c64bd53084e4c66d23	FOR_0562	138383	18	18	2	gtcgctcttaccgatggacttctctgtgagtttgagggactggataattttaattaattttctatagaaacttaaacgaacagtggggtctaaaggaaagagaagtcgtaacaaggcatcg	91.1	91.736	Eukaryota|Harosa|Rhizaria|Retaria|Foraminifera|Monothalamids|M_clade_F	Eukaryota|Harosa|Rhizaria|Retaria|Foraminifera|Globothalamea|Rotaliida|Calcarinoidea|Calcarinidae|Pararotalia_nipponica	03_BF_Globothalamea	NO	*	*	*	*	AJ317990,AJ307761	Foraminifera	no	no	no	no	yes	no	0	0	0	0	0	0	0	0	0	0	0	0	0	0	0	0	0	0	0	0	0	0	0	0	0
e6baef3abe454c71eec31dd575bde1a9	FOR_0563	260475	18	9	4	gtcgctcttaccgatggacttctctgtgagtttgagggactgggaacgcagatttttaatctgcacacctatggaaacttaaacgaacagtgtggtctaaaggaaagagaagtcgtaacaaggcatcg	99.2	99.219	Eukaryota|Harosa|Rhizaria|Retaria|Foraminifera|Globothalamea|Rotaliida|R_clade_3|Epistominella|Epistominella+sp.	Eukaryota|Harosa|Rhizaria|Retaria|Foraminifera|Globothalamea|Rotaliida|Clade3|Epistominellidae|Epistominella_sp	03_BF_Globothalamea	NO	*	*	*	*	FJ185808,FJ185810,FJ185811,FJ185812	Foraminifera	no	no	no	no	yes	no	0	0	0	0	0	0	0	0	0	0	0	0	0	0	0	0	0	0	0	0	0	0	0	0	0
30c4cc6fa790d5164d5169d62af09cd1	FOR_0564	136401	18	18	2	gtcgctcttaccgatggacttctctgtgagtttgagggactgggttactttttttgtctcacctatggaaacttaaacgaacagtgtggtctaaaggaaagagaagtcgtaacaaggcatcg	93.4	93.443	Eukaryota|Harosa|Rhizaria|Retaria|Foraminifera|Globothalamea|Rotaliida|R_clade_2|Rosalina|Rosalina+vilardeboana	Eukaryota|Harosa|Rhizaria|Retaria|Foraminifera|Globothalamea|Rotaliida|Discorboidea|Discorbidae|Rosalina_vilardeboana	03_BF_Globothalamea	NO	*	*	*	*	AJ504683	Foraminifera	no	no	no	no	yes	no	0	0	0	0	0	0	0	0	0	0	0	0	0	0	0	0	0	0	0	0	0	0	0	0	0
fbdbeeeab4d8552159775c0743966185	FOR_0565	141336	18	18	4	gtcgctcttaccgatggacttctctgtgagtttcagggactggacaatattcgcttgttcgaatattttactctatggaaactgaaacgaacagtgtggtctaaaggaaagagaagtcgtaacaaggcatca	89.5	90.152	Eukaryota|Harosa|Rhizaria|Retaria|Foraminifera|Globothalamea|Rotaliida|R_clade_2|Rosalina|Rosalina+sp.	Eukaryota|Harosa|Rhizaria|Retaria|Foraminifera|Globothalamea|Rotaliida|Discorboidea|Rosalinidae|Rosalina_sp	03_BF_Globothalamea	NO	*	*	*	*	DQ195588,DQ408643	Foraminifera	no	no	no	no	yes	no	0	0	0	0	0	0	0	0	0	0	0	0	0	0	0	0	0	0	0	0	0	0	0	0	0
929ace80605687d724210de8ca57aceb	FOR_0566	138817	18	18	6	gtcgctcttaccgatggacttctctgtgagtttgagggactcaacgcgtgtgcgtgtgcttttgcatgcgtgcgctacggaaacttaaccgaacagtgtggtctaaaggaaagagaagtcgtaacaaggcatcg	91.4	91.429	Eukaryota|Harosa|Rhizaria|Retaria|Foraminifera|Globothalamea|Rotaliida|Rotaliida_X|Rotaliida_X+sp.	Eukaryota|Harosa|Rhizaria|Retaria|Foraminifera|Globothalamea|Rotaliida||Rotaliida_X|Rotaliida_XX_sp	03_BF_Globothalamea	NO	*	*	*	*	JN003670	Foraminifera	no	no	no	no	yes	no	0	0	0	0	0	0	0	0	0	0	0	0	0	0	0	0	0	0	0	0	0	0	0	0	0
4ada14bf9ae200782f2738e8048397cb	FOR_0567	137031	18	18	0	gtcgctcttaccgatggattatactatgaatctataggactgccaaagttgctctcgggcgcttagtggaaatatatatgaatagtgtgatctaaaggaaagagaagtcgtaacaaggcatcg	100	100	Eukaryota|Harosa|Rhizaria|Retaria|Foraminifera|Globothalamea|Rotaliida|R_clade_2|Ammonia|Ammonia+catesbyana	Eukaryota|Harosa|Rhizaria|Retaria|Foraminifera|Globothalamea|Rotaliida|Rotalioidea|Ammoniidae|Ammonia_catesbyana	03_BF_Globothalamea	NO	*	*	*	*	AF190872,AF190873,AF190874,AF190876	Foraminifera	no	no	no	no	yes	no	0	0	0	0	0	0	0	0	0	0	0	0	0	0	0	0	0	0	0	0	0	0	0	0	0
1fce2853a66a75f4cad3540c075348d8	FOR_0578	142328	17	17	2	gtcgctcttaccgatggacttctctgtgagtttaagggactggctttaattgctatggaaacttaaacgaacagtgtggtctaaaggaaagagaagtcgtaacaaggcatcg	95.6	95.536	Eukaryota|Harosa|Rhizaria|Retaria|Foraminifera|Globothalamea|Rotaliida|R_clade_2|Pararotalia|Pararotalia+nipponica	Eukaryota|Harosa|Rhizaria|Retaria|Foraminifera|Globothalamea|Rotaliida|Calcarinoidea|Calcarinidae|Calcarina_gaudichaudii	03_BF_Globothalamea	NO	*	*	*	*	AJ488884,AJ508454,AJ879137	Foraminifera	no	no	photo	no	yes	no	0	0	0	0	0	0	0	0	0	0	0	0	0	0	0	0	0	0	0	0	0	0	0	0	0
0e893327ab971f7e51f34bcc778ca13a	FOR_0579	141826	17	17	2	gtcgctcttaccgatggatttctctgtgagtttgagggactcgtaataggaaacttaaacgaacagtgtgatctaaaggaaagagaagtcgtaacaaggcatcg	95.2	95.192	Eukaryota|Harosa|Rhizaria|Retaria|Foraminifera|Globothalamea|Rotaliida|R_clade_2|Haynesina|Haynesina+orbiculare	Eukaryota|Harosa|Rhizaria|Retaria|Foraminifera|Globothalamea|Rotaliida|Rotalioidea|Haynesinidae|Haynesina_orbiculare	03_BF_Globothalamea	NO	*	*	*	*	HM213840,HM213841	Foraminifera	no	no	photo_klep	no	yes	no	0	0	0	0	0	0	0	0	0	0	0	0	0	0	0	0	0	0	0	0	0	0	0	0	0
195394db1ff22782b17480349fa4b10b	FOR_0581	142154	17	17	3	gtcgctcttaccgatggacttctctgtgagtttgagggactggaattttattttgcatttttttgcttataatacctctatggaaacttaaacgaacagtgtggtctaaaggaaagagaagtcgtaacaaggcatcg	91.2	91.971	Eukaryota|Harosa|Rhizaria|Retaria|Foraminifera|Globothalamea|Textulariida|Reophax|Reophax+sp.	Eukaryota|Harosa|Rhizaria|Retaria|Foraminifera|Globothalamea|Textulariida||Reophacidae|Reophax_sp	03_BF_Globothalamea	NO	*	*	*	*	FR821695	Foraminifera	no	no	photo_klep	no	yes	no	0	0	0	0	0	0	0	0	0	0	0	0	0	0	0	0	0	0	0	0	0	0	0	0	0
b835b32214baa718686d909f80cbf1c5	FOR_0582	146508	17	17	2	gtcgctcttaccgatggacttctctgtgagtttgagggactggatatttgcttctttttgaggcatgccatctatggaaacttaaacgaacagtgtggtctaaaggaaagagaagtcgtaacaaggcatcg	90.3	91.603	Eukaryota|Harosa|Rhizaria|Retaria|Foraminifera|Monothalamids|M_clade_A|Psammosphaera|Psammosphaera+sp.	Eukaryota|Harosa|Rhizaria|Retaria|Foraminifera|Globothalamea|Textulariida||Reophacidae|Reophax_sp	03_BF_Globothalamea	NO	*	*	*	*	AJ307744	Foraminifera	no	no	no	no	yes	no	0	0	0	0	0	0	0	0	0	0	0	0	0	0	0	0	0	0	0	0	0	0	0	0	0
5b1571f571e8095357dcca789f7fe9ba	FOR_0583	143955	17	17	3	gtcgctcttaccgatggacttctctgtgagtttgagggactggcttcatgttgtggcttcggctgcttctagctatggaaacttaaacgaacagtgtggtctaaaggaaagagaagtcgtaacaaggcatcg	90.2	90.152	Eukaryota|Harosa|Rhizaria|Retaria|Foraminifera|Globothalamea|Textulariida|Trochammina|Trochammina+sp.	Eukaryota|Harosa|Rhizaria|Retaria|Foraminifera|Globothalamea|Textulariida||Trochamminidae|Trochammina_sp	03_BF_Globothalamea	NO	*	*	*	*	X86095	Foraminifera	no	no	no	no	yes	no	0	0	0	0	0	0	0	0	0	0	0	0	0	0	0	0	0	0	0	0	0	0	0	0	0
08e39d8db49d9f58639bd93f37df73bb	FOR_0593	148688	16	16	4	gtcgctcttaccgatggacttctctgtgagtttgagggactgggttactcacttacgaataacctatggaaacttaaacgaacagtgtggtctaaaggaaagagaagtcgtaacaaggcatcg	95.9	95.935	Eukaryota|Harosa|Rhizaria|Retaria|Foraminifera|Globothalamea|Rotaliida|R_clade_2|Planorbulina|Planorbulina+mediterranensis	Eukaryota|Harosa|Rhizaria|Retaria|Foraminifera|Globothalamea|Rotaliida|Discorboidea|Rosalinidae|Planorbulina_mediterranensis	03_BF_Globothalamea	NO	*	*	*	*	DQ452709	Foraminifera	no	no	no	no	yes	no	0	0	0	0	0	0	0	0	0	0	0	0	0	0	0	0	0	0	0	0	0	0	0	0	0
fbddc6d739a781e33c0ce5d5ed7c2717	FOR_0594	156161	16	16	2	gtcgctcttaccgatggacttctctgtgagtttgagggactgggaacgcaggtcctcgttgatctgcacgcctatggaaacttaaacgaacagtgtggtctaaaggaaagagaagtcgtaacaaggcatcg	93.9	93.893	Eukaryota|Harosa|Rhizaria|Retaria|Foraminifera|Globothalamea|Rotaliida|R_clade_3	Eukaryota|Harosa|Rhizaria|Retaria|Foraminifera|Globothalamea|Rotaliida|Clade3|Chilostomellidae|Chilostomella_ovoidea	03_BF_Globothalamea	NO	*	*	*	*	AY210772,AY359158,AY359159,AY934742,DQ195548,DQ195561,DQ195562,DQ195573,DQ195574,DQ195577,DQ195578,DQ195579,DQ195580,DQ195581,DQ195585,DQ195586,DQ195587,DQ408650,DQ195550,DQ408651,DQ195546,AM491319,AM491320,AY934741,DQ195549,DQ195558,DQ195559,FJ705899,FJ185793,FJ185794,FJ185795,FJ185796,AY934749,FJ185808,FJ185810,FJ185811,FJ185812	Foraminifera	no	no	no	no	yes	no	0	0	0	0	0	0	0	0	0	0	0	0	0	0	0	0	0	0	0	0	0	0	0	0	0
65c451f4b159a6f48951350ca3beb2cd	FOR_0596	151519	16	16	2	gtcgctcttaccgatggacttctctgtgagtttgagggactgggaacgcattgggttttcgaacccttgcacacctatggaaacttaaacgaacagtgtggtctaaaggaaagagaagtcgtaacaaggcatcg	94	94.737	Eukaryota|Harosa|Rhizaria|Retaria|Foraminifera|Globothalamea|Rotaliida	Eukaryota|Harosa|Rhizaria|Retaria|Foraminifera|Globothalamea|Rotaliida|Serioidea|Uvigerinidae|Uvigerina_peregrina	03_BF_Globothalamea	NO	*	*	*	*	AY359181,AY914570,DQ195537,DQ408642,DQ195541,DQ195568,DQ195569,DQ195570,DQ195572	Foraminifera	no	no	no	no	yes	no	0	0	0	0	0	0	0	0	0	0	0	0	0	0	0	0	0	0	0	0	0	0	0	0	0
69fc677bc62a8bdd80aff36fd48ef380	FOR_0597	151655	16	16	0	gtcgctcttaccgatggacttctctgtgagtttgagggactggatactgtaaatttttttactacccatctatggaaacttaaacgaacagtgtggtctaaaggaaagagaagtcgtaacaaggcatcg	96.9	99.206	Eukaryota|Harosa|Rhizaria|Retaria|Foraminifera|Globothalamea|Textulariida|Eggerelloides|Eggerelloides+scaber	Eukaryota|Harosa|Rhizaria|Retaria|Foraminifera|Globothalamea|Textulariida||Eggerellidae|Eggerelloides_scaber	03_BF_Globothalamea	NO	*	*	*	*	FR839727,FR839729,FR839730	Foraminifera	no	no	no	no	yes	no	0	0	0	0	0	0	0	0	0	0	0	0	0	0	0	0	0	0	0	0	0	0	0	0	0
2fa1d9ff8035035e3b8a36978230eaf1	FOR_0598	149876	16	16	4	gtcgctcttaccgatggacttctctgtgagtttgagggactggaactttataaatctttttttataatacctctatggaaacttaaacgaacagtgtggtctaaaggaaagagaagtcgtaacaaggcatcg	93.9	93.939	Eukaryota|Harosa|Rhizaria|Retaria|Foraminifera|Globothalamea|Textulariida|Reophax|Reophax+sp.	Eukaryota|Harosa|Rhizaria|Retaria|Foraminifera|Globothalamea|Textulariida||Reophacidae|Reophax_sp	03_BF_Globothalamea	NO	*	*	*	*	AJ514850,FR821695	Foraminifera	no	no	photo_klep	no	yes	no	0	0	0	0	0	0	0	0	0	0	0	0	0	0	0	0	0	0	0	0	0	0	0	0	3
e9b0613e2a8f9be78583f3374fb60d81	FOR_0599	155591	16	16	3	gtcgctcttaccgatggacttctctgtgagtttgagggactgggtattgaaattaaaatttatttttttttctaccacctatggaaacttaaacgaacagtgtggtctaaaggaaagagaagtcgtaacaaggcttca	92	94.203	Eukaryota|Harosa|Rhizaria|Retaria|Foraminifera|Globothalamea|Textulariida	Eukaryota|Harosa|Rhizaria|Retaria|Foraminifera|Globothalamea|Textulariida||Spiroplectamminacea|Spiroplectammina_sp	03_BF_Globothalamea	NO	*	*	*	*	AJ504689,EU672994,FR821696	Foraminifera	no	no	no	no	yes	no	0	0	0	0	0	0	0	0	0	0	0	0	0	0	0	0	0	0	0	0	0	0	0	0	0
7dec50236903c9676f2bb63bd0899083	FOR_0607	160698	15	15	4	gtcgctcttaccgatagacttctctgtgagtttgagggacttaactcccaaggaaacttaaacgaacagtgtggtccaaaggaaagagaagtcgtaacaaggcgtct	88.9	90	Eukaryota|Harosa|Rhizaria|Retaria|Foraminifera|Monothalamids|M_clade_D|M_clade_D_X1|M_clade_D_X1+sp.	Eukaryota|Harosa|Rhizaria|Retaria|Foraminifera|Globothalamea|Rotaliida|Calcarinoidea|Calcarinidae|Calcarina_hispida	03_BF_Globothalamea	NO	*	*	*	*	AJ307763	Foraminifera	no	no	no	no	yes	no	0	0	0	0	0	0	0	0	0	0	0	0	0	0	0	0	0	0	0	0	0	0	0	0	0
677ac3dc395647a865ee47a845de2b75	FOR_0608	159907	15	15	2	gtcgctcttaccgatggacttctctgtgagtttaagggactgcgcaattcattgcatggaaacttaaacgaacagtgtggtctaaaggaaagagaagtcgtaacaaggcatcg	92.9	93.86	Eukaryota|Harosa|Rhizaria|Retaria|Foraminifera|Globothalamea|Rotaliida|R_clade_2|Calcarina|Calcarina+gaudichaudii	Eukaryota|Harosa|Rhizaria|Retaria|Foraminifera|Globothalamea|Rotaliida|Calcarinoidea|Calcarinidae|Pararotalia_nipponica	03_BF_Globothalamea	NO	*	*	*	*	AJ504681	Foraminifera	no	no	no	no	yes	no	0	0	0	0	0	0	0	0	0	0	0	0	0	0	0	0	0	0	0	0	0	0	0	0	0
025fc921559e499c69fd2709c14f448d	FOR_0609	218330	15	10	3	gtcgctcttaccgatggacttctctgtgagtttaaaggactggaataatttttttcttggaaatttaaacgaacagtgtggtctaaaggaaagagaagtcgtaacaaggcatcg	92.2	93.043	Eukaryota|Harosa|Rhizaria|Retaria|Foraminifera	Eukaryota|Harosa|Rhizaria|Retaria|Foraminifera|Globothalamea|Rotaliida|Calcarinoidea|Calcarinidae|Pararotalia_nipponica	03_BF_Globothalamea	NO	*	*	*	*	AJ504678,AJ311214	Foraminifera	no	no	no	no	yes	no	0	0	0	0	0	0	0	0	0	0	0	0	0	0	0	0	0	0	0	0	0	0	0	0	0
a5e0721d134897249b125b7df90a2e83	FOR_0610	162096	15	15	4	gtcgctcttaccgatggacttctctgtgagtttgagggactgggaacgcaggtttttttaaaatctgcacacctatggaaacttaaacgaacagtgtggtctaaaggaaagagaagtcgtaacaaggcatcg	98.5	98.496	Eukaryota|Harosa|Rhizaria|Retaria|Foraminifera|Globothalamea|Rotaliida|R_clade_3|Epistominella	Eukaryota|Harosa|Rhizaria|Retaria|Foraminifera|Globothalamea|Rotaliida|Clade3|Epistominellidae|Epistominella_vitrea	03_BF_Globothalamea	NO	*	*	*	*	EU672995,AY934750,DQ408647,FJ185822,FJ185823,FJ185824,FJ185825	Foraminifera	no	no	no	no	yes	no	0	0	0	0	0	0	0	0	0	0	0	0	0	0	0	0	0	0	0	0	0	0	0	0	0
2a831aeaa327badc2d199f54ca7d727b	FOR_0611	157753	15	15	3	gtcgctcttaccgatggacttctctgtgagtttgagggactgggaacgtagatttttattaatctacacacctatggaaacttaaacgaacagtgtggtctaaaggaaagagaagtcgtaacaaggcatcg	97.7	97.71	Eukaryota|Harosa|Rhizaria|Retaria|Foraminifera|Globothalamea|Rotaliida|R_clade_3|Melonis|Melonis+pompilioides	Eukaryota|Harosa|Rhizaria|Retaria|Foraminifera|Globothalamea|Rotaliida|Clade3|Melonidae|Melonis_pompilioides	03_BF_Globothalamea	NO	*	*	*	*	DQ452697,DQ452698	Foraminifera	no	no	no	no	yes	no	0	0	0	0	0	0	0	0	0	0	0	0	0	0	0	0	0	0	0	0	0	0	0	0	0
cfa5986a023c1e71eb053049cd8fd0e8	FOR_0612	198874	15	12	7	gtcgctcttaccgatggacttctctgtgagtttgagggactgggaacgcatttgaatttattttcttatgcacacctatggaaacttaaacgaacagtgtggtctaaaggaaagagaagtcgtaacaaggcatcg	96.3	96.296	Eukaryota|Harosa|Rhizaria|Retaria|Foraminifera|Globothalamea|Rotaliida|R_clade_3|Melonis|Melonis+barleeanum	Eukaryota|Harosa|Rhizaria|Retaria|Foraminifera|Globothalamea|Rotaliida|Clade3|Melonidae|Melonis_barleeanum	03_BF_Globothalamea	NO	*	*	*	*	AY465852	Foraminifera	no	no	no	no	yes	no	0	0	0	0	0	0	0	0	0	0	0	0	0	0	0	0	0	0	0	0	0	0	0	0	0
48e87ab1082020fdee33fb8ad29e98ca	FOR_0614	106941	15	15	3	gtcgctcttaccgatggacttctctgtgagtttgagggactggtatatgattcggtgagctcgctcatccacaatcgacactatagaaacttaaacgaacagtggggtctaaaggaaagagaagtcgtaacaaggcatca	92.9	92.857	Eukaryota|Harosa|Rhizaria|Retaria|Foraminifera|Globothalamea|Rotaliida|R_clade_1|Cassidulina|Cassidulina+laevigata	Eukaryota|Harosa|Rhizaria|Retaria|Foraminifera|Globothalamea|Rotaliida|Serioidea|Cassidulinidae|Cassidulina_laevigata	03_BF_Globothalamea	NO	*	*	*	*	DQ452690,FJ705915	Foraminifera	no	no	no	no	yes	no	0	0	0	0	0	0	0	0	0	0	0	0	0	0	0	0	0	0	0	0	0	0	0	0	0
308f80c14f264e95b250c95c42452d42	FOR_0620	157960	15	15	5	gtcgctcttaccgatggacttctctgtgagtttcagggactggacgctttagtctatggaaactgaaacgaacagtgtggtctaaaggaaagagaagtcgtaacaaggcatca	92.9	94.643	Eukaryota|Harosa|Rhizaria|Retaria|Foraminifera|Globothalamea	Eukaryota|Harosa|Rhizaria|Retaria|Foraminifera|Foraminifera_X|Foraminifera_XX||Foraminifera_XXX|Group3_sp	03_BF_Globothalamea	NO	*	*	*	*	AY359168,AY359169,AY359170,AF190720,AF190721,AF190722,AF190723,AF190724,Z69615,AY359190,AY359191,AY359192,AJ312434	Foraminifera	no	no	no	no	yes	no	0	0	0	0	0	0	0	0	0	0	0	0	0	0	0	0	0	0	0	0	0	0	0	0	0
ad2b7764fd8a558f80b1702161526e3f	FOR_0630	255010	14	9	2	gtcgctcttaccgatggacttctctgtgagtttgagggactgggaacgcagttttatttacttaaaaccgcacacctatggaaacttaaacgaacagtgtggtctaaaggaaagagaagtcgtaacaaggcatcg	94.8	96.296	Eukaryota|Harosa|Rhizaria|Retaria|Foraminifera|Globothalamea|Rotaliida|R_clade_3|Epistominella	Eukaryota|Harosa|Rhizaria|Retaria|Foraminifera|Globothalamea|Rotaliida|Clade3|Epistominellidae|Epistominella_vitrea	03_BF_Globothalamea	NO	*	*	*	*	EU672995,AY934750,DQ408647,FJ185822,FJ185823,FJ185824,FJ185825	Foraminifera	no	no	no	no	yes	no	0	0	0	0	0	0	0	0	0	0	0	0	0	0	0	0	0	0	0	0	0	0	0	0	0
5b77f280117e26e56d6844a3f79713d9	FOR_0631	168962	14	14	4	gtcgctcttaccgatggacttctctgtgagtttgagggactgggaacgctctttaggtttttaaccttttaagcacacctatggaaacttaaacgaacagtgtggtctaaaggaaagagaagtcgtaacaaggcatcg	91.3	90.78	Eukaryota|Harosa|Rhizaria|Retaria|Foraminifera|Globothalamea|Rotaliida	Eukaryota|Harosa|Rhizaria|Retaria|Foraminifera|Globothalamea|Rotaliida|Clade3|Epistominellidae|Epistominella_vitrea	03_BF_Globothalamea	NO	*	*	*	*	AY914565,AY914566,DQ408640,FJ185821,AY465852	Foraminifera	no	no	no	no	yes	no	0	0	0	0	0	0	0	0	0	0	0	0	0	0	0	0	0	0	0	0	0	0	0	0	0
95d38d108346ce3882081e9db868af34	FOR_0632	171231	14	14	2	gtcgctcttaccgatgaacttctctgtgagtttgagggacttagtattttaggaaacttaaacaaacagtgtggtttaaaggaaagagaagtcgtaacaaggcatcg	90.3	90.265	Eukaryota|Harosa|Rhizaria|Retaria|Foraminifera|Globothalamea|Rotaliida|R_clade_3|Virgulinella|Virgulinella+fragilis	Eukaryota|Harosa|Rhizaria|Retaria|Foraminifera|Globothalamea|Rotaliida|Clade3|Virgulinellidae|Virgulinella_fragilis	03_BF_Globothalamea	NO	*	*	*	*	EU137793,EU137795	Foraminifera	no	no	no	no	yes	no	0	0	0	0	0	0	0	0	0	0	0	0	0	0	0	0	0	0	0	0	0	0	0	0	0
9c6b2585171a6a7bffe7ed27706a6385	FOR_0633	171515	14	14	3	gtcgctcttaccgatggacttctctgtgagtttgagggactcagtttgtcttacgagacgctgggaaacttaagcgaacggctgggtctaaaggaaagagaagtcgtaacaaggcatct	84	90.164	Eukaryota|Harosa|Rhizaria|Retaria|Foraminifera|Globothalamea|Rotaliida|R_clade_2	Eukaryota|Harosa|Rhizaria|Retaria|Foraminifera|Globothalamea|Rotaliida||Rotaliida_X|Rotaliida_XX_sp	03_BF_Globothalamea	NO	*	*	*	*	AJ504684,DQ452709,AY210777,AY359174,AY359175,AY359173,AJ504683	Foraminifera	no	no	no	no	yes	no	0	0	0	0	0	0	0	0	0	0	0	0	0	0	0	0	0	0	0	0	0	0	0	0	0
35e61719203c4e56c698d768875f5463	FOR_0634	167389	14	14	2	gtcgctcttaccgatgaacttctctgtgagtttgagggactggaaacatattaaaatttattttgatataccttctacggaaacttaaacgaacagtgtggtttaaaggaaagagaagtcgtaacaaggtttcc	87.3	90.769	Eukaryota|Harosa|Rhizaria|Retaria|Foraminifera|Globothalamea	Eukaryota|Harosa|Rhizaria|Retaria|Foraminifera|Globothalamea|Textulariida||Lituolacea|Haplophragmoides_wilberti	03_BF_Globothalamea	NO	*	*	*	*	AY210774,AY359171,AY465851,AY465853,AY465854,AY465852,AJ504690,AJ317979,DQ408637,Z69612	Foraminifera	no	no	no	no	yes	no	0	0	0	0	0	0	0	0	0	0	0	0	0	0	0	0	0	0	0	0	0	0	0	0	0
a9032d4a46f7b0544bd60ad1401af7b7	FOR_0635	172032	14	14	3	gtcgctcttaccgatggacttctctgtgagtttgagggactggaattttattgcaaatttatttttgtcttaatacctctatggaaacttaaacgaacagtgtggtctaaaggaaagagaagtcgtaacaaggcatcg	91.3	91.304	Eukaryota|Harosa|Rhizaria|Retaria|Foraminifera|Globothalamea|Textulariida|Reophax|Reophax+sp.	Eukaryota|Harosa|Rhizaria|Retaria|Foraminifera|Globothalamea|Textulariida||Reophacidae|Reophax_sp	03_BF_Globothalamea	NO	*	*	*	*	AJ514850	Foraminifera	no	no	photo_klep	no	yes	no	0	0	0	0	0	0	0	0	0	0	0	0	0	0	0	0	0	0	0	0	0	0	0	0	0
d34fe0eb6df0c9f7b4ced7cd69d12e5b	FOR_0636	173733	14	14	3	gtcgctcttaccgatggacttctctgtgagtttgagggactggatttatttaatgaatatttatattcattatccatctatggaaacttaaacgaacagtgtggtctaaaggaaagagaagtcgtaacaaggcatcg	89.1	90.511	Eukaryota|Harosa|Rhizaria|Retaria|Foraminifera|Monothalamids|M_clade_C|M_clade_C_X1|M_clade_C_X1+sp.	Eukaryota|Harosa|Rhizaria|Retaria|Foraminifera|Globothalamea|Textulariida||Trochamminidae|Trochammina_hadai	03_BF_Globothalamea	NO	*	*	*	*	AJ307752	Foraminifera	no	no	no	no	yes	no	0	0	0	0	0	0	0	0	0	0	0	0	0	0	0	0	0	0	0	0	0	0	0	0	0
f8417ca2572f6746b9c47b042f31e89a	FOR_0647	187186	13	13	3	gtcgctcttaccgatggacttctctgtgagtttaagggactgggtcactttttcagacctatggaaacttaaacgaacagtgtggtctaaaggaaagagaagtcgtaacaaggcatcg	96.6	96.61	Eukaryota|Harosa|Rhizaria|Retaria|Foraminifera|Globothalamea|Rotaliida|R_clade_2|Rosalina|Rosalina+vilardeboana	Eukaryota|Harosa|Rhizaria|Retaria|Foraminifera|Globothalamea|Rotaliida|Discorboidea|Discorbidae|Rosalina_vilardeboana	03_BF_Globothalamea	NO	*	*	*	*	AJ504683	Foraminifera	no	no	no	no	yes	no	0	0	0	0	0	0	0	0	0	0	0	0	0	0	0	0	0	0	0	0	0	0	0	0	0
827bbf7afc96fcb0667186f8d24f2197	FOR_0649	315098	13	7	4	gtcgctcttaccgatggacttctctgtgagtttgagggactgtccgcatccgcttgcgtatgcactaggaaacttaaacgaacagtgtggtctaaaggaaagagaagtcgtaacaaggcatca	87.8	90.698	Eukaryota|Harosa|Rhizaria|Retaria|Foraminifera|Globothalamea|Rotaliida|R_clade_1|Uvigerina|Uvigerina+peregrina	Eukaryota|Harosa|Rhizaria|Retaria|Foraminifera|Globothalamea|Rotaliida|Nummulitoidea|Nummulitidae|Planostegina_longisepta	03_BF_Globothalamea	NO	*	*	*	*	AY359180,AY359182,AY359183,AY359184,AY359185,AY359186,AY359187,AY359188,AY359189,AY914569,AY914571,AY914572,AY914573,AY914574,AY914575,AY914576	Foraminifera	no	no	no	no	yes	no	0	0	0	0	0	0	0	0	0	0	0	0	0	0	0	0	0	0	0	0	0	0	0	0	0
f5eec95b0fd615c77d3d7d5b59d52c3e	FOR_0651	187061	13	13	2	gtcgctcttaccgatggacttctctgtgagtttgagggactgtccgattcactctatatggctcgccatatgacgtgatatcactaggaaacttaaacgaacagtgtggtctaaaggaaagagaagtcgtaacaaggcatca	96.5	96.479	Eukaryota|Harosa|Rhizaria|Retaria|Foraminifera|Globothalamea|Rotaliida|R_clade_1|Streptochilus|Streptochilus+sp. AK-2013	Eukaryota|Harosa|Rhizaria|Retaria|Foraminifera|Globothalamea|Rotaliida|Bolivinitidae|Bolivinitidae|Streptochilus_sp	03_BF_Globothalamea	NO	*	*	*	*	KC525209,KC525210	Foraminifera	no	no	no	no	yes	no	0	0	0	0	0	0	0	0	0	0	0	0	0	0	0	0	0	0	0	0	0	0	0	0	0
d47054eaefa0ff9e43e8dae5b1376fb5	FOR_0652	185530	13	13	2	gtcgctcttaccgatggacttctctgtgagtttgagggactggatattgtaatctttattggttactaccatctatggaaacttaaacgaacagtgtggtctaaaggaaagagaagtcgtaacaaggcatcg	95.5	95.455	Eukaryota|Harosa|Rhizaria|Retaria|Foraminifera|Globothalamea|Textulariida|Trochammina|Trochammina+sp.	Eukaryota|Harosa|Rhizaria|Retaria|Foraminifera|Globothalamea|Textulariida||Trochamminidae|Trochammina_sp	03_BF_Globothalamea	NO	*	*	*	*	X86095	Foraminifera	no	no	no	no	yes	no	0	0	0	0	0	0	0	0	0	0	0	0	0	0	0	0	0	0	0	0	0	0	0	0	0
2789573dd2bdf228d45641ab4630c38b	FOR_0660	189676	12	12	2	gtcgctcttaccgatggacttctctgtgagtttgagggactgggaacgcactgaaaatttattttctatgcacacctatggaaacttaaacgaacagtgtggtctaaaggaaagagaagtcgtaacaaggcatcg	96.3	96.296	Eukaryota|Harosa|Rhizaria|Retaria|Foraminifera|Globothalamea|Rotaliida|R_clade_3|Melonis|Melonis+barleeanum	Eukaryota|Harosa|Rhizaria|Retaria|Foraminifera|Globothalamea|Rotaliida|Clade3|Melonidae|Melonis_barleeanum	03_BF_Globothalamea	NO	*	*	*	*	AY465852	Foraminifera	no	no	no	no	yes	no	0	0	0	0	0	0	0	0	0	0	0	0	0	0	0	0	0	0	0	0	0	0	0	0	0
db4a9254a7bc774ceccbf38402dc5fc6	FOR_0661	289691	12	8	4	gtcgctcttaccgatggacttctctgtgagtttgagggactgggaacgcagtcacttttgtggctgcacacctatggaaacttaaacgaacagtgtggtctaaaggaaagagaagtcgtaacaaggcatcg	95.4	95.42	Eukaryota|Harosa|Rhizaria|Retaria|Foraminifera|Globothalamea|Rotaliida|R_clade_3|Cibicidoides|Cibicidoides+refulgens	Eukaryota|Harosa|Rhizaria|Retaria|Foraminifera|Globothalamea|Rotaliida|Clade3|Cibicididae|Cibicidoides_refulgens	03_BF_Globothalamea	NO	*	*	*	*	AJ514839,DQ195564	Foraminifera	no	no	no	no	yes	no	0	0	0	0	0	0	0	0	0	0	0	0	0	0	0	0	0	0	0	0	0	0	0	0	0
2a958becba99d9007e5e131b47643c5f	FOR_0664	189845	12	12	3	gtcgctcttaccgatgaacttctctgtgagtttgagggactggtcttgactatggaaacttaaacgaacagtgtggtttaaaggaaagagaagtcgtaacaaggcatcg	94.6	94.643	Eukaryota|Harosa|Rhizaria|Retaria|Foraminifera|Globothalamea|Textulariida|Ammotium|Ammotium+pseudocassis	Eukaryota|Harosa|Rhizaria|Retaria|Foraminifera|Globothalamea|Textulariida||Lituolacea|Ammotium_pseudocassis	03_BF_Globothalamea	NO	*	*	*	*	AJ312434	Foraminifera	no	no	no	no	yes	no	0	0	0	0	0	0	0	0	0	0	0	0	0	0	0	0	0	0	0	0	0	0	0	0	0
e03dbf8183ccd3bb58f04e1f7697eebe	FOR_0665	199799	12	12	4	gtcgctcttaccgatggacttctctgtgagtttgagggactgggttactctctcatttatttgtgagaatttacctatggaaacttaaacgaacagtgtggtctaaaggaaagagaagtcgtaacaaggcatcg	90.3	91.111	Eukaryota|Harosa|Rhizaria|Retaria|Foraminifera|Globothalamea|Textulariida|Textularia|Textularia+sagittula	Eukaryota|Harosa|Rhizaria|Retaria|Foraminifera|Globothalamea|Textulariida||Textulariida_XX|Bigenerina_sp	03_BF_Globothalamea	NO	*	*	*	*	EU672994,FR821696	Foraminifera	no	no	no	no	yes	no	0	0	0	0	0	0	0	0	0	0	0	0	0	0	0	0	0	0	0	0	0	0	0	0	0
8f51128f8049c4b2588cb1c477188fe9	FOR_0673	210805	11	11	4	gtcgctcttaccgatggacttctctgtgagtttgagggactgggaacgcagatttttttattaatttcagcacacctatggaaacttaaacgaacagtgtggtctaaaggaaagagaagtcgtaacaaggcatcg	95.6	94.815	Eukaryota|Harosa|Rhizaria|Retaria|Foraminifera|Monothalamids|Monothalamids_X|Monothalamids_X+sp.	Eukaryota|Harosa|Rhizaria|Retaria|Foraminifera|Globothalamea|Rotaliida|Clade3|Epistominellidae|Epistominella_exigua	03_BF_Globothalamea	NO	*	*	*	*	JN003680	Foraminifera	no	no	no	no	yes	no	0	0	0	0	0	0	0	0	0	0	0	0	0	0	0	0	0	0	0	0	0	0	0	0	3
85f3de998b6b9c4c55e5aa6e0c5074d5	FOR_0674	210192	11	11	3	gtcgctcttaccgatggacttctctgtgagtttgagggactgggaacgcataaaaaaaatttattttttttatgcacacctatggaaacttaaacgaacagtgtggtctaaaggaaagagaagtcgtaacaaggcatcg	95	95.652	Eukaryota|Harosa|Rhizaria|Retaria|Foraminifera|Globothalamea|Rotaliida|R_clade_1|Globobulimina	Eukaryota|Harosa|Rhizaria|Retaria|Foraminifera|Globothalamea|Rotaliida|Serioidea|Globobuliminidae|Globobulimina_pseudospinescens	03_BF_Globothalamea	NO	*	*	*	*	AY359164,AY914562,DQ452710,FJ705890	Foraminifera	no	no	no	no	yes	no	0	0	0	0	0	0	0	0	0	0	0	0	0	0	0	0	0	0	0	0	0	0	0	0	0
1232e06acd50668660e8e0bc14ff56d6	FOR_0675	202668	11	11	4	gtcgctcttaccgatggacttctctgtgagtttgagggactggagattttgtatatttttatatactgccttctatggaaacttaaacgaacagtgtggtctaaaggaaagagaagtcgtaacaaggcatcg	91.7	93.182	Eukaryota|Harosa|Rhizaria|Retaria|Foraminifera|Globothalamea|Rotaliida|R_clade_2|Operculina|Operculina+ammonoides	Eukaryota|Harosa|Rhizaria|Retaria|Foraminifera|Globothalamea|Textulariida||Reophacidae|Reophax_sp	03_BF_Globothalamea	NO	*	*	*	*	AJ488888,DQ440525	Foraminifera	no	no	photo	no	yes	no	0	0	0	0	0	0	0	0	0	0	0	0	0	0	0	0	0	0	0	0	0	0	0	0	0
5465789a312913028dcff0adf6300385	FOR_0676	206959	11	11	1	gtcgctcttaccgatggacttctctgtgagtttgagggactgggtactgtgaaatttatttcactatcacctatggaaacttaaacgaacagtgtggtctaaaggaaagagaagtcgtaacaaggcatcg	95.5	96.97	Eukaryota|Harosa|Rhizaria|Retaria|Foraminifera|Globothalamea|Textulariida|Siphoniferoides|Siphoniferoides+sp.	Eukaryota|Harosa|Rhizaria|Retaria|Foraminifera|Globothalamea|Textulariida||Textulariacea|Siphoniferoides_sp	03_BF_Globothalamea	NO	*	*	*	*	AJ504690	Foraminifera	no	no	no	no	yes	no	0	0	0	0	0	0	0	0	0	0	0	0	0	0	0	0	0	0	0	0	0	0	0	0	0
90b82f26a9111909595c9a65f6159d7d	FOR_0692	229643	10	10	4	gtcgctcttaccgatggacttctctgtgagtttgagggactgttaatattatggaaacttaaacgaacagtgtggtctaaaggaaagagaagtcgtaacaaggcatcg	93.8	94.643	Eukaryota|Harosa|Rhizaria|Retaria|Foraminifera|Globothalamea|Rotaliida|R_clade_2|Calcarina|Calcarina+gaudichaudii	Eukaryota|Harosa|Rhizaria|Retaria|Foraminifera|Globothalamea|Rotaliida|Calcarinoidea|Calcarinidae|Calcarina_gaudichaudii	03_BF_Globothalamea	NO	*	*	*	*	AJ504681	Foraminifera	no	no	no	no	yes	no	0	0	0	0	0	0	0	0	0	0	0	0	0	0	0	0	0	0	0	0	0	0	0	0	0
3b032987d812083b20190cc42812168c	FOR_0693	140241	10	5	3	gtcgctcttaccgatggacttctctgtgagtttaacggactggcttattttaattgctatggaaagttaaacgaacagtgtggtctaaaggaaagagaagtcgtaacaaggcatcg	92.2	93.103	Eukaryota|Harosa|Rhizaria|Retaria|Foraminifera|Globothalamea|Rotaliida|R_clade_2	Eukaryota|Harosa|Rhizaria|Retaria|Foraminifera|Globothalamea|Rotaliida|Calcarinoidea|Calcarinidae|Pararotalia_nipponica	03_BF_Globothalamea	NO	*	*	*	*	AJ504678,AJ488884,AJ508454,AJ879137	Foraminifera	no	no	no	no	yes	no	0	0	0	0	0	0	0	0	0	0	0	0	0	0	0	0	0	0	0	0	0	0	0	0	0
8db6820df9de205bba78dc38895606fd	FOR_0694	229409	10	10	3	gtcgctcttaccgatagacttctctgtgagtttgagggactgaaattatttatttattttatggaaacttaaacgaacagtgtggtccaaaggaaagagaagtcgtaacaaggcgtca	90.7	91.453	Eukaryota|Harosa|Rhizaria|Retaria|Foraminifera|Globothalamea|Rotaliida|R_clade_2|Pararotalia|Pararotalia+nipponica	Eukaryota|Harosa|Rhizaria|Retaria|Foraminifera|Globothalamea|Rotaliida|Calcarinoidea|Calcarinidae|Pararotalia_nipponica	03_BF_Globothalamea	NO	*	*	*	*	AJ488884,AJ508454,AJ879137	Foraminifera	no	no	photo	no	yes	no	0	0	0	0	0	0	0	0	0	0	0	0	0	0	0	0	0	0	0	0	0	0	0	0	0
3d151fe28b24a72ca82b9250a800a257	FOR_0695	222969	10	10	2	gtcgctcttaccgatggacttctctgtgagtttgagggactggcgtccacgcctcgtgtgtgcgatgctacggaaacttaaacgaacagagtggtctaaaggaaagagaagtcgtaacaaggcatcg	97.6	97.638	Eukaryota|Harosa|Rhizaria|Retaria|Foraminifera	Eukaryota|Harosa|Rhizaria|Retaria|Foraminifera|Globothalamea|Rotaliida|Clade3|Stainforthiidae|Stainforthiidae_X_sp	03_BF_Globothalamea	NO	*	*	*	*	JN003677,AJ514842,JN003676	Foraminifera	no	no	no	no	yes	no	0	0	0	0	0	0	0	0	0	0	0	0	0	0	0	0	0	0	0	0	0	0	0	0	9
fe9a2d4b17b4c9cb8f258377b94394f0	FOR_0696	238288	10	10	2	gtcgctcttaccgatggatttctctgtgagtttgaaggactgaggctcttttgccttggaaatttaaacgaacagtgtgatctaaaggaaagagaagtcgtaacaaggcatct	92	92.857	Eukaryota|Harosa|Rhizaria|Retaria|Foraminifera|Globothalamea|Rotaliida|R_clade_2|Angulodiscrobis|Angulodiscrobis+quadrangularis	Eukaryota|Harosa|Rhizaria|Retaria|Foraminifera|Globothalamea|Rotaliida||Discorbacea|Angulodiscrobis_quadrangularis	03_BF_Globothalamea	NO	*	*	*	*	AF194076	Foraminifera	no	no	no	no	yes	no	0	0	0	0	0	0	0	0	0	0	0	0	0	0	0	0	0	0	0	0	0	0	0	0	0
af34fcb0e4b95d0e812ee91419b20171	FOR_0697	232018	10	10	4	gtcgctcttaccgatggacttcgctgtgagtttgagggactggcctaggctatagaaacttaaacgaacagtgtggtctaaaggaaagagaagtcgtaacaaggcatcg	92.8	100	Eukaryota|Harosa|Rhizaria|Retaria|Foraminifera	Eukaryota|Harosa|Rhizaria|Retaria|Foraminifera|Globothalamea|Rotaliida|Rotalioidea|Elphidiidae|Elphidium_bartletti	03_BF_Globothalamea	NO	*	*	*	*	AJ504679,FM877706,AF381179,AF381180	Foraminifera	no	no	no	no	yes	no	0	0	0	0	0	0	0	0	0	0	0	0	0	0	0	0	0	0	0	0	0	0	0	0	0
497981f88296683d0b63ed823b0d4f77	FOR_0698	223975	10	10	2	gtcgctcttaccgatggacttctctgtgagtttgagggactgtcaaatatattatattactctcacgagtatttttatattgctaggaaacttaaacgaacagtgtggtctaaaggaaagagaagtcgtaacaaggcatca	100	100	Eukaryota|Harosa|Rhizaria|Retaria|Foraminifera|Globothalamea|Rotaliida|R_clade_1|Bolivina|Bolivina+argentea	Eukaryota|Harosa|Rhizaria|Retaria|Foraminifera|Globothalamea|Rotaliida|Bolivinitidae|Bolivinitidae|Bolivina_argentea	03_BF_Globothalamea	NO	*	*	*	*	JQ013745	Foraminifera	no	no	no	no	yes	no	0	0	0	0	0	0	0	0	0	0	0	0	0	0	0	0	0	0	0	0	0	0	0	0	0
5dd8f36dee50502d5e1d3cfe2b50432d	FOR_0699	225612	10	10	3	gtcgctcttaccgatggacttctctgtgagtttgagggactgtctgcggcgtggatatatttcgatatatgccgccgctctaggaaacttaaacgaacagtgtggtctaaaggaaagagaagtcgtaacaaggcatca	89.1	90.78	Eukaryota|Harosa|Rhizaria|Retaria|Foraminifera|Globothalamea|Rotaliida|R_clade_1|Bolivina|Bolivina+sp.	Eukaryota|Harosa|Rhizaria|Retaria|Foraminifera|Globothalamea|Rotaliida|Bolivinitidae|Bolivinitidae|Bolivina_variabilis	03_BF_Globothalamea	NO	*	*	*	*	AY934735	Foraminifera	no	no	no	no	yes	no	0	0	0	0	0	0	0	0	0	0	0	0	0	0	0	0	0	0	0	0	0	0	0	0	0
018a2400e6bb2624bcfdb696ae027754	FOR_0715	238546	9	9	4	gtcgctcttaccgatggacttctctgtgagtttgagggaccacataataagaggaaacttaaacgaacagtgtggtctaaaggaaagagaagtcgtaacaaggcatcg	90.2	90.179	Eukaryota|Harosa|Rhizaria|Retaria|Foraminifera|Globothalamea|Rotaliida|R_clade_2|Calcarina|Calcarina+gaudichaudii	Eukaryota|Harosa|Rhizaria|Retaria|Foraminifera|Globothalamea|Rotaliida|Calcarinoidea|Calcarinidae|Calcarina_gaudichaudii	03_BF_Globothalamea	NO	*	*	*	*	AJ504681	Foraminifera	no	no	no	no	yes	no	0	0	0	0	0	0	0	0	0	0	0	0	0	0	0	0	0	0	0	0	0	0	0	0	0
d328a61d60356212fb3bb4c064ab2ab1	FOR_0716	258623	9	9	2	gtcgctcttaccgatggacttctctgtgagtttgagggactgggaacgcagttttctctttttgagataccgcacacctatggaaacttaaacgaacagtgtggtctaaaggaaagagaagtcgtaacaaggcatcg	93.5	94.203	Eukaryota|Harosa|Rhizaria|Retaria|Foraminifera|Globothalamea|Rotaliida|R_clade_2|Buliminella|Buliminella+tenuata	Eukaryota|Harosa|Rhizaria|Retaria|Foraminifera|Globothalamea|Rotaliida|Clade3|Stainforthiidae|Stainforthia_fusiformis	03_BF_Globothalamea	NO	*	*	*	*	JQ013744	Foraminifera	no	no	no	no	yes	no	0	0	0	0	0	0	0	0	0	0	0	0	0	0	0	0	0	0	0	0	0	0	0	0	0
821bbbc850afa70f8ca3fd6d47cfd831	FOR_0717	250990	9	9	4	gtcgctcttaccgatggacttctctgtgagtttgagggactgggttgaattaatacctgacctatggaaacttaaacgaacagtgtggtctaaaggaaagagaagtcgtaacaaggcatcg	93.4	93.388	Eukaryota|Harosa|Rhizaria|Retaria|Foraminifera|Globothalamea|Rotaliida|R_clade_2|Planorbulina|Planorbulina+mediterranensis	Eukaryota|Harosa|Rhizaria|Retaria|Foraminifera|Globothalamea|Rotaliida|Discorboidea|Rosalinidae|Planorbulina_mediterranensis	03_BF_Globothalamea	NO	*	*	*	*	DQ452709	Foraminifera	no	no	no	no	yes	no	0	0	0	0	0	0	0	0	0	0	0	0	0	0	0	0	0	0	0	0	0	0	0	0	0
22f53a98d430e03348e9d7141e3fc9b3	FOR_0718	241788	9	9	2	gtcgctcttaccgatggacttctctgtgagtttgagggactgggaacgcagtctttaagcattcttgcttaactgcacacctatggaaacttaaacgaacagtgtggtctaaaggaaagagaagtcgtaacaaggcatcg	90.7	92.857	Eukaryota|Harosa|Rhizaria|Retaria|Foraminifera|Globothalamea|Rotaliida|R_clade_3|Nonionella|Nonionella+labradorica	Eukaryota|Harosa|Rhizaria|Retaria|Foraminifera|Globothalamea|Rotaliida|Clade3|Stainforthiidae|Stainforthia_sp	03_BF_Globothalamea	NO	*	*	*	*	DQ452694	Foraminifera	no	no	photo_klep	no	yes	no	0	0	0	0	0	0	0	0	0	0	0	0	0	0	0	0	0	0	0	0	0	0	0	0	0
a6e3b31f5b5bafc19e2e1a16a6db7bec	FOR_0719	254440	9	9	4	gtcgctcttaccgatggacttctctgtgagtttgagggacaacgcgtgtgcgtgtgcttttgcatgcgtgcgtgcgctacggaaacttaaccgaacagtgtggtctaaaggaaagagaagtcgtaacaaggcatcg	92.9	92.857	Eukaryota|Harosa|Rhizaria|Retaria|Foraminifera|Globothalamea|Rotaliida|Rotaliida_X|Rotaliida_X+sp.	Eukaryota|Harosa|Rhizaria|Retaria|Foraminifera|Globothalamea|Rotaliida||Rotaliida_X|Rotaliida_XX_sp	03_BF_Globothalamea	NO	*	*	*	*	JN003670	Foraminifera	no	no	no	no	yes	no	0	0	0	0	0	0	0	0	0	0	0	0	0	0	0	0	0	0	0	0	0	0	0	0	0
27580644d912d3b29dfdbfca7149b74e	FOR_0720	242214	9	9	5	gtcgctcttaccgatggattatactatgaatctataggactgccaaacttttgcgctttgaattcgttcatcgccgcggttagtggaaatatatatgaatagtgtgatctaaaggaaagagaagtcgtaacaaggcatcg	90	90.647	Eukaryota|Harosa|Rhizaria|Retaria|Foraminifera|Globothalamea|Rotaliida|R_clade_2|Ammonia	Eukaryota|Harosa|Rhizaria|Retaria|Foraminifera|Globothalamea|Rotaliida|Rotalioidea|Ammoniidae|Ammonia_beccarii	03_BF_Globothalamea	NO	*	*	*	*	AY465834,AY359130	Foraminifera	no	no	no	no	yes	no	0	0	0	0	0	0	0	0	0	0	0	0	0	0	0	0	0	0	0	0	0	0	0	0	0
706e62d0454830b1bad62815bafa6f13	FOR_0721	249305	9	9	3	gtcgctcttaccgatgaacttctctgtgaatttcagggactggattttttatctatggaaactgaaatgaacagtgtggtttaaaggaaagagaagtcgtaacaaggcatcg	93.8	93.75	Eukaryota|Harosa|Rhizaria|Retaria|Foraminifera|Globothalamea|Rotaliida|R_clade_2|Haynesina	Eukaryota|Harosa|Rhizaria|Retaria|Foraminifera|Globothalamea|Rotaliida|Rotalioidea|Haynesinidae|Haynesina_depressa	03_BF_Globothalamea	NO	*	*	*	*	AY359168,AY359169,AY359170,AF190720,AF190721,AF190722,AF190723,AF190724,Z69615	Foraminifera	no	no	photo_klep	no	yes	no	0	0	0	0	0	0	0	0	0	0	0	0	0	0	0	0	0	0	0	0	0	0	0	0	0
678a78774f92cff66dc94da996837fec	FOR_0722	248481	9	9	0	gtcgctcttaccgatggacttctctgtgagtttgtgggagtgttttatgcgaacacaaacgaacagtgtggtctaaaggaaagagaagtcgtaacaaggcatcg	92.3	92.308	Eukaryota|Harosa|Rhizaria|Retaria|Foraminifera|Globothalamea|Rotaliida|R_clade_2|Haynesina|Haynesina+orbiculare	Eukaryota|Harosa|Rhizaria|Retaria|Foraminifera|Globothalamea|Rotaliida|Rotalioidea|Haynesinidae|Haynesina_orbiculare	03_BF_Globothalamea	NO	*	*	*	*	HM213840,HM213841	Foraminifera	no	no	photo_klep	no	yes	no	0	0	0	0	0	0	0	0	0	0	0	0	0	0	0	0	0	0	0	0	0	0	0	0	0
a0ca598b8e02144baf2519a0cb48d741	FOR_0723	253859	9	9	6	gtcgctcttaccgatggacttctctgtgagtttgagggactgtccgattctctcgtgtctcgacacatagagatatcactaggaaacttaaacgaacagtgtggtctaaaggaaagagaagtcgtaacaaggcatca	94.2	94.245	Eukaryota|Harosa|Rhizaria|Retaria|Foraminifera|Globothalamea|Rotaliida|R_clade_1|Streptochilus|Streptochilus+sp. AK-2013	Eukaryota|Harosa|Rhizaria|Retaria|Foraminifera|Globothalamea|Rotaliida|Bolivinitidae|Bolivinitidae|Streptochilus_sp	03_BF_Globothalamea	NO	*	*	*	*	KC525209,KC525210	Foraminifera	no	no	no	no	yes	no	0	0	0	0	0	0	0	0	0	0	0	0	0	0	0	0	0	0	0	0	0	0	0	0	0
ab0b5dc3625c586d76654c1c80a7aaa7	FOR_0726	254798	9	9	2	gtcgctcttaccgatggacttctctgtgagtttgagggactggaacttttgtgcgtcttttcgctcaatacctctatggaaacttaaacgaacagtgtggtctaaaggaaagagaagtcgtaacaaggcatcg	93.2	92.481	Eukaryota|Harosa|Rhizaria|Retaria|Foraminifera|Globothalamea|Textulariida|Reophax|Reophax+sp.	Eukaryota|Harosa|Rhizaria|Retaria|Foraminifera|Globothalamea|Textulariida||Reophacidae|Reophax_sp	03_BF_Globothalamea	NO	*	*	*	*	AJ514850	Foraminifera	no	no	photo_klep	no	yes	no	0	0	0	0	0	0	0	0	0	0	0	0	0	0	0	0	0	0	0	0	0	0	0	0	0
e2ed0e14954f58d10116f0c740c5e0a0	FOR_0750	290627	8	8	2	gtcgctcttaccgatggacttctctgtgagtttaaaggactggaataccttttttcttggaaatttaaacgaacagtgtggtctaaaggaaagagaagtcgtaacaaggcatcg	93	93.043	Eukaryota|Harosa|Rhizaria|Retaria|Foraminifera|Globothalamea|Rotaliida|R_clade_2|Baculogypsinoides|Baculogypsinoides+spinosus	Eukaryota|Harosa|Rhizaria|Retaria|Foraminifera|Globothalamea|Rotaliida|Calcarinoidea|Calcarinidae|Baculogypsinoides_spinosus	03_BF_Globothalamea	NO	*	*	*	*	AJ504678	Foraminifera	no	no	photo	no	yes	no	0	0	0	0	0	0	0	0	0	0	0	0	0	0	0	0	0	0	0	0	0	0	0	0	0
38e3d64abc851aa8600d8f4d7cdd1275	FOR_0751	269708	8	8	3	gtcgctcttaccgatggacttctctgtgagtttgagggactgggtcatttttacagacctatggaaacttaaacgaacagtgtggtctaaaggaaagagaagtcgtaacaaggcatcg	97.5	97.458	Eukaryota|Harosa|Rhizaria|Retaria|Foraminifera|Globothalamea|Rotaliida|R_clade_2|Rosalina|Rosalina+vilardeboana	Eukaryota|Harosa|Rhizaria|Retaria|Foraminifera|Globothalamea|Rotaliida|Discorboidea|Discorbidae|Rosalina_vilardeboana	03_BF_Globothalamea	NO	*	*	*	*	AJ504683	Foraminifera	no	no	no	no	yes	no	0	0	0	0	0	0	0	0	0	0	0	0	0	0	0	0	0	0	0	0	0	0	0	0	0
b4ccef70b65ed01ddbd421f760e964a6	FOR_0752	284969	8	8	3	gtcgctcttaccgatggacttctctgtgagtttgagggactgggtctctttgtgacctatggaaacttaaacgaacagtgtggtctaaaggaaagagaagtcgtaacaaggcatcg	97.4	97.436	Eukaryota|Harosa|Rhizaria|Retaria|Foraminifera|Globothalamea|Rotaliida|R_clade_2|Rosalina|Rosalina+vilardeboana	Eukaryota|Harosa|Rhizaria|Retaria|Foraminifera|Globothalamea|Rotaliida|Discorboidea|Discorbidae|Rosalina_vilardeboana	03_BF_Globothalamea	NO	*	*	*	*	AJ504683	Foraminifera	no	no	no	no	yes	no	0	0	0	0	0	0	0	0	0	0	0	0	0	0	0	0	0	0	0	0	0	0	0	0	0
71828be42b571b4f2da3682ed3b73dc1	FOR_0754	276805	8	8	2	gtcgctcttaccgatggacttctctgtgagtttgagggactgaccactgttttcatatggaaacttaaacgaacagtgtggtctaaaggaaagagaagtcgtaacaaggcatcg	94.7	94.737	Eukaryota|Harosa|Rhizaria|Retaria|Foraminifera|Globothalamea|Rotaliida|R_clade_3|Virgulinella|Virgulinella+fragilis	Eukaryota|Harosa|Rhizaria|Retaria|Foraminifera|Globothalamea|Rotaliida|Clade3|Virgulinellidae|Virgulinella_fragilis	03_BF_Globothalamea	NO	*	*	*	*	EU137793,EU137795	Foraminifera	no	no	no	no	yes	no	0	0	0	0	0	0	0	0	0	0	0	0	0	0	0	0	0	0	0	0	0	0	0	0	0
5306022ccd91412ec2ec81c869662a1c	FOR_0755	272967	8	8	2	gtcgctcttaccgatggacttctctgtgagtttgagggactgggttattgacttaataattaataatctatggaaacttaaacgaacagtgtggtctaaaggaaagagaagtcgtaacaaggcatcg	90.2	91.339	Eukaryota|Harosa|Rhizaria|Retaria|Foraminifera|Globothalamea|Rotaliida|Globigerinacea|Globigerinita|Globigerinita+glutinata	Eukaryota|Harosa|Rhizaria|Retaria|Foraminifera|Globothalamea|Rotaliida|Discorboidea|Rosalinidae|Planorbulina_mediterranensis	03_BF_Globothalamea	NO	*	*	*	*	AB468826,AB468829	Foraminifera	no	no	no	no	yes	no	0	0	0	0	0	0	0	0	0	0	0	0	0	0	0	0	0	0	0	0	0	0	0	0	0
ac6bc188ff6509e3d17ac82f65f4b416	FOR_0756	283943	8	8	4	gtcgctcttaccgatggacttcgctgtgagtttgagggactggccgcatttcgcggctatagaaactcaaacgaacagtgtggtctaaaggaaagagaagtcgtaacaaggtttcc	89.7	99.099	Eukaryota|Harosa|Rhizaria|Retaria|Foraminifera|Monothalamids|Soil_group_4|Soil_group_4_X|Soil_group_4_X+sp.	Eukaryota|Harosa|Rhizaria|Retaria|Foraminifera|Globothalamea|Rotaliida|Rotalioidea|Elphidiidae|Elphidium_frigidum	03_BF_Globothalamea	NO	*	*	*	*	AF381179,AF381180	Foraminifera	no	no	no	no	yes	no	0	0	0	0	0	0	0	0	0	1	0	0	0	0	0	0	0	0	0	0	0	0	0	0	0
6b30713031a98cc8bd9cc387a62e594f	FOR_0757	276033	8	8	2	gtcgctcttaccgatggacttcgctgtgagtttgagggactggccacttcacgcggctatagaaactcaaacgaacagtgtggtctaaaggaaagagaagtcgtaacaaggcatcg	90.5	95.575	Eukaryota|Harosa|Rhizaria|Retaria|Foraminifera|Monothalamids	Eukaryota|Harosa|Rhizaria|Retaria|Foraminifera|Globothalamea|Rotaliida|Rotalioidea|Elphidiidae|Elphidium_frigidum	03_BF_Globothalamea	NO	*	*	*	*	AJ307762,AF381179,AF381180	Foraminifera	no	no	no	no	yes	no	0	0	0	0	0	0	0	0	0	0	0	0	0	0	0	0	0	0	0	0	0	0	0	0	0
516ca38ae9b2298453e828cc5f068fe2	FOR_0759	272759	8	8	4	gtcgctcttaccgatggacttctctgtgagtttgagggactgtctttggcgctttatatcgctcgcgatatacgccattctaggaaacttaaacgaacagtgtggtctaaaggaaagagaagtcgtaacaaggcatca	97.9	97.857	Eukaryota|Harosa|Rhizaria|Retaria|Foraminifera|Globothalamea|Rotaliida|R_clade_1|Bolivina|Bolivina+variabilis	Eukaryota|Harosa|Rhizaria|Retaria|Foraminifera|Globothalamea|Rotaliida|Bolivinitidae|Bolivinitidae|Bolivina_variabilis	03_BF_Globothalamea	NO	*	*	*	*	AY359131,AY359133,AY359134	Foraminifera	no	no	no	no	yes	no	0	0	0	0	0	0	0	0	0	0	0	0	0	0	0	0	0	0	0	0	0	0	0	0	0
70f89e8fe6ee9228a11d62ba7828f9b6	FOR_0760	276739	8	8	5	gtcgctcttaccgatggacttctctgtgagtttgagggactgtctttggctgttatacgtctcggcgtatacactcatcttaggaaacttaaacgaacagtgtggtctaaaggaaagagaagtcgtaacaaggcatca	97.1	97.81	Eukaryota|Harosa|Rhizaria|Retaria|Foraminifera|Globothalamea|Rotaliida|R_clade_1|Bolivina|Bolivina+variabilis	Eukaryota|Harosa|Rhizaria|Retaria|Foraminifera|Globothalamea|Rotaliida|Bolivinitidae|Bolivinitidae|Bolivina_variabilis	03_BF_Globothalamea	NO	*	*	*	*	AY359138,AY359139,AY359140	Foraminifera	no	no	no	no	yes	no	0	0	0	0	0	0	0	0	0	0	0	0	0	0	0	0	0	0	0	0	0	0	0	0	0
84e58f360b75f0eefe11cb0939a3cf99	FOR_0761	279266	8	8	4	gtcgctcttaccgatggacttctctgtgagtttgagggactgggaacgcattggaatttattccattgcacacctatggaaacttaaacgaacagtgtggtctaaaggaaagagaagtcgtaacaaggcatca	97	97.037	Eukaryota|Harosa|Rhizaria|Retaria|Foraminifera|Globothalamea|Rotaliida|R_clade_1	Eukaryota|Harosa|Rhizaria|Retaria|Foraminifera|Globothalamea|Rotaliida|Serioidea|Uvigerinidae|Trifarina_earlandi	03_BF_Globothalamea	NO	*	*	*	*	AY914565,AY914566,DQ408640	Foraminifera	no	no	no	no	yes	no	0	0	0	0	0	0	0	0	0	0	0	0	0	0	0	0	0	0	0	0	0	0	0	0	0
e8023de8346fb8e737a09b2a7e7fa350	FOR_0763	291277	8	8	3	gtcgctcttaccgatggacttctctgtgagtttgagggactggaatctttgtttcgcatttttaatgcgtcaatacctctatggaaacttaaacgaacagtgtggtctaaaggaaagagaagtcgtaacaaggcatcg	91.3	92.754	Eukaryota|Harosa|Rhizaria|Retaria|Foraminifera|Globothalamea|Textulariida|Reophax|Reophax+sp.	Eukaryota|Harosa|Rhizaria|Retaria|Foraminifera|Globothalamea|Textulariida||Reophacidae|Reophax_sp	03_BF_Globothalamea	NO	*	*	*	*	JN003662	Foraminifera	no	no	photo_klep	no	yes	no	0	0	0	0	0	0	0	0	0	0	0	0	0	0	0	0	0	0	0	0	0	0	0	0	0
3ca0786df7ff3d4131cf1df10971bb00	FOR_0764	270177	8	8	2	gtcgctcttaccgatggacttctctgtgagtttgagggactgggtactgtgagattatttataatctcgctaccacctatggaaacttaaacgaacagtgtggtctaaaggaaagagaagtcgtaacaaggcatcg	91.9	92.647	Eukaryota|Harosa|Rhizaria|Retaria|Foraminifera|Globothalamea|Textulariida|Textularia|Textularia+sp.	Eukaryota|Harosa|Rhizaria|Retaria|Foraminifera|Globothalamea|Textulariida||Textulariacea|Siphoniferoides_sp	03_BF_Globothalamea	NO	*	*	*	*	Z69610	Foraminifera	no	no	no	no	yes	no	0	0	0	0	0	0	0	0	0	0	0	0	0	0	0	0	0	0	0	0	0	0	0	0	0
a259cedcf72d60824d79898d55beaf84	FOR_0792	320164	7	7	2	gtcgctcttaccgatggacttctctgtgagtttaaaggactgtgaataagttttacttttcttggaaatttaaacgaacagtgtggtctaaaggaaagagaagtcgtaacaaggcatcg	88.2	90	Eukaryota|Harosa|Rhizaria|Retaria|Foraminifera|Globothalamea|Rotaliida	Eukaryota|Harosa|Rhizaria|Retaria|Foraminifera|Globothalamea|Rotaliida|Calcarinoidea|Calcarinidae|Pararotalia_nipponica	03_BF_Globothalamea	NO	*	*	*	*	AJ504678,AY359176,EU137803,EU137805,EU137807,EU137810,EU137811,EU137812,EU137814,EU137815,EU137817,EU137819,EU137822,EU137823,EU137824,EU137826,EU137827,EU137828	Foraminifera	no	no	no	no	yes	no	0	0	0	0	0	0	0	0	0	0	0	0	0	0	0	0	0	0	0	0	0	0	0	0	0
d8fadc14c0cb2171c88ae7a7a831c262	FOR_0793	328766	7	7	3	gtcgctcttaccgatggactattctgtgagtatgcaggacggggtctctatcatttatggttgagacctataagaatgtacgcgaacagtgtggtctaaaggaaagagaagtcgtaacaaggtttcc	97.6	100	Eukaryota|Harosa|Rhizaria|Retaria|Foraminifera|Globothalamea|Rotaliida|R_clade_3|Chilostomella|Chilostomella+ovoidea	Eukaryota|Harosa|Rhizaria|Retaria|Foraminifera|Globothalamea|Rotaliida|Clade3|Chilostomellidae|Chilostomella_ovoidea	03_BF_Globothalamea	NO	*	*	*	*	AY488865	Foraminifera	no	no	no	no	yes	no	0	0	0	0	0	0	0	0	0	0	0	0	0	0	0	0	0	0	0	0	0	0	0	0	0
89e695436183172722320c418de34dd1	FOR_0794	316235	7	7	2	gtcgctcttaccgatggacttctctgtgagtttgagggactgggaacgcactgaatttattcttatgcacacctatggaaacttaaacgaacagtgtggtctaaaggaaagagaagtcgtaacaaggcatcg	97.7	97.727	Eukaryota|Harosa|Rhizaria|Retaria|Foraminifera|Globothalamea|Rotaliida|R_clade_3|Melonis|Melonis+barleeanum	Eukaryota|Harosa|Rhizaria|Retaria|Foraminifera|Globothalamea|Rotaliida|Clade3|Melonidae|Melonis_barleeanum	03_BF_Globothalamea	NO	*	*	*	*	AY465852	Foraminifera	no	no	no	no	yes	no	0	0	0	0	0	0	0	0	0	0	0	0	0	0	0	0	0	0	0	0	0	0	0	0	0
dacf858a2138c877c08554cf062422c7	FOR_0795	329047	7	7	2	gtcgctcttaccaatggacttctctgtgagattgagggactgggtcactttttagacctatggaaacttaaacgaacagtgtggtctaaaggaaagagaagtcgtaacaaggcatca	95.7	96.552	Eukaryota|Harosa|Rhizaria|Retaria|Foraminifera|Globothalamea|Rotaliida|R_clade_2|Rosalina|Rosalina+vilardeboana	Eukaryota|Harosa|Rhizaria|Retaria|Foraminifera|Globothalamea|Rotaliida|Discorboidea|Discorbidae|Rosalina_vilardeboana	03_BF_Globothalamea	NO	*	*	*	*	AJ504683	Foraminifera	no	no	no	no	yes	no	0	0	0	0	0	0	0	0	0	0	0	0	0	0	0	0	0	0	0	0	0	0	0	0	0
a894904f49576fc1d3d9a83e4b70a75a	FOR_0796	138362	7	7	4	gtcgctcttaccgatggacttctctgtgagtttgagggactgggttaatttattacctatggaaacttaaacgaacagtgtggtctaaaggaaagagaagtcgtaacaaggcttct	94.9	95.69	Eukaryota|Harosa|Rhizaria|Retaria|Foraminifera|Globothalamea|Rotaliida|R_clade_2|Rosalina|Rosalina+vilardeboana	Eukaryota|Harosa|Rhizaria|Retaria|Foraminifera|Globothalamea|Rotaliida|Discorboidea|Discorbidae|Rosalina_vilardeboana	03_BF_Globothalamea	NO	*	*	*	*	AJ504683	Foraminifera	no	no	no	no	yes	no	0	0	0	0	0	0	0	0	0	0	0	0	0	0	0	0	0	0	0	0	0	0	0	0	0
17bae553c294cdbd645d94e1a032d836	FOR_0797	298020	7	7	2	gtcgctcttaccgatggacttctctgtgagtttgagggactgggtcaatctgacttgtttagatcagacctatggaaacttaaacgaacagtgtggtctaaaggaaagagaagtcgtaacaaggcatcg	95.5	95.455	Eukaryota|Harosa|Rhizaria|Retaria|Foraminifera|Globothalamea|Rotaliida|R_clade_2|Rosalina|Rosalina+sp.	Eukaryota|Harosa|Rhizaria|Retaria|Foraminifera|Globothalamea|Rotaliida|Discorboidea|Rosalinidae|Rosalina_sp	03_BF_Globothalamea	NO	*	*	*	*	DQ195588,DQ408643	Foraminifera	no	no	no	no	yes	no	0	0	0	0	0	0	0	0	0	0	0	0	0	0	0	0	0	0	0	0	0	0	0	0	0
b7d2bc25c0e9ee98443eedd5981880b7	FOR_0798	323575	7	7	2	gtcgctcttaccgatggacttctctgtgagtttgagggactgggaacgcttcagatttatctaaagcacacctatggaaacttaaacgaacagtgtggtctaaaggaaagagaagtcgtaacaaggcatcg	95.4	95.42	Eukaryota|Harosa|Rhizaria|Retaria|Foraminifera|Globothalamea|Rotaliida	Eukaryota|Harosa|Rhizaria|Retaria|Foraminifera|Globothalamea|Rotaliida|Clade3|Pulleniidae|Pullenia_subcarinata	03_BF_Globothalamea	NO	*	*	*	*	AJ488889,AJ879130,FJ185813,FJ185814,FJ185815,FJ185816,FJ185817,FJ185818,FJ185819,AY934754,AY934755,AY934756,DQ408655,DQ408656	Foraminifera	no	no	no	no	yes	no	0	0	0	0	0	0	0	0	0	0	0	0	0	0	0	0	0	0	0	0	0	0	0	0	0
1dcb3661b64754800832ea08ebc467d6	FOR_0799	298985	7	7	4	gtcgctcttaccgatggacttctctgtgagtttgggggactgggaacttacaacttcggttgttacatcctatggaaacctaaacgaacagtgtggtctaaaggaaagagaagtcgtaacaaggcatcg	90.1	91.603	Eukaryota|Harosa|Rhizaria|Retaria|Foraminifera|Globothalamea|Textulariida|Haplophragmoides|Haplophragmoides+wilberti	Eukaryota|Harosa|Rhizaria|Retaria|Foraminifera|Globothalamea|Rotaliida|Clade3|Cibicididae|Cibicidoides_refulgens	03_BF_Globothalamea	NO	*	*	*	*	AJ312436	Foraminifera	no	no	no	no	yes	no	0	0	0	0	0	0	0	0	0	0	0	0	0	0	0	0	0	0	0	0	0	0	0	0	0
441d5b23739c78b64b492ca4aee83c19	FOR_0800	305091	7	7	2	gtcgctcttaccgatggacttctctgtgagtttgagggaccgctttgttcttcacagcagaaacttaaacgaacagtgtggtctaaaggaaagagaagtcgtaacaaggcatca	90.6	90.598	Eukaryota|Harosa|Rhizaria|Retaria|Foraminifera|Globothalamea|Rotaliida|R_clade_2|Rosalina|Rosalina+orbicularis	Eukaryota|Harosa|Rhizaria|Retaria|Foraminifera|Globothalamea|Rotaliida||Rosalidae|Rosalina_orbicularis	03_BF_Globothalamea	NO	*	*	*	*	AY210777,AY359174,AY359175	Foraminifera	no	no	no	no	yes	no	0	0	0	0	0	0	0	0	0	0	0	0	0	0	0	0	0	0	0	0	0	0	0	0	0
56e1947ebb24e122ab8b474897ee34ff	FOR_0801	515257	7	4	4	gtcgctcttaccgatggatttcgctgtgagtttgaaggactggctaccttttattgctatggaaattcaaacgaacagtgtgatctaaaggaaagagaagtcgtaacaaggcatcg	94	93.966	Eukaryota|Harosa|Rhizaria|Retaria|Foraminifera|Globothalamea|Rotaliida	Eukaryota|Harosa|Rhizaria|Retaria|Foraminifera|Globothalamea|Rotaliida|Glabratelloidea|Rotaliellidae|Rossyatella_sp	03_BF_Globothalamea	NO	*	*	*	*	AF194077,DQ452704,DQ452703	Foraminifera	no	no	no	no	yes	no	0	0	0	0	0	0	0	0	0	0	0	0	0	0	0	0	0	0	0	0	0	0	0	0	0
2070c0fd455e5a6d78cff3e265675441	FOR_0802	299411	7	7	2	gtcgctcttaccgatggacttctctgtgagtttgagggactgggaacccatactagcttctgttagtataacctcctacggaaacttaaacgaacagtgtggtctaaaggaaagagaagtcgtaacaaggcatcg	90.4	91.111	Eukaryota|Harosa|Rhizaria|Retaria|Foraminifera|Globothalamea|Rotaliida|R_clade_3|Cibicides|Cibicides+refulgens	Eukaryota|Harosa|Rhizaria|Retaria|Foraminifera|Globothalamea|Rotaliida|Nummulitoidea|Nummulitidae|Heterostegina_depressa	03_BF_Globothalamea	NO	*	*	*	*	DQ195541,DQ195568,DQ195569,DQ195570,DQ195572	Foraminifera	no	no	no	no	yes	no	0	0	0	0	0	0	0	0	0	0	0	0	0	0	0	0	0	0	0	0	0	0	0	0	0
e36a01001ea710528825bcf9d7df14cd	FOR_0803	330472	7	7	2	gtcgctcttaccgatggactcctctgtgagtttgagggactcagttgaatagtttttttgacttttgactgggaaacttaagcgaacggctgggtctaaaggaaagagaagtcgtaacaaggcatct	81.9	91.339	Eukaryota|Harosa|Rhizaria|Retaria|Foraminifera|Monothalamids	Eukaryota|Harosa|Rhizaria|Retaria|Foraminifera|Globothalamea|Rotaliida||Rotaliida_X|Rotaliida_XX_sp	03_BF_Globothalamea	NO	*	*	*	*	AJ317990,AJ307761,AJ514847,AJ317984,AJ318225	Foraminifera	no	no	no	no	yes	no	0	0	0	0	0	0	0	0	0	0	0	0	0	0	0	0	0	0	0	0	0	0	0	0	0
3211fd022d28f1cf7cd730f17eb98def	FOR_0804	302256	7	7	2	gtcgctcttaccgatggattatactatgaatctataggactgccaaactttgcatttgaattcgttcatactgcggttagtggaaatatatatgaatagtgtgatctaaaggaaagagaagtcgtaacaaggcatcg	89.1	91.241	Eukaryota|Harosa|Rhizaria|Retaria|Foraminifera|Globothalamea|Rotaliida|R_clade_2|Ammonia|Ammonia+sp.	Eukaryota|Harosa|Rhizaria|Retaria|Foraminifera|Globothalamea|Rotaliida|Rotalioidea|Ammoniidae|Ammonia_beccarii	03_BF_Globothalamea	NO	*	*	*	*	FR839706	Foraminifera	no	no	no	no	yes	no	0	0	0	0	0	0	0	0	0	0	0	0	0	0	0	0	0	0	0	0	0	0	0	0	0
e1996643b1ef016628d8c06878077ad3	FOR_0805	330153	7	7	3	gtcgctcttaccgatggattatactatgaatctataggactgccaaacttgctttgaattcgttcataccgcggttagtggaaatatatatgaatagtgtgatctaaaggaaagagaagtcgtaacaaggcatcg	88.9	91.176	Eukaryota|Harosa|Rhizaria|Retaria|Foraminifera|Globothalamea|Rotaliida|R_clade_2|Ammonia	Eukaryota|Harosa|Rhizaria|Retaria|Foraminifera|Globothalamea|Rotaliida|Rotalioidea|Ammoniidae|Ammonia_beccarii	03_BF_Globothalamea	NO	*	*	*	*	GQ853573,AF190877,AF190878,AF190879,FR839712,MMETSP1384_CAMNT_0042463145	Foraminifera	no	no	no	no	yes	no	0	0	0	0	0	0	0	0	0	0	0	0	0	0	0	0	0	0	0	0	0	0	0	0	0
f6ce48495ba25d3d5e7ba24c57414029	FOR_0806	333553	7	7	4	gtcgctcttaccgatggactatactgtgagtttgagggactgttacaaactatggaaactccaacgaacagtgtggtctaaaggaaagagaagtcgtaacaaggcatcg	90.2	90.179	Eukaryota|Harosa|Rhizaria|Retaria|Foraminifera|Globothalamea|Rotaliida|R_clade_2|Haynesina	Eukaryota|Harosa|Rhizaria|Retaria|Foraminifera|Globothalamea|Rotaliida|Rotalioidea|Haynesinidae|Haynesina_depressa	03_BF_Globothalamea	NO	*	*	*	*	AY359168,AY359169,AY359170,AF190720,AF190721,AF190722,AF190723,AF190724,Z69615	Foraminifera	no	no	photo_klep	no	yes	no	0	0	0	0	0	0	0	0	0	0	0	0	0	0	0	0	0	0	0	0	0	0	0	0	0
fc1c5df638a08966656509cff633961e	FOR_0807	334380	7	7	3	gtcgctcttaccgatggactatactgtgagtttgagggactatcgactatggaaactccaacgaacagtgtggtctaaaggaaagagaagtcgtaacaaggcatcg	90.6	90.566	Eukaryota|Harosa|Rhizaria|Retaria|Foraminifera|Globothalamea|Rotaliida|R_clade_2|Haynesina|Haynesina+orbiculare	Eukaryota|Harosa|Rhizaria|Retaria|Foraminifera|Globothalamea|Rotaliida|Rotalioidea|Haynesinidae|Haynesina_orbiculare	03_BF_Globothalamea	NO	*	*	*	*	HM213840,HM213841	Foraminifera	no	no	photo_klep	no	yes	no	0	0	0	0	0	0	0	0	0	0	0	0	0	0	0	0	0	0	0	0	0	0	0	0	0
e1370dabd5aa10561eb05915f18db600	FOR_0808	330085	7	7	4	gtcgctcttaccgatggacttctctgtgagtttgagggactgtctttggctgttatacgtctcggcgtatactaccatcttaggaaacttaaacgaacagtgtggtctaaaggaaagagaagtcgtaacaaggtttcc	97.8	100	Eukaryota|Harosa|Rhizaria|Retaria|Foraminifera|Globothalamea|Rotaliida|R_clade_1|Bolivina|Bolivina+variabilis	Eukaryota|Harosa|Rhizaria|Retaria|Foraminifera|Globothalamea|Rotaliida|Bolivinitidae|Bolivinitidae|Bolivina_variabilis	03_BF_Globothalamea	NO	*	*	*	*	AY359138,AY359139,AY359140	Foraminifera	no	no	no	no	yes	no	0	0	0	0	0	0	0	0	0	0	0	0	0	0	0	0	0	0	0	0	0	0	0	0	0
205af0d1773a3db75cbc7f13a8623a9a	FOR_0809	299396	7	7	2	gtcgctcttaccgatggacttctctgtgagtttgagggactgggaacgcataaaaataaaatttattttattttttatgcacacctatggaaacttaaacgaacagtgtggtctaaaggaaagagaagtcgtaacaaggcatcg	93.1	93.706	Eukaryota|Harosa|Rhizaria|Retaria|Foraminifera|Globothalamea|Rotaliida|R_clade_1|Globobulimina	Eukaryota|Harosa|Rhizaria|Retaria|Foraminifera|Globothalamea|Rotaliida|Serioidea|Globobuliminidae|Globobulimina_pseudospinescens	03_BF_Globothalamea	NO	*	*	*	*	AY359164,AY914562,DQ452710,FJ705890	Foraminifera	no	no	no	no	yes	no	0	0	0	0	0	0	0	0	0	0	0	0	0	0	0	0	0	0	0	0	0	0	0	0	0
d5ff3796d342388e85f158b9bd26d70d	FOR_0810	328282	7	7	2	gtcgctcttaccgatggacttctctgtgagtttgaaggactgggaacgcatcgcgtttactcgctttgcacacctatggaaacttaaacgaacagtgtggtctaaaggaaagagaagtcgtaacaaggcatca	98.5	98.496	Eukaryota|Harosa|Rhizaria|Retaria|Foraminifera|Globothalamea|Rotaliida|R_clade_1|Uvigerina|Uvigerina+peregrina	Eukaryota|Harosa|Rhizaria|Retaria|Foraminifera|Globothalamea|Rotaliida|Serioidea|Uvigerinidae|Uvigerina_peregrina	03_BF_Globothalamea	NO	*	*	*	*	AY359180,AY359182,AY359183,AY359184,AY359185,AY359186,AY359187,AY359188,AY359189,AY914569,AY914571,AY914572,AY914573,AY914574,AY914575,AY914576	Foraminifera	no	no	no	no	yes	no	0	0	0	0	0	0	0	0	0	0	0	0	0	0	0	0	0	0	0	0	0	0	0	0	0
05d41bb91f9fe30bd07acbfd2b15dcab	FOR_0811	295145	7	7	2	gtcgctcttaccgatggacttctctgtgagtttgaaggactgggtattttcaaatttatttgataacctatggaaatttaaacaaacagtgtggtctaaaggaaagagaagtcgtaacaaggcatcg	90.9	90.909	Eukaryota|Harosa|Rhizaria|Retaria|Foraminifera|Globothalamea|Textulariida|Textularia|Textularia+sagittula	Eukaryota|Harosa|Rhizaria|Retaria|Foraminifera|Globothalamea|Textulariida||Textulariacea|Textularia_sagittula	03_BF_Globothalamea	NO	*	*	*	*	EU672994,FR821696	Foraminifera	no	no	no	no	yes	no	0	0	0	0	0	0	0	0	0	0	0	0	0	0	0	0	0	0	0	0	0	0	0	0	0
227c647440db210ac8e85a6db71cc698	FOR_0812	489297	7	4	2	gtcgctcttaccgatggacttctctgtgagtttgagggactgggtactgcgtaaatttatttatgctatcacctatggaaacttaaacgaacagtgtggtctaaaggaaagagaagtcgtaacaaggcatcg	97	97.015	Eukaryota|Harosa|Rhizaria|Retaria|Foraminifera|Globothalamea|Textulariida|Textularia|Textularia+sp.	Eukaryota|Harosa|Rhizaria|Retaria|Foraminifera|Globothalamea|Textulariida||Textulariacea|Textularia_sp	03_BF_Globothalamea	NO	*	*	*	*	Z69610	Foraminifera	no	no	no	no	yes	no	0	0	0	0	0	0	0	0	0	0	0	0	0	0	0	0	0	0	0	0	0	0	0	0	0
23bae2b5d115b9403bfc30dcef682471	FOR_0842	342940	6	6	2	gtcgctcttaccgatggacttctctgtgagtttgagggactggaattgcttgcttcgcatttacttgtgatcaagtcctctatggaaacttaaacgaacagtgtggtctaaaggaaagagaagtcgtaacaaggcatcg	93.5	93.525	Eukaryota|Harosa|Rhizaria|Retaria|Foraminifera|Globothalamea|Robertinida|Robertina|Robertina+arctica	Eukaryota|Harosa|Rhizaria|Retaria|Foraminifera|Globothalamea|Robertinida||Robertinidae|Robertina_arctica	03_BF_Globothalamea	NO	*	*	*	*	EU672992	Foraminifera	no	no	no	no	yes	no	0	0	0	0	0	0	0	0	0	0	0	0	0	0	0	0	0	0	0	0	0	0	0	0	5
2ea27338b802df2d806305fd6eb22ef5	FOR_0843	345345	6	6	2	gtcgctcttaccgatggacttctctgtgagtttgagggactgttaatattttatggaaacttaaacgaacagtgtggtctaaaggaaagagaagtcgtaacaaggcatcg	93.8	96.429	Eukaryota|Harosa|Rhizaria|Retaria|Foraminifera|Globothalamea|Rotaliida|R_clade_3|Virgulinella|Virgulinella+fragilis	Eukaryota|Harosa|Rhizaria|Retaria|Foraminifera|Globothalamea|Rotaliida|Calcarinoidea|Calcarinidae|Calcarina_gaudichaudii	03_BF_Globothalamea	NO	*	*	*	*	EU137793,EU137795,EU137803,EU137805,EU137807,EU137810,EU137811,EU137812,EU137814,EU137815,EU137817,EU137819,EU137822,EU137823,EU137824,EU137826,EU137827,EU137828	Foraminifera	no	no	no	no	yes	no	0	0	0	0	0	0	0	0	0	0	0	0	0	0	0	0	0	0	0	0	0	0	0	0	0
e591778486c04768c3130f17213e5ce5	FOR_0844	385316	6	6	2	gtcgctcttaccgatggacttctctgtgagtttgagggactggattctatattatattttctatggaaacttaaacgaacagtgtggtctaaaggaaagagaagtcgtaacaaggcatcg	92.5	93.333	Eukaryota|Harosa|Rhizaria|Retaria|Foraminifera	Eukaryota|Harosa|Rhizaria|Retaria|Foraminifera|Globothalamea|Rotaliida|Calcarinoidea|Calcarinidae|Calcarina_gaudichaudii	03_BF_Globothalamea	NO	*	*	*	*	DQ452709,AJ311215	Foraminifera	no	no	no	no	yes	no	0	0	0	0	0	0	0	0	0	0	0	0	0	0	0	0	0	0	0	0	0	0	0	0	0
ee699d40e06eb711a18e642f624f94d9	FOR_0845	387249	6	6	2	gtcgctcttaccgatggactattctgtgagtttgagggactaattatatatatctatgatggaaacttaaacgaacagtgtggtctaaaggaaagagaagtcgtaacaaggcatcg	91.4	91.379	Eukaryota|Harosa|Rhizaria|Retaria|Foraminifera|Globothalamea|Rotaliida|R_clade_2	Eukaryota|Harosa|Rhizaria|Retaria|Foraminifera|Globothalamea|Rotaliida|Calcarinoidea|Calcarinidae|Pararotalia_nipponica	03_BF_Globothalamea	NO	*	*	*	*	AJ504681,AJ488884,AJ508454,AJ879137	Foraminifera	no	no	no	no	yes	no	0	0	0	0	0	0	0	0	0	0	0	0	0	0	0	0	0	0	0	0	0	0	0	0	0
0d9e5f13b796bbe7619b115e62ea2f0d	FOR_0846	338018	6	6	3	gtcgctcttaccgatggacttctctgtgagtttgagggactgggaacgcagaaataaatttctgcacacctatggaaacttaaacgaacagtgtggtctaaaggaaagagaagtcgtaacaaggcatcg	97.7	97.674	Eukaryota|Harosa|Rhizaria|Retaria|Foraminifera|Globothalamea|Rotaliida|R_clade_3	Eukaryota|Harosa|Rhizaria|Retaria|Foraminifera|Globothalamea|Rotaliida|Clade3|Cibicididae|Cibicidoides_lobatulus	03_BF_Globothalamea	NO	*	*	*	*	AY934742,DQ195548,DQ195561,DQ195562,DQ195573,DQ195574,DQ195577,DQ195578,DQ195579,DQ195580,DQ195581,DQ195585,DQ195586,DQ195587,DQ408650,DQ195550,DQ408651,DQ195546,AM491319,AM491320,AY934741,DQ195549,DQ195558,DQ195559,FJ705899	Foraminifera	no	no	no	no	yes	no	0	0	0	0	0	0	0	0	0	0	0	0	0	0	0	0	0	0	0	0	0	0	0	0	0
25292b0cd9e485420eaa129708641e1b	FOR_0847	343231	6	6	2	gtcgctcttaccgatggatttctctgtgagtttgaaggactggctccttttttgctatggaaattcaaacgaacagtgtgatctaaaggaaagagaagtcgtaacaaggcatcg	96.5	96.491	Eukaryota|Harosa|Rhizaria|Retaria|Foraminifera|Globothalamea|Rotaliida|R_clade_2|Angulodiscrobis|Angulodiscrobis+quadrangularis	Eukaryota|Harosa|Rhizaria|Retaria|Foraminifera|Globothalamea|Rotaliida||Discorbacea|Angulodiscrobis_quadrangularis	03_BF_Globothalamea	NO	*	*	*	*	AF194076	Foraminifera	no	no	no	no	yes	no	0	0	0	0	0	0	0	0	0	0	0	0	0	0	0	0	0	0	0	0	0	0	0	0	0
e26f4bbff8cdf5b480bd088c76c3a2e6	FOR_0848	384614	6	6	2	gtcgctcttaccgatggattgccctgcgagtttgaaggactggcttttttgctatggaaattcaaacgaacagtgtgatctaaaggaaagagaagtcgtaacaaggcatcg	94.6	94.643	Eukaryota|Harosa|Rhizaria|Retaria|Foraminifera|Globothalamea|Rotaliida|R_clade_2|Angulodiscrobis|Angulodiscrobis+quadrangularis	Eukaryota|Harosa|Rhizaria|Retaria|Foraminifera|Globothalamea|Rotaliida||Discorbacea|Angulodiscrobis_quadrangularis	03_BF_Globothalamea	NO	*	*	*	*	AF194076	Foraminifera	no	no	no	no	yes	no	0	0	0	0	0	0	0	0	0	0	0	0	0	0	0	0	0	0	0	0	0	0	0	0	0
3d9943e90589b123edb1bedbd28d83d6	FOR_0849	348618	6	6	2	gtcgctcttaccgatggacttctctgtgagtttgagggactgtgcatctctatcgatctatggaaacttaaacgaacagtgtggtctaaaggaaagagaagtcgtaacaaggtttcc	91.5	93.75	Eukaryota|Harosa|Rhizaria|Retaria|Foraminifera|Globothalamea|Rotaliida|R_clade_2|Rosalina|Rosalina+orbicularis	Eukaryota|Harosa|Rhizaria|Retaria|Foraminifera|Globothalamea|Rotaliida||Rosalidae|Rosalina_orbicularis	03_BF_Globothalamea	NO	*	*	*	*	AY210777,AY359174,AY359175,AY359173	Foraminifera	no	no	no	no	yes	no	0	0	0	0	0	0	0	0	0	0	0	0	0	0	0	0	0	0	0	0	0	0	0	0	0
71bc04945996c4455f458166b5945281	FOR_0850	359894	6	6	2	gtcgctcttaccgatggacttctctgtgagtttgagggactgggtcaatctatttatttagatcagacctatggaaacttaaacgaacagtgtggtctaaaggaaagagaagtcgtaacaaggcatcg	92.2	93.182	Eukaryota|Harosa|Rhizaria|Retaria|Foraminifera|Globothalamea|Rotaliida|R_clade_2|Operculinella|Operculinella+cumingii	Eukaryota|Harosa|Rhizaria|Retaria|Foraminifera|Globothalamea|Rotaliida|Discorboidea|Rosalinidae|Rosalina_sp	03_BF_Globothalamea	NO	*	*	*	*	AJ879136,AJ879148	Foraminifera	no	no	photo	no	yes	no	0	0	0	0	0	0	0	0	0	0	0	0	0	0	0	0	0	0	0	0	0	0	0	0	0
5c896057e8faf067069808d828597a5e	FOR_0851	355248	6	6	2	gtcgctcttaccgatggattgctctgtgagtttgcaggactggcattactcgctatggaaatgcaaacgaacagcgtgatctaaaggaaagagaagtcgtaacaaggcatcg	92	91.964	Eukaryota|Harosa|Rhizaria|Retaria|Foraminifera|Globothalamea|Rotaliida|R_clade_2|Glabratella|Glabratella+milletti	Eukaryota|Harosa|Rhizaria|Retaria|Foraminifera|Globothalamea|Rotaliida||Discorbacea|Angulodiscrobis_quadrangularis	03_BF_Globothalamea	NO	*	*	*	*	AF194077	Foraminifera	no	no	no	no	yes	no	0	0	0	0	0	0	0	0	0	0	0	0	0	0	0	0	0	0	0	0	0	0	0	0	0
0600bbea6c7ccea167d6cfb2daf6a7e5	FOR_0852	336333	6	6	3	gtcgctcttaccgatggacttctctgtgagtttgggggactgggaacttataacttcggttattacatcctatggaaacctaaacgaacagtgtggtctaaaggaaagagaagtcgtaacaaggcatcg	91.5	91.729	Eukaryota|Harosa|Rhizaria|Retaria|Foraminifera|Globothalamea|Textulariida|Trochammina|Trochammina+sp.	Eukaryota|Harosa|Rhizaria|Retaria|Foraminifera|Globothalamea|Rotaliida|Clade3|Cibicididae|Cibicides_refulgens	03_BF_Globothalamea	NO	*	*	*	*	X86095	Foraminifera	no	no	no	no	yes	no	0	0	0	0	0	0	0	0	0	0	0	0	0	0	0	0	0	0	0	0	0	0	0	0	0
8bf850a16282a34741304d158db25556	FOR_0853	239012	6	3	2	gtcgctcttaccgatggacttctctgtgagtttgatggactggataattttttttttttttaaaaaaaaatattctatggaaaattaaacgaacagtggggtctaaaggaaagagaagtcgtaacaaggcatca	90.3	90.58	Eukaryota|Harosa|Rhizaria|Retaria|Foraminifera|Monothalamids	Eukaryota|Harosa|Rhizaria|Retaria|Foraminifera|Globothalamea|Rotaliida|Clade3|Chilostomellidae|Chilostomella_ovoidea	03_BF_Globothalamea	NO	*	*	*	*	AJ307748,FR875095,FR875096	Foraminifera	no	no	no	no	yes	no	0	0	0	0	0	0	0	0	0	0	0	0	0	0	0	0	0	0	0	0	0	0	0	0	0
9daf373cd798597908ff5ef354b7fd37	FOR_0854	369602	6	6	3	gtcgctcttaccgatggacttctctgtgagtttgagggactgtctatgcatatatatttatttatatttgcatgctaggaaacttaaacgaacagtgtggtctaaaggaaagagaagtcgtaacaaggcatca	89.5	90.299	Eukaryota|Harosa|Rhizaria|Retaria|Foraminifera|Globothalamea|Rotaliida|R_clade_1|Bolivina|Bolivina+sp.	Eukaryota|Harosa|Rhizaria|Retaria|Foraminifera|Globothalamea|Rotaliida|Nummulitoidea|Nummulitidae|Operculina_ammonoides	03_BF_Globothalamea	NO	*	*	*	*	DQ452688	Foraminifera	no	no	no	no	yes	no	0	0	0	0	0	0	0	0	0	0	0	0	0	0	0	0	0	0	0	0	0	0	0	0	0
4e4968496df938769ed9f66aefffe71e	FOR_0855	352201	6	6	4	gtcgctcttaccgatggacttctctgtgagtttgagggactgggaacgcatactattcttgtatgcacacctatggaaacttaaacgaacagtgtggtctaaaggaaagagaagtcgtaacaaggcatcg	97.7	97.692	Eukaryota|Harosa|Rhizaria|Retaria|Foraminifera|Globothalamea|Rotaliida|R_clade_2|Planostegina	Eukaryota|Harosa|Rhizaria|Retaria|Foraminifera|Globothalamea|Rotaliida|Nummulitoidea|Nummulitidae|Planostegina_longisepta	03_BF_Globothalamea	NO	*	*	*	*	AJ879134,AJ488886,AJ879140,DQ440527	Foraminifera	no	no	no	no	yes	no	0	0	0	0	0	0	0	0	0	0	0	0	0	0	0	0	0	0	0	0	0	0	0	0	0
00f53ebc0ed69323fae4cd2b19d536bd	FOR_0856	335195	6	6	2	gtcgctcttaccgatggacttctctgtgagtttgagggactcagtttgtcatttatttgacgctgggaaacttaagcgaacggctgggtctaaaggaaagagaagtcgtaacaaggcatct	84.3	93.548	Eukaryota|Harosa|Rhizaria|Retaria|Foraminifera|Globothalamea|Rotaliida|R_clade_2|Rosalina|Rosalina+vilardeboana	Eukaryota|Harosa|Rhizaria|Retaria|Foraminifera|Globothalamea|Rotaliida||Rotaliida_X|Rotaliida_XX_sp	03_BF_Globothalamea	NO	*	*	*	*	AJ504683	Foraminifera	no	no	no	no	yes	no	0	0	0	0	0	0	0	0	0	0	0	0	0	0	0	0	0	0	0	0	0	0	0	0	0
c918b4b4a1be597a2a14cc1ec0108dd6	FOR_0857	379057	6	6	3	gtcgctcttaccgatggacttctctgtgagtttgagggactcaacgtgtgcgtgcgttatgcgtgcgtgtgcgccacggaaacttaaccgaacagtgtggtctaaaggaaagagaagtcgtaacaaggcatcg	88.6	92.254	Eukaryota|Harosa|Rhizaria|Retaria|Foraminifera|Globothalamea|Rotaliida|Rotaliida_X|Rotaliida_X+sp.	Eukaryota|Harosa|Rhizaria|Retaria|Foraminifera|Globothalamea|Rotaliida||Rotaliida_X|Rotaliida_XX_sp	03_BF_Globothalamea	NO	*	*	*	*	JN003670	Foraminifera	no	no	no	no	yes	no	0	0	0	0	0	0	0	0	0	0	0	0	0	0	0	0	0	0	0	0	0	0	0	0	0
17b270750a7da276ca47b473d9da5d80	FOR_0858	340253	6	6	2	gtcgctcttaccgatggacttctctgtgagtttgagggactggattttatatctatggaaactcaaacgaacagtgtggtctaaaggaaagagaagtcgtaacaaggcatcg	100	100	Eukaryota|Harosa|Rhizaria|Retaria|Foraminifera|Globothalamea|Rotaliida|R_clade_2|Haynesina	Eukaryota|Harosa|Rhizaria|Retaria|Foraminifera|Globothalamea|Rotaliida|Rotalioidea|Haynesinidae|Haynesina_depressa	03_BF_Globothalamea	NO	*	*	*	*	AY359168,AY359169,AY359170,AF190720,AF190721,AF190722,AF190723,AF190724,Z69615	Foraminifera	no	no	photo_klep	no	yes	no	0	0	0	0	0	0	0	0	0	0	0	0	0	0	0	0	0	0	0	0	0	0	0	0	0
8521cae453ec9ae39cb2418b17ceccad	FOR_0859	364216	6	6	4	gtcgctcttaccgatggacttctctgtgagtttgagggactgtctttggcgcttatatatatgctcgcatgtatatacgccattctaggaaacttaaacgaacagtgtggtctaaaggaaagagaagtcgtaacaaggcatca	94.4	95.804	Eukaryota|Harosa|Rhizaria|Retaria|Foraminifera|Globothalamea|Rotaliida|R_clade_1|Bolivina|Bolivina+variabilis	Eukaryota|Harosa|Rhizaria|Retaria|Foraminifera|Globothalamea|Rotaliida|Bolivinitidae|Bolivinitidae|Bolivina_variabilis	03_BF_Globothalamea	NO	*	*	*	*	AY359131,AY359133,AY359134	Foraminifera	no	no	no	no	yes	no	0	0	0	0	0	0	0	0	0	0	0	0	0	0	0	0	0	0	0	0	0	0	0	0	0
973080f718bfa45e40f73f04f1b30a71	FOR_0862	368187	6	6	2	gtcgctcttaccgatggacttctctgtgagtttgagggactgggtactgtaacttcggttactatcacctatggaaacttaaacgaacagtgtggtctaaaggaaagagaagtcgtaacaaggcatcc	95.3	96.063	Eukaryota|Harosa|Rhizaria|Retaria|Foraminifera|Globothalamea|Textulariida|Trochammina|Trochammina+sp.	Eukaryota|Harosa|Rhizaria|Retaria|Foraminifera|Globothalamea|Textulariida||Trochamminidae|Trochammina_sp	03_BF_Globothalamea	NO	*	*	*	*	X86095	Foraminifera	no	no	no	no	yes	no	0	0	0	0	0	0	0	0	0	0	0	0	0	0	0	0	0	0	0	0	0	0	0	0	0
575f68592fc73f6855589c558b46c563	FOR_0894	418919	5	5	2	gtcgctcttaccgatggacttctctgtgagtttgagggactggatttatatctatggaaacttaaacgaacagtgtggtctaaaggaaagagaagtcgtaacaaggcatcg	98.2	98.214	Eukaryota|Harosa|Rhizaria|Retaria|Foraminifera|Globothalamea|Rotaliida|R_clade_2	Eukaryota|Harosa|Rhizaria|Retaria|Foraminifera|Globothalamea|Rotaliida|Calcarinoidea|Calcarinidae|Calcarina_gaudichaudii	03_BF_Globothalamea	NO	*	*	*	*	AJ504681,AY359168,AY359169,AY359170,AF190720,AF190721,AF190722,AF190723,AF190724,Z69615	Foraminifera	no	no	no	no	yes	no	0	0	0	0	0	0	0	0	0	0	0	0	0	0	0	0	0	0	0	0	0	0	0	0	0
08127541ddddfba0b035de95513b7d97	FOR_0895	393629	5	5	2	gtcgctcttaccgatggacctctctgtgagtttgagggactggaaaattattttctatggaaacttaaacaaacagtgtggtctaaaggaaagagaagtcgtaacaaggcatcg	95.6	95.614	Eukaryota|Harosa|Rhizaria|Retaria|Foraminifera|Globothalamea|Rotaliida|R_clade_2|Pararotalia|Pararotalia+nipponica	Eukaryota|Harosa|Rhizaria|Retaria|Foraminifera|Globothalamea|Rotaliida|Calcarinoidea|Calcarinidae|Pararotalia_nipponica	03_BF_Globothalamea	NO	*	*	*	*	AJ488884,AJ508454,AJ879137	Foraminifera	no	no	photo	no	yes	no	0	0	0	0	0	0	0	0	0	0	0	0	0	0	0	0	0	0	0	0	0	0	0	0	0
7869219ade4d88848a964e54a48aa4ab	FOR_0896	429362	5	5	3	gtcgctcttaccgatggacttctctgtgagtttgagggactgggtcacttttagacctatggaaacttaaacgaacagtgtggtctaaaggaaagagaagtcgtaacaaggtttcc	96.6	99.107	Eukaryota|Harosa|Rhizaria|Retaria|Foraminifera|Globothalamea|Rotaliida|R_clade_2|Rosalina|Rosalina+vilardeboana	Eukaryota|Harosa|Rhizaria|Retaria|Foraminifera|Globothalamea|Rotaliida|Discorboidea|Discorbidae|Rosalina_vilardeboana	03_BF_Globothalamea	NO	*	*	*	*	AJ504683	Foraminifera	no	no	no	no	yes	no	0	0	0	0	0	0	0	0	0	0	0	0	0	0	0	0	0	0	0	0	0	0	0	0	0
2c502059bafa3c8b83fa58432b179de9	FOR_0897	405141	5	5	2	gtcgctcttaccgatggatttctctgtgagtttgaaggactggccttctcgctatggaaatttaaacgaacagtgtgatctaaaggaaagagaagtcgtaacaaggcatcg	97.3	97.321	Eukaryota|Harosa|Rhizaria|Retaria|Foraminifera|Globothalamea|Rotaliida|R_clade_2|Angulodiscrobis|Angulodiscrobis+quadrangularis	Eukaryota|Harosa|Rhizaria|Retaria|Foraminifera|Globothalamea|Rotaliida||Discorbacea|Angulodiscrobis_quadrangularis	03_BF_Globothalamea	NO	*	*	*	*	AF194076	Foraminifera	no	no	no	no	yes	no	0	0	0	0	0	0	0	0	0	0	0	0	0	0	0	0	0	0	0	0	0	0	0	0	0
3708573d875ad3182cdfb4985a360111	FOR_0898	408595	5	5	3	gtcgctcttaccgatggatttctctgtgagtttgaaggactggcattcttcgctatggaaattcaaacgaacagtgtgatctaaaggaaagagaagtcgtaacaaggcatcg	97.3	97.321	Eukaryota|Harosa|Rhizaria|Retaria|Foraminifera|Globothalamea|Rotaliida|R_clade_2|Angulodiscrobis|Angulodiscrobis+quadrangularis	Eukaryota|Harosa|Rhizaria|Retaria|Foraminifera|Globothalamea|Rotaliida||Discorbacea|Angulodiscrobis_quadrangularis	03_BF_Globothalamea	NO	*	*	*	*	AF194076	Foraminifera	no	no	no	no	yes	no	0	0	0	0	0	0	0	0	0	0	0	0	0	0	0	0	0	0	0	0	0	0	0	0	0
eeb28254bbdfd3acd73f93fd0db792a7	FOR_0899	466622	5	5	4	gtcgctcttaccgatggacttctctgtgagtttgagggactgggttaatttaaacctatggaaacttaaacgaacagtgtggtctaaaggaaagagaagtcgtaacaaggcttct	94.8	94.872	Eukaryota|Harosa|Rhizaria|Retaria|Foraminifera|Globothalamea|Rotaliida	Eukaryota|Harosa|Rhizaria|Retaria|Foraminifera|Globothalamea|Rotaliida|Discorboidea|Rosalinidae|Planorbulina_mediterranensis	03_BF_Globothalamea	NO	*	*	*	*	AY210777,AY359174,AY359175,AY359173,AY359176,AY465842	Foraminifera	no	no	no	no	yes	no	0	0	0	0	0	0	0	0	0	0	0	0	0	0	0	0	0	0	0	0	0	0	0	0	0
636b3e393de9ad5ea214de527f3fb2d5	FOR_0900	422827	5	5	3	gtcgctcttaccgatggacttctctgtgagtttgagggactgggaacgcagtattttttttaaaataccgcacacctatggaaacttaaacgaacagtgtggtctaaaggaaagagaagtcgtaacaaggcatcg	94.8	94.815	Eukaryota|Harosa|Rhizaria|Retaria|Foraminifera|Globothalamea|Rotaliida|R_clade_3|Epistominella	Eukaryota|Harosa|Rhizaria|Retaria|Foraminifera|Globothalamea|Rotaliida|Clade3|Epistominellidae|Epistominella_vitrea	03_BF_Globothalamea	NO	*	*	*	*	EU672995,AY934750,DQ408647,FJ185822,FJ185823,FJ185824,FJ185825	Foraminifera	no	no	no	no	yes	no	0	0	0	0	0	0	0	0	0	0	0	0	0	0	0	0	0	0	0	0	0	0	0	0	0
6013309c42bc98130e0d6df84fe63429	FOR_0901	421749	5	5	3	gtcgctcttaccgatggacttctctgtgagtttgagggactgggttttgctttgcatagcctatggaaacttaaacgaacagtgtggtctaaaggaaagagaagtcgtaacaaggtttcc	92.5	94.783	Eukaryota|Harosa|Rhizaria|Retaria|Foraminifera|Globothalamea|Rotaliida|R_clade_2|Rosalina|Rosalina+orbicularis	Eukaryota|Harosa|Rhizaria|Retaria|Foraminifera|Globothalamea|Rotaliida||Rosalidae|Rosalina_orbicularis	03_BF_Globothalamea	NO	*	*	*	*	AY210777,AY359174,AY359175,AY359173	Foraminifera	no	no	no	no	yes	no	0	0	0	0	0	0	0	0	0	0	0	0	0	0	0	0	0	0	0	0	0	0	0	0	0
7a277fb1a6a343a4f94f121b4e9b00c6	FOR_0902	429973	5	5	3	gtcgctcttaccgatggacttctctgtgagtttgagggactgggtcaatctcacacttgtgtttgatcagacctatggaaacttaaacgaacagtgtggtctaaaggaaagagaagtcgtaacaaggcatcg	90.9	94.615	Eukaryota|Harosa|Rhizaria|Retaria|Foraminifera|Globothalamea|Rotaliida|R_clade_2|Rosalina|Rosalina+sp.	Eukaryota|Harosa|Rhizaria|Retaria|Foraminifera|Globothalamea|Rotaliida|Discorboidea|Rosalinidae|Rosalina_sp	03_BF_Globothalamea	NO	*	*	*	*	DQ195588,DQ408643	Foraminifera	no	no	no	no	yes	no	0	0	0	0	0	0	0	0	0	0	0	0	0	0	0	0	0	0	0	0	0	0	0	0	0
e8d32eac2c630ac91a89a16abc3ca384	FOR_0903	464753	5	5	3	gtcgctcttaccgatggacttctctgtgagtttgagggactgggaacgcagttttaagttctttactgagcttctgcacacctatggaaacttaaacgaacagtgtggtctaaaggaaagagaagtcgtaacaaggcatcg	94.4	94.366	Eukaryota|Harosa|Rhizaria|Retaria|Foraminifera|Globothalamea|Rotaliida|R_clade_3|Stainforthia|Stainforthia+fusiformis	Eukaryota|Harosa|Rhizaria|Retaria|Foraminifera|Globothalamea|Rotaliida|Clade3|Stainforthiidae|Stainforthia_fusiformis	03_BF_Globothalamea	NO	*	*	*	*	AY934744	Foraminifera	no	no	photo_klep	no	yes	no	0	0	0	0	0	0	0	0	0	0	0	0	0	0	0	0	0	0	0	0	0	0	0	0	0
d97fdf1f737bcc71aa27004e0f4b6de1	FOR_0904	459832	5	5	2	gtcgctcttaccgatggacttctctgtgagtttgagggactgggaacgcaacagtttaatttattaagctttgcacacctatggaaacttaaacgaacagtgtggtctaaaggaaagagaagtcgtaacaaggcatcg	93.5	93.478	Eukaryota|Harosa|Rhizaria|Retaria|Foraminifera|Monothalamids|Monothalamids_X|Monothalamids_X+sp.	Eukaryota|Harosa|Rhizaria|Retaria|Foraminifera|Globothalamea|Rotaliida|Clade3|Stainforthiidae|Stainforthia_sp	03_BF_Globothalamea	NO	*	*	*	*	JN003680	Foraminifera	no	no	no	no	yes	no	0	0	0	0	0	0	0	0	0	0	0	0	0	0	0	0	0	0	0	0	0	0	0	0	0
0af64ceb7963945d5eaa4f524c014a6c	FOR_0905	394547	5	5	2	gtcgctcttaccgatggacttcgctgtgagtttaacggactggcttatttttaggctatagaaagttatgcgaacagtgtggtctaaaggaaagagaagtcgtaacaaggcatcg	89.7	90.435	Eukaryota|Harosa|Rhizaria|Retaria|Foraminifera|Monothalamids|M_clade_Con|Conqueria|Conqueria+laevis	Eukaryota|Harosa|Rhizaria|Retaria|Foraminifera|Globothalamea|Rotaliida|Clade3|Virgulinellidae|Virgulinella_fragilis	03_BF_Globothalamea	NO	*	*	*	*	FR875133,FR875134,FR875135,FR875136,FR875137,FR875138,FR875139	Foraminifera	no	no	no	no	yes	no	0	0	0	0	0	0	0	0	0	0	0	0	0	0	0	0	0	0	0	0	0	0	0	0	0
b295d282dae53ac71afdddc0ea79aef9	FOR_0906	346683	5	5	2	gtcgctcttaccgatggacttctctgtgagtttgagggactgggaacgcagtattttttaaataccgcacacctatggaaacttaaacgaacagtgtggtctaaaggaaagagaagtcgtaacaaggcatcg	96.2	96.212	Eukaryota|Harosa|Rhizaria|Retaria|Foraminifera|Globothalamea|Rotaliida|R_clade_2|Operculina|Operculina+ammonoides	Eukaryota|Harosa|Rhizaria|Retaria|Foraminifera|Globothalamea|Rotaliida|Nummulitoidea|Nummulitidae|Operculina_ammonoides	03_BF_Globothalamea	NO	*	*	*	*	AJ488888,DQ440525	Foraminifera	no	no	photo	no	yes	no	0	0	0	0	0	0	0	0	0	0	0	0	0	0	0	0	0	0	0	0	0	0	0	0	0
7f9f80b64b0f15998d725b9cbb8a6994	FOR_0907	431711	5	5	0	gtcgctcttaccgatggacttctctgtgagtttgagggactgggaacccgtgcctcttgaggtacaacatcctatggaaacttaaacgaacagtgtggtctaaaggaaagagaagtcgtaacaaggcatcg	90.8	92.424	Eukaryota|Harosa|Rhizaria|Retaria|Foraminifera|Globothalamea|Rotaliida|R_clade_2	Eukaryota|Harosa|Rhizaria|Retaria|Foraminifera|Globothalamea|Rotaliida|Nummulitoidea|Nummulitidae|Planostegina_longisepta	03_BF_Globothalamea	NO	*	*	*	*	AJ514835,FM877707,AJ311212,AJ318226,AJ879145,AJ879146,AJ879142,AJ879143,AJ879144,AY804333,AJ879141,AJ879164,AJ879134,AJ488886,AJ879140,DQ440527	Foraminifera	no	no	no	no	yes	no	0	0	0	0	0	0	0	0	0	0	0	0	0	0	0	0	0	0	0	0	0	0	0	0	0
1c3e70a074146ba312f5021f7f1d007b	FOR_0908	399987	5	5	2	gtcgctcttaccgatggacttctctgtgagtttgagggactgtcattgtttcacttatatttatataagtattcattctaggaaacttaaacgaacagtgtggtctaaaggaaagagaagtcgtaacaaggcatca	90.4	91.111	Eukaryota|Harosa|Rhizaria|Retaria|Foraminifera|Globothalamea|Rotaliida|R_clade_1|Bolivina|Bolivina+spathulata	Eukaryota|Harosa|Rhizaria|Retaria|Foraminifera|Globothalamea|Rotaliida|Bolivinitidae|Bolivinitidae|Bolivina_spathulata	03_BF_Globothalamea	NO	*	*	*	*	AY465835,AY465837,AY465836	Foraminifera	no	no	no	no	yes	no	0	0	0	0	0	0	0	0	0	0	0	0	0	0	0	0	0	0	0	0	0	0	0	0	0
922a105accb6cdcd2ae588c6ea1d372c	FOR_0909	437572	5	5	3	gtcgctcttaccgatggacttctctgtgagtttgagggactgtcattggcgcttatatcatatgtagttcgctgctatgatatacgccattctaggaaacttaaacgaacagtgtggtctaaaggaaagagaagtcgtaacaaggcatca	91.4	92.667	Eukaryota|Harosa|Rhizaria|Retaria|Foraminifera|Globothalamea|Rotaliida|R_clade_1|Bolivina|Bolivina+sp.	Eukaryota|Harosa|Rhizaria|Retaria|Foraminifera|Globothalamea|Rotaliida|Bolivinitidae|Bolivinitidae|Bolivina_variabilis	03_BF_Globothalamea	NO	*	*	*	*	AY934736	Foraminifera	no	no	no	no	yes	no	0	0	0	0	0	0	0	0	0	0	0	0	0	0	0	0	0	0	0	0	0	0	0	0	0
d906951fc09112474041f014bbd0595c	FOR_0910	459682	5	5	2	gtcgctcttaccgatggacttctctgtgagtttgagggactggtatatgatacactgcttcggcacgtatatcgacactatagaaacttaaacgaacagtggggtctaaaggaaagagaagtcgtaacaaggcatca	91.2	92.029	Eukaryota|Harosa|Rhizaria|Retaria|Foraminifera|Globothalamea|Rotaliida|R_clade_1|Globocassidulina|Globocassidulina+sp.	Eukaryota|Harosa|Rhizaria|Retaria|Foraminifera|Globothalamea|Rotaliida|Serioidea|Cassidulinidae|Globocassidulina_sp	03_BF_Globothalamea	NO	*	*	*	*	AJ504686,AJ514840	Foraminifera	no	no	no	no	yes	no	0	0	0	0	0	0	0	0	0	0	0	0	0	0	0	0	0	0	0	0	0	0	0	0	0
46ce905fb7f46243e120101413d30735	FOR_0911	413669	5	5	3	gtcgctcttaccgatggacttctctgtgagtttgagggactggtatatgatcatgctgtgtgttcgcatacacatatcgacactatagaaacttaaacgaacagtggggtctaaaggaaagagaagtcgtaacaaggcatca	90.1	90.141	Eukaryota|Harosa|Rhizaria|Retaria|Foraminifera|Globothalamea|Rotaliida|R_clade_1|Globocassidulina|Globocassidulina+sp.	Eukaryota|Harosa|Rhizaria|Retaria|Foraminifera|Globothalamea|Rotaliida|Serioidea|Cassidulinidae|Globocassidulina_sp	03_BF_Globothalamea	NO	*	*	*	*	AJ504686,AJ514840,FJ705913	Foraminifera	no	no	no	no	yes	no	0	0	0	0	0	0	0	0	0	0	0	0	0	0	0	0	0	0	0	0	0	0	0	0	0
d743f7b82ce732d5b1cc8d82e1a2b9ba	FOR_0912	459120	5	5	3	gtcgctcttaccgatggacttctctgtgagtttgagggactgggaacgcagttcaagtaaaatttattttacttatctcttctgcacacctatggaaacttaaacgaacagtgtggtctaaaggaaagagaagtcgtaacaaggcatcg	88.6	90.132	Eukaryota|Harosa|Rhizaria|Retaria|Foraminifera|Globothalamea|Rotaliida|R_clade_1|Globobulimina	Eukaryota|Harosa|Rhizaria|Retaria|Foraminifera|Globothalamea|Rotaliida|Serioidea|Uvigerinidae|Uvigerina_akitaensis	03_BF_Globothalamea	NO	*	*	*	*	AY359164,AY914562,DQ452710,FJ705890	Foraminifera	no	no	no	no	yes	no	0	0	0	0	0	0	0	0	0	0	0	0	0	0	0	0	0	0	0	0	0	0	0	0	0
fe45c628a5820372d0225cf3fdd94fa3	FOR_0914	471633	5	5	3	gtcgctcttaccgatggacttctctgtgagtttgagggactgggtattaagaaattttatttctttaccacctatggaaacttaaacgaacagtgtggtctaaaggaaagagaagtcgtaacaaggcttca	93.4	94.853	Eukaryota|Harosa|Rhizaria|Retaria|Foraminifera|Globothalamea|Textulariida|Spiroplectammina|Spiroplectammina+sp.	Eukaryota|Harosa|Rhizaria|Retaria|Foraminifera|Globothalamea|Textulariida||Spiroplectamminacea|Spiroplectammina_sp	03_BF_Globothalamea	NO	*	*	*	*	AJ504689	Foraminifera	no	no	no	no	yes	no	0	0	0	0	0	0	0	0	0	0	0	0	0	0	0	0	0	0	0	0	0	0	0	0	0
a5b7e574f1b83f65b093506cfa8b00b6	FOR_0915	443821	5	5	0	gtcgctcttaccgatggacttctctgtgagtttgagggactggataaataatttatttattaatctatggaaacttaaacgaacagtgtggtctaaaggaaagagaagtcgtaacaaggcatcg	93.5	92.481	Eukaryota|Harosa|Rhizaria|Retaria|Foraminifera|Monothalamids|M_clade_F	Eukaryota|Harosa|Rhizaria|Retaria|Foraminifera|Globothalamea|Textulariida||Trochamminidae|Trochammina_hadai	03_BF_Globothalamea	NO	*	*	*	*	AJ317990,AJ307761	Foraminifera	no	no	no	no	yes	no	0	0	0	0	0	0	0	0	0	0	0	0	0	0	0	0	0	0	0	0	0	0	0	0	0
12b5a3a3674d938bbc483accb2d6ee01	FOR_0964	200314	4	4	2	gtcgctcttaccgatggacttctctgtgagtttgagggactgtctttaatattttaaggaaacttaaacgaacagtgtggtctaaaggaaagagaagtcgtaacaaggcatcg	93.8	93.805	Eukaryota|Harosa|Rhizaria|Retaria|Foraminifera|Globothalamea|Rotaliida|R_clade_2	Eukaryota|Harosa|Rhizaria|Retaria|Foraminifera|Globothalamea|Rotaliida|Calcarinoidea|Calcarinidae|Calcarina_gaudichaudii	03_BF_Globothalamea	NO	*	*	*	*	AJ504681,AY359168,AY359169,AY359170,AF190720,AF190721,AF190722,AF190723,AF190724,Z69615	Foraminifera	no	no	no	no	yes	no	0	0	0	0	0	0	0	0	0	0	0	0	0	0	0	0	0	0	0	0	0	0	0	0	0
0b4f27e68984c7ee2852b292ea7c472a	FOR_0965	477815	4	4	2	gtcgctcttaccgatgaacttctctgtgaatttcagggactggatattttttctatggaaactgaaatgaacagtgtggtttaaaggaaagagaagtcgtaacaaggcatcg	93.8	93.75	Eukaryota|Harosa|Rhizaria|Retaria|Foraminifera|Globothalamea|Rotaliida|R_clade_2|Pararotalia|Pararotalia+nipponica	Eukaryota|Harosa|Rhizaria|Retaria|Foraminifera|Globothalamea|Rotaliida|Calcarinoidea|Calcarinidae|Calcarina_gaudichaudii	03_BF_Globothalamea	NO	*	*	*	*	AJ488884,AJ508454,AJ879137	Foraminifera	no	no	photo	no	yes	no	0	0	0	0	0	0	0	0	0	0	0	0	0	0	0	0	0	0	0	0	0	0	0	0	0
d672f11b338c4030c0995bfb7f40fbba	FOR_0966	578281	4	4	3	gtcgctcttaccgatggacttctctgtgagtttgagggactgggtatttttaacctatggaaacttaaacgaacagtgtggtctaaaggaaagagaagtcgtaacaaggtttcc	95.6	98.165	Eukaryota|Harosa|Rhizaria|Retaria|Foraminifera|Globothalamea|Rotaliida|R_clade_3|Virgulinella|Virgulinella+fragilis	Eukaryota|Harosa|Rhizaria|Retaria|Foraminifera|Globothalamea|Rotaliida|Clade3|Virgulinellidae|Virgulinella_fragilis	03_BF_Globothalamea	NO	*	*	*	*	AY359190,AY359191,AY359192,EU137803,EU137805,EU137807,EU137810,EU137811,EU137812,EU137814,EU137815,EU137817,EU137819,EU137822,EU137823,EU137824,EU137826,EU137827,EU137828	Foraminifera	no	no	no	no	yes	no	0	0	0	0	0	0	0	0	0	0	0	0	0	0	0	0	0	0	0	0	0	0	0	0	0
bcc97531f7c6a9a4e4c7eacd1e1ce534	FOR_0967	565597	4	4	3	gtcgctcttaccgatggacttctctgtgagtttgagggactgggaacgcagtgccctttactgggcttactgcacacctatggaaacttaaacgaacagtgtggtctaaaggaaagagaagtcgtaacaaggcatcg	97.8	97.81	Eukaryota|Harosa|Rhizaria|Retaria|Foraminifera|Globothalamea|Rotaliida|R_clade_3|Stainforthia|Stainforthia+fusiformis	Eukaryota|Harosa|Rhizaria|Retaria|Foraminifera|Globothalamea|Rotaliida|Clade3|Stainforthiidae|Stainforthia_fusiformis	03_BF_Globothalamea	NO	*	*	*	*	AY934744	Foraminifera	no	no	photo_klep	no	yes	no	0	0	0	0	0	0	0	0	0	0	0	0	0	0	0	0	0	0	0	0	0	0	0	0	0
80e560f7205bf05adde116ac45e20e87	FOR_0968	536097	4	4	3	gtcgctcttaccgatggacttctctgtgagtttgagggactgggtcactttatcagacctatggaaacttaaacgaacagtgtggtctaaaggaaagagaagtcgtaacaaggcatcg	97.5	97.458	Eukaryota|Harosa|Rhizaria|Retaria|Foraminifera|Globothalamea|Rotaliida|R_clade_2|Rosalina|Rosalina+vilardeboana	Eukaryota|Harosa|Rhizaria|Retaria|Foraminifera|Globothalamea|Rotaliida|Discorboidea|Discorbidae|Rosalina_vilardeboana	03_BF_Globothalamea	NO	*	*	*	*	AJ504683	Foraminifera	no	no	no	no	yes	no	0	0	0	0	0	0	0	0	0	0	0	0	0	0	0	0	0	0	0	0	0	0	0	0	0
ad0ec1341ff44dc515d98f867248df11	FOR_0969	557829	4	4	2	gtcgctcttaccgatggacttctctgtgagtttgagggactgggaacgcagagtttactcagcacgcctatggaaacttaaacgaacagtgtggtctaaaggaaagagaagtcgtaacaaggcatcg	96.9	96.85	Eukaryota|Harosa|Rhizaria|Retaria|Foraminifera|Globothalamea|Rotaliida|R_clade_3	Eukaryota|Harosa|Rhizaria|Retaria|Foraminifera|Globothalamea|Rotaliida|Clade3|Cibicididae|Cibicidoides_pachyderma	03_BF_Globothalamea	NO	*	*	*	*	DQ195551,DQ195563,DQ195575,DQ408652,GU113129,AY934749,FJ185812,AB234891	Foraminifera	no	no	no	no	yes	no	0	0	0	0	0	0	0	0	0	0	0	0	0	0	0	0	0	0	0	0	0	0	0	0	0
a07e38287253e5ba36b977a797c60fb5	FOR_0970	551762	4	4	2	gtcgctcttatcaatggagttctctgtgagtttgagggactgggaacgcagaaatttatttctgcacacctatggaaacttaaacgaacagtgtggtctaaaggaaagagcagttgtaacaaggcagcg	94.6	96.032	Eukaryota|Harosa|Rhizaria|Retaria|Foraminifera|Globothalamea|Rotaliida|R_clade_3	Eukaryota|Harosa|Rhizaria|Retaria|Foraminifera|Globothalamea|Rotaliida|Clade3|Cibicididae|Cibicidoides_lobatulus	03_BF_Globothalamea	NO	*	*	*	*	AY934742,DQ195548,DQ195561,DQ195562,DQ195573,DQ195574,DQ195577,DQ195578,DQ195579,DQ195580,DQ195581,DQ195585,DQ195586,DQ195587,DQ408650,DQ195550,DQ408651,DQ195546,AM491319,AM491320,AY934741,DQ195549,DQ195558,DQ195559,FJ705899	Foraminifera	no	no	no	no	yes	no	0	0	0	0	0	0	0	0	0	0	0	0	0	0	0	0	0	0	0	0	0	0	0	0	0
4e7cd40859de48a41bddd0c658f9da5a	FOR_0971	511114	4	4	2	gtcgctcttaccgatggacttctctgtgagtttgagggactgggaacgcattggtttttaatctatgcacacctatggaaacttaaacgaacagtgtggtctaaaggaaagagaagtcgtaacaaggcatcg	95.5	95.455	Eukaryota|Harosa|Rhizaria|Retaria|Foraminifera|Globothalamea|Rotaliida|R_clade_3|Epistominella|Epistominella+sp.	Eukaryota|Harosa|Rhizaria|Retaria|Foraminifera|Globothalamea|Rotaliida|Clade3|Epistominellidae|Epistominella_sp	03_BF_Globothalamea	NO	*	*	*	*	FJ185821	Foraminifera	no	no	no	no	yes	no	0	0	0	0	0	0	0	0	0	0	0	0	0	0	0	0	0	0	0	0	0	0	0	0	0
5441333582b130c1ce721af70ae18722	FOR_0972	513936	4	4	2	gtcgctcttaccgatggacttctctgtgagtttgagggactgggtcaatctaaacttgttttagttcagacctatggaaacttaaacgaacagtgtggtctaaaggaaagagaagtcgtaacaaggcatcg	93.9	93.939	Eukaryota|Harosa|Rhizaria|Retaria|Foraminifera|Globothalamea|Rotaliida|R_clade_2|Rosalina|Rosalina+sp.	Eukaryota|Harosa|Rhizaria|Retaria|Foraminifera|Globothalamea|Rotaliida|Discorboidea|Rosalinidae|Rosalina_sp	03_BF_Globothalamea	NO	*	*	*	*	DQ195588,DQ408643	Foraminifera	no	no	no	no	yes	no	0	0	0	0	0	0	0	0	0	0	0	0	0	0	0	0	0	0	0	0	0	0	0	0	0
1e2d11e8334c2c38366f598e66d9ee8d	FOR_0973	487122	4	4	2	gtcgctcttaccgatggacttctctgtgagtttgagggactgggtcaatctgcactctgtgtagatcagacctatggaaacttaaacgaacagtgtggtctaaaggaaagagaagtcgtaacaaggcatcg	92.4	93.233	Eukaryota|Harosa|Rhizaria|Retaria|Foraminifera|Globothalamea|Rotaliida|R_clade_2|Rosalina|Rosalina+sp.	Eukaryota|Harosa|Rhizaria|Retaria|Foraminifera|Globothalamea|Rotaliida|Discorboidea|Rosalinidae|Rosalina_sp	03_BF_Globothalamea	NO	*	*	*	*	DQ195588,DQ408643	Foraminifera	no	no	no	no	yes	no	0	0	0	0	0	0	0	0	0	0	0	0	0	0	0	0	0	0	0	0	0	0	0	0	0
d0f171467cf3e7dc40f3bd4838d1be36	FOR_0974	575605	4	4	3	gtcgctcttaccgatggacttctctgtgagtttgagggacttaagcccttgtggctgggaaacttaaacgaacagtgtggtctaaaggaaagagaagtcgtaacaaggcatcg	91.2	92.105	Eukaryota|Harosa|Rhizaria|Retaria|Foraminifera|Globothalamea|Textulariida|Ammotium|Ammotium+pseudocassis	Eukaryota|Harosa|Rhizaria|Retaria|Foraminifera|Globothalamea|Rotaliida|Clade3|Virgulinellidae|Virgulinella_fragilis	03_BF_Globothalamea	NO	*	*	*	*	AJ312434	Foraminifera	no	no	no	no	yes	no	0	0	0	0	0	0	0	0	0	0	0	0	0	0	0	0	0	0	0	0	0	0	0	0	0
04b8a85b58870187c59011b5c30770c0	FOR_0975	474492	4	4	2	gtcgctcttaccgatggacttctctgtgagtttgagggactgggttatatcttctgagcatataacctatggaaacttaaacgaacagtgtggtctaaaggaaagagaagtcgtaacaaggcatcg	92.1	92.063	Eukaryota|Harosa|Rhizaria|Retaria|Foraminifera|Globothalamea|Rotaliida|Globigerinacea|Candeina|Candeina+nitida	Eukaryota|Harosa|Rhizaria|Retaria|Foraminifera|Globothalamea|Rotaliida|Discorboidea|Rosalinidae|Planorbulina_mediterranensis	03_BF_Globothalamea	NO	*	*	*	*	AB263436,AB468835,AB468836,AB468837	Foraminifera	no	no	no	no	yes	no	0	0	0	0	0	0	0	0	0	0	0	0	0	0	0	0	0	0	0	0	0	0	0	0	0
18bf73dc96664c7e8d2e1d66873fce29	FOR_0976	484441	4	4	0	gtcgctcttaccgatggacttctctgtgagtttgagggactagggctgcacttgtgctgcccgacggaaacttaaacgaacagtgtggtctaaaggaaagagaagtcgtaacaaggcatcg	89.9	90.909	Eukaryota|Harosa|Rhizaria|Retaria|Foraminifera|Monothalamids|M_clade_G|Nemogullmia|Nemogullmia+sp.	Eukaryota|Harosa|Rhizaria|Retaria|Foraminifera|Globothalamea|Rotaliida|Discorboidea|Discorbidae|Rosalina_vilardeboana	03_BF_Globothalamea	NO	*	*	*	*	AJ307768	Foraminifera	no	no	no	no	yes	no	0	0	0	0	0	0	0	0	0	0	0	0	0	0	0	0	0	0	0	0	0	0	0	0	0
b748702faf53a64b3b0067514b578293	FOR_0977	562872	4	4	2	gtcgctcttaccgatggatttctctgtgagtttgaaggactggctacttttcagctatggaaatttaaacgaacagtgtgatctaaaggaaagagaagtcgtaacaaggcatcg	94.8	94.783	Eukaryota|Harosa|Rhizaria|Retaria|Foraminifera|Globothalamea|Rotaliida|R_clade_3|Buliminoides|Buliminoides+sp.	Eukaryota|Harosa|Rhizaria|Retaria|Foraminifera|Globothalamea|Rotaliida|Glabratelloidea|Buliminoididae|Buliminoides_sp	03_BF_Globothalamea	NO	*	*	*	*	DQ452703	Foraminifera	no	no	no	no	yes	no	0	0	0	0	0	0	0	0	0	0	0	0	0	0	0	0	0	0	0	0	0	0	0	0	0
a3715db56dbe41c641c2a1a5204dea31	FOR_0978	553219	4	4	4	gtcgctcttaccgatggacttctctgtgagtttgagggactgggaacgcatataattcattatatgcacacctatggaaacttaaacgaacagtgtggtctaaaggaaagagaagtcgtaacaaggtttcc	97.7	100	Eukaryota|Harosa|Rhizaria|Retaria|Foraminifera|Globothalamea|Rotaliida|R_clade_2|Heterostegina|Heterostegina+depressa	Eukaryota|Harosa|Rhizaria|Retaria|Foraminifera|Globothalamea|Rotaliida|Nummulitoidea|Nummulitidae|Heterostegina_depressa	03_BF_Globothalamea	NO	*	*	*	*	AJ488891,AJ488893,AJ879131,AJ879138	Foraminifera	no	no	photo	no	yes	no	0	0	0	0	0	0	0	0	0	0	0	0	0	0	0	0	0	0	0	0	0	0	0	0	0
2b9378c94ad2df766dc284b5c849786a	FOR_0979	493829	4	4	3	gtcgctcttaccgatggacttctctgtgagtttgagggactgggaacgcatatattcatatatattgcacacctatggaaacttaaacgaacagtgtggtctaaaggaaagagaagtcgtaacaaggcatcg	98.5	98.485	Eukaryota|Harosa|Rhizaria|Retaria|Foraminifera|Globothalamea|Rotaliida|R_clade_2|Operculina	Eukaryota|Harosa|Rhizaria|Retaria|Foraminifera|Globothalamea|Rotaliida|Nummulitoidea|Nummulitidae|Operculina_ammonoides	03_BF_Globothalamea	NO	*	*	*	*	AJ488888,DQ440525,AJ488889,AJ879130	Foraminifera	no	no	photo	no	yes	no	0	0	0	0	0	0	0	0	0	0	0	0	0	0	0	0	0	0	0	0	0	0	0	0	0
93c0e5bdee749318b2bb98ac7a3b374e	FOR_0980	545528	4	4	3	gtcgctcttaccgatggacttctctgtgagtttgagggactcaacgtgtgcgtgcgtgtgcattcgtgtatgcgtgcgtgtgcgccacggaaacttaaccgaacagtgtggtctaaaggaaagagaagtcgtaacaaggcatcg	97.2	97.222	Eukaryota|Harosa|Rhizaria|Retaria|Foraminifera|Globothalamea|Rotaliida|Rotaliida_X|Rotaliida_X+sp.	Eukaryota|Harosa|Rhizaria|Retaria|Foraminifera|Globothalamea|Rotaliida||Rotaliida_X|Rotaliida_XX_sp	03_BF_Globothalamea	NO	*	*	*	*	JN003670	Foraminifera	no	no	no	no	yes	no	0	0	0	0	0	0	0	0	0	0	0	0	0	0	0	0	0	0	0	0	0	0	0	0	0
a035b5897fdd7f0b67e5b74e96268cfb	FOR_0981	551603	4	4	3	gtcgctcttaccgatggacttctctgtgagtttgagggactcaacgtgcgcgtgtattcgtatgcgtgtgcgccacggaaacttaaccgaacagtgtggtctaaaggaaagagaagtcgtaacaaggtttcc	89.3	94.074	Eukaryota|Harosa|Rhizaria|Retaria|Foraminifera|Globothalamea|Rotaliida|Rotaliida_X|Rotaliida_X+sp.	Eukaryota|Harosa|Rhizaria|Retaria|Foraminifera|Globothalamea|Rotaliida||Rotaliida_X|Rotaliida_XX_sp	03_BF_Globothalamea	NO	*	*	*	*	JN003670	Foraminifera	no	no	no	no	yes	no	0	0	0	0	0	0	0	0	0	0	0	0	0	0	0	0	0	0	0	0	0	0	0	0	0
fb6dc4623f1f349fe77aa554e78e696f	FOR_0982	596345	4	4	3	gtcgctcttaccgatggacttctctgtgagtttgagggactgtctttggcgcttcatatatacgcttcggcgctatatatacgccatcttaggaaacttaaacgaacagtgtggtctaaaggaaagagaagtcgtaacaaggcatca	99.3	99.324	Eukaryota|Harosa|Rhizaria|Retaria|Foraminifera|Globothalamea|Rotaliida|R_clade_1|Bolivina|Bolivina+sp.	Eukaryota|Harosa|Rhizaria|Retaria|Foraminifera|Globothalamea|Rotaliida|Bolivinitidae|Bolivinitidae|Bolivina_sp	03_BF_Globothalamea	NO	*	*	*	*	AY934736	Foraminifera	no	no	no	no	yes	no	0	0	0	0	0	0	0	0	0	0	0	0	0	0	0	0	0	0	0	0	0	0	0	0	0
245c15a107dc4ab85e1d23126de9d601	FOR_0983	490246	4	4	2	gtcgctcttaccgatggacttctctgtgagtttgagggactgtctatacactatatatttatttatattatgtatgctaggaaacttaaacgaacagtgtggtctaaaggaaagagaagtcgtaacaaggcatca	88.9	91.176	Eukaryota|Harosa|Rhizaria|Retaria|Foraminifera|Globothalamea|Rotaliida|R_clade_1|Bolivina|Bolivina+sp.	Eukaryota|Harosa|Rhizaria|Retaria|Foraminifera|Globothalamea|Rotaliida|Bolivinitidae|Bolivinitidae|Bolivina_spathulata	03_BF_Globothalamea	NO	*	*	*	*	DQ452688	Foraminifera	no	no	no	no	yes	no	0	0	0	0	0	0	0	0	0	0	0	0	0	0	0	0	0	0	0	0	0	0	0	0	0
295b7a2ce9621778376a53cecf688b9e	FOR_0984	492712	4	4	2	gtcgctcttaccgatggacttctctgtgagtttgagggactgtccgtacgcgctatatatttatatataatgcatgcactaggaaacttaaacgaacagtgtggtctaaaggaaagagaagtcgtaacaaggcatca	88.3	90.511	Eukaryota|Harosa|Rhizaria|Retaria|Foraminifera|Globothalamea|Rotaliida	Eukaryota|Harosa|Rhizaria|Retaria|Foraminifera|Globothalamea|Rotaliida|Bolivinitidae|Bolivinitidae|Bolivina_spathulata	03_BF_Globothalamea	NO	*	*	*	*	AY465835,AY465837,AY465836,AJ488888,DQ440525	Foraminifera	no	no	no	no	yes	no	0	0	0	0	0	0	0	0	0	0	0	0	0	0	0	0	0	0	0	0	0	0	0	0	0
fc6a7e8f1ef1c2c94c0eb576e4dd976c	FOR_0989	596853	4	4	0	gtcgctcttaccgatggacttctctgtgagtttgagggactggatactgtaaaaataatttttattaattattttttactacccatctatggaaacttaaacgaacagtgtggtctaaaggaaagagaagtcgtaacaaggcatcg	95.9	97.931	Eukaryota|Harosa|Rhizaria|Retaria|Foraminifera|Globothalamea|Textulariida|Eggerelloides|Eggerelloides+scaber	Eukaryota|Harosa|Rhizaria|Retaria|Foraminifera|Globothalamea|Textulariida||Eggerellidae|Eggerelloides_scaber	03_BF_Globothalamea	NO	*	*	*	*	FR839725,FR839726,FR839728,FR839731	Foraminifera	no	no	no	no	yes	no	0	0	0	0	0	0	0	0	0	0	0	0	0	0	0	0	0	0	0	0	0	0	0	0	0
04e79c5ffaca39cd743bf5ff3013f495	FOR_0990	474601	4	4	4	gtcgctcttaccgatggacttctctgtgagtttgagggactggaatctttgtcgcttgcgtcaatacctctatggaaacttaaacgaacagtgtggtctaaaggaaagagaagtcgtaacaaggtttcc	97.7	100	Eukaryota|Harosa|Rhizaria|Retaria|Foraminifera|Globothalamea|Textulariida|Reophax|Reophax+sp.	Eukaryota|Harosa|Rhizaria|Retaria|Foraminifera|Globothalamea|Textulariida||Reophacidae|Reophax_sp	03_BF_Globothalamea	NO	*	*	*	*	JN003662	Foraminifera	no	no	photo_klep	no	yes	no	0	0	0	0	0	0	0	0	0	0	0	0	0	0	0	0	0	0	0	0	0	0	0	0	1
0c3410a6b210b0f99309b319b705f8a4	FOR_0991	478284	4	4	2	gtcgctcttaccgatggacttctctgtgagtttgagggactgggtactaaataaaatttattttttattttaaccacctatggaaacttaaacgaacagtgtggtctaaaggaaagagaagtcgtaacaaggcatca	92.7	93.478	Eukaryota|Harosa|Rhizaria|Retaria|Foraminifera|Globothalamea|Textulariida	Eukaryota|Harosa|Rhizaria|Retaria|Foraminifera|Globothalamea|Textulariida||Spiroplectamminacea|Spiroplectammina_sp	03_BF_Globothalamea	NO	*	*	*	*	AJ504689,EU672994,FR821696	Foraminifera	no	no	no	no	yes	no	0	0	0	0	0	0	0	0	0	0	0	0	0	0	0	0	0	0	0	0	0	0	0	0	0
f85eacfa43d3053bba2e9aae64ff5843	FOR_0992	594809	4	4	2	gtcgctcttaccgatggacttctctgtgagtttgagggactggatactaagtgaaattttatttcgctttaccatctatggaaacttaaacgaacagtgtggtctaaaggaaagagaagtcgtaacaaggcatca	91.9	91.912	Eukaryota|Harosa|Rhizaria|Retaria|Foraminifera|Globothalamea|Textulariida|Spiroplectammina|Spiroplectammina+sp.	Eukaryota|Harosa|Rhizaria|Retaria|Foraminifera|Globothalamea|Textulariida||Spiroplectamminacea|Spiroplectammina_sp	03_BF_Globothalamea	NO	*	*	*	*	AJ504689	Foraminifera	no	no	no	no	yes	no	0	0	0	0	0	0	0	0	0	0	0	0	0	0	0	0	0	0	0	0	0	0	0	0	0
aeefbeee2cffd7d3fb465c2f5fd6280e	FOR_0993	558830	4	4	2	gtcgctcttaccgatggacttctctgtgagtttgagggactgggtactgtaaaatttattttactatcacctatggaaacttaaacgaacagtgtggtctaaaggaaagagaagtcgtaacaaggtttcc	94.7	98.425	Eukaryota|Harosa|Rhizaria|Retaria|Foraminifera|Globothalamea|Textulariida|Siphoniferoides|Siphoniferoides+sp.	Eukaryota|Harosa|Rhizaria|Retaria|Foraminifera|Globothalamea|Textulariida||Textulariacea|Siphoniferoides_sp	03_BF_Globothalamea	NO	*	*	*	*	AJ504690	Foraminifera	no	no	no	no	yes	no	0	0	0	0	0	0	0	0	0	0	0	0	0	0	0	0	0	0	0	0	0	0	0	0	0
0063ef5d7a9f2884a7fb645fdc42ba94	FOR_0994	176978	4	4	2	gtcgctcttaccgatggacttctctgtgagtttgagggactgggttatttcaaactcaatttcattgagttgttctataacctatggaaacttaaacgaacagtgtggtctaaaggaaagagaagtcgtaacaaggcatcg	88	90.714	Eukaryota|Harosa|Rhizaria|Retaria|Foraminifera|Globothalamea|Textulariida|Liebusella|Liebusella+goesi	Eukaryota|Harosa|Rhizaria|Retaria|Foraminifera|Globothalamea|Textulariida||Textulariida_XX|Liebusella_goesi	03_BF_Globothalamea	NO	*	*	*	*	FR754402	Foraminifera	no	no	no	no	yes	no	0	0	0	0	0	0	0	0	0	0	0	0	0	0	0	0	0	0	0	0	0	0	0	0	0
c66c0de15e851adbf3b56f1aad91692e	FOR_0995	570468	4	4	2	gtcgctcttaccgatggacttctctgtgagtttgagggactggcttcatgttgtaaacttgtttacttctagctatggaaacttaaacgaacagtgtggtctaaaggaaagagaagtcgtaacaaggcatcg	90.9	90.909	Eukaryota|Harosa|Rhizaria|Retaria|Foraminifera|Globothalamea|Textulariida|Trochammina|Trochammina+sp.	Eukaryota|Harosa|Rhizaria|Retaria|Foraminifera|Globothalamea|Textulariida||Trochamminidae|Trochammina_sp	03_BF_Globothalamea	NO	*	*	*	*	X86095	Foraminifera	no	no	no	no	yes	no	0	0	0	0	0	0	0	0	0	0	0	0	0	0	0	0	0	0	0	0	0	0	0	0	0
fae9ff1ee935c217b0032c58608ef672	FOR_1001	596094	4	4	2	gtcgctcttaccgatggactatactgtgagtttgagggactggtcatatgtactatggaaactccaacgaacagtgtggtctaaaggaaagagaagtcgtaacaaggcatcg	92	91.964	Eukaryota|Harosa|Rhizaria|Retaria|Foraminifera|Monothalamids|Soil_group_4|Soil_group_4_X|Soil_group_4_X+sp.	Eukaryota|Harosa|Rhizaria|Retaria|Foraminifera|Foraminifera_X|Foraminifera_XX||Foraminifera_XXX|Group3_sp	03_BF_Globothalamea	NO	*	*	*	*	AF381179,AF381180	Foraminifera	no	no	no	no	yes	no	0	0	0	0	0	0	0	0	0	0	0	0	0	0	0	0	0	0	0	0	0	0	0	0	0
cb7033d69dc0c68efaa1690a40b8a803	FOR_1058	775615	3	3	2	gtcgctcttaccgatggacttctctgtgagtttgagggactgcatgcgtattcacatgcacacgcggaaacttaaacgaacagtgtggtctaaaggaaagagaagtcgtaacaaggtttcc	88	90.164	Eukaryota|Harosa|Rhizaria|Retaria|Foraminifera|Globothalamea|Rotaliida|R_clade_3|Chilostomella|Chilostomella+ovoidea	Eukaryota|Harosa|Rhizaria|Retaria|Foraminifera|Globothalamea|Rotaliida|Calcarinoidea|Calcarinidae|Baculogypsina_sphaerulata	03_BF_Globothalamea	NO	*	*	*	*	AY210770,AY359146,AY359147,AY359149,AY359152,AY359153,AY359155,AY210771,AY359148,AY359150,AY359154,AY359145	Foraminifera	no	no	no	no	yes	no	0	0	0	0	0	0	0	0	0	0	0	0	0	0	0	0	0	0	0	0	0	0	0	0	0
1140f7e8757c56de77b8cc183869ff4a	FOR_1059	613686	3	3	2	gtcgctcttaccgatggacttctctgtgagtttgagggacaggagttaggtctatgggaacttaaacgaacagtgtggtctaaaggaaagagaagtcgtaacaaggcatcg	94.6	94.643	Eukaryota|Harosa|Rhizaria|Retaria|Foraminifera|Globothalamea|Rotaliida|R_clade_2|Calcarina|Calcarina+gaudichaudii	Eukaryota|Harosa|Rhizaria|Retaria|Foraminifera|Globothalamea|Rotaliida|Calcarinoidea|Calcarinidae|Calcarina_gaudichaudii	03_BF_Globothalamea	NO	*	*	*	*	AJ504681	Foraminifera	no	no	no	no	yes	no	0	0	0	0	0	0	0	0	0	0	0	0	0	0	0	0	0	0	0	0	0	0	0	0	0
47dcea8c0e82adc8acc7a9e66a2f3065	FOR_1060	402311	3	3	2	gtcgctcttaccgatggacttctctgtgagtttgagggactgggttacttaatcaacctatggaaacttaaacgaacagtgtggtctaaaggaaagagaagtcgtaacaaggcatcg	97.5	97.458	Eukaryota|Harosa|Rhizaria|Retaria|Foraminifera|Globothalamea|Rotaliida|R_clade_2|Planorbulina|Planorbulina+mediterranensis	Eukaryota|Harosa|Rhizaria|Retaria|Foraminifera|Globothalamea|Rotaliida|Discorboidea|Rosalinidae|Planorbulina_mediterranensis	03_BF_Globothalamea	NO	*	*	*	*	DQ452709	Foraminifera	no	no	no	no	yes	no	0	0	0	0	0	0	0	0	0	0	0	0	0	0	0	0	0	0	0	0	0	0	0	0	0
f344c53d592ec1563ed6dfa746cddb6a	FOR_1061	810057	3	3	1	gtcgctcttaccgatggacttctctgtgagtttgagggactgggtaattttaaaacctatggaaacttaaacgaacagtgtggtctaaaggaaagagaagtcgtaacaaggcttct	95.7	96.522	Eukaryota|Harosa|Rhizaria|Retaria|Foraminifera|Globothalamea|Rotaliida	Eukaryota|Harosa|Rhizaria|Retaria|Foraminifera|Globothalamea|Rotaliida|Clade3|Chilostomellidae|Chilostomella_ovoidea	03_BF_Globothalamea	NO	*	*	*	*	AY359176,AY465842	Foraminifera	no	no	no	no	yes	no	0	0	0	0	0	0	0	0	0	0	0	0	0	0	0	0	0	0	0	0	0	0	0	0	0
0800b9dce9a9e3a7974c6ad3d016f845	FOR_1062	605612	3	3	2	gtcgctcttaccgatggacttctctgtgagtttgagggactgggtgtcttaacctatggaaacttaaacgaacagtgtggtctaaaggaaagagaagtcgtaacaaggcatcg	96.5	96.46	Eukaryota|Harosa|Rhizaria|Retaria|Foraminifera|Globothalamea|Rotaliida|R_clade_3|Virgulinella|Virgulinella+fragilis	Eukaryota|Harosa|Rhizaria|Retaria|Foraminifera|Globothalamea|Rotaliida|Clade3|Virgulinellidae|Virgulinella_fragilis	03_BF_Globothalamea	NO	*	*	*	*	EU137803,EU137805,EU137807,EU137810,EU137811,EU137812,EU137814,EU137815,EU137817,EU137819,EU137822,EU137823,EU137824,EU137826,EU137827,EU137828	Foraminifera	no	no	no	no	yes	no	0	0	0	0	0	0	0	0	0	0	0	0	0	0	0	0	0	0	0	0	0	0	0	0	0
af3efd64a021bc606400755f2b4b3edc	FOR_1063	751141	3	3	2	gtcgctcttaccgatggacttctctgtgagtttgagggactgggaacgcagtaaaatttcgattttctgcacacctatggaaacttaaacgaacagtgtggtctaaaggaaagagaagtcgtaacaaggcatcg	96.3	96.269	Eukaryota|Harosa|Rhizaria|Retaria|Foraminifera|Globothalamea|Rotaliida|R_clade_3	Eukaryota|Harosa|Rhizaria|Retaria|Foraminifera|Globothalamea|Rotaliida|Clade3|Cibicididae|Cibicides_refulgens	03_BF_Globothalamea	NO	*	*	*	*	DQ195541,DQ195568,DQ195569,DQ195570,DQ195572,AJ514839,DQ195564	Foraminifera	no	no	no	no	yes	no	0	0	0	0	0	0	0	0	0	0	0	0	0	0	0	0	0	0	0	0	0	0	0	0	0
57566fa7a1ba8e3207e1a19dfe77ea88	FOR_1064	674911	3	3	2	gtcgctcttaccgatggacttctctgtgagtttgagggactgggttactcactgagaataacctatggaaacttaaacgaacagtgtggtctaaaggaaagagaagtcgtaacaaggcatcg	93.4	95.902	Eukaryota|Harosa|Rhizaria|Retaria|Foraminifera|Globothalamea|Rotaliida|R_clade_2|Planorbulina|Planorbulina+mediterranensis	Eukaryota|Harosa|Rhizaria|Retaria|Foraminifera|Globothalamea|Rotaliida|Discorboidea|Rosalinidae|Planorbulina_mediterranensis	03_BF_Globothalamea	NO	*	*	*	*	DQ452709	Foraminifera	no	no	no	no	yes	no	0	0	0	0	0	0	0	0	0	0	0	0	0	0	0	0	0	0	0	0	0	0	0	0	0
ead5b3e3ab69fbfbd0489dece2ec502b	FOR_1065	802697	3	3	1	gtcgctcttaccgatgaacttctctgtgagtttgagggactgggtattttacttacctatggaaacttaaacaaacagtgtggtttaaaggaaagagaagtcgtaacaaggcatcg	94	93.966	Eukaryota|Harosa|Rhizaria|Retaria|Foraminifera|Globothalamea|Rotaliida|R_clade_3|Virgulinella|Virgulinella+fragilis	Eukaryota|Harosa|Rhizaria|Retaria|Foraminifera|Globothalamea|Rotaliida|Clade3|Virgulinellidae|Virgulinella_fragilis	03_BF_Globothalamea	NO	*	*	*	*	EU137803,EU137805,EU137807,EU137810,EU137811,EU137812,EU137814,EU137815,EU137817,EU137819,EU137822,EU137823,EU137824,EU137826,EU137827,EU137828	Foraminifera	no	no	no	no	yes	no	0	0	0	0	0	0	0	0	0	0	0	0	0	0	0	0	0	0	0	0	0	0	0	0	0
23e70340bcb958f91a5189b32566b921	FOR_1066	629968	3	3	2	gtcgctcttaccgatggatttctctgtgagtttgaaggactggaattcttttattctatggaaattcaaacgaacagtgtgatctaaaggaaagagaagtcgtaacaaggcatcg	93.9	93.913	Eukaryota|Harosa|Rhizaria|Retaria|Foraminifera|Globothalamea|Rotaliida|R_clade_2	Eukaryota|Harosa|Rhizaria|Retaria|Foraminifera|Globothalamea|Rotaliida|Clade3|Buliminellidae|Buliminella_elegantissima	03_BF_Globothalamea	NO	*	*	*	*	AF194076,DQ452702	Foraminifera	no	no	no	no	yes	no	0	0	0	0	0	0	0	0	0	0	0	0	0	0	0	0	0	0	0	0	0	0	0	0	0
5dbe00bb2e93fc4be42250de4f938909	FOR_1067	680552	3	3	2	gtcgctcttaccgatggacttctctgtgagtttgagggactgggaacgcagttttaagttcttctgagcttctgcacacctatggaaacttaaacgaacagtgtggtctaaaggaaagagaagtcgtaacaaggcatcg	92.9	92.958	Eukaryota|Harosa|Rhizaria|Retaria|Foraminifera|Globothalamea|Rotaliida|R_clade_3|Stainforthia|Stainforthia+fusiformis	Eukaryota|Harosa|Rhizaria|Retaria|Foraminifera|Globothalamea|Rotaliida|Clade3|Stainforthiidae|Stainforthia_fusiformis	03_BF_Globothalamea	NO	*	*	*	*	AY934744	Foraminifera	no	no	photo_klep	no	yes	no	0	0	0	0	0	0	0	0	0	0	0	0	0	0	0	0	0	0	0	0	0	0	0	0	0
84dfcb77eb792c770e91e122cb253098	FOR_1068	714553	3	3	2	gtcgctcttaccgatggacttctctgtgagtttgagggactgtcaattactcattgagtatgacctacggaaacttaaacgaacagtgtggtctaaaggaaagagaagtcgtaacaaggcatcg	90.3	91.129	Eukaryota|Harosa|Rhizaria|Retaria|Foraminifera|Monothalamids|Monothalamids_X|Monothalamids_X+sp.	Eukaryota|Harosa|Rhizaria|Retaria|Foraminifera|Globothalamea|Rotaliida|Discorboidea|Discorbidae|Rosalina_vilardeboana	03_BF_Globothalamea	NO	*	*	*	*	JN003674	Foraminifera	no	no	no	no	yes	no	0	0	0	0	0	0	0	0	0	0	0	0	0	0	0	0	0	0	0	0	0	0	0	0	0
13624d30691394900be4424dc65f3dd1	FOR_1069	615676	3	3	2	gtcgctcttaccgatggacttctctgtgagtttgagggactgatatctcagcagagatgttggaaacttaaacgaacagtgtggtctaaaggaaagagaagtcgtaacaaggcatcg	90.7	90.678	Eukaryota|Harosa|Rhizaria|Retaria|Foraminifera|Globothalamea|Rotaliida|R_clade_3|Virgulinella|Virgulinella+fragilis	Eukaryota|Harosa|Rhizaria|Retaria|Foraminifera|Globothalamea|Rotaliida|Clade3|Virgulinellidae|Virgulinella_fragilis	03_BF_Globothalamea	NO	*	*	*	*	EU137793,EU137795	Foraminifera	no	no	no	no	yes	no	0	0	0	0	0	0	0	0	0	0	0	0	0	0	0	0	0	0	0	0	0	0	0	0	0
14549af090e4cb1302b7511ac0c87e71	FOR_1070	616489	3	3	2	gtcgctcttaccgatggatttctctgtgagtttgaaggactggccttttcgctatggaaattcaaacgaacagtgtgatctaaaggaaagagaagtcgtaacaaggcatcg	97.3	97.345	Eukaryota|Harosa|Rhizaria|Retaria|Foraminifera|Globothalamea|Rotaliida|R_clade_2|Glabratella|Glabratella+milletti	Eukaryota|Harosa|Rhizaria|Retaria|Foraminifera|Globothalamea|Rotaliida|Glabratelloidea|Glabratellidae|Glabratella_milletti	03_BF_Globothalamea	NO	*	*	*	*	AF194077	Foraminifera	no	no	no	no	yes	no	0	0	0	0	0	0	0	0	0	0	0	0	0	0	0	0	0	0	0	0	0	0	0	0	0
9412d4719c7f5698a329f7ab83e42400	FOR_1071	727646	3	3	2	gtcgctcttaccgatggacttctctgtgagtttgagggactggaaaatggcctattttaaatagtatcgtacttctatggaaacttaaacgaacagtgtggtctaaaggaaagagaagtcgtaacaaggcatcg	90.3	90.299	Eukaryota|Harosa|Rhizaria|Retaria|Foraminifera|Globothalamea|Rotaliida|R_clade_2|Operculina	Eukaryota|Harosa|Rhizaria|Retaria|Foraminifera|Globothalamea|Rotaliida|Nummulitoidea|Nummulitidae|Operculina_ammonoides	03_BF_Globothalamea	NO	*	*	*	*	DQ440526,AJ488887	Foraminifera	no	no	photo	no	yes	no	0	0	0	0	0	0	0	0	0	0	0	0	0	0	0	0	0	0	0	0	0	0	0	0	0
bd398c4c36e3217abca254c0b9a4a7e4	FOR_1072	763300	3	3	3	gtcgctcttaccgatggacttctctgtgagtttcaaggactggggtttcatttatttgctaactctatggaaattgaaacgaacagtgtggtctaaaggaaagagaagtcgtaacaaggtagcc	97.6	100	Eukaryota|Harosa|Rhizaria|Retaria|Foraminifera|Globothalamea|Rotaliida|R_clade_2|Planorbulinella|Planorbulinella+sp.	Eukaryota|Harosa|Rhizaria|Retaria|Foraminifera|Globothalamea|Rotaliida|Planorbulinoidea|Planorbulinidae|Planorbulinella_sp	03_BF_Globothalamea	NO	*	*	*	*	AY934740,DQ452687	Foraminifera	no	no	no	no	yes	no	0	0	0	0	0	0	0	0	0	0	0	0	0	0	0	0	0	0	0	0	0	0	0	0	0
8783a766cfc37bebb809715cf1dc2074	FOR_1073	716836	3	3	2	gtcgctcttaccgatggacttctctgtgagtttgagtccctcaaacgtgcatgcgtgtgcattcgtgtatgcgtgtgtgcgccacggaaacttaaccgaacagtgtggtctaaaggaaagagaagtcgtaacaaggcatcg	96.5	96.454	Eukaryota|Harosa|Rhizaria|Retaria|Foraminifera|Globothalamea|Rotaliida|Rotaliida_X|Rotaliida_X+sp.	Eukaryota|Harosa|Rhizaria|Retaria|Foraminifera|Globothalamea|Rotaliida||Rotaliida_X|Rotaliida_XX_sp	03_BF_Globothalamea	NO	*	*	*	*	JN003670	Foraminifera	no	no	no	no	yes	no	0	0	0	0	0	0	0	0	0	0	0	0	0	0	0	0	0	0	0	0	0	0	0	0	0
00b04e199a28ec8be058e24f10b5bbb8	FOR_1074	599194	3	3	2	gtcgctcttaccgatggacttcgctgtgagtataagggacctgtctacttgtagactaaggaaacttacgcgaacagtgtggtctaaaggaaagagaagtcgtaacaaggcatca	90.4	91.228	Eukaryota|Harosa|Rhizaria|Retaria|Foraminifera|Globothalamea|Rotaliida|Rotaliida_X|Rotaliida_X+sp.	Eukaryota|Harosa|Rhizaria|Retaria|Foraminifera|Globothalamea|Rotaliida||Rotaliida_X|Rotaliida_XX_sp	03_BF_Globothalamea	NO	*	*	*	*	AF381182	Foraminifera	no	no	no	no	yes	no	0	0	0	0	0	0	0	0	0	0	0	0	0	0	0	0	0	0	0	0	0	0	0	0	0
d19765fb757ee1791e1100342d9db4f7	FOR_1075	780854	3	3	0	gtcgctcttaccgatgaacttcgctatgaatctgttggactgtatcctttaatgaatacggaaagatatatgaatagtgtggtttaaaggaaagagaagtcgtaacaaggcatca	100	100	Eukaryota|Harosa|Rhizaria|Retaria|Foraminifera|Globothalamea|Rotaliida|R_clade_2|Elphidium|Elphidium+williamsoni	Eukaryota|Harosa|Rhizaria|Retaria|Foraminifera|Globothalamea|Rotaliida|Rotalioidea|Elphidiidae|Elphidium_williamsoni	03_BF_Globothalamea	NO	*	*	*	*	AY359161,HM213839	Foraminifera	no	no	photo_klep	no	yes	no	0	0	0	0	0	0	0	0	0	0	0	0	0	0	0	0	0	0	0	0	0	0	0	0	0
c4d8240e61dc7a0f5fe18d72fca6ab36	FOR_1076	697487	3	3	2	gtcgctcttaccgatggacttctctgtgagtttgagggactggattttacatctatggaaacttaaacgaacagtgtggtctaaaggaaagagaagtcgtaacaaggcatcg	98.2	98.214	Eukaryota|Harosa|Rhizaria|Retaria|Foraminifera|Globothalamea	Eukaryota|Harosa|Rhizaria|Retaria|Foraminifera|Globothalamea|Rotaliida|Rotalioidea|Haynesinidae|Haynesina_depressa	03_BF_Globothalamea	NO	*	*	*	*	AY359168,AY359169,AY359170,AF190720,AF190721,AF190722,AF190723,AF190724,Z69615,AJ312434	Foraminifera	no	no	no	no	yes	no	0	0	0	0	0	0	0	0	0	0	0	0	0	0	0	0	0	0	0	0	0	0	0	0	0
cc418c3195371c3fca08845a00fde3a7	FOR_1077	776337	3	3	3	gtcgctcttaccgatagacttctctgtgagtttgagggactggactatcaaatgtctatggaaactcaaacgaacagtgtggtccaaaggaaagagaagtcgtaacaaggtttcc	90.4	92.727	Eukaryota|Harosa|Rhizaria|Retaria|Foraminifera|Globothalamea|Rotaliida|R_clade_2|Haynesina	Eukaryota|Harosa|Rhizaria|Retaria|Foraminifera|Globothalamea|Rotaliida|Rotalioidea|Haynesinidae|Haynesina_depressa	03_BF_Globothalamea	NO	*	*	*	*	AY359168,AY359169,AY359170,AF190720,AF190721,AF190722,AF190723,AF190724,Z69615	Foraminifera	no	no	photo_klep	no	yes	no	0	0	0	0	0	0	0	0	0	0	0	0	0	0	0	0	0	0	0	0	0	0	0	0	0
b0bd270fd4162843aab696637b5b80f2	FOR_1078	752409	3	3	2	gtcgctcttaccgatggacttctctgtgagtttgagggactgtctttggcgctttatatcactctgttcgcagtgtgatatacgccattctaggaaacttaaacgaacagtgtggtctaaaggaaagagaagtcgtaacaaggcatca	94.6	94.595	Eukaryota|Harosa|Rhizaria|Retaria|Foraminifera|Globothalamea|Rotaliida|R_clade_1|Bolivina|Bolivina+variabilis	Eukaryota|Harosa|Rhizaria|Retaria|Foraminifera|Globothalamea|Rotaliida|Bolivinitidae|Bolivinitidae|Bolivina_variabilis	03_BF_Globothalamea	NO	*	*	*	*	AY359131,AY359133,AY359134	Foraminifera	no	no	no	no	yes	no	0	0	0	0	0	0	0	0	0	0	0	0	0	0	0	0	0	0	0	0	0	0	0	0	0
4a78ce174cc50f784e35fefc9c9fa998	FOR_1079	663519	3	3	2	gtcgctcttaccgatggacttctctgtgagtttgagggactgtctgtcgtatacgttcgcgtatacagcgcttaggaaacttaaacgaacagtgtggtctaaaggaaagagaagtcgtaacaaggcatca	88.4	90.511	Eukaryota|Harosa|Rhizaria|Retaria|Foraminifera|Globothalamea|Rotaliida|R_clade_1|Bolivina|Bolivina+variabilis	Eukaryota|Harosa|Rhizaria|Retaria|Foraminifera|Globothalamea|Rotaliida|Bolivinitidae|Bolivinitidae|Bolivina_variabilis	03_BF_Globothalamea	NO	*	*	*	*	AY359138,AY359139,AY359140	Foraminifera	no	no	no	no	yes	no	0	0	0	0	0	0	0	0	0	0	0	0	0	0	0	0	0	0	0	0	0	0	0	0	0
8cd3d622b47034225a549c47d1bc7d10	FOR_1080	721450	3	3	2	gtcgctcttaccgatggacttctctgtgagtttgagggactgtccgattctctcattgcttcggcataagattatcactaggaaacttaaacgaacagtgtggtctaaaggaaagagaagtcgtaacaaggcatca	90.6	90.647	Eukaryota|Harosa|Rhizaria|Retaria|Foraminifera|Globothalamea|Rotaliida|R_clade_1|Streptochilus|Streptochilus+sp. AK-2013	Eukaryota|Harosa|Rhizaria|Retaria|Foraminifera|Globothalamea|Rotaliida|Bolivinitidae|Bolivinitidae|Streptochilus_sp	03_BF_Globothalamea	NO	*	*	*	*	KC525209,KC525210	Foraminifera	no	no	no	no	yes	no	0	0	0	0	0	0	0	0	0	0	0	0	0	0	0	0	0	0	0	0	0	0	0	0	0
b5bf88a34d42b0c55ea9f3458d2e8edb	FOR_1081	756738	3	3	2	gtcgctcttaccgatggacttctctgtgagtttgagggactggtatatgattcggggcttgctccaatcgacactatagaaacttaaacgaacagtggggtctaaaggaaagagaagtcgtaacaaggtttcc	94.7	96.875	Eukaryota|Harosa|Rhizaria|Retaria|Foraminifera|Globothalamea|Rotaliida|R_clade_1|Cassidulina|Cassidulina+laevigata	Eukaryota|Harosa|Rhizaria|Retaria|Foraminifera|Globothalamea|Rotaliida|Serioidea|Cassidulinidae|Cassidulina_laevigata	03_BF_Globothalamea	NO	*	*	*	*	DQ452690,FJ705915	Foraminifera	no	no	no	no	yes	no	0	0	0	0	0	0	0	0	0	0	0	0	0	0	0	0	0	0	0	0	0	0	0	0	0
59577f5906bf58b6775064f3d9c75acb	FOR_1082	676629	3	3	2	gtcgctcttaccgatggacttctctgtgagtttgagggactggtatatgattcgtgcagtgcttgcgctcacaatcgacactatagaaacttaaacgaacagtggggtctaaaggaaagagaagtcgtaacaaggtttcc	89.3	92.593	Eukaryota|Harosa|Rhizaria|Retaria|Foraminifera|Globothalamea|Rotaliida|R_clade_1|Cassidulina|Cassidulina+laevigata	Eukaryota|Harosa|Rhizaria|Retaria|Foraminifera|Globothalamea|Rotaliida|Serioidea|Cassidulinidae|Cassidulina_laevigata	03_BF_Globothalamea	NO	*	*	*	*	DQ452690,FJ705915	Foraminifera	no	no	no	no	yes	no	0	0	0	0	0	0	0	0	0	0	0	0	0	0	0	0	0	0	0	0	0	0	0	0	0
0d7ebf5b6d157413ef5183bb8e3ccb9f	FOR_1083	610410	3	3	3	gtcgctcttaccgatggacttctctgtgagtttgagggactggtatatgatcgcaattgtgttcgcacctttgcatcgacactatagaaacttaaacgaacagtggggtctaaaggaaagagaagtcgtaacaaggtttcc	90.1	91.912	Eukaryota|Harosa|Rhizaria|Retaria|Foraminifera|Globothalamea|Rotaliida|R_clade_1|Globocassidulina|Globocassidulina+sp.	Eukaryota|Harosa|Rhizaria|Retaria|Foraminifera|Globothalamea|Rotaliida|Serioidea|Cassidulinidae|Globocassidulina_sp	03_BF_Globothalamea	NO	*	*	*	*	AJ504686,AJ514840	Foraminifera	no	no	no	no	yes	no	0	0	0	0	0	0	0	0	0	0	0	0	0	0	0	0	0	0	0	0	0	0	0	0	0
1414de695bdfe3886b91469e15648f53	FOR_1088	616273	3	3	2	gtcgctcttaccgatggacttctctgtgaggttgagggactggctttagtaaaaaatttattttttacggctatggaaacttaatcgaacagtgtggtctaaaggaaagagaagtcgtaacaaggcatcg	91	91.045	Eukaryota|Harosa|Rhizaria|Retaria|Foraminifera|Globothalamea|Textulariida|Textularia|Textularia+sagittula	Eukaryota|Harosa|Rhizaria|Retaria|Foraminifera|Globothalamea|Textulariida||Textulariacea|Textularia_sagittula	03_BF_Globothalamea	NO	*	*	*	*	EU672994,FR821696	Foraminifera	no	no	no	no	yes	no	0	0	0	0	0	0	0	0	0	0	0	0	0	0	0	0	0	0	0	0	0	0	0	0	0
ddb2a73c973f5ae9f198302e0ea27d0c	FOR_1089	791303	3	3	3	gtcgctcttaccgatggacttctctgtgagtttgagggactgggtactgctgataattttattatcgctatcacctatggaaacttaaacgaacagtgtggtctaaaggaaagagaagtcgtaacaaggtttcc	91.8	95.385	Eukaryota|Harosa|Rhizaria|Retaria|Foraminifera|Globothalamea|Textulariida	Eukaryota|Harosa|Rhizaria|Retaria|Foraminifera|Globothalamea|Textulariida||Textulariacea|Textularia_sp	03_BF_Globothalamea	NO	*	*	*	*	AJ504690,Z69610	Foraminifera	no	no	no	no	yes	no	0	0	0	0	0	0	0	0	0	0	0	0	0	0	0	0	0	0	0	0	0	0	0	0	0
9030e23cba60b979ebd9137bef24caa6	FOR_0016	3682	18134	16960	46	gtcgctcttaccgatggatttctctgtgagtttgagggactggattggtttacttatgtgaactaacctatggaaacttaaacgaacagtgtgatctaaaggaaagagaagtcgtaacaaggcatcg	90.6	90.551	Eukaryota|Harosa|Rhizaria|Retaria|Foraminifera|Globothalamea|Rotaliida|R_clade_3|Oridorsalis|Oridorsalis+umbonatus	Eukaryota|Harosa|Rhizaria|Retaria|Foraminifera|Globothalamea|Rotaliida|Clade3|Oridorsalis|Oridorsalis_umbonatus	03_BF_Globothalamea	YES	To be determined	Benthic	Planktonic	Mixed	AM491317,AM491318	Foraminifera	no	no	no	no	yes	no	0	0	0	0	0	0	0	0	0	0	0	0	0	0	0	0	0	0	0	0	0	0	0	0	0
872c0c97615a34adc5d1e0b7a5903db9	FOR_0020	4317	13986	12915	216	gtcgctcttaccgatggacttctctgtgagtttgagggactgggttacttcgcgtagcctatggaaacttaaacgaacagtgtggtctaaaggaaagagaagtcgtaacaaggcatcg	94.9	94.915	Eukaryota|Harosa|Rhizaria|Retaria|Foraminifera|Globothalamea|Rotaliida|R_clade_2|Planorbulina|Planorbulina+mediterranensis	Eukaryota|Harosa|Rhizaria|Retaria|Foraminifera|Globothalamea|Rotaliida|Discorboidea|Rosalinidae|Planorbulina_mediterranensis	03_BF_Globothalamea	YES	To be determined	Planktonic	Planktonic	Planktonic	DQ452709	Foraminifera	no	no	no	no	yes	no	0	0	0	0	0	0	0	0	0	0	0	0	0	0	0	0	0	0	0	0	0	0	0	0	0
b7491caee7827130325f0f132641f6f7	FOR_0025	5019	10803	9982	34	gtcgctcttaccgatggatttctctgtgagtttgagggactggattggtttcacgcttgcgtgcaaactaacctatggaaacttaaacgaacagtgtgatctaaaggaaagagaagtcgtaacaaggcatcg	89.4	90.977	Eukaryota|Harosa|Rhizaria|Retaria|Foraminifera|Globothalamea|Textulariida|Reophax|Reophax+sp.	Eukaryota|Harosa|Rhizaria|Retaria|Foraminifera|Globothalamea|Textulariida||Reophacidae|Reophax_sp	03_BF_Globothalamea	YES	To be determined	Benthic	Planktonic	Mixed	JN003662	Foraminifera	no	no	photo_klep	no	yes	no	0	0	0	0	0	0	0	0	0	0	0	0	0	0	0	0	0	0	0	0	0	0	0	0	0
309577bcba6b79ee3a921e07637b9878	FOR_0028	6071	9386	7176	116	gtcgctcttaccgatggacttctctgtgagtttcaaggactggggtttcatttatttgctaactctatggaaattgaaacgaacagtgtggtctaaaggaaagagaagtcgtaacaaggcatcg	100	100	Eukaryota|Harosa|Rhizaria|Retaria|Foraminifera|Globothalamea|Rotaliida|R_clade_2|Planorbulinella|Planorbulinella+sp.	Eukaryota|Harosa|Rhizaria|Retaria|Foraminifera|Globothalamea|Rotaliida|Planorbulinoidea|Planorbulinidae|Planorbulinella_sp	03_BF_Globothalamea	YES	To be determined	Planktonic	Benthic	Mixed	AY934740,DQ452687	Foraminifera	no	no	no	no	yes	no	0	0	0	0	0	0	0	0	0	0	0	0	0	0	0	0	0	0	0	0	0	0	0	0	0
b3f78c931cee477a0cb27f51fd0a6c48	FOR_0031	7790	7628	4422	121	gtcgctcttaccgatggacttctctgtgagtttgagggactcaacgcgtgtgcgtgtgcttttgcatgcgtgcgtgcgctacggaaacttaaccgaacagtgtggtctaaaggaaagagaagtcgtaacaaggcatcg	94.3	94.286	Eukaryota|Harosa|Rhizaria|Retaria|Foraminifera|Globothalamea|Rotaliida|Rotaliida_X|Rotaliida_X+sp.	Eukaryota|Harosa|Rhizaria|Retaria|Foraminifera|Globothalamea|Rotaliida||Rotaliida_X|Rotaliida_XX_sp	03_BF_Globothalamea	YES	To be determined	Planktonic	Planktonic	Planktonic	JN003670	Foraminifera	no	no	no	no	yes	no	0	0	0	0	0	0	0	0	0	0	0	0	0	0	0	0	0	0	0	0	0	0	0	0	0
80c2e0977d8e6b2a3cfcd27627c30242	FOR_0033	6443	6789	6443	18	gtcgctcttaccgatggacttctctgtgagtatgagagactgcgcttgcgtggaaactcatacgaacagggtggtctaaaggaaagagaagtcgtaacaaggcatcg	88.8	98.246	Eukaryota|Harosa|Rhizaria|Retaria|Foraminifera|Globothalamea|Rotaliida|R_clade_2|Haynesina|Haynesina+orbiculare	Eukaryota|Harosa|Rhizaria|Retaria|Foraminifera|Globothalamea|Rotaliida|Serioidea|Cassidulinidae|Glandulina_antarctica	03_BF_Globothalamea	YES	To be determined	Benthic	Planktonic	Mixed	HM213840,HM213841	Foraminifera	no	no	photo_klep	no	yes	no	0	0	0	0	0	0	0	0	0	0	0	0	0	0	0	0	0	0	0	0	0	0	0	0	0
ca5a4543f3cedaa0a7f4bc0ec90267a4	FOR_0038	7899	5621	4318	67	gtcgctcttaccgatggacttctctgtgagtttgagggactgggttactactaacctatggaaacttaaacgaacagtgtggtctaaaggaaagagaagtcgtaacaaggcatcg	95.8	95.763	Eukaryota|Harosa|Rhizaria|Retaria|Foraminifera|Globothalamea|Rotaliida|R_clade_2|Planorbulina|Planorbulina+mediterranensis	Eukaryota|Harosa|Rhizaria|Retaria|Foraminifera|Globothalamea|Rotaliida|Discorboidea|Rosalinidae|Planorbulina_mediterranensis	03_BF_Globothalamea	YES	To be determined	Benthic	Planktonic	Mixed	DQ452709	Foraminifera	no	no	no	no	yes	no	0	0	0	0	0	0	0	0	0	0	0	0	0	0	0	0	0	0	0	0	0	0	0	0	0
998540e88a52cb7072bf9edbad632487	FOR_0042	7918	5203	4292	120	gtcgctcttaccgatggacttctctgtgagtttgagggactgggaacgcagaaatttatttctgcacacctatggaaacttaaacgaacagtgtggtctaaaggaaagagaagtcgtaacaaggcatcg	99.2	99.225	Eukaryota|Harosa|Rhizaria|Retaria|Foraminifera|Globothalamea|Rotaliida|R_clade_3	Eukaryota|Harosa|Rhizaria|Retaria|Foraminifera|Globothalamea|Rotaliida|Clade3|Cibicididae|Cibicidoides_lobatulus	03_BF_Globothalamea	YES	To be determined	Benthic	Benthic	Benthic	AY934742,DQ195548,DQ195561,DQ195562,DQ195573,DQ195574,DQ195577,DQ195578,DQ195579,DQ195580,DQ195581,DQ195585,DQ195586,DQ195587,DQ408650,DQ195550,DQ408651,DQ195546,AM491319,AM491320,AY934741,DQ195549,DQ195558,DQ195559,FJ705899	Foraminifera	no	no	no	no	yes	no	0	0	0	0	0	12	0	0	0	0	0	0	0	0	0	0	0	0	0	0	0	0	0	0	1
dd5ce5121521f5c83c6106e22470bd1d	FOR_0044	7888	4828	4333	28	gtcgctcttaccgatggacttctctgtgagtttgagggactgggtcacttttagacctatggaaacttaaacgaacagtgtggtctaaaggaaagagaagtcgtaacaaggcatcg	99.1	99.145	Eukaryota|Harosa|Rhizaria|Retaria|Foraminifera|Globothalamea|Rotaliida|R_clade_2|Rosalina|Rosalina+vilardeboana	Eukaryota|Harosa|Rhizaria|Retaria|Foraminifera|Globothalamea|Rotaliida|Discorboidea|Discorbidae|Rosalina_vilardeboana	03_BF_Globothalamea	YES	To be determined	Benthic	Benthic	Benthic	AJ504683	Foraminifera	no	no	no	no	yes	no	0	0	0	0	0	0	0	0	0	0	0	0	0	0	0	0	0	0	0	0	0	0	0	0	0
8daefb9feb2e75f69581026de8f0bcae	FOR_0049	8486	3922	3711	207	gtcgctcttaccgatggacttctctgtgagtttgagggactgggaacgcagttttactgcacacctatggaaacttaaacgaacagtgtggtctaaaggaaagagaagtcgtaacaaggcatcg	98.4	98.4	Eukaryota|Harosa|Rhizaria|Retaria|Foraminifera|Globothalamea|Rotaliida|R_clade_3|Pullenia|Pullenia+subcarinata	Eukaryota|Harosa|Rhizaria|Retaria|Foraminifera|Globothalamea|Rotaliida|Clade3|Pulleniidae|Pullenia_subcarinata	03_BF_Globothalamea	YES	To be determined	Planktonic	Planktonic	Planktonic	AY934754,AY934755,AY934756,DQ408655,DQ408656	Foraminifera	no	no	no	no	yes	no	0	0	0	0	0	0	0	0	0	0	0	0	0	0	0	0	0	0	0	0	0	0	0	0	0
cb36368af6135600ea7d607da6db03df	FOR_0053	9216	3373	3142	50	gtcgctcttaccgatggacttctctgtgagtttgagggactgggaacgcagaatttattctgcacacctatggaaacttaaacgaacagtgtggtctaaaggaaagagaagtcgtaacaaggcatcg	100	100	Eukaryota|Harosa|Rhizaria|Retaria|Foraminifera|Globothalamea|Rotaliida|R_clade_3	Eukaryota|Harosa|Rhizaria|Retaria|Foraminifera|Globothalamea|Rotaliida|Clade3|Cibicididae|Cibicidoides_pachyderma	03_BF_Globothalamea	YES	To be determined	Benthic	Benthic	Benthic	DQ195551,DQ195563,DQ195575,DQ408652,GU113129,AB234891	Foraminifera	no	no	no	no	yes	no	0	2	0	0	0	31	0	0	0	0	0	0	2	0	0	0	21	0	0	13	0	0	0	0	1124
cd70e0153bcd3438414e98748740d318	FOR_0054	9089	3369	3236	38	gtcgctcttaccgatggacttctctgtgagtttcagggactggcaccttacgctatggaaactgaaacgaacagtgtggtctaaaggaaagagaagtcgtaacaaggcatcg	93.8	93.75	Eukaryota|Harosa|Rhizaria|Retaria|Foraminifera|Monothalamids|Soil_group_4|Soil_group_4_X|Soil_group_4_X+sp.	Eukaryota|Harosa|Rhizaria|Retaria|Foraminifera|Foraminifera_X|Foraminifera_XX||Foraminifera_XXX|Group3_sp	03_BF_Globothalamea	YES	To be determined	Planktonic	Planktonic	Planktonic	AF381179,AF381180	Foraminifera	no	no	no	no	yes	no	0	0	0	0	0	0	0	0	0	0	0	0	0	0	0	0	0	0	0	0	0	0	0	0	0
eee4affd5adc9142f1009e7e6bfc11a6	FOR_0058	10225	2662	2562	42	gtcgctcttaccgatggacttctctgtgagtttgagggactgggttattactaacctatggaaactcaaacgaacagtgtggtctaaaggaaagagaagtcgtaacaaggcatcg	94.9	94.915	Eukaryota|Harosa|Rhizaria|Retaria|Foraminifera|Globothalamea|Rotaliida|R_clade_2|Planorbulina|Planorbulina+mediterranensis	Eukaryota|Harosa|Rhizaria|Retaria|Foraminifera|Globothalamea|Rotaliida|Discorboidea|Rosalinidae|Planorbulina_mediterranensis	03_BF_Globothalamea	YES	To be determined	Benthic	Benthic	Benthic	DQ452709	Foraminifera	no	no	no	no	yes	no	0	0	0	0	0	0	0	0	0	0	0	0	0	0	0	0	0	0	0	0	0	0	0	0	0
4ea53e563998786d2816e08166aa9f7b	FOR_0064	12165	2401	1795	11	gtcgctcttaccgatgaacttctctgtgagtttgagggactggaaacatattaaaatttattttgatataccttctacggaaacttaaacgaacagtgtggtttaaaggaaagagaagtcgtaacaaggcatca	89.6	91.045	Eukaryota|Harosa|Rhizaria|Retaria|Foraminifera|Globothalamea|Rotaliida|R_clade_3|Melonis	Eukaryota|Harosa|Rhizaria|Retaria|Foraminifera|Globothalamea|Textulariida||Lituolacea|Haplophragmoides_wilberti	03_BF_Globothalamea	YES	To be determined	Benthic	Benthic	Benthic	AY210774,AY359171,AY465851,AY465853,AY465854	Foraminifera	no	no	no	no	yes	no	0	0	0	0	0	0	0	0	0	0	0	0	0	0	0	0	0	0	0	0	0	0	0	0	0
f03bc8315713738c4a0e412509da8eee	FOR_0079	14781	1213	1200	16	gtcgctcttaccgatggacttctctgtgagtttgagggactgggaacgcagcgttttattacactgcacacctatggaaacttaaacgaacagtgtggtctaaaggaaagagaagtcgtaacaaggcatcg	96.9	96.296	Eukaryota|Harosa|Rhizaria|Retaria|Foraminifera|Globothalamea|Rotaliida|R_clade_3|Epistominella|Epistominella+arctica	Eukaryota|Harosa|Rhizaria|Retaria|Foraminifera|Globothalamea|Rotaliida|Clade3|Stainforthiidae|Stainforthia_sp	03_BF_Globothalamea	YES	To be determined	Planktonic	Benthic	Mixed	FJ185793,FJ185794,FJ185795,FJ185796	Foraminifera	no	no	no	no	yes	no	0	0	0	0	0	0	0	0	0	0	0	0	0	0	0	0	85	0	0	0	0	0	0	1	16
98e2566fc192b530740cc9a6e3a21ffc	FOR_0081	17860	1159	799	43	gtcgctcttaccgatggactattctgtgagtatgcaggacggggtctctatcatttatggttgagacctataagaatgtacgcgaacagtgtggtctaaaggaaagagaagtcgtaacaaggcatca	99.2	100	Eukaryota|Harosa|Rhizaria|Retaria|Foraminifera|Globothalamea|Rotaliida|R_clade_3|Chilostomella|Chilostomella+ovoidea	Eukaryota|Harosa|Rhizaria|Retaria|Foraminifera|Globothalamea|Rotaliida|Clade3|Chilostomellidae|Chilostomella_ovoidea	03_BF_Globothalamea	YES	To be determined	Planktonic	Planktonic	Planktonic	AY488865	Foraminifera	no	no	no	no	yes	no	0	0	0	0	0	0	0	0	0	0	0	0	0	0	0	0	0	0	0	0	0	0	0	0	0
b74cba4d83964e7a15dee9312a81ce23	FOR_0085	16213	1039	984	38	gtcgctcttaccgatggacttctctgtgagtttgagggactgggtatttttaacctatggaaacttaaacgaacagtgtggtctaaaggaaagagaagtcgtaacaaggcttct	96.5	97.345	Eukaryota|Harosa|Rhizaria|Retaria|Foraminifera|Globothalamea|Rotaliida|R_clade_3|Virgulinella|Virgulinella+fragilis	Eukaryota|Harosa|Rhizaria|Retaria|Foraminifera|Globothalamea|Rotaliida|Clade3|Virgulinellidae|Virgulinella_fragilis	03_BF_Globothalamea	YES	To be determined	Benthic	Planktonic	Mixed	AY359190,AY359191,AY359192,EU137803,EU137805,EU137807,EU137810,EU137811,EU137812,EU137814,EU137815,EU137817,EU137819,EU137822,EU137823,EU137824,EU137826,EU137827,EU137828	Foraminifera	no	no	no	no	yes	no	0	0	0	0	0	0	0	0	0	0	0	0	0	0	0	0	0	0	0	0	0	0	0	0	0
45c2c6bf909ceccc793f78108b4f2577	FOR_0087	16243	983	980	10	gtcgctcttaccgatggacttctctgtgagtttgagggactgggtactgctataaatttatttactgctatcacctatggaaacttaaacgaacagtgtggtctaaaggaaagagaagtcgtaacaaggcatcg	99.3	99.254	Eukaryota|Harosa|Rhizaria|Retaria|Foraminifera|Globothalamea|Textulariida|Textularia|Textularia+sp.	Eukaryota|Harosa|Rhizaria|Retaria|Foraminifera|Globothalamea|Textulariida||Textulariacea|Textularia_sp	03_BF_Globothalamea	YES	To be determined	Planktonic	Benthic	Mixed	Z69610	Foraminifera	no	no	no	no	yes	no	0	0	0	0	0	0	0	0	0	0	0	0	0	0	0	0	0	0	0	0	0	0	0	0	0
259d116b828c017a2d71f42857060883	FOR_0089	16337	968	968	10	gtcgctcttaccgatggacttctctgtgagtttgagggactgggaacgcagtaaatttattttctgcacacctatggaaacttaaacgaacagtgtggtctaaaggaaagagaagtcgtaacaaggcatcg	97.7	97.71	Eukaryota|Harosa|Rhizaria|Retaria|Foraminifera|Globothalamea|Rotaliida|R_clade_3|Chilostomella|Chilostomella+ovoidea	Eukaryota|Harosa|Rhizaria|Retaria|Foraminifera|Globothalamea|Rotaliida|Clade3|Chilostomellidae|Chilostomella_ovoidea	03_BF_Globothalamea	YES	To be determined	Benthic	Planktonic	Mixed	AY210772,AY359158,AY359159	Foraminifera	no	no	no	no	yes	no	0	0	0	0	0	0	0	0	0	0	0	0	0	0	0	0	0	0	0	0	0	0	0	0	0
318e3c92a55c236ded190f27679c3049	FOR_0091	16451	959	954	32	gtcgctcttaccgatggacttctctgtgagtttgagggactggatatttgtcgcttctgtggcataccatctatggaaacttaaacgaacagtgtggtctaaaggaaagagaagtcgtaacaaggcatcg	93.8	93.846	Eukaryota|Harosa|Rhizaria|Retaria|Foraminifera|Globothalamea|Textulariida|Trochammina|Trochammina+sp.	Eukaryota|Harosa|Rhizaria|Retaria|Foraminifera|Globothalamea|Textulariida||Trochamminidae|Trochammina_sp	03_BF_Globothalamea	YES	To be determined	Benthic	Benthic	Benthic	X86095	Foraminifera	no	no	no	no	yes	no	0	0	0	0	0	0	0	1	0	0	0	0	0	0	0	0	6	0	0	12	0	0	0	0	176
26b5a04a12b50918e02927729d08be2d	FOR_0093	20022	875	625	60	gtcgctcttaccgatggacttctctgtgagtttgagggactgggttttgctttgcatagcctatggaaacttaaacgaacagtgtggtctaaaggaaagagaagtcgtaacaaggcatcg	95	95	Eukaryota|Harosa|Rhizaria|Retaria|Foraminifera|Globothalamea|Rotaliida|R_clade_2|Rosalina|Rosalina+orbicularis	Eukaryota|Harosa|Rhizaria|Retaria|Foraminifera|Globothalamea|Rotaliida||Rosalidae|Rosalina_orbicularis	03_BF_Globothalamea	YES	To be determined	Planktonic	Planktonic	Planktonic	AY359173	Foraminifera	no	no	no	no	yes	no	0	0	0	0	0	0	0	0	0	0	0	0	0	0	0	0	0	0	0	0	0	0	0	0	0
723b7ba3181c3da3cdab1858191000af	FOR_0094	17361	865	852	9	gtcgctcttaccgatggacttctctgtgagtttgagggactgggtactgtaaaatttattttactatcacctatggaaacttaaacgaacagtgtggtctaaaggaaagagaagtcgtaacaaggcatcg	97	98.485	Eukaryota|Harosa|Rhizaria|Retaria|Foraminifera|Globothalamea|Textulariida|Siphoniferoides|Siphoniferoides+sp.	Eukaryota|Harosa|Rhizaria|Retaria|Foraminifera|Globothalamea|Textulariida||Textulariacea|Siphoniferoides_sp	03_BF_Globothalamea	YES	To be determined	Benthic	Benthic	Benthic	AJ504690	Foraminifera	no	no	no	no	yes	no	0	0	0	0	0	0	0	0	0	0	0	0	0	0	0	0	0	0	0	0	0	0	0	0	0
70b7ead862c1e668861c73e148513809	FOR_0095	17350	860	853	10	gtcgctcttaccgatggacttctctgtgagtttgagggactggtatatgattcgtgcagtgcttgcgctcacaatcgacactatagaaacttaaacgaacagtggggtctaaaggaaagagaagtcgtaacaaggcatca	91.4	92.857	Eukaryota|Harosa|Rhizaria|Retaria|Foraminifera|Globothalamea|Rotaliida|R_clade_1|Cassidulina|Cassidulina+laevigata	Eukaryota|Harosa|Rhizaria|Retaria|Foraminifera|Globothalamea|Rotaliida|Serioidea|Cassidulinidae|Cassidulina_laevigata	03_BF_Globothalamea	YES	To be determined	Planktonic	Benthic	Mixed	DQ452690,FJ705915	Foraminifera	no	no	no	no	yes	no	0	0	0	0	0	0	0	0	0	0	0	0	0	0	0	0	8	0	0	0	0	0	0	0	19
ffa3a181dc988c70124568aec6332bb6	FOR_0099	18889	781	711	10	gtcgctcttaccgatggacttctctgtgagtttcaaggactggggttttagcatttcattatgctgtgttactctatggaaattgaaacgaacagtgtggtctaaaggaaagagaagtcgtaacaaggcatcg	87.2	92.481	Eukaryota|Harosa|Rhizaria|Retaria|Foraminifera|Globothalamea|Rotaliida|R_clade_2|Planorbulinella|Planorbulinella+sp.	Eukaryota|Harosa|Rhizaria|Retaria|Foraminifera|Globothalamea|Rotaliida|Planorbulinoidea|Planorbulinidae|Planorbulinella_sp	03_BF_Globothalamea	YES	To be determined	Benthic	Benthic	Benthic	AY934740,DQ452687	Foraminifera	no	no	no	no	yes	no	0	0	0	0	0	0	0	0	0	0	0	0	0	0	0	0	0	0	0	0	0	0	0	0	0
8aa48b48e7e6bb8129f4b06f2e1be480	FOR_0101	18722	772	725	76	gtcgctcttaccgatggacttctctgtgagtttgagggactgtctttggctgttatacgtctcggcgtatactaccatcttaggaaacttaaacgaacagtgtggtctaaaggaaagagaagtcgtaacaaggcatca	99.3	100	Eukaryota|Harosa|Rhizaria|Retaria|Foraminifera|Globothalamea|Rotaliida|R_clade_1|Bolivina|Bolivina+variabilis	Eukaryota|Harosa|Rhizaria|Retaria|Foraminifera|Globothalamea|Rotaliida|Bolivinitidae|Bolivinitidae|Bolivina_variabilis	03_BF_Globothalamea	YES	To be determined	Planktonic	Benthic	Mixed	AY359138,AY359139,AY359140	Foraminifera	no	no	no	no	yes	no	0	0	0	0	0	0	0	0	0	0	0	0	0	0	0	0	0	0	0	0	0	0	0	0	0
d6ca4f77f9cfbb10c2bca45583f153b1	FOR_0102	18331	762	756	10	gtcgctcttaccgatggatttctctgtgagtttgagggactggcgccatcacaccacggtggagctatggaaacttaaacgaacagtgtgatctaaaggaaagagaagtcgtaacaaggcatcg	88.7	90.083	Eukaryota|Harosa|Rhizaria|Retaria|Foraminifera|Globothalamea|Rotaliida|Globigerinacea|Candeina|Candeina+nitida	Eukaryota|Harosa|Rhizaria|Retaria|Foraminifera|Globothalamea|Rotaliida|Rotalioidea|Elphidiidae|Elphidium_asklundi	03_BF_Globothalamea	YES	To be determined	Benthic	Benthic	Benthic	AB263436,AB468835,AB468836,AB468837	Foraminifera	no	no	no	no	yes	no	0	0	0	0	0	0	0	0	0	0	0	0	0	0	0	0	0	0	0	0	0	0	0	0	0
7e2fa2c5915be8e9530f3def88034404	FOR_0106	19487	668	664	38	gtcgctcttaccgatggacttctctgtgagtttgagggactgcatgcgtattcacatgcacacgcggaaacttaaacgaacagtgtggtctaaaggaaagagaagtcgtaacaaggcatcg	90.4	90.551	Eukaryota|Harosa|Rhizaria|Retaria|Foraminifera|Globothalamea|Rotaliida|R_clade_3|Chilostomella|Chilostomella+ovoidea	Eukaryota|Harosa|Rhizaria|Retaria|Foraminifera|Globothalamea|Rotaliida|Calcarinoidea|Calcarinidae|Baculogypsina_sphaerulata	03_BF_Globothalamea	YES	To be determined	Planktonic	Planktonic	Planktonic	AY210771,AY359148,AY359150,AY359154,AY359145	Foraminifera	no	no	no	no	yes	no	0	0	0	0	0	0	0	0	0	0	0	0	0	0	0	0	0	0	0	0	0	0	0	0	0
dd1452f5ef2f7ff55f5f93994681b6b0	FOR_0107	20591	654	592	9	gtcgctcttaccgatggacttctctgtgagtttcaaggactggggttttagcatttatttgctgtgttactctatggaaattgaaacgaacagtgtggtctaaaggaaagagaagtcgtaacaaggcatcg	93.9	93.893	Eukaryota|Harosa|Rhizaria|Retaria|Foraminifera|Globothalamea|Rotaliida|R_clade_2|Planorbulinella|Planorbulinella+sp.	Eukaryota|Harosa|Rhizaria|Retaria|Foraminifera|Globothalamea|Rotaliida|Planorbulinoidea|Planorbulinidae|Planorbulinella_sp	03_BF_Globothalamea	YES	To be determined	Benthic	Planktonic	Mixed	AY934740,DQ452687	Foraminifera	no	no	no	no	yes	no	0	0	0	0	0	0	0	0	0	0	0	0	0	0	0	0	0	0	0	0	0	0	0	0	0
ba491d097585461631626f62de02d290	FOR_0110	19741	645	645	9	gtcgctcttaccgatggacttctctgtgagtttgagggactgggaacgcagcgtaatttattttgcactgcacacctatggaaacttaaacgaacagtgtggtctaaaggaaagagaagtcgtaacaaggcatcg	100	100	Eukaryota|Harosa|Rhizaria|Retaria|Foraminifera|Globothalamea|Rotaliida|R_clade_3|Stainforthia|Stainforthia+sp.	Eukaryota|Harosa|Rhizaria|Retaria|Foraminifera|Globothalamea|Rotaliida|Clade3|Stainforthiidae|Stainforthia_sp	03_BF_Globothalamea	YES	To be determined	Planktonic	Planktonic	Planktonic	AY934743	Foraminifera	no	no	photo_klep	no	yes	no	0	0	0	0	0	0	0	0	0	0	0	0	0	0	0	0	32	0	0	0	0	0	0	0	11
0663edaa20cd7f3129092ec94993fa96	FOR_0112	20082	624	621	24	gtcgctcttaccgatggacttctctgtgagtttgagggactgggaacgctcttaggtttttaaccttttagcacacctatggaaacttaaacgaacagtgtggtctaaaggaaagagaagtcgtaacaaggcatcg	92.6	93.333	Eukaryota|Harosa|Rhizaria|Retaria|Foraminifera|Globothalamea|Rotaliida|R_clade_1	Eukaryota|Harosa|Rhizaria|Retaria|Foraminifera|Globothalamea|Rotaliida|Serioidea|Uvigerinidae|Trifarina_earlandi	03_BF_Globothalamea	YES	To be determined	Planktonic	Planktonic	Planktonic	AY914565,AY914566,DQ408640	Foraminifera	no	no	no	no	yes	no	0	0	0	0	0	0	0	0	0	0	0	0	0	0	0	0	7	0	0	0	0	0	0	0	0
8cd142f6cfccfb79946d3331246d5341	FOR_0115	20376	605	605	15	gtcgctcttaccgatagacttctctgtgagtttgagggactggactatcaaatgtctatggaaactcaaacgaacagtgtggtccaaaggaaagagaagtcgtaacaaggcgtct	91.3	92.105	Eukaryota|Harosa|Rhizaria|Retaria|Foraminifera|Globothalamea|Rotaliida|R_clade_2|Haynesina	Eukaryota|Harosa|Rhizaria|Retaria|Foraminifera|Globothalamea|Rotaliida|Rotalioidea|Haynesinidae|Haynesina_depressa	03_BF_Globothalamea	YES	To be determined	Planktonic	Benthic	Mixed	AY359168,AY359169,AY359170,AF190720,AF190721,AF190722,AF190723,AF190724,Z69615	Foraminifera	no	no	photo_klep	no	yes	no	0	0	0	0	0	1	0	0	0	0	0	0	0	0	0	0	0	0	0	0	0	0	0	0	39
dc25a990b658fda062367579cabbbe55	FOR_0117	23884	595	426	37	gtcgctcttaccgatggacttctctgtgagtttgagggactgggtactgctgataattttattatcgctatcacctatggaaacttaaacgaacagtgtggtctaaaggaaagagaagtcgtaacaaggcatcg	94	95.556	Eukaryota|Harosa|Rhizaria|Retaria|Foraminifera|Globothalamea|Textulariida	Eukaryota|Harosa|Rhizaria|Retaria|Foraminifera|Globothalamea|Textulariida||Textulariacea|Textularia_sp	03_BF_Globothalamea	YES	To be determined	Planktonic	Planktonic	Planktonic	AJ504690,Z69610	Foraminifera	no	no	no	no	yes	no	0	0	0	0	0	0	0	0	0	0	0	0	0	0	0	0	0	0	0	0	0	0	0	0	0
217daab477816d0c7b0dfef20432e47e	FOR_0119	21316	583	548	11	gtcgctcttaccgatggacttctctgtgagtttgagggactgggtattgtatccttgcgatactaccacctatggaaacttaaacgaacagtgtggtctaaaggaaagagaagtcgtaacaaggcatcg	93.8	93.798	Eukaryota|Harosa|Rhizaria|Retaria|Foraminifera|Globothalamea|Textulariida|Trochammina|Trochammina+sp.	Eukaryota|Harosa|Rhizaria|Retaria|Foraminifera|Globothalamea|Textulariida||Trochamminidae|Trochammina_sp	03_BF_Globothalamea	YES	To be determined	Benthic	Benthic	Benthic	X86095	Foraminifera	no	no	no	no	yes	no	0	0	0	0	0	0	0	0	0	0	0	0	0	0	0	1	0	0	0	0	0	0	0	0	0
d49aaaa810f5a4ed5de203fd122aa205	FOR_0121	21707	566	530	15	gtcgctcttaccgatggacttcgctgtgagtttgagggactggccgcatttcgcggctatagaaactcaaacgaacagtgtggtctaaaggaaagagaagtcgtaacaaggcatcg	92.2	99.115	Eukaryota|Harosa|Rhizaria|Retaria|Foraminifera|Monothalamids|Soil_group_4|Soil_group_4_X|Soil_group_4_X+sp.	Eukaryota|Harosa|Rhizaria|Retaria|Foraminifera|Globothalamea|Rotaliida|Rotalioidea|Elphidiidae|Elphidium_frigidum	03_BF_Globothalamea	YES	To be determined	Benthic	Planktonic	Mixed	AF381179,AF381180	Foraminifera	no	no	no	no	yes	no	0	0	0	0	0	0	0	0	0	3	0	0	0	0	0	3	0	0	0	0	0	0	0	0	0
431df0b7d91c68d2ab568e57c73ec406	FOR_0125	21822	529	524	39	gtcgctcttaccgatggacttctctgtgagtttgagggactgggaacgcatataattcattatatgcacacctatggaaacttaaacgaacagtgtggtctaaaggaaagagaagtcgtaacaaggcatcg	100	100	Eukaryota|Harosa|Rhizaria|Retaria|Foraminifera|Globothalamea|Rotaliida|R_clade_2|Heterostegina|Heterostegina+depressa	Eukaryota|Harosa|Rhizaria|Retaria|Foraminifera|Globothalamea|Rotaliida|Nummulitoidea|Nummulitidae|Heterostegina_depressa	03_BF_Globothalamea	YES	To be determined	Planktonic	Planktonic	Planktonic	AJ488891,AJ488893,AJ879131,AJ879138	Foraminifera	no	no	photo	no	yes	no	0	0	0	0	0	0	0	0	0	0	0	0	0	0	0	0	0	0	0	0	0	0	0	0	0
b689ff28561b2f7f276cdd910ecdd902	FOR_0128	23525	441	441	7	gtcgctcttaccgatggacttctctgtgagtttgagggactggaatttcattcattttaatgagtgatacctctatggaaacttaaacgaacagtgtggtctaaaggaaagagaagtcgtaacaaggcatcg	92.4	92.424	Eukaryota|Harosa|Rhizaria|Retaria|Foraminifera|Globothalamea|Textulariida|Reophax|Reophax+sp.	Eukaryota|Harosa|Rhizaria|Retaria|Foraminifera|Globothalamea|Textulariida||Reophacidae|Reophax_sp	03_BF_Globothalamea	YES	To be determined	Benthic	Planktonic	Mixed	AJ514850,FR821695	Foraminifera	no	no	photo_klep	no	yes	no	0	0	0	0	0	0	0	0	0	0	0	0	0	0	0	0	0	0	0	0	0	0	0	0	0
78d7a3268d4f56b28c3b8de6f764e78c	FOR_0129	23657	435	435	22	gtcgctcttaccgatggacttctctgtgagtttgagggactggtatatgatcgcaattgtgttcgcacctttgcatcgacactatagaaacttaaacgaacagtggggtctaaaggaaagagaagtcgtaacaaggcatca	92.2	92.199	Eukaryota|Harosa|Rhizaria|Retaria|Foraminifera|Globothalamea|Rotaliida|R_clade_1|Globocassidulina|Globocassidulina+sp.	Eukaryota|Harosa|Rhizaria|Retaria|Foraminifera|Globothalamea|Rotaliida|Serioidea|Cassidulinidae|Globocassidulina_sp	03_BF_Globothalamea	YES	To be determined	Benthic	Benthic	Benthic	AJ504686,AJ514840	Foraminifera	no	no	no	no	yes	no	0	0	0	0	0	0	0	0	0	0	0	0	0	0	0	0	0	0	0	0	0	0	0	0	0
5888f0ec04bc89052b1e7c426f07c367	FOR_0130	24486	429	405	20	gtcgctcttaccgatggacttctctgtgagtttgagggactgggtactgctatgaattttattcatttgctatcacctatggaaacttaaacgaacagtgtggtctaaaggaaagagaagtcgtaacaaggcatcg	94.1	95.588	Eukaryota|Harosa|Rhizaria|Retaria|Foraminifera|Globothalamea|Textulariida	Eukaryota|Harosa|Rhizaria|Retaria|Foraminifera|Globothalamea|Textulariida||Textulariacea|Textularia_sp	03_BF_Globothalamea	YES	To be determined	Planktonic	Planktonic	Planktonic	AJ504690,Z69610	Foraminifera	no	no	no	no	yes	no	0	0	0	0	0	0	0	0	0	0	0	0	0	0	0	0	0	0	0	0	0	0	0	0	0
e9104ecb6129ec06151f252cef60dac4	FOR_0131	26346	413	347	10	gtcgctcttaccgatggacttctctgtgagtttgagggactgggaacgctcttaggtttttattaaccttttagcacacctatggaaacttaaacgaacagtgtggtctaaaggaaagagaagtcgtaacaaggcatcg	92.1	92.754	Eukaryota|Harosa|Rhizaria|Retaria|Foraminifera|Monothalamids|Monothalamids_X|Monothalamids_X+sp.	Eukaryota|Harosa|Rhizaria|Retaria|Foraminifera|Globothalamea|Rotaliida|Serioidea|Uvigerinidae|Trifarina_earlandi	03_BF_Globothalamea	YES	To be determined	Planktonic	Planktonic	Planktonic	JN003680	Foraminifera	no	no	no	no	yes	no	0	0	0	0	0	0	0	0	0	0	0	0	0	0	0	0	23	0	0	0	0	0	0	0	0
ec8f3f18bec10a956c9189c0632e6462	FOR_0137	28961	385	284	45	gtcgctcttaccgatggacttctctgtgagtttaagggactcaaaggtgcgtgtgcgtgcttgcgcgtgtgtgcccttacggaaacttaaccgaacagtgtggtctaaaggaaagagaagtcgtaacaaggcatcg	90.1	90.071	Eukaryota|Harosa|Rhizaria|Retaria|Foraminifera|Globothalamea|Rotaliida|Rotaliida_X|Rotaliida_X+sp.	Eukaryota|Harosa|Rhizaria|Retaria|Foraminifera|Globothalamea|Rotaliida||Rotaliida_X|Rotaliida_XX_sp	03_BF_Globothalamea	YES	To be determined	Planktonic	Planktonic	Planktonic	JN003670	Foraminifera	no	no	no	no	yes	no	0	0	0	0	0	0	0	0	0	0	0	0	0	0	0	0	0	0	0	0	0	0	0	0	0
dd5c2d33410acee64378bb63feaa77b0	FOR_0138	27276	384	322	13	gtcgctcttaccgatggattatattatgagtaggcaggaccgtcttaggaaatgcccgcgaataatgtgatctaaaggaaagagaagtcgtaacaaggcatcg	100	100	Eukaryota|Harosa|Rhizaria|Retaria|Foraminifera|Globothalamea|Rotaliida|R_clade_2|Elphidium	Eukaryota|Harosa|Rhizaria|Retaria|Foraminifera|Globothalamea|Rotaliida|Rotalioidea|Elphidiidae|Elphidium_excavatum	03_BF_Globothalamea	YES	To be determined	Benthic	Benthic	Benthic	GQ853566,GQ853560,GQ853561	Foraminifera	no	no	photo_klep	no	yes	no	0	0	0	0	0	0	0	0	0	0	0	0	0	0	0	1	0	0	0	0	0	0	0	0	1
b0339b955285401f9599d6aa12dc34a4	FOR_0139	31117	381	243	12	gtcgctcttaccgatggacttctctgtgagtttgagggactgggaacgcagattttttttatctgcacacctatggaaacttaaacgaacagtgtggtctaaaggaaagagaagtcgtaacaaggcatcg	98.5	98.462	Eukaryota|Harosa|Rhizaria|Retaria|Foraminifera|Globothalamea|Rotaliida|R_clade_3|Epistominella|Epistominella+arctica	Eukaryota|Harosa|Rhizaria|Retaria|Foraminifera|Globothalamea|Rotaliida|Clade3|Epistominellidae|Epistominella_arctica	03_BF_Globothalamea	YES	To be determined	Benthic	Benthic	Benthic	FJ185793,FJ185794,FJ185795,FJ185796	Foraminifera	no	no	no	no	yes	no	0	0	0	0	0	0	0	0	0	0	0	0	0	0	0	0	0	0	0	0	0	0	0	0	0
5884742fa8429c0e5644750393d2336f	FOR_0145	26239	349	349	29	gtcgctcttaccgatggacttctctgtgagtttgagggactgggaacgcatgaaatttatttcttgcacacctatggaaacttaaacgaacagtgtggtctaaaggaaagagaagtcgtaacaaggcatcg	97.7	97.727	Eukaryota|Harosa|Rhizaria|Retaria|Foraminifera|Globothalamea|Rotaliida|R_clade_3	Eukaryota|Harosa|Rhizaria|Retaria|Foraminifera|Globothalamea|Rotaliida|Clade3|Melonidae|Melonis_barleeanum	03_BF_Globothalamea	YES	To be determined	Benthic	Planktonic	Mixed	AY934742,DQ195548,DQ195561,DQ195562,DQ195573,DQ195574,DQ195577,DQ195578,DQ195579,DQ195580,DQ195581,DQ195585,DQ195586,DQ195587,DQ408650,DQ195550,DQ408651,DQ195546,AM491319,AM491320,AY934741,DQ195549,DQ195558,DQ195559,FJ705899	Foraminifera	no	no	no	no	yes	no	0	0	0	0	0	0	0	0	0	0	0	0	0	0	0	0	0	0	0	0	0	0	0	0	0
1c12a65b4148a8b0c47c400abda60985	FOR_0148	30006	333	262	26	gtcgctcttaccgatggacttctctgtgagtttgagggactgggtactgctatgaatttattcactgctatcacctatggaaacttaaacgaacagtgtggtctaaaggaaagagaagtcgtaacaaggcatcg	97.8	97.761	Eukaryota|Harosa|Rhizaria|Retaria|Foraminifera|Globothalamea|Textulariida|Textularia|Textularia+sp.	Eukaryota|Harosa|Rhizaria|Retaria|Foraminifera|Globothalamea|Textulariida||Textulariacea|Textularia_sp	03_BF_Globothalamea	YES	To be determined	Benthic	Benthic	Benthic	Z69610	Foraminifera	no	no	no	no	yes	no	0	0	0	0	0	0	0	0	0	0	0	0	0	0	0	0	0	0	0	0	0	0	0	0	0
0da56f9651ce51f07ec30aeff12fcec1	FOR_0154	30405	307	255	43	gtcgctcttaccgatggacttctctgtgagtttgagggactcaaacgtgcatgcgtgtgcattcgtgtatgcgtgtgtgcgccacggaaacttaaccgaacagtgtggtctaaaggaaagagaagtcgtaacaaggcatcg	98.6	98.582	Eukaryota|Harosa|Rhizaria|Retaria|Foraminifera|Globothalamea|Rotaliida|Rotaliida_X|Rotaliida_X+sp.	Eukaryota|Harosa|Rhizaria|Retaria|Foraminifera|Globothalamea|Rotaliida||Rotaliida_X|Rotaliida_XX_sp	03_BF_Globothalamea	YES	To be determined	Planktonic	Planktonic	Planktonic	JN003670	Foraminifera	no	no	no	no	yes	no	0	0	0	0	0	0	0	0	0	0	0	0	0	0	0	0	0	0	0	0	0	0	0	0	0
90eed3a02a2dcce2124d46b4df67ad7e	FOR_0159	30372	277	256	61	gtcgctcttaccgatggacttctctgtgagtttgagggactcaacgtgcatgcgtgtatgcgtgtgtgcgccacggaaacttaaccgaacagtgtggtctaaaggaaagagaagtcgtaacaaggcatcg	92.1	92.143	Eukaryota|Harosa|Rhizaria|Retaria|Foraminifera|Globothalamea|Rotaliida|Rotaliida_X|Rotaliida_X+sp.	Eukaryota|Harosa|Rhizaria|Retaria|Foraminifera|Globothalamea|Rotaliida||Rotaliida_X|Rotaliida_XX_sp	03_BF_Globothalamea	YES	To be determined	Planktonic	Planktonic	Planktonic	JN003670	Foraminifera	no	no	no	no	yes	no	0	0	0	0	0	0	0	0	0	0	0	0	0	0	0	0	0	0	0	0	0	0	0	0	0
403b0a0ed782ea215a61aa305e2f481a	FOR_0160	29305	276	276	9	gtcgctcttaccgatggacttctctgtgagtttgagggactgggtcaatctgaacttgtttcatgatcagacctacggaaacttaaacgaacagtgtggtctaaaggaaagagaagtcgtaacaaggcatcg	97	99.225	Eukaryota|Harosa|Rhizaria|Retaria|Foraminifera|Globothalamea|Rotaliida|R_clade_2|Rosalina|Rosalina+sp.	Eukaryota|Harosa|Rhizaria|Retaria|Foraminifera|Globothalamea|Rotaliida|Discorboidea|Rosalinidae|Rosalina_sp	03_BF_Globothalamea	YES	To be determined	Planktonic	Benthic	Mixed	FR839734,FR839735	Foraminifera	no	no	no	no	yes	no	0	0	0	0	0	0	0	0	0	0	0	0	0	0	0	0	0	0	0	0	0	0	0	0	0
4d1e5a71460d750994b0f13f75befb2a	FOR_0163	30509	263	253	54	gtcgctcttaccgatggacttctctgtgagtttgagggactcaacgtgcgcgtgtattcgtatgcgtgtgcgccacggaaacttaaccgaacagtgtggtctaaaggaaagagaagtcgtaacaaggcatcg	91.4	94.286	Eukaryota|Harosa|Rhizaria|Retaria|Foraminifera|Globothalamea|Rotaliida|Rotaliida_X|Rotaliida_X+sp.	Eukaryota|Harosa|Rhizaria|Retaria|Foraminifera|Globothalamea|Rotaliida||Rotaliida_X|Rotaliida_XX_sp	03_BF_Globothalamea	YES	To be determined	Planktonic	Planktonic	Planktonic	JN003670	Foraminifera	no	no	no	no	yes	no	0	0	0	0	0	0	0	0	0	0	0	0	0	0	0	0	0	0	0	0	0	0	0	0	0
a0f334a1adcc355f2b8716b0c0987511	FOR_0167	30434	255	255	9	gtcgctcttaccgatggacttctctgtgagtttgagggactggtatatgattcggggcttgctccaatcgacactatagaaacttaaacgaacagtggggtctaaaggaaagagaagtcgtaacaaggcatca	97	96.992	Eukaryota|Harosa|Rhizaria|Retaria|Foraminifera|Globothalamea|Rotaliida|R_clade_1|Cassidulina|Cassidulina+laevigata	Eukaryota|Harosa|Rhizaria|Retaria|Foraminifera|Globothalamea|Rotaliida|Serioidea|Cassidulinidae|Cassidulina_laevigata	03_BF_Globothalamea	YES	To be determined	Planktonic	Planktonic	Planktonic	DQ452690,FJ705915	Foraminifera	no	no	no	no	yes	no	0	0	0	0	0	0	0	0	0	0	0	0	0	0	0	0	2	0	0	0	0	0	0	0	0
dadc154f17db1174f0c13e979f8fddfe	FOR_0172	31424	238	238	9	gtcgctcttaccgatggacttctctgtgagtttgagggactgtgcatctctatcgatctatggaaacttaaacgaacagtgtggtctaaaggaaagagaagtcgtaacaaggcatcg	94	94.017	Eukaryota|Harosa|Rhizaria|Retaria|Foraminifera|Globothalamea|Rotaliida|R_clade_2|Rosalina|Rosalina+orbicularis	Eukaryota|Harosa|Rhizaria|Retaria|Foraminifera|Globothalamea|Rotaliida||Rosalidae|Rosalina_orbicularis	03_BF_Globothalamea	YES	To be determined	Planktonic	Planktonic	Planktonic	AY359173	Foraminifera	no	no	no	no	yes	no	0	0	0	0	0	0	0	0	0	0	0	0	0	0	0	0	0	0	0	0	0	0	0	0	0
da2c6ecd7d65ed4d6b80a722e6099313	FOR_0177	35146	230	187	24	gtcgctcttaccgatggacttctctgtgagtttgagggactgggaacgcacagtttttactgctgcacacctatggaaacttaaacgaacagtgtggtctaaaggaaagagaagtcgtaacaaggcatcg	95.4	96.154	Eukaryota|Harosa|Rhizaria|Retaria|Foraminifera|Globothalamea|Rotaliida|R_clade_3	Eukaryota|Harosa|Rhizaria|Retaria|Foraminifera|Globothalamea|Rotaliida|Clade3|Epistominellidae|Epistominella_sp	03_BF_Globothalamea	YES	To be determined	Planktonic	Planktonic	Planktonic	AY934742,DQ195548,DQ195561,DQ195562,DQ195573,DQ195574,DQ195577,DQ195578,DQ195579,DQ195580,DQ195581,DQ195585,DQ195586,DQ195587,DQ408650,DQ195550,DQ408651,DQ195546,AM491319,AM491320,AY934741,DQ195549,DQ195558,DQ195559,FJ705899,FJ185793,FJ185794,FJ185795,FJ185796	Foraminifera	no	no	no	no	yes	no	0	0	0	0	0	0	0	0	0	0	0	0	0	0	0	0	0	0	0	0	0	0	0	0	0
58fd878eb494a0a75f7118da5c338878	FOR_0178	32318	229	224	29	gtcgctcttaccgatggacttctctgtgagtttgagggactgggaacgcagctcgagaaatttatttcttctgcacacctatggaaacttaaacgaacagtgtggtctaaaggaaagagaagtcgtaacaaggcatcg	93.5	93.478	Eukaryota|Harosa|Rhizaria|Retaria|Foraminifera|Globothalamea|Rotaliida|R_clade_3|Melonis|Melonis+barleeanum	Eukaryota|Harosa|Rhizaria|Retaria|Foraminifera|Globothalamea|Rotaliida|Clade3|Melonidae|Melonis_barleeanum	03_BF_Globothalamea	YES	To be determined	Planktonic	Planktonic	Planktonic	AY465852	Foraminifera	no	no	no	no	yes	no	0	0	0	0	0	0	0	0	0	0	0	0	0	0	0	0	0	0	0	0	0	0	0	0	0
6a1330308ed3d703abec1f17cd1a9e43	FOR_0179	32325	224	224	10	gtcgctcttaccgatggacttctctgtgagtttgagggactgggtcaatctgagcttgtctcatgatcagacctacggaaacttaaacgaacagtgtggtctaaaggaaagagaagtcgtaacaaggcatcg	97	99.225	Eukaryota|Harosa|Rhizaria|Retaria|Foraminifera|Globothalamea|Rotaliida|R_clade_2|Rosalina|Rosalina+sp.	Eukaryota|Harosa|Rhizaria|Retaria|Foraminifera|Globothalamea|Rotaliida|Discorboidea|Rosalinidae|Rosalina_sp	03_BF_Globothalamea	YES	To be determined	Planktonic	Benthic	Mixed	FR839736,FR839737	Foraminifera	no	no	no	no	yes	no	0	0	0	0	0	0	0	0	0	0	0	0	0	0	0	0	0	0	0	0	0	0	0	0	0
0ab52c42feaf37a02c5071868e27307f	FOR_0196	42516	174	125	15	gtcgctcttaccgatggacttctctgtgagtttgagggaccacataataaggaaacttaaacgaacagtgtggtctaaaggaaagagaagtcgtaacaaggcatcg	91.5	90.991	Eukaryota|Harosa|Rhizaria|Retaria|Foraminifera|Globothalamea|Rotaliida|R_clade_2	Eukaryota|Harosa|Rhizaria|Retaria|Foraminifera|Globothalamea|Rotaliida|Calcarinoidea|Calcarinidae|Calcarina_hispida	03_BF_Globothalamea	YES	To be determined	Planktonic	Planktonic	Planktonic	HM213840,HM213841,FM877703,FM877705	Foraminifera	no	no	no	no	yes	no	0	0	0	0	0	0	0	0	0	0	0	0	0	0	0	0	0	0	0	0	0	0	0	0	0
297b12d0fcf31a701c3bf76a6a16eea0	FOR_0200	37513	168	162	15	gtcgctcttaccgatggacttctctgtgagtttgagggactgctcgcggctgatatgtatttcgatacacatcccgccttaggaaacttaaacgaacagtgtggtctaaaggaaagagaagtcgtaacaaggcatca	100	100	Eukaryota|Harosa|Rhizaria|Retaria|Foraminifera|Globothalamea|Rotaliida|R_clade_1|Bolivina|Bolivina+sp.	Eukaryota|Harosa|Rhizaria|Retaria|Foraminifera|Globothalamea|Rotaliida|Bolivinitidae|Bolivinitidae|Bolivina_sp	03_BF_Globothalamea	YES	To be determined	Planktonic	Benthic	Mixed	AY934735	Foraminifera	no	no	no	no	yes	no	0	0	0	0	0	0	0	0	0	0	0	0	0	0	0	0	0	0	6	0	0	0	0	0	0
0acc4af51a521541062bfb7c2858419c	FOR_0204	37820	163	159	13	gtcgctcttaccgatggacttctctgtgagtttgagggactgggaacgcaggtttttaacttgcacacctatggaaacttaaacgaacagtgtggtctaaaggaaagagaagtcgtaacaaggcatcg	97.7	97.656	Eukaryota|Harosa|Rhizaria|Retaria|Foraminifera|Globothalamea|Rotaliida|R_clade_3|Epistominella|Epistominella+sp.	Eukaryota|Harosa|Rhizaria|Retaria|Foraminifera|Globothalamea|Rotaliida|Clade3|Epistominellidae|Epistominella_sp	03_BF_Globothalamea	YES	To be determined	Planktonic	Benthic	Mixed	FJ185808,FJ185810,FJ185811	Foraminifera	no	no	no	no	yes	no	0	0	0	0	0	0	0	0	0	0	0	0	0	0	0	0	0	0	0	0	0	0	0	0	0
d18081b4eed1c69e4b76ebc399d3b888	FOR_0212	38452	154	154	11	gtcgctcttaccgatggacttctctgtgagtttgagggactggcgatttcttacatcgctatggaaacttaaacgaacagtgtggtctaaaggaaagagaagtcgtaacaaggcatcg	94.1	94.068	Eukaryota|Harosa|Rhizaria|Retaria|Foraminifera|Globothalamea|Rotaliida|R_clade_2|Rosalina|Rosalina+orbicularis	Eukaryota|Harosa|Rhizaria|Retaria|Foraminifera|Globothalamea|Rotaliida||Rosalidae|Rosalina_orbicularis	03_BF_Globothalamea	YES	To be determined	Benthic	Benthic	Benthic	AY359173	Foraminifera	no	no	no	no	yes	no	0	0	0	0	0	0	0	0	0	0	0	0	0	0	0	0	0	0	0	0	0	0	0	0	0
acfc39aeb48291cf6d4d2ef02ca0d644	FOR_0213	38815	151	151	12	gtcgctcttaccgatggacttctctgtgagtttgagggacatatagaaacttaaacgaacagtgtggtctaaaggaaagagaagtcgtaacaaggcatcg	96	96	Eukaryota|Harosa|Rhizaria|Retaria|Foraminifera|Globothalamea|Rotaliida|R_clade_2|Schlumbergerella|Schlumbergerella+floresiana	Eukaryota|Harosa|Rhizaria|Retaria|Foraminifera|Globothalamea|Rotaliida|Calcarinoidea|Calcarinidae|Schlumbergerella_floresiana	03_BF_Globothalamea	YES	To be determined	Planktonic	Planktonic	Planktonic	FM877703,FM877705	Foraminifera	no	no	no	no	yes	no	0	0	0	0	0	0	0	0	0	0	0	0	0	0	0	0	0	0	0	0	0	0	0	0	0
cc9a7e814673f6a3d35ac4e348ccefeb	FOR_0217	40290	148	140	9	gtcgctcttaccgatggacttctctgtgagtttcaaggactggggttcaggtagatttcatttaccgttactctatggaaattgaaacgaacagtgtggtctaaaggaaagagaagtcgtaacaaggcatcg	88.1	90.909	Eukaryota|Harosa|Rhizaria|Retaria|Foraminifera|Globothalamea|Rotaliida|R_clade_2|Planorbulinella|Planorbulinella+sp.	Eukaryota|Harosa|Rhizaria|Retaria|Foraminifera|Globothalamea|Rotaliida|Planorbulinoidea|Planorbulinidae|Planorbulinella_sp	03_BF_Globothalamea	YES	To be determined	Benthic	Benthic	Benthic	AY934740,DQ452687	Foraminifera	no	no	no	no	yes	no	0	0	0	0	0	0	0	0	0	0	0	0	0	0	0	0	0	0	0	0	0	0	0	0	0
2ad5e6e9db59c0e7db1864e729a6c165	FOR_0220	40664	144	137	19	gtcgctcttaccgatggacttctctgtgagtttgagggactgggtaccgtaagtgtaatttattacacttactaccacctatggaaacttaaacgaacagtgtggtctaaaggaaagagaagtcgtaacaaggcatcg	92.8	92.754	Eukaryota|Harosa|Rhizaria|Retaria|Foraminifera|Globothalamea|Textulariida|Siphoniferoides|Siphoniferoides+sp.	Eukaryota|Harosa|Rhizaria|Retaria|Foraminifera|Globothalamea|Textulariida||Textulariacea|Siphoniferoides_sp	03_BF_Globothalamea	YES	To be determined	Planktonic	Planktonic	Planktonic	AJ504690	Foraminifera	no	no	no	no	yes	no	0	0	0	0	0	0	0	0	0	0	0	0	0	0	0	0	0	0	0	0	0	0	0	0	0
7ffdd0a7d64a550c959a2c74628ff46e	FOR_0231	43652	123	119	24	gtcgctcttaccgatggacttctctgtgagtttgagggactcaacgtgcgcgtgtatgcgtgtgcgccacggaaacttaaccgaacagtgtggtctaaaggaaagagaagtcgtaacaaggcatcg	90	90	Eukaryota|Harosa|Rhizaria|Retaria|Foraminifera|Globothalamea|Rotaliida|Rotaliida_X|Rotaliida_X+sp.	Eukaryota|Harosa|Rhizaria|Retaria|Foraminifera|Globothalamea|Rotaliida||Rotaliida_X|Rotaliida_XX_sp	03_BF_Globothalamea	YES	To be determined	Planktonic	Planktonic	Planktonic	JN003670	Foraminifera	no	no	no	no	yes	no	0	0	0	1	0	0	0	0	0	0	0	0	0	0	0	0	0	0	0	0	0	0	0	0	0
0abf0e1e15fdf6a3228d148fc075e422	FOR_0239	63017	116	58	11	gtcgctcttaccgatggacttctctgtgagtttgagggaccacataaggaaacttaaacgaacagtgtggtctaaaggaaagagaagtcgtaacaaggcatcg	94.2	94.175	Eukaryota|Harosa|Rhizaria|Retaria|Foraminifera|Globothalamea|Rotaliida|R_clade_2	Eukaryota|Harosa|Rhizaria|Retaria|Foraminifera|Globothalamea|Rotaliida|Calcarinoidea|Calcarinidae|Schlumbergerella_floresiana	03_BF_Globothalamea	YES	To be determined	Planktonic	Planktonic	Planktonic	HM213840,HM213841,FM877703,FM877705	Foraminifera	no	no	no	no	yes	no	0	0	0	0	0	0	0	0	0	0	0	0	0	0	0	0	0	0	0	0	0	0	0	0	0
dd71ea154dcb46f30b34751e3d8ae4eb	FOR_0244	48911	112	95	9	gtcgctcttaccgatggacttctctgtgagtttgagggactgggtcaatctgccttgtgcagatcagacctacggaaacttaaacgaacagtgtggtctaaaggaaagagaagtcgtaacaaggcatcg	93.2	93.182	Eukaryota|Harosa|Rhizaria|Retaria|Foraminifera|Globothalamea|Rotaliida|R_clade_2|Rosalina|Rosalina+sp.	Eukaryota|Harosa|Rhizaria|Retaria|Foraminifera|Globothalamea|Rotaliida|Discorboidea|Rosalinidae|Rosalina_sp	03_BF_Globothalamea	YES	To be determined	Benthic	Benthic	Benthic	DQ195588,DQ408643	Foraminifera	no	no	no	no	yes	no	0	0	0	0	0	0	0	0	0	0	0	0	0	0	0	0	0	0	0	0	0	0	0	0	0
8b340c48907f7897ab88143e4c558cb4	FOR_0245	44974	112	112	6	gtcgctcttaccgatggatttctctgtgagtttgagggactggattggtttacttatgtgaactaacctatggaaacttaaacgaacagtgtgatctaaaggaaagagaagtcgtaacaaggtttcc	88.2	90.164	Eukaryota|Harosa|Rhizaria|Retaria|Foraminifera|Globothalamea|Rotaliida|R_clade_3|Oridorsalis|Oridorsalis+umbonatus	Eukaryota|Harosa|Rhizaria|Retaria|Foraminifera|Globothalamea|Rotaliida|Clade3|Oridorsalis|Oridorsalis_umbonatus	03_BF_Globothalamea	YES	To be determined	Benthic	Benthic	Benthic	AM491317,AM491318	Foraminifera	no	no	no	no	yes	no	0	0	0	0	0	0	0	0	0	0	0	0	0	0	0	0	0	0	0	0	0	0	0	0	0
0a1cf10e260f3322b120dd837ee343d8	FOR_0252	47717	99	99	16	gtcgctcttaccgatggacttctctgtgagtttgagggactgggaacgcaggttttttaaatctgcacacctatggaaacttaaacgaacagtgtggtctaaaggaaagagaagtcgtaacaaggcatcg	97.7	97.744	Eukaryota|Harosa|Rhizaria|Retaria|Foraminifera|Globothalamea|Rotaliida|R_clade_3|Epistominella	Eukaryota|Harosa|Rhizaria|Retaria|Foraminifera|Globothalamea|Rotaliida|Clade3|Epistominellidae|Epistominella_vitrea	03_BF_Globothalamea	YES	To be determined	Planktonic	Planktonic	Planktonic	EU672995,AY934750,DQ408647,FJ185822,FJ185823,FJ185824,FJ185825	Foraminifera	no	no	no	no	yes	no	0	0	0	0	0	0	0	0	0	0	0	0	0	0	0	0	0	0	0	0	0	0	0	0	0
02ef87e9b9336ef3c1b7e1e92578b79d	FOR_0255	48452	96	96	8	gtcgctcttaccgatggacttctctgtgagtttgagggactgggtcacttttcatagacctatggaaacttaaacgaacagtgtggtctaaaggaaagagaagtcgtaacaaggcatcg	96.6	98.319	Eukaryota|Harosa|Rhizaria|Retaria|Foraminifera|Globothalamea|Rotaliida|R_clade_2|Rosalina|Rosalina+vilardeboana	Eukaryota|Harosa|Rhizaria|Retaria|Foraminifera|Globothalamea|Rotaliida|Discorboidea|Discorbidae|Rosalina_vilardeboana	03_BF_Globothalamea	YES	To be determined	Planktonic	Benthic	Mixed	AJ504683	Foraminifera	no	no	no	no	yes	no	0	0	0	0	0	0	0	0	0	0	0	0	0	0	0	0	0	0	0	0	0	0	0	0	0
8be7ce6baf42a028e26bca2d9bd055f2	FOR_0260	49365	93	93	13	gtcgctcttaccgatggacttctctgtgagtttgagggactggatattgtgatttcggtcactaccatctatggaaacttaaacgaacagtgtggtctaaaggaaagagaagtcgtaacaaggcatcg	98.4	98.438	Eukaryota|Harosa|Rhizaria|Retaria|Foraminifera|Globothalamea|Textulariida|Trochammina|Trochammina+sp.	Eukaryota|Harosa|Rhizaria|Retaria|Foraminifera|Globothalamea|Textulariida||Trochamminidae|Trochammina_sp	03_BF_Globothalamea	YES	To be determined	Benthic	Benthic	Benthic	X86095	Foraminifera	no	no	no	no	yes	no	0	0	0	0	0	0	0	0	0	0	0	0	0	0	0	0	0	0	0	0	0	0	0	0	0
baf9174bcb88494572808f29bc6853d8	FOR_0261	52437	93	83	9	gtcgctcttaccgatggacttctctgtgagtttgagggactggatattgtaacctcggttactaccatctatggaaacttaaacgaacagtgtggtctaaaggaaagagaagtcgtaacaaggcatcg	98.4	98.438	Eukaryota|Harosa|Rhizaria|Retaria|Foraminifera|Globothalamea|Textulariida|Trochammina|Trochammina+sp.	Eukaryota|Harosa|Rhizaria|Retaria|Foraminifera|Globothalamea|Textulariida||Trochamminidae|Trochammina_sp	03_BF_Globothalamea	YES	To be determined	Benthic	Benthic	Benthic	X86095	Foraminifera	no	no	no	no	yes	no	0	0	0	0	0	0	0	0	0	0	0	0	0	0	0	0	0	0	0	0	0	0	0	0	0
4feed415a0dd334e02f222dbb36aceee	FOR_0270	50717	88	88	14	gtcgctcttaccgatgaacttctctgtgagtttgagggactgggtcactctgtgacctatggaaacttaaacgaacagtgtggtttaaaggaaagagaagtcgtaacaaggcatcg	95.7	95.726	Eukaryota|Harosa|Rhizaria|Retaria|Foraminifera|Globothalamea|Rotaliida|R_clade_2|Rosalina|Rosalina+vilardeboana	Eukaryota|Harosa|Rhizaria|Retaria|Foraminifera|Globothalamea|Rotaliida|Discorboidea|Discorbidae|Rosalina_vilardeboana	03_BF_Globothalamea	YES	To be determined	Benthic	Benthic	Benthic	AJ504683	Foraminifera	no	no	no	no	yes	no	0	0	0	0	0	0	0	0	0	0	0	0	0	0	0	0	0	0	0	0	0	0	0	0	0
c21b4175d09718ecb1f2849ef4d5220f	FOR_0273	58681	87	67	18	gtcgctcttaccgatggacttctctgtgagtttgagggactgtccgattctctcgtatatgtctcgacatatgcgtgatatcactaggaaacttaaacgaacagtgtggtctaaaggaaagagaagtcgtaacaaggcatca	97.2	97.183	Eukaryota|Harosa|Rhizaria|Retaria|Foraminifera|Globothalamea|Rotaliida|R_clade_1|Streptochilus|Streptochilus+sp. AK-2013	Eukaryota|Harosa|Rhizaria|Retaria|Foraminifera|Globothalamea|Rotaliida|Bolivinitidae|Bolivinitidae|Streptochilus_sp	03_BF_Globothalamea	YES	To be determined	Planktonic	Planktonic	Planktonic	KC525209,KC525210	Foraminifera	no	no	no	no	yes	no	0	0	0	0	0	0	0	0	0	0	0	0	0	0	0	0	0	0	0	0	0	0	0	0	0
68583ea814dd30278744e17dc10b759e	FOR_0277	59964	83	64	14	gtcgctcttaccgatggacttctctgtgagtttgagggactgggaacgcatatatttatatattgcacacctatggaaacttaaacgaacagtgtggtctaaaggaaagagaagtcgtaacaaggcatcg	100	100	Eukaryota|Harosa|Rhizaria|Retaria|Foraminifera|Globothalamea|Rotaliida|R_clade_2|Operculina	Eukaryota|Harosa|Rhizaria|Retaria|Foraminifera|Globothalamea|Rotaliida|Nummulitoidea|Nummulitidae|Operculina_ammonoides	03_BF_Globothalamea	YES	To be determined	Planktonic	Benthic	Mixed	AJ488889,AJ879130	Foraminifera	no	no	photo	no	yes	no	0	0	0	0	0	0	0	0	0	0	0	0	0	0	0	0	0	0	0	0	0	0	0	0	0
34fe78438d1a2b32be0b7bac0ca29f2e	FOR_0278	55758	83	73	10	gtcgctcttaccgatggacttctctgtgagtttgagggactgtcattggcgctatatatttatatatacgccattctaggaaacttaaacgaacagtgtggtctaaaggaaagagaagtcgtaacaaggcatca	92.1	92.143	Eukaryota|Harosa|Rhizaria|Retaria|Foraminifera|Globothalamea|Rotaliida|R_clade_1|Bolivina|Bolivina+variabilis	Eukaryota|Harosa|Rhizaria|Retaria|Foraminifera|Globothalamea|Rotaliida|Bolivinitidae|Bolivinitidae|Bolivina_variabilis	03_BF_Globothalamea	YES	To be determined	Benthic	Benthic	Benthic	AY359131,AY359133,AY359134	Foraminifera	no	no	no	no	yes	no	0	0	0	0	0	0	0	0	0	0	0	0	0	0	0	0	0	0	0	0	0	0	0	0	0
258adc603b790b1881246b4b26f302d6	FOR_0283	52924	81	81	6	gtcgctcttaccgatggacttctctgtgagtttgagggactgggaacgcagtttaaaatttcgattttactgcacacctatggaaacttaaacgaacagtgtggtctaaaggaaagagaagtcgtaacaaggcatcg	94.2	94.928	Eukaryota|Harosa|Rhizaria|Retaria|Foraminifera|Globothalamea|Rotaliida|R_clade_3	Eukaryota|Harosa|Rhizaria|Retaria|Foraminifera|Globothalamea|Rotaliida|Clade3|Cibicididae|Cibicides_refulgens	03_BF_Globothalamea	YES	To be determined	Benthic	Benthic	Benthic	DQ195541,DQ195568,DQ195569,DQ195570,DQ195572,AJ514839,DQ195564	Foraminifera	no	no	no	no	yes	no	0	0	0	0	0	0	0	0	0	0	0	0	0	0	0	0	0	0	0	0	0	0	0	0	0
b28b9b7437aaa1c8cc43ce579a3f03b8	FOR_0284	54467	81	77	11	gtcgctcttaccgatggacttctctgtgagtttgagggactgtccgtatgcgctatatatttatatatacgtgcatgcactaggaaacttaaacgaacagtgtggtctaaaggaaagagaagtcgtaacaaggcatca	90.7	90.714	Eukaryota|Harosa|Rhizaria|Retaria|Foraminifera|Globothalamea|Rotaliida|R_clade_1|Streptochilus|Streptochilus+sp. AK-2013	Eukaryota|Harosa|Rhizaria|Retaria|Foraminifera|Globothalamea|Rotaliida|Bolivinitidae|Bolivinitidae|Streptochilus_sp	03_BF_Globothalamea	YES	To be determined	Planktonic	Planktonic	Planktonic	KC525209,KC525210	Foraminifera	no	no	no	no	yes	no	0	0	0	0	0	0	0	0	0	0	0	0	0	0	0	0	0	0	0	0	0	0	0	0	0
8951d87699839ae506e732dd2d806e68	FOR_0286	53392	80	80	9	gtcgctcttaccgatggacttctctgtgagtttgagggactgggtcacttttttagacctatggaaacttaaacgaacagtgtggtctaaaggaaagagaagtcgtaacaaggcatcg	98.3	98.305	Eukaryota|Harosa|Rhizaria|Retaria|Foraminifera|Globothalamea|Rotaliida|R_clade_2|Rosalina|Rosalina+vilardeboana	Eukaryota|Harosa|Rhizaria|Retaria|Foraminifera|Globothalamea|Rotaliida|Discorboidea|Discorbidae|Rosalina_vilardeboana	03_BF_Globothalamea	YES	To be determined	Benthic	Benthic	Benthic	AJ504683	Foraminifera	no	no	no	no	yes	no	0	0	0	0	0	0	0	0	0	0	0	0	0	0	0	0	0	0	0	0	0	0	0	0	0
c640f2b2f724b47c2514c506e856921d	FOR_0289	54153	78	78	9	gtcgctcttaccgatggacttctctgtgagtttgagggactgctattaatattcatacagcggaaacttaaacgaacagtgtggtctaaaggaaagagaagtcgtaacaaggcatcg	90.7	90.678	Eukaryota|Harosa|Rhizaria|Retaria|Foraminifera|Globothalamea|Rotaliida|R_clade_2|Pararotalia|Pararotalia+nipponica	Eukaryota|Harosa|Rhizaria|Retaria|Foraminifera|Globothalamea|Rotaliida|Calcarinoidea|Calcarinidae|Pararotalia_nipponica	03_BF_Globothalamea	YES	To be determined	Planktonic	Planktonic	Planktonic	AJ488884,AJ508454,AJ879137	Foraminifera	no	no	photo	no	yes	no	0	0	0	0	0	0	0	0	0	0	0	0	0	0	0	0	0	0	0	0	0	0	0	0	0
5c9618d613b3b6878e64409dd0d6bc9e	FOR_0298	55070	75	75	10	gtcgctcttaccgatggacttctctgtgagtttgagggactgggttatttctcactacctacggaaacttaaacgaacagtgtggtctaaaggaaagagaagtcgtaacaaggcatcg	94.1	94.915	Eukaryota|Harosa|Rhizaria|Retaria|Foraminifera|Globothalamea|Rotaliida|R_clade_2|Rosalina|Rosalina+vilardeboana	Eukaryota|Harosa|Rhizaria|Retaria|Foraminifera|Globothalamea|Rotaliida||Rosalidae|Rosalina_orbicularis	03_BF_Globothalamea	YES	To be determined	Benthic	Benthic	Benthic	AJ504683	Foraminifera	no	no	no	no	yes	no	0	0	0	0	0	0	0	0	0	0	0	0	0	0	0	0	0	0	0	0	0	0	0	0	0
f5373e5bd01c178ac389566272e13530	FOR_0299	55284	75	75	7	gtcgctcttaccgatggacttctctgtgagtttgagggactggtatatgcttttacattcgtgtaatcgcgacactatagaaacttaaacgaacagtggggtctaaaggaaagagaagtcgtaacaaggcatca	91.8	91.791	Eukaryota|Harosa|Rhizaria|Retaria|Foraminifera|Globothalamea|Rotaliida|R_clade_1|Globocassidulina|Globocassidulina+sp.	Eukaryota|Harosa|Rhizaria|Retaria|Foraminifera|Globothalamea|Rotaliida|Serioidea|Cassidulinidae|Globocassidulina_sp	03_BF_Globothalamea	YES	To be determined	Planktonic	Benthic	Mixed	AJ504686,AJ514840	Foraminifera	no	no	no	no	yes	no	0	0	0	0	0	0	0	0	0	0	0	0	0	0	0	0	0	0	0	0	0	0	0	0	0
7ad563d04633d363164dce3801b8efbc	FOR_0306	56728	71	71	7	gtcgctcttaccgatggacttctctgtgagtttgagggaccacataataataaggaaacttaaacgaacagtgtggtctaaaggaaagagaagtcgtaacaaggcatcg	92	91.964	Eukaryota|Harosa|Rhizaria|Retaria|Foraminifera|Globothalamea|Rotaliida|R_clade_2|Calcarina|Calcarina+gaudichaudii	Eukaryota|Harosa|Rhizaria|Retaria|Foraminifera|Globothalamea|Rotaliida|Calcarinoidea|Calcarinidae|Calcarina_gaudichaudii	03_BF_Globothalamea	YES	To be determined	Planktonic	Planktonic	Planktonic	AJ504681	Foraminifera	no	no	no	no	yes	no	0	0	0	0	0	0	0	0	0	0	0	0	0	0	0	0	0	0	0	0	0	0	0	0	0
754d9fb026956f14b46561b8293c2b62	FOR_0325	59994	64	64	10	gtcgctcttaccgatggacttctctgtgagtttgagggactgggtcaatctgccttgtgtagatcagacctatggaaacttaaacgaacagtgtggtctaaaggaaagagaagtcgtaacaaggcatcg	94.7	94.697	Eukaryota|Harosa|Rhizaria|Retaria|Foraminifera|Globothalamea|Rotaliida|R_clade_2|Rosalina|Rosalina+sp.	Eukaryota|Harosa|Rhizaria|Retaria|Foraminifera|Globothalamea|Rotaliida|Discorboidea|Rosalinidae|Rosalina_sp	03_BF_Globothalamea	YES	To be determined	Planktonic	Benthic	Mixed	DQ195588,DQ408643	Foraminifera	no	no	no	no	yes	no	0	0	0	0	0	0	0	0	0	0	0	0	0	0	0	0	0	0	0	0	0	0	0	0	0
73056b6495ce93f2d36b6b099ac89d19	FOR_0329	62119	63	60	13	gtcgctcttaccgatggacttctctgtgagtttgagggactcaacgcgtgtgtgcgtgtgcttgcatgcgtgcgcgtgcgctacggaaacttaaccgaacagtgtggtctaaaggaaagagaagtcgtaacaaggcatcg	88.6	91.549	Eukaryota|Harosa|Rhizaria|Retaria|Foraminifera|Globothalamea|Rotaliida|Rotaliida_X|Rotaliida_X+sp.	Eukaryota|Harosa|Rhizaria|Retaria|Foraminifera|Globothalamea|Rotaliida||Rotaliida_X|Rotaliida_XX_sp	03_BF_Globothalamea	YES	To be determined	Planktonic	Planktonic	Planktonic	JN003670	Foraminifera	no	no	no	no	yes	no	0	0	0	0	0	0	0	0	0	0	0	0	0	0	0	0	0	0	0	0	0	0	0	0	0
c9f0b0ab24c719d166e5db1582fa4471	FOR_0331	64686	62	56	11	gtcgctcttaccgatggacttctctgtgagtttgagggactgggttattcacatactcaatttcattgagttgtttactataacctatggaaacttaaacgaacagtgtggtctaaaggaaagagaagtcgtaacaaggcatcg	87.5	90.541	Eukaryota|Harosa|Rhizaria|Retaria|Foraminifera|Globothalamea|Rotaliida|R_clade_3|Nonionella|Nonionella+labradorica	Eukaryota|Harosa|Rhizaria|Retaria|Foraminifera|Globothalamea|Rotaliida||Rosalidae|Rosalina_orbicularis	03_BF_Globothalamea	YES	To be determined	Planktonic	Planktonic	Planktonic	AY934751,DQ452692,DQ452693,FJ705896	Foraminifera	no	no	photo_klep	no	yes	no	0	0	0	0	0	0	0	0	0	0	0	0	0	0	0	0	0	0	0	0	0	0	0	0	0
9c599acbb2bc9b9e9505df843316f4c2	FOR_0332	63927	61	57	9	gtcgctcttaccgatggacttctctgtgagtttgagggactgtcttaatattttaagaggaaacttaaacgaacagtgtggtctaaaggaaagagaagtcgtaacaaggcatcg	92.1	92.982	Eukaryota|Harosa|Rhizaria|Retaria|Foraminifera|Globothalamea|Rotaliida|R_clade_2|Pararotalia|Pararotalia+nipponica	Eukaryota|Harosa|Rhizaria|Retaria|Foraminifera|Globothalamea|Rotaliida|Calcarinoidea|Calcarinidae|Calcarina_gaudichaudii	03_BF_Globothalamea	YES	To be determined	Benthic	Benthic	Benthic	AJ488884,AJ508454,AJ879137	Foraminifera	no	no	photo	no	yes	no	0	0	0	0	0	0	0	0	0	0	0	0	0	0	0	0	0	0	0	0	0	0	0	0	0
b1aa025a22417a421f8d994064629e18	FOR_0333	81326	61	38	6	gtcgctcttaccgatggacttctctgtgagtttgagggactgggtattttcaaatttatttgataacctatggaaacttaaacaaacagtgtggtctaaaggaaagagaagtcgtaacaaggcatcg	92.4	92.424	Eukaryota|Harosa|Rhizaria|Retaria|Foraminifera|Globothalamea|Textulariida|Textularia|Textularia+sagittula	Eukaryota|Harosa|Rhizaria|Retaria|Foraminifera|Globothalamea|Textulariida||Textulariacea|Textularia_sagittula	03_BF_Globothalamea	YES	To be determined	Benthic	Benthic	Benthic	EU672994,FR821696	Foraminifera	no	no	no	no	yes	no	0	0	0	0	0	0	0	0	0	0	0	0	0	0	0	0	0	0	0	0	0	0	0	0	0
7c3279fcf7ed714d0089bb3dbe247257	FOR_0336	74123	60	44	7	gtcgctcttaccgatggacttctctgtgagtttgagggactgggaacgcaggtttttattaatctgcacacctatggaaacttaaacgaacagtgtggtctaaaggaaagagaagtcgtaacaaggcatcg	97	98.496	Eukaryota|Harosa|Rhizaria|Retaria|Foraminifera|Globothalamea|Rotaliida|R_clade_3|Epistominella	Eukaryota|Harosa|Rhizaria|Retaria|Foraminifera|Globothalamea|Rotaliida|Clade3|Epistominellidae|Epistominella_vitrea	03_BF_Globothalamea	YES	To be determined	Planktonic	Planktonic	Planktonic	EU672995,AY934750,DQ408647,FJ185822,FJ185823,FJ185824,FJ185825	Foraminifera	no	no	no	no	yes	no	0	0	0	0	0	0	0	0	0	0	0	0	0	0	0	0	0	0	0	0	0	0	0	0	0
e549bb3c490f273374c1b887dadc0778	FOR_0342	63512	58	58	7	gtcgctcttaccgatggacttctctgtgagtttgagggactgggttatttctcattataacctacggaaacttaaacgaacagtgtggtctaaaggaaagagaagtcgtaacaaggcatcg	93.4	93.388	Eukaryota|Harosa|Rhizaria|Retaria|Foraminifera|Globothalamea|Rotaliida|R_clade_2|Rosalina|Rosalina+vilardeboana	Eukaryota|Harosa|Rhizaria|Retaria|Foraminifera|Globothalamea|Rotaliida|Discorboidea|Discorbidae|Rosalina_vilardeboana	03_BF_Globothalamea	YES	To be determined	Benthic	Benthic	Benthic	AJ504683	Foraminifera	no	no	no	no	yes	no	0	0	0	0	0	0	0	0	0	0	0	0	0	0	0	0	0	0	0	0	0	0	0	0	0
5e95728c2b26bea887694ede3eb20cb8	FOR_0351	76107	54	42	15	gtcgctcttaccgatggacttctctgtgagtttgagggactcaacgtgcgtgcgtgtgcttcacggtatgcgtgtgtgcgccacggaaacttaaccgaacagtgtggtctaaaggaaagagaagtcgtaacaaggcatcg	96.4	96.429	Eukaryota|Harosa|Rhizaria|Retaria|Foraminifera|Globothalamea|Rotaliida|Rotaliida_X|Rotaliida_X+sp.	Eukaryota|Harosa|Rhizaria|Retaria|Foraminifera|Globothalamea|Rotaliida||Rotaliida_X|Rotaliida_XX_sp	03_BF_Globothalamea	YES	To be determined	Planktonic	Planktonic	Planktonic	JN003670	Foraminifera	no	no	no	no	yes	no	0	0	0	0	0	0	0	0	0	0	0	0	0	0	0	0	0	0	0	0	0	0	0	0	0
244eb1a7247def8c65311fc5e0b7cdc8	FOR_0356	66290	53	53	7	gtcgctcttaccgatggacttctctgtgagtttgagggactggcttcatgttgtaaacttttgtttgcttctagctatggaaacttaaacgaacagtgtggtctaaaggaaagagaagtcgtaacaaggcatcg	90.3	90.299	Eukaryota|Harosa|Rhizaria|Retaria|Foraminifera	Eukaryota|Harosa|Rhizaria|Retaria|Foraminifera|Globothalamea|Textulariida||Trochamminidae|Trochammina_sp	03_BF_Globothalamea	YES	To be determined	Benthic	Planktonic	Mixed	X86095,AJ317987	Foraminifera	no	no	no	no	yes	no	0	0	0	0	0	0	0	0	0	0	0	0	0	0	0	0	0	0	0	0	0	0	0	0	0
a9cf8fcd27356f44e73a17fd3d54ac53	FOR_0357	82592	53	37	10	gtcgctcttaccgatggactatactgtgagtttgagggactggtccaaaagactatggaaactccaacgaacagtgtggtctaaaggaaagagaagtcgtaacaaggcatcg	92	91.964	Eukaryota|Harosa|Rhizaria|Retaria|Foraminifera|Monothalamids|Soil_group_4|Soil_group_4_X|Soil_group_4_X+sp.	Eukaryota|Harosa|Rhizaria|Retaria|Foraminifera|Foraminifera_X|Foraminifera_XX||Foraminifera_XXX|Group3_sp	03_BF_Globothalamea	YES	To be determined	Benthic	Benthic	Benthic	AF381179,AF381180	Foraminifera	no	no	no	no	yes	no	0	0	0	0	0	0	0	0	0	0	0	0	0	0	0	0	0	0	0	0	0	0	0	0	0
6b96a221180d88d9e522f29a1c1b994f	FOR_0359	67205	52	52	8	gtcgctcttaccgatggacttctctgtgagtttcagggactggcactattaactatgctatggaaactgaaacgaacagtgtggtctaaaggaaagagaagtcgtaacaaggcatcg	92.3	93.103	Eukaryota|Harosa|Rhizaria|Retaria|Foraminifera	Eukaryota|Harosa|Rhizaria|Retaria|Foraminifera|Globothalamea|Rotaliida|Planorbulinoidea|Planorbulinidae|Hyalinea_balthica	03_BF_Globothalamea	YES	To be determined	Planktonic	Benthic	Mixed	DQ195539,DQ408645,FR875133,FR875134,FR875135,FR875136,FR875137,FR875138,FR875139,AJ311215	Foraminifera	no	no	no	no	yes	no	0	0	0	0	0	0	0	0	0	0	0	0	0	0	0	0	0	0	0	0	0	0	0	0	0
0bdf0e06109428ce02010af5b7a9fd8d	FOR_0368	69242	49	49	7	gtcgctcttaccgatggacttctctgtgagtttgagggactgggaacgcatataatttcgattacttgcacacctatggaaacttaaacgaacagtgtggtctaaaggaaagagaagtcgtaacaaggcatcg	100	100	Eukaryota|Harosa|Rhizaria|Retaria|Foraminifera|Globothalamea|Rotaliida|R_clade_3|Cibicides|Cibicides+refulgens	Eukaryota|Harosa|Rhizaria|Retaria|Foraminifera|Globothalamea|Rotaliida|Clade3|Cibicididae|Cibicides_refulgens	03_BF_Globothalamea	YES	To be determined	Planktonic	Benthic	Mixed	DQ195541,DQ195568,DQ195569,DQ195570,DQ195572	Foraminifera	no	no	no	no	yes	no	0	0	0	0	0	0	0	0	0	0	0	0	0	0	0	0	0	0	0	0	0	0	0	0	0
afe8f0d8fdc1b80736a7d1f94c67fa95	FOR_0369	69777	49	49	11	gtcgctcttaccgatggacttctctgtgagtttgagggactgggttacttcgcgtaatctatggaaacttaaacgaacagtgtggtctaaaggaaagagaagtcgtaacaaggcatcg	94.9	94.915	Eukaryota|Harosa|Rhizaria|Retaria|Foraminifera|Globothalamea|Rotaliida|R_clade_2|Planorbulina|Planorbulina+mediterranensis	Eukaryota|Harosa|Rhizaria|Retaria|Foraminifera|Globothalamea|Rotaliida|Discorboidea|Rosalinidae|Planorbulina_mediterranensis	03_BF_Globothalamea	YES	To be determined	Planktonic	Planktonic	Planktonic	DQ452709	Foraminifera	no	no	no	no	yes	no	0	0	0	0	0	0	0	0	0	0	0	0	0	0	0	0	0	0	0	0	0	0	0	0	0
71677eb50183380b826835526fcc0c3e	FOR_0371	69573	49	49	28	gtcgctcttaccgatggacttctctgtgagtttgagggactgggttacttcgcgtagcctatggaaacttaaacgaacagtgtggtctaaaggaaagagaagtcgtaacaaggtttcc	92.4	94.69	Eukaryota|Harosa|Rhizaria|Retaria|Foraminifera|Globothalamea|Rotaliida|R_clade_2|Planorbulina|Planorbulina+mediterranensis	Eukaryota|Harosa|Rhizaria|Retaria|Foraminifera|Globothalamea|Rotaliida|Discorboidea|Rosalinidae|Planorbulina_mediterranensis	03_BF_Globothalamea	YES	To be determined	Planktonic	Planktonic	Planktonic	DQ452709	Foraminifera	no	no	no	no	yes	no	0	0	0	0	0	0	0	0	0	0	0	0	0	0	0	0	0	0	0	0	0	0	0	0	0
d605962686770421efe1f644be6857a8	FOR_0373	70775	48	48	7	gtcgctcttaccgatggacttctctgtgagtttgagggactgggaacgcatatctctatatgcacacctatggaaacttaaacgaacagtgtggtctaaaggaaagagaagtcgtaacaaggcatcg	100	100	Eukaryota|Harosa|Rhizaria|Retaria|Foraminifera|Globothalamea|Rotaliida|R_clade_2	Eukaryota|Harosa|Rhizaria|Retaria|Foraminifera|Globothalamea|Rotaliida|Calcarinoidea|Calcarinidae|Baculogypsina_sphaerulata	03_BF_Globothalamea	YES	To be determined	Planktonic	Planktonic	Planktonic	AJ514835,FM877707,AJ311212,AJ318226,AJ879145,AJ879146,AJ879142,AJ879143,AJ879144,AY804333,AJ879141,AJ879164	Foraminifera	no	no	no	no	yes	no	0	0	0	0	0	0	0	0	0	0	0	0	0	0	0	0	0	0	0	0	0	0	0	0	0
7f35eb138434f5041c28c52a6a7aac06	FOR_0374	70469	48	48	9	gtcgctcttaccgatggacttctctgtgagtttgagggactgctaattattcatacgcggaaacttaaacgaacagtgtggtctaaaggaaagagaagtcgtaacaaggcatcg	93	92.982	Eukaryota|Harosa|Rhizaria|Retaria|Foraminifera|Globothalamea|Rotaliida|R_clade_2|Pararotalia|Pararotalia+nipponica	Eukaryota|Harosa|Rhizaria|Retaria|Foraminifera|Globothalamea|Rotaliida|Calcarinoidea|Calcarinidae|Calcarina_gaudichaudii	03_BF_Globothalamea	YES	To be determined	Planktonic	Planktonic	Planktonic	AJ488884,AJ508454,AJ879137	Foraminifera	no	no	photo	no	yes	no	0	0	0	0	0	0	0	0	0	0	0	0	0	0	0	0	0	0	0	0	0	0	0	0	0
7e1d99a0abde25d111380ee19c9c2e7d	FOR_0376	83802	48	36	10	gtcgctcttaccgatggacttctctgtgagtttgagggactgctcgcggctgatatgttgtatttatacaacacatcccgccttaggaaacttaaacgaacagtgtggtctaaaggaaagagaagtcgtaacaaggcatca	92.9	95.035	Eukaryota|Harosa|Rhizaria|Retaria|Foraminifera|Globothalamea|Rotaliida|R_clade_1|Bolivina|Bolivina+sp.	Eukaryota|Harosa|Rhizaria|Retaria|Foraminifera|Globothalamea|Rotaliida|Bolivinitidae|Bolivinitidae|Bolivina_sp	03_BF_Globothalamea	YES	To be determined	Planktonic	Benthic	Mixed	AY934735	Foraminifera	no	no	no	no	yes	no	0	0	0	0	0	0	0	0	0	0	0	0	0	0	0	0	0	0	0	0	0	0	0	0	0
d66fadc93a36175a6fbe39e2a605c95d	FOR_0386	100136	44	28	11	gtcgctcttaccgatggacttctctgtgagtttgagggactgggaacgcagtttagaaatttatttcttctgcacacctatggaaacttaaacgaacagtgtggtctaaaggaaagagaagtcgtaacaaggcatcg	94.2	94.161	Eukaryota|Harosa|Rhizaria|Retaria|Foraminifera|Globothalamea|Rotaliida|R_clade_3|Melonis|Melonis+barleeanum	Eukaryota|Harosa|Rhizaria|Retaria|Foraminifera|Globothalamea|Rotaliida|Clade3|Melonidae|Melonis_barleeanum	03_BF_Globothalamea	YES	To be determined	Planktonic	Planktonic	Planktonic	AY465852	Foraminifera	no	no	no	no	yes	no	0	0	0	0	0	0	0	0	0	0	0	0	0	0	0	0	0	0	0	0	0	0	0	0	0
958324f8cd963bbac20a2e4d82290bbd	FOR_0409	104893	39	26	7	gtcgctcttaccgatggatttctctgtgagtttgggggacgttgtagtgaaactcaaacgaacagtgtggtctaaaggaaagagaagtcgtaacaaggcatcg	92.2	94.231	Eukaryota|Harosa|Rhizaria|Retaria|Foraminifera|Globothalamea|Rotaliida|R_clade_2|Haynesina|Haynesina+orbiculare	Eukaryota|Harosa|Rhizaria|Retaria|Foraminifera|Globothalamea|Rotaliida|Rotalioidea|Haynesinidae|Haynesina_orbiculare	03_BF_Globothalamea	YES	To be determined	Planktonic	Planktonic	Planktonic	HM213840,HM213841	Foraminifera	no	no	photo_klep	no	yes	no	0	0	0	0	0	0	0	0	0	0	0	0	0	0	0	0	0	0	0	0	0	0	0	0	0
fa6e3fd1f824c961654ffd2f270a9412	FOR_0410	80392	39	39	5	gtcgctcttaccgatggacttctctgtgagtttgagggactggtatatgattcgtgcttgcacaatcgacactatagaaacttaaacgaacagtggggtctaaaggaaagagaagtcgtaacaaggcatca	96.9	96.947	Eukaryota|Harosa|Rhizaria|Retaria|Foraminifera|Globothalamea|Rotaliida|R_clade_1|Globocassidulina|Globocassidulina+sp.	Eukaryota|Harosa|Rhizaria|Retaria|Foraminifera|Globothalamea|Rotaliida|Serioidea|Cassidulinidae|Globocassidulina_sp	03_BF_Globothalamea	YES	To be determined	Planktonic	Benthic	Mixed	AJ504686,AJ514840	Foraminifera	no	no	no	no	yes	no	0	0	0	0	0	0	0	0	0	0	0	0	0	0	0	0	6	0	0	0	0	0	0	0	0
7161a9f4a5c304909887b1878798d189	FOR_0413	90524	38	32	8	gtcgctcttaccgatggacttctctgtgagtttgagggactgtcattggcgcttatatcacagttcgctgttgatatacgccattctaggaaacttaaacgaacagtgtggtctaaaggaaagagaagtcgtaacaaggcatca	95.8	95.833	Eukaryota|Harosa|Rhizaria|Retaria|Foraminifera|Globothalamea|Rotaliida|R_clade_1|Bolivina|Bolivina+variabilis	Eukaryota|Harosa|Rhizaria|Retaria|Foraminifera|Globothalamea|Rotaliida|Bolivinitidae|Bolivinitidae|Bolivina_variabilis	03_BF_Globothalamea	YES	To be determined	Benthic	Benthic	Benthic	AY210769	Foraminifera	no	no	no	no	yes	no	0	0	0	0	0	0	0	0	0	0	0	0	0	0	0	0	0	0	0	0	0	0	0	0	0
5878847988415a18154a88cd11196ccf	FOR_0414	80859	38	38	8	gtcgctcttaccgatggacttctctgtgagtttgagggactgtccgattcactatatgtctcgacatatgcgtgatatcactaggaaacttaaacgaacagtgtggtctaaaggaaagagaagtcgtaacaaggcatca	100	100	Eukaryota|Harosa|Rhizaria|Retaria|Foraminifera|Globothalamea|Rotaliida|R_clade_1|Streptochilus|Streptochilus+sp. AK-2013	Eukaryota|Harosa|Rhizaria|Retaria|Foraminifera|Globothalamea|Rotaliida|Bolivinitidae|Bolivinitidae|Streptochilus_sp	03_BF_Globothalamea	YES	To be determined	Planktonic	Planktonic	Planktonic	KC525209,KC525210	Foraminifera	no	no	no	no	yes	no	0	0	0	0	0	0	0	0	0	0	0	0	0	0	0	0	0	0	0	0	0	0	0	0	0
6799098dc1a88f77416d07e73cd23322	FOR_0420	86898	37	34	7	gtcgctcttaccgatggacttctctgtgagtttgagggactgggtaccgtagtgtaatttattacgctactaccacctatggaaacttaaacgaacagtgtggtctaaaggaaagagaagtcgtaacaaggcatcg	92.7	93.431	Eukaryota|Harosa|Rhizaria|Retaria|Foraminifera|Globothalamea|Textulariida|Trochammina|Trochammina+hadai	Eukaryota|Harosa|Rhizaria|Retaria|Foraminifera|Globothalamea|Rotaliida|Clade3|Stainforthiidae|Stainforthia_sp	03_BF_Globothalamea	YES	To be determined	Planktonic	Planktonic	Planktonic	AJ317979,DQ408637,Z69612	Foraminifera	no	no	no	no	yes	no	0	0	0	0	0	0	0	0	0	0	0	0	0	0	0	0	0	0	0	0	0	0	0	0	0
032b8abb4ce03258c9783738f9b20ab2	FOR_0426	135290	35	18	12	gtcgctcttaccgatggacttcgctgtgagtttgagggactggaaatttatttctatggaaacttaaacgaacagtgtggtctaaaggaaagagaagtcgtaacaaggcatcg	98.2	98.23	Eukaryota|Harosa|Rhizaria|Retaria|Foraminifera|Globothalamea|Rotaliida|R_clade_2|Pararotalia|Pararotalia+nipponica	Eukaryota|Harosa|Rhizaria|Retaria|Foraminifera|Globothalamea|Rotaliida|Calcarinoidea|Calcarinidae|Pararotalia_nipponica	03_BF_Globothalamea	YES	To be determined	Benthic	Benthic	Benthic	AJ488884,AJ508454,AJ879137	Foraminifera	no	no	photo	no	yes	no	0	0	0	0	0	0	0	0	0	0	0	0	0	0	0	0	1	0	0	0	0	0	0	0	0
65b6600ace2c50b13787200f0d98758b	FOR_0444	92375	31	31	7	gtcgctcttaccgatggacttctctgtgagtttgagggactgggtaatttttataacctatggaaacttaaacgaacagtgtggtctaaaggaaagagaagtcgtaacaaggcttct	95.7	96.552	Eukaryota|Harosa|Rhizaria|Retaria|Foraminifera|Globothalamea|Rotaliida	Eukaryota|Harosa|Rhizaria|Retaria|Foraminifera|Globothalamea|Rotaliida|Discorboidea|Discorbidae|Rosalina_vilardeboana	03_BF_Globothalamea	YES	To be determined	Benthic	Benthic	Benthic	AY359176,AJ504683,AY465842	Foraminifera	no	no	no	no	yes	no	0	0	0	0	0	0	0	0	0	0	0	0	0	0	0	0	0	0	0	0	0	0	0	0	0
b81afb4d3a2a8adf229f457b2d717e07	FOR_0452	97427	29	29	7	gtcgctcttaccgatggacttctctgtgagtttgagggactgggttaccttaactaacctatggaaacttaaacgaacagtgtggtctaaaggaaagagaagtcgtaacaaggcatcg	99.2	99.153	Eukaryota|Harosa|Rhizaria|Retaria|Foraminifera|Globothalamea|Rotaliida|R_clade_2|Planorbulina|Planorbulina+mediterranensis	Eukaryota|Harosa|Rhizaria|Retaria|Foraminifera|Globothalamea|Rotaliida|Discorboidea|Rosalinidae|Planorbulina_mediterranensis	03_BF_Globothalamea	YES	To be determined	Benthic	Benthic	Benthic	DQ452709	Foraminifera	no	no	no	no	yes	no	0	0	0	0	0	0	0	0	0	0	0	0	0	0	0	0	0	0	0	0	0	0	0	0	0
9de1b52a9b8634b9bdcf107e629c0eb2	FOR_0454	97177	29	29	9	gtcgctcttaccgatggacttctctgtgagtttgagggactgggttcgagtatgatctgctcaacctatggaaacttaaacgaacagtgtggtctaaaggaaagagaagtcgtaacaaggcatcg	95.2	95.238	Eukaryota|Harosa|Rhizaria|Retaria|Foraminifera|Globothalamea|Rotaliida|R_clade_3|Oridorsalis|Oridorsalis+umbonatus	Eukaryota|Harosa|Rhizaria|Retaria|Foraminifera|Globothalamea|Rotaliida|Clade3|Oridorsalis|Oridorsalis_umbonatus	03_BF_Globothalamea	YES	To be determined	Planktonic	Planktonic	Planktonic	AM491317,AM491318	Foraminifera	no	no	no	no	yes	no	0	0	0	0	0	0	0	0	0	0	0	0	0	0	0	0	0	0	0	0	0	0	0	0	0
b198d31789356ecb823e9433ca9abac6	FOR_0461	128363	28	20	15	gtcgctcttaccgatggacttctctgtgagtttgagggactcaacgcgtgtgcgtgtgcttttgcatgcgtgcgtgcgctacggaaacttaaccgaacagtgtggtctaaaggaaagagaagtcgtaacaaggtttcc	92.1	94.074	Eukaryota|Harosa|Rhizaria|Retaria|Foraminifera|Globothalamea|Rotaliida|Rotaliida_X|Rotaliida_X+sp.	Eukaryota|Harosa|Rhizaria|Retaria|Foraminifera|Globothalamea|Rotaliida||Rotaliida_X|Rotaliida_XX_sp	03_BF_Globothalamea	YES	To be determined	Planktonic	Planktonic	Planktonic	JN003670	Foraminifera	no	no	no	no	yes	no	0	0	0	0	0	0	0	0	0	0	0	0	0	0	0	0	0	0	0	0	0	0	0	0	0
a8a9c6117f9ea75f2f1b72be38fadab4	FOR_0466	102294	27	27	6	gtcgctcttaccgatggacttctctgtgagtttgagggactgggtcaatctaaactctgtttagttcagacctatggaaacttaaacgaacagtgtggtctaaaggaaagagaagtcgtaacaaggcatcg	91.7	93.233	Eukaryota|Harosa|Rhizaria|Retaria|Foraminifera|Globothalamea|Textulariida|Textularia|Textularia+sagittula	Eukaryota|Harosa|Rhizaria|Retaria|Foraminifera|Globothalamea|Rotaliida|Discorboidea|Rosalinidae|Rosalina_sp	03_BF_Globothalamea	YES	To be determined	Benthic	Benthic	Benthic	EU672994,FR821696	Foraminifera	no	no	no	no	yes	no	0	0	0	0	0	0	0	0	0	0	0	0	0	0	0	0	0	0	0	0	0	0	0	0	0
cfa0c138e6a8fad065520bef7bae6a52	FOR_0467	124047	27	21	11	gtcgctcttaccgatggacttctctgtgagtttcaaggactggggtttcatttatttgctaactctatggaaattgaaacgaacagtgtggtctaaaggaaagagaagtcgtaacaaggtttcc	97.6	100	Eukaryota|Harosa|Rhizaria|Retaria|Foraminifera|Globothalamea|Rotaliida|R_clade_2|Planorbulinella|Planorbulinella+sp.	Eukaryota|Harosa|Rhizaria|Retaria|Foraminifera|Globothalamea|Rotaliida|Planorbulinoidea|Planorbulinidae|Planorbulinella_sp	03_BF_Globothalamea	YES	To be determined	Benthic	Benthic	Benthic	AY934740,DQ452687	Foraminifera	no	no	no	no	yes	no	0	0	0	0	0	0	0	0	0	0	0	0	0	0	0	0	0	0	0	0	0	0	0	0	0
2a3427b74736737dbb337953cf3f02d7	FOR_0468	100983	27	27	9	gtcgctcttaccgatggacttctctgtgagtatgagggagtgtgcgcacaaactcatacgaacagggtggtctaaaggaaagagaagtcgtaacaaggcactt	87.4	90	Eukaryota|Harosa|Rhizaria|Retaria|Foraminifera|Globothalamea|Rotaliida|R_clade_2|Haynesina|Haynesina+orbiculare	Eukaryota|Harosa|Rhizaria|Retaria|Foraminifera|Globothalamea|Rotaliida|Rotalioidea|Haynesinidae|Haynesina_orbiculare	03_BF_Globothalamea	YES	To be determined	Benthic	Benthic	Benthic	HM213840,HM213841	Foraminifera	no	no	photo_klep	no	yes	no	0	0	0	0	0	0	0	0	0	0	0	0	0	0	0	0	0	0	0	0	0	0	0	0	0
2b3f1f9766ace99a3e7a96990bba9df1	FOR_0493	109800	24	24	16	gtcgctcttaccgatggacttctctgtgagtttgagggactgggaacgcagttttactgcacacctatggaaacttaaacgaacagtgtggtctaaaggaaagagaagtcgtaacaaggtttcc	96	98.333	Eukaryota|Harosa|Rhizaria|Retaria|Foraminifera|Globothalamea|Rotaliida|R_clade_3|Pullenia|Pullenia+subcarinata	Eukaryota|Harosa|Rhizaria|Retaria|Foraminifera|Globothalamea|Rotaliida|Clade3|Pulleniidae|Pullenia_subcarinata	03_BF_Globothalamea	YES	To be determined	Planktonic	Planktonic	Planktonic	AY934754,AY934755,AY934756,DQ408655,DQ408656	Foraminifera	no	no	no	no	yes	no	0	0	0	0	0	0	0	0	0	0	0	0	0	0	0	0	0	0	0	0	0	0	0	0	0
cd9da29e8d1b3315bdccd705cb1b9488	FOR_0513	119593	22	22	8	gtcgctcttaccgatggacttctctgtgagtttgagggactgggttattactaacctatggaaactcaaacgaacagtgtggtctaaaggaaagagaagtcgtaacaaggtttcc	92.4	94.69	Eukaryota|Harosa|Rhizaria|Retaria|Foraminifera|Globothalamea|Rotaliida|R_clade_2|Planorbulina|Planorbulina+mediterranensis	Eukaryota|Harosa|Rhizaria|Retaria|Foraminifera|Globothalamea|Rotaliida|Discorboidea|Rosalinidae|Planorbulina_mediterranensis	03_BF_Globothalamea	YES	To be determined	Benthic	Benthic	Benthic	DQ452709	Foraminifera	no	no	no	no	yes	no	0	0	0	0	0	0	0	0	0	0	0	0	0	0	0	0	0	0	0	0	0	0	0	0	0
2fd66e11f6e376f520ab0aec09d1f7ba	FOR_0542	125826	20	20	6	gtcgctcttaccgatgaacttctctgtgagtttaagggactgggtctctacccgacctatggaaacttaaacgaacagtgtggtttaaaggaaagagaagtcgtaacaaggcatcg	92.3	92.308	Eukaryota|Harosa|Rhizaria|Retaria|Foraminifera|Globothalamea|Rotaliida|R_clade_2|Rosalina|Rosalina+vilardeboana	Eukaryota|Harosa|Rhizaria|Retaria|Foraminifera|Globothalamea|Rotaliida|Discorboidea|Discorbidae|Rosalina_vilardeboana	03_BF_Globothalamea	YES	To be determined	Benthic	Benthic	Benthic	AJ504683	Foraminifera	no	no	no	no	yes	no	0	0	0	0	0	0	0	0	0	0	0	0	0	0	0	0	0	0	0	0	0	0	0	0	0
9299e9c12fa173ba08415352304103ae	FOR_0544	127784	20	20	6	gtcgctcttaccgatggacttctctgtgagtttgagggactgtcattggcgctatatatttatatatatacgccattctaggaaacttaaacgaacagtgtggtctaaaggaaagagaagtcgtaacaaggcatca	92.1	93.571	Eukaryota|Harosa|Rhizaria|Retaria|Foraminifera|Globothalamea|Rotaliida|R_clade_1|Bolivina|Bolivina+variabilis	Eukaryota|Harosa|Rhizaria|Retaria|Foraminifera|Globothalamea|Rotaliida|Bolivinitidae|Bolivinitidae|Bolivina_variabilis	03_BF_Globothalamea	YES	To be determined	Benthic	Benthic	Benthic	AY359131,AY359133,AY359134	Foraminifera	no	no	no	no	yes	no	0	0	0	0	0	0	0	0	0	0	0	0	0	0	0	0	0	0	0	0	0	0	0	0	0
65440ae9d1471ef84a66596dc93880d4	FOR_0551	131929	19	19	8	gtcgctcttaccgatggacttctctgtgagtttgagggactgggaacgcagaaatttatttctgcacacctatggaaacttaaacgaacagtgtggtctaaaggaaagagaagtcgtaacaaggtttcc	96.9	99.194	Eukaryota|Harosa|Rhizaria|Retaria|Foraminifera|Globothalamea|Rotaliida|R_clade_3	Eukaryota|Harosa|Rhizaria|Retaria|Foraminifera|Globothalamea|Rotaliida|Clade3|Cibicididae|Cibicidoides_lobatulus	03_BF_Globothalamea	YES	To be determined	Benthic	Benthic	Benthic	AY934742,DQ195548,DQ195561,DQ195562,DQ195573,DQ195574,DQ195577,DQ195578,DQ195579,DQ195580,DQ195581,DQ195585,DQ195586,DQ195587,DQ408650,DQ195550,DQ408651,DQ195546,AM491319,AM491320,AY934741,DQ195549,DQ195558,DQ195559,FJ705899	Foraminifera	no	no	no	no	yes	no	0	0	0	0	0	0	0	0	0	0	0	0	0	0	0	0	0	0	0	0	0	0	0	0	0
ca15af77efb138bfa3adb5326056413e	FOR_0591	154585	16	16	7	gtcgctcttaccgatggacttctctgtgagtttgagggactgggaacgcagaatttattctgcacacctatggaaacttaaacgaacagtgtggtctaaaggaaagagaagtcgtaacaaggtttcc	97.6	100	Eukaryota|Harosa|Rhizaria|Retaria|Foraminifera|Globothalamea|Rotaliida|R_clade_3	Eukaryota|Harosa|Rhizaria|Retaria|Foraminifera|Globothalamea|Rotaliida|Clade3|Cibicididae|Cibicidoides_pachyderma	03_BF_Globothalamea	YES	To be determined	Planktonic	Benthic	Mixed	DQ195551,DQ195563,DQ195575,DQ408652,GU113129,AB234891	Foraminifera	no	no	no	no	yes	no	0	0	0	0	0	0	0	0	0	0	0	0	0	0	0	0	0	0	0	0	0	0	0	0	8
90678d439195c44f0a4cb8d5c8a0575c	FOR_0592	152757	16	16	6	gtcgctcttaccgatggacttctctgtgagtttgagggactgggaacgcagtaatttcgattactacacacctatggaaacttaaacgaacagtgtggtctaaaggaaagagaagtcgtaacaaggcatcg	97.7	97.71	Eukaryota|Harosa|Rhizaria|Retaria|Foraminifera|Globothalamea|Rotaliida|R_clade_3|Cibicidoides|Cibicidoides+refulgens	Eukaryota|Harosa|Rhizaria|Retaria|Foraminifera|Globothalamea|Rotaliida|Clade3|Cibicididae|Cibicidoides_refulgens	03_BF_Globothalamea	YES	To be determined	Planktonic	Benthic	Mixed	AJ514839,DQ195564	Foraminifera	no	no	no	no	yes	no	0	0	0	0	0	0	0	0	0	0	0	0	0	0	0	0	0	0	0	0	0	0	0	0	0
7785026d8941d0ecbe432ff6297c530f	FOR_0595	277557	16	8	7	gtcgctcttaccgatggatttctttgtgagtttgaaggactggcggctctcgctatggaaattcaaacgaacaaagtgatctaaaggaaagagaagtcgtaacaaggcatcg	92	92.92	Eukaryota|Harosa|Rhizaria|Retaria|Foraminifera|Globothalamea|Rotaliida|R_clade_2|Glabratella|Glabratella+milletti	Eukaryota|Harosa|Rhizaria|Retaria|Foraminifera|Globothalamea|Rotaliida||Discorbacea|Angulodiscrobis_quadrangularis	03_BF_Globothalamea	YES	To be determined	Benthic	Benthic	Benthic	AF194077	Foraminifera	no	no	no	no	yes	no	0	0	0	0	0	0	0	0	0	0	0	0	0	0	0	0	0	0	0	0	0	0	0	0	0
127b42a4dd6b809dff52cd4f90e06d48	FOR_0613	156920	15	15	6	gtcgctcttaccgatggacttctctgtgagtttgagggaccgagcctcgtatatttatatacgtgtacaggaaacttaaacgaacagtgtggtctaaaggaaagagaagtcgtaacaaggcatca	95.4	95.42	Eukaryota|Harosa|Rhizaria|Retaria|Foraminifera|Globothalamea|Rotaliida|R_clade_1|Bolivina|Bolivina+sp.	Eukaryota|Harosa|Rhizaria|Retaria|Foraminifera|Globothalamea|Rotaliida|Bolivinitidae|Bolivinitidae|Bolivina_sp	03_BF_Globothalamea	YES	To be determined	Planktonic	Benthic	Mixed	DQ452688	Foraminifera	no	no	no	no	yes	no	0	0	0	0	0	0	0	0	0	0	0	0	0	0	0	0	0	0	0	0	0	0	0	0	0
cd8cde59fc4f733ec62f223d05a77f4a	FOR_0646	185203	13	13	7	gtcgctcttaccgatggacttctctgtgagtttcagggactgggtcaatcttgtcttagttacgagatcagacctatggaaactgaaacgaacagtgtggtctaaaggaaagagaagtcgtaacaaggcatcg	98.5	98.496	Eukaryota|Harosa|Rhizaria|Retaria|Foraminifera|Globothalamea|Rotaliida|R_clade_2|Rosalina|Rosalina+sp.	Eukaryota|Harosa|Rhizaria|Retaria|Foraminifera|Globothalamea|Rotaliida|Discorboidea|Rosalinidae|Rosalina_sp	03_BF_Globothalamea	YES	To be determined	Benthic	Benthic	Benthic	DQ195588,DQ408643	Foraminifera	no	no	no	no	yes	no	0	0	0	0	0	0	0	0	0	0	0	0	0	0	0	0	0	0	0	0	0	0	0	0	0
705d7f887cb1d9b3aa878753169dff9e	FOR_0648	312115	13	7	7	gtcgctcttaccgatggacttctctgtgagtttgagggactggagatatgcttcatcggcacactctatggaaacttaaacgaacagtgtggtctaaaggaaagagaagtcgtaacaaggcatcg	92.1	92.126	Eukaryota|Harosa|Rhizaria|Retaria|Foraminifera|Globothalamea|Rotaliida|R_clade_3|Pullenia|Pullenia+subcarinata	Eukaryota|Harosa|Rhizaria|Retaria|Foraminifera|Globothalamea|Rotaliida|Clade3|Oridorsalis|Oridorsalis_umbonatus	03_BF_Globothalamea	YES	To be determined	Planktonic	Benthic	Mixed	AY934754,AY934755,AY934756,DQ408655,DQ408656	Foraminifera	no	no	no	no	yes	no	0	0	0	0	0	0	0	0	0	0	0	0	0	0	0	0	0	0	0	0	0	0	0	0	0
26d06beb0d055e1f07d8e08bddef24e6	FOR_0650	343593	13	6	8	gtcgctcttaccgatggacttctctgtgagtttgagggaccgagcctcgtatatatttaatatatacgtgtacaggaaacttaaacgaacagtgtggtctaaaggaaagagaagtcgtaacaaggcatca	97.7	97.71	Eukaryota|Harosa|Rhizaria|Retaria|Foraminifera|Globothalamea|Rotaliida|R_clade_1|Bolivina|Bolivina+sp.	Eukaryota|Harosa|Rhizaria|Retaria|Foraminifera|Globothalamea|Rotaliida|Bolivinitidae|Bolivinitidae|Bolivina_sp	03_BF_Globothalamea	YES	To be determined	Benthic	Benthic	Benthic	DQ452688	Foraminifera	no	no	no	no	yes	no	0	0	0	0	0	0	0	0	0	0	0	0	0	0	0	0	0	0	0	0	0	0	0	0	0
540b99471a5939ba21f83ef4b110eb75	FOR_0662	192105	12	12	5	gtcgctcttaccgatggacttctctgtgagtttgagggactgtccgattctctttgtgtctcgacacatgagatatcactaggaaacttaaacgaacagtgtggtctaaaggaaagagaagtcgtaacaaggcatca	95	94.964	Eukaryota|Harosa|Rhizaria|Retaria|Foraminifera|Globothalamea|Rotaliida|R_clade_1|Streptochilus|Streptochilus+sp. AK-2013	Eukaryota|Harosa|Rhizaria|Retaria|Foraminifera|Globothalamea|Rotaliida|Bolivinitidae|Bolivinitidae|Streptochilus_sp	03_BF_Globothalamea	YES	To be determined	Benthic	Benthic	Benthic	KC525209,KC525210	Foraminifera	no	no	no	no	yes	no	0	0	0	0	0	0	0	0	0	0	0	0	0	0	0	0	0	0	0	0	0	0	0	0	0
17b496741a520ec949f90463d75b78d5	FOR_0677	203052	11	11	5	gtcgctcttaccgatggacttctctgtgagtttgagggactggataaataaatttattttattaatctatggaaacttaaacgaacagtgtggtctaaaggaaagagaagtcgtaacaaggcatcg	92.2	92.537	Eukaryota|Harosa|Rhizaria|Retaria|Foraminifera|Globothalamea|Textulariida|Trochammina|Trochammina+sp.	Eukaryota|Harosa|Rhizaria|Retaria|Foraminifera|Globothalamea|Textulariida||Trochamminidae|Trochammina_hadai	03_BF_Globothalamea	YES	To be determined	Benthic	Benthic	Benthic	X86095	Foraminifera	no	no	no	no	yes	no	0	0	0	0	0	0	0	0	0	0	0	0	0	0	0	0	0	0	0	0	0	0	0	0	0
6cee330ccb7ddfd779cde3804c15c6a2	FOR_0753	276253	8	8	7	gtcgctcttaccgatggatttctctgtgagtttgaaggactggcttttttgctatggaaattcaaacgaacagggtgatctaaaggaaagagaagtcgtaacaaggcatcg	96.4	96.429	Eukaryota|Harosa|Rhizaria|Retaria|Foraminifera|Globothalamea|Rotaliida|R_clade_2|Angulodiscrobis|Angulodiscrobis+quadrangularis	Eukaryota|Harosa|Rhizaria|Retaria|Foraminifera|Globothalamea|Rotaliida||Discorbacea|Angulodiscrobis_quadrangularis	03_BF_Globothalamea	YES	To be determined	Benthic	Benthic	Benthic	AF194076	Foraminifera	no	no	no	no	yes	no	0	0	0	0	0	0	0	0	0	0	0	0	0	0	0	0	0	0	0	0	0	0	0	0	0
caae093932cb5903f48a98d404750740	FOR_0758	287698	8	8	5	gtcgctcttaccgatggacttctctgtgagtttgagggactgtctttggctgctatgtgtgtttcggcgcacatacgccatcttaggaaacttaaacgaacagtgtggtctaaaggaaagagaagtcgtaacaaggcatca	90.8	91.275	Eukaryota|Harosa|Rhizaria|Retaria|Foraminifera|Globothalamea|Rotaliida|R_clade_1|Bolivina|Bolivina+variabilis	Eukaryota|Harosa|Rhizaria|Retaria|Foraminifera|Globothalamea|Rotaliida|Bolivinitidae|Bolivinitidae|Bolivina_sp	03_BF_Globothalamea	YES	To be determined	Planktonic	Benthic	Mixed	AY359138,AY359139,AY359140	Foraminifera	no	no	no	no	yes	no	0	0	0	0	0	0	0	0	0	0	0	0	0	0	0	0	0	0	0	0	0	0	0	0	0
f289d599f257af437a4c892e875239c1	FOR_0023	4688	12051	11225	49	gtcgctcttaccgatggacttctctgtgagtttcagggactggaagccaactcttgtagttgattactatggaaactgaaacgaacagtgtggtctaaaggaaagagaagtcgtaacaaggcatcg	90.6	90.551	Eukaryota|Harosa|Rhizaria|Retaria|Foraminifera|Monothalamids|M_clade_F	Eukaryota|Harosa|Rhizaria|Retaria|Foraminifera|Monothalamids|Monothalamids_X||Monothalamids_XX|Allogromiina_sp	01_BF_Monothalamids	NO	*	*	*	*	AJ317990,AJ307761	Foraminifera	no	no	no	no	yes	no	0	0	0	0	0	0	0	0	0	0	0	0	0	0	0	0	0	0	0	0	0	0	0	0	0
e6746aa7ad3d4b074b719e8485c4cd4c	FOR_0057	11663	2826	1968	40	gtcgctcttaccgatggacttctctgtgagtttgagggactgggttaatttgttttttcttcgggaaaaatgaagacacctatggaaacttaaacgaacagtgtggtctaaaggaaagagaagtcgtaacaaggcatcg	97.8	99.281	Eukaryota|Harosa|Rhizaria|Retaria|Foraminifera|Monothalamids|M_clade_A|Psammosphaera|Psammosphaera+sp.	Eukaryota|Harosa|Rhizaria|Retaria|Foraminifera|Monothalamids|Monothalamids_X||Monothalamids_XX|Allogromiid_sp	01_BF_Monothalamids	NO	*	*	*	*	AJ307745	Foraminifera	no	no	no	no	yes	no	0	0	0	0	0	0	0	0	0	0	0	0	0	0	0	5	0	0	0	0	0	0	0	0	33
86abef264ae2332060746a659541b645	FOR_0076	14120	1356	1321	5	gtcgctcttaccgatggacttctctgtgagtttgagggactgctgctcatatattctttgaatgcggaaactccaacgaacagtgtggtctaaaggaaagagaagtcgtaacaaggcatcg	87.6	90.164	Eukaryota|Harosa|Rhizaria|Retaria|Foraminifera|Globothalamea|Rotaliida|R_clade_2|Calcarina|Calcarina+gaudichaudii	Eukaryota|Harosa|Rhizaria|Retaria|Foraminifera|Monothalamids|Monothalamids_X||Monothalamids_XX|Conqueria_laevis	01_BF_Monothalamids	NO	*	*	*	*	AJ504681	Foraminifera	no	no	no	no	yes	no	0	0	0	0	0	0	0	0	0	0	0	0	0	0	0	0	0	0	0	0	0	0	0	0	0
33d7b76bc0ebf1f0f821da3cda8d7c60	FOR_0078	14587	1271	1234	10	gtcgctcttaccgatggacttctctgtgagtttgagggactgctgctttgaatgcggaaactccaacgaacagtgtggtctaaaggaaagagaagtcgtaacaaggcatcg	90.2	91.964	Eukaryota|Harosa|Rhizaria|Retaria|Foraminifera|Globothalamea	Eukaryota|Harosa|Rhizaria|Retaria|Foraminifera|Monothalamids|Monothalamids_Group4||Monothalamids_Group4_X|Monothalamids_Group4_XX_sp	01_BF_Monothalamids	NO	*	*	*	*	AY359168,AY359169,AY359170,AF190720,AF190721,AF190722,AF190723,AF190724,Z69615,AJ312434	Foraminifera	no	no	no	no	yes	no	0	0	0	0	0	0	0	0	0	0	0	0	0	0	0	0	0	0	0	0	0	0	0	0	0
050168bf7727204be742d4b6d7724240	FOR_0088	16335	981	968	17	gtcgctcttaccgatggacttctctgtgaggttgagggactgggtctttaacgacctacgggaacttaatcgaacagggtggtctaaaggaaagagaagtcgtaacaaggcatcg	95.7	95.652	Eukaryota|Harosa|Rhizaria|Retaria|Foraminifera|Monothalamids|M_clade_BM|Bathysiphon_1|Bathysiphon_1+flexilis	Eukaryota|Harosa|Rhizaria|Retaria|Foraminifera|Monothalamids|Monothalamids_Clade-BM||Bathysiphonidae|Bathysiphon_flexilis	01_BF_Monothalamids	NO	*	*	*	*	AJ514837	Foraminifera	no	no	no	no	yes	no	0	0	0	0	0	0	0	0	0	0	0	0	0	0	0	0	0	0	0	0	0	0	0	0	98
ee3db61c60a53b613a5bb16fc2da24ac	FOR_0092	16990	899	893	4	gtcgctcttaccgatggacttctctgtgagtttgagggactggaaagtatttttttattttctatggaaacttaaacgaacagtggggtctaaaggaaagagaagtcgtaacaaggcatcg	93.5	95.122	Eukaryota|Harosa|Rhizaria|Retaria|Foraminifera|Monothalamids|M_clade_F	Eukaryota|Harosa|Rhizaria|Retaria|Foraminifera|Monothalamids|Monothalamids_X||Monothalamids_XX|Allogromiina_sp	01_BF_Monothalamids	NO	*	*	*	*	AJ317990,AJ307761	Foraminifera	no	no	no	no	yes	no	0	0	0	0	0	0	0	0	0	0	0	0	0	0	0	0	0	0	0	0	0	0	0	0	0
2bbb07f54be978315c92edc86cafbb2b	FOR_0108	19772	647	643	6	gtcgctcttaccgatggacttctctgtgagtttgagggactgcctgactttgaaggcggaaactccaacgaacagtgtggtctaaaggaaagagaagtcgtaacaaggcatcg	90.5	90.517	Eukaryota|Harosa|Rhizaria|Retaria|Foraminifera|Monothalamids|M_clade_Con|Conqueria|Conqueria+laevis	Eukaryota|Harosa|Rhizaria|Retaria|Foraminifera|Monothalamids|Monothalamids_X||Monothalamids_XX|Conqueria_laevis	01_BF_Monothalamids	NO	*	*	*	*	FR875133,FR875134,FR875135,FR875136,FR875137,FR875138,FR875139	Foraminifera	no	no	no	no	yes	no	0	0	0	0	0	0	0	0	0	0	0	0	0	0	0	0	0	0	0	0	0	0	0	0	0
dd9e67bf152a42ab9289a6bbcb2866e9	FOR_0113	20349	607	607	4	gtcgctcttaccgatggacttctctgtgagtttgagggactgggtaccttagctgttggcagattaaggaattttattattttttgctctcgctgacactataaacacttatggaaacttaaacgaacagtgtggtctaaaggaaagagaagtcgtaacaaggcatcg	87.5	90.909	Eukaryota|Harosa|Rhizaria|Retaria|Foraminifera|Monothalamids|M_clade_C|Toxisarcon|Toxisarcon+alba	Eukaryota|Harosa|Rhizaria|Retaria|Foraminifera|Monothalamids|Monothalamids_X||Monothalamids_XX|Toxisarcon_sp	01_BF_Monothalamids	NO	*	*	*	*	AJ307750	Foraminifera	no	no	no	no	yes	no	0	0	0	0	0	0	0	0	0	0	0	0	0	0	0	0	0	0	0	0	0	0	0	0	0
49b31d162db0d105a2ff7d48a8f8c805	FOR_0146	26433	344	344	8	gtcgctcttaccgatggacttctctgtgagtttgagggactgggtaccttagtctgaacttgtttcgggctataaccacctatggaaacttaaacgaacagtgtggtctaaaggaaagagaagtcgtaacaaggcatcg	92.1	92.143	Eukaryota|Harosa|Rhizaria|Retaria|Foraminifera|Monothalamids|M_clade_C|Cylindrogullmia|Cylindrogullmia+alba	Eukaryota|Harosa|Rhizaria|Retaria|Foraminifera|Monothalamids|Monothalamids_X||Monothalamids_XX|Cylindrogullmia_alba	01_BF_Monothalamids	NO	*	*	*	*	AJ317983	Foraminifera	no	no	no	no	yes	no	0	0	0	0	0	0	0	0	0	0	0	0	0	0	0	0	0	0	0	0	0	0	0	0	16
d275e26be0774f425352f90646c4f5ff	FOR_0147	26763	338	335	2	gtcgctcttaccgatggacttctctgtgagtttgagggactggataaataaatttatttattttctatggaaacttaaacgaacagtgtggtctaaaggaaagagaagtcgtaacaaggcatcg	93.5	93.548	Eukaryota|Harosa|Rhizaria|Retaria|Foraminifera|Monothalamids|M_clade_F	Eukaryota|Harosa|Rhizaria|Retaria|Foraminifera|Monothalamids|Monothalamids_X||Monothalamids_XX|Allogromiina_sp	01_BF_Monothalamids	NO	*	*	*	*	AJ317990,AJ307761	Foraminifera	no	no	no	no	yes	no	0	0	0	0	0	0	0	0	0	0	0	0	0	0	0	0	0	0	0	0	0	0	0	0	0
a19504fda7b216672c45e111455e351a	FOR_0152	27470	317	317	5	gtcgctcttaccgatggactactctgtgagtttacaggaaggggcttctacttataatttattataagttgaaatctatacgaatgtacacgaacagtgtggtctaaaggaaagagaagtcgtaacaaggcatca	92.6	92.593	Eukaryota|Harosa|Rhizaria|Retaria|Foraminifera|Monothalamids|M_clade_M|Bathysiphon_2|Bathysiphon_2+minuta	Eukaryota|Harosa|Rhizaria|Retaria|Foraminifera|Monothalamids|Monothalamids_Clade-BM||Bathysiphonidae|Bathysiphon_minuta	01_BF_Monothalamids	NO	*	*	*	*	AJ514838	Foraminifera	no	no	no	no	yes	no	0	0	0	0	0	0	0	0	0	0	0	0	0	0	0	0	0	0	0	0	0	0	0	0	0
98aa2a1aa3dae69b83f3f3475f617d4f	FOR_0158	29283	287	277	6	gtcgctcttaccgatggacttctctatgagtttggaggactggctttctatttatagacagctatggaaatctaaacgaatagtgtggtctaaaggaaagagaagtcgtaacaaggcatcg	97.5	97.521	Eukaryota|Harosa|Rhizaria|Retaria|Foraminifera|Monothalamids|M_clade_E|Psammophaga|Psammophaga+sp.	Eukaryota|Harosa|Rhizaria|Retaria|Foraminifera|Monothalamids|Monothalamids_Clade-E||Monothalamids_Clade-E_X|Psammophaga_magnetica	01_BF_Monothalamids	NO	*	*	*	*	AJ307754	Foraminifera	no	no	no	no	yes	no	0	0	0	0	0	0	0	0	0	0	0	0	0	0	0	0	0	0	0	0	0	0	0	0	0
fb7d285ab145cf85cb67a466cc716bc1	FOR_0169	30770	249	249	4	gtcgctcttaccgatggacttctctgtgagtttgagggactgggtacctctctcctatggaaacttaaacgaacagtgtggtctaaaggaaagagaagtcgtaacaaggcatcg	95.7	95.652	Eukaryota|Harosa|Rhizaria|Retaria|Foraminifera|Monothalamids|M_clade_F|Notodendrodes|Notodendrodes+hyalinosphaira	Eukaryota|Harosa|Rhizaria|Retaria|Foraminifera|Monothalamids|Monothalamids_X||Monothalamids_XX|Notodendrodes_hyalinosphaira	01_BF_Monothalamids	NO	*	*	*	*	AJ311214	Foraminifera	no	no	no	no	yes	no	0	0	0	0	0	0	0	0	0	0	0	0	0	0	0	0	0	0	0	0	0	0	0	0	0
662b72997142de4d1c69d28edf17957e	FOR_0180	39934	220	142	7	gtcgctcttaccgatggacttctctgtgagtttgagggactgggtaccttagtctggacttgctccaggctataaccacctatggaaacttaaacgaacagtgtggtctaaaggaaagagaagtcgtaacaaggcatcg	93.6	93.571	Eukaryota|Harosa|Rhizaria|Retaria|Foraminifera|Monothalamids|M_clade_C|Cylindrogullmia|Cylindrogullmia+alba	Eukaryota|Harosa|Rhizaria|Retaria|Foraminifera|Monothalamids|Monothalamids_X||Monothalamids_XX|Cylindrogullmia_alba	01_BF_Monothalamids	NO	*	*	*	*	AJ317983	Foraminifera	no	no	no	no	yes	no	0	0	0	0	0	0	0	0	0	0	0	0	0	0	0	0	0	0	0	0	0	0	0	0	36
48efe98c9c2a23d894033a58e83ecace	FOR_0189	35186	186	186	2	gtcgctcttaccgatggacttctctgtgagtttgagggactgggtaccttagtctctttttttagttgctataaacacctacggaaacttaaacgaatagtgtggtctaaaggaaagagaagtcgtaacaaggcatcg	91.3	90.909	Eukaryota|Harosa|Rhizaria|Retaria|Foraminifera|Monothalamids|M_clade_C	Eukaryota|Harosa|Rhizaria|Retaria|Foraminifera|Monothalamids|Monothalamids_Clade-C2||Monothalamids_Clade-C2_X|Gloiogullmia_eurystoma	01_BF_Monothalamids	NO	*	*	*	*	FR875141,AJ514852,AJ514855	Foraminifera	no	no	no	no	yes	no	0	0	0	0	0	0	0	0	0	0	0	0	0	0	0	0	0	0	0	0	0	0	0	0	0
760b61a2ba311e97787d8a981b96e0f0	FOR_0190	35462	183	183	4	gtcgctcttaccgatggactattctgtgagtttgagggactgctgcttatacgagcacttgtgtttgttaagcggcggaaacttaaacgaacagtgtggtctaaaggaaagagaagtcgtaacaaggcatcg	98.5	98.485	Eukaryota|Harosa|Rhizaria|Retaria|Foraminifera|Monothalamids|M_clade_Van|Vanhoeffenella|Vanhoeffenella+sp.	Eukaryota|Harosa|Rhizaria|Retaria|Foraminifera|Monothalamids|Monothalamids_X||Monothalamids_XX|Vanhoeffenella_sp	01_BF_Monothalamids	NO	*	*	*	*	AJ514864	Foraminifera	no	no	no	no	yes	no	0	0	0	0	0	0	0	0	0	0	0	0	0	0	0	0	0	0	0	0	0	0	0	0	0
863d8dd96bbecfe83bb8a1b14efd9aa2	FOR_0198	48834	171	95	6	gtcgctcttaccgatggacttctctgtgagtttgagggactgggtaccatggccgccgccctcgggtgtgcgaccataaacatctatggaaacttaaacgaacagtgtggtctaaaggaaagagaagtcgtaacaaggcatcg	97.2	97.203	Eukaryota|Harosa|Rhizaria|Retaria|Foraminifera|Monothalamids|M_clade_C|Hippocrepinella_3|Hippocrepinella_3+alba	Eukaryota|Harosa|Rhizaria|Retaria|Foraminifera|Monothalamids|Monothalamids_X||Monothalamids_XX|Hippocrepinella_alba	01_BF_Monothalamids	NO	*	*	*	*	AJ514843	Foraminifera	no	no	no	no	yes	no	0	0	0	0	0	0	0	0	0	0	0	0	0	0	0	2	0	0	0	0	0	0	0	0	0
d95f14d21ba2aa786c7f97d691b18999	FOR_0202	44677	165	114	13	gtcgctcttaccgatggacttctctgtgagtttgagggactggaagtttaatttttcttcggaaaattttttcttctatagaaacttaaacgaacagtgtggtctaaaggaaagagaagtcgtaacaaggcatcg	94.1	94.074	Eukaryota|Harosa|Rhizaria|Retaria|Foraminifera|Monothalamids|M_clade_M|Bowseria|Bowseria+arctowskii	Eukaryota|Harosa|Rhizaria|Retaria|Foraminifera|Monothalamids|Monothalamids_Clade-B||Monothalamids_Clade-B_X|Bowseria_arctowskii	01_BF_Monothalamids	NO	*	*	*	*	FR875095,FR875096	Foraminifera	no	no	no	no	yes	no	0	0	0	0	0	0	0	0	0	0	0	0	0	0	0	0	0	0	0	0	0	0	0	0	0
91ccaa99e3ee501f8b2d26f931e3aa28	FOR_0207	38089	157	157	3	gtcgctcttaccgatggacttttctgtgagtttgagggacccgggttttatttttatataattcaaaaataatattaatattactctccgggaaactcaagcgaacagccgggtctaaaggaaagagaagtcgtaacaaggcatct	97.3	97.959	Eukaryota|Harosa|Rhizaria|Retaria|Foraminifera|Monothalamids|M_clade_D|M_clade_D_X|M_clade_D_X+sp.	Eukaryota|Harosa|Rhizaria|Retaria|Foraminifera|Monothalamids|Monothalamids_X||Monothalamids_XX|Saccamminidae_X_sp	01_BF_Monothalamids	NO	*	*	*	*	JN003672	Foraminifera	no	no	no	no	yes	no	0	0	0	0	0	0	0	0	0	0	0	0	0	0	0	0	0	0	0	0	0	0	0	0	0
d01acc77f42bdf15ba2824fef9262aea	FOR_0225	53484	131	80	12	gtcgctcttaccgatggacttctctgtgagtttgagggactggaaagttagtttactgaccttctacggaaacttaaacgaacagtgtggtctaaaggaaagagaagtcgtaacaaggcatcg	92.7	92.683	Eukaryota|Harosa|Rhizaria|Retaria|Foraminifera|Monothalamids|M_clade_F	Eukaryota|Harosa|Rhizaria|Retaria|Foraminifera|Monothalamids|Monothalamids_X||Monothalamids_XX|Allogromiina_sp	01_BF_Monothalamids	NO	*	*	*	*	AJ317990,AJ307761	Foraminifera	no	no	no	no	yes	no	0	0	0	0	0	0	0	0	0	0	0	0	0	0	0	0	0	0	0	0	0	0	0	0	0
163ed5421adc5f7a9e461d093672b061	FOR_0233	43065	122	122	0	gtcgctcttaccgatggacttctctgtgagtttgagggactggaataccttgccttttttaattaaaaagcataactttctatggaaacttaaacgaacagtgtggtctaaaggaaagagaagtcgtaacaaggcatcg	91.4	91.367	Eukaryota|Harosa|Rhizaria|Retaria|Foraminifera|Monothalamids|M_clade_C|Saccammina|Saccammina+sphaerica	Eukaryota|Harosa|Rhizaria|Retaria|Foraminifera|Monothalamids|Monothalamids_X||Monothalamids_XX|Saccammina_sphaerica	01_BF_Monothalamids	NO	*	*	*	*	AJ514855	Foraminifera	no	no	no	no	yes	no	0	0	0	0	0	0	0	0	0	0	0	0	0	0	0	0	0	0	0	0	0	0	0	0	0
bbfffc5e0f4050b19dc25c3c6ba478b5	FOR_0237	44058	117	117	2	gtcgctcttaccgatggacttctctgtgagtttgagggactgggttaatttgtttctttttgaaacgaagacacttatggaaacttaaacgaacagtgtggtctaaaggaaagagaagtcgtaacaaggcatcg	97	97.015	Eukaryota|Harosa|Rhizaria|Retaria|Foraminifera|Monothalamids|M_clade_A|Psammosphaera|Psammosphaera+sp.	Eukaryota|Harosa|Rhizaria|Retaria|Foraminifera|Monothalamids|Monothalamids_X||Monothalamids_XX|Psammosphaera_sp	01_BF_Monothalamids	NO	*	*	*	*	AJ307743,AJ307744	Foraminifera	no	no	no	no	yes	no	0	0	0	0	0	0	0	0	0	0	0	0	0	0	0	0	0	0	0	0	0	0	0	0	0
576321428a18200cdda80a32fe696c76	FOR_0249	46583	104	104	0	gtcgctcttaccgatggacttctctgtgagtttgagggactgggtaccttagcacggactaacctccgcgctataaacacctatggaaacttaaacgaacagtgtggtctaaaggaaagagaagtcgtaacaaggcatcg	100	100	Eukaryota|Harosa|Rhizaria|Retaria|Foraminifera|Monothalamids|M_clade_C|Cylindrogullmia|Cylindrogullmia+alba	Eukaryota|Harosa|Rhizaria|Retaria|Foraminifera|Monothalamids|Monothalamids_X||Monothalamids_XX|Cylindrogullmia_alba	01_BF_Monothalamids	NO	*	*	*	*	AJ317983	Foraminifera	no	no	no	no	yes	no	0	0	0	0	0	0	0	0	0	0	0	0	0	0	0	0	0	0	0	0	0	0	0	0	0
7470714433cf20a64acc1cd984ccbf03	FOR_0257	54745	94	76	9	gtcgctcttaccgatggacttctctgtgagtttgagggactgggttaatttatttttccttcggggaaaatgaagacacctatggaaacttaaacgaacagtgtggtctaaaggaaagagaagtcgtaacaaggcatcg	98.6	99.275	Eukaryota|Harosa|Rhizaria|Retaria|Foraminifera|Monothalamids|M_clade_A|Psammosphaera|Psammosphaera+sp.	Eukaryota|Harosa|Rhizaria|Retaria|Foraminifera|Monothalamids|Monothalamids_X||Monothalamids_XX|Psammosphaera_sp	01_BF_Monothalamids	NO	*	*	*	*	AJ307745	Foraminifera	no	no	no	no	yes	no	0	0	0	0	0	0	0	0	0	0	0	0	0	0	0	0	0	0	0	0	0	0	0	0	0
c9bb4611ea512ccb0e142cb757cf5f75	FOR_0258	69061	93	50	4	gtcgctcttaccgatggactactctgtgagtttaagggactggtttgagtagaaatttattttttttacacaaactatagaaacttacacgaacagtgtggtctaaaggaaagagaagtcgtaacaaggcatcg	92.5	92.537	Eukaryota|Harosa|Rhizaria|Retaria|Foraminifera|Monothalamids|M_clade_I|Saccodendron|Saccodendron+limosum	Eukaryota|Harosa|Rhizaria|Retaria|Foraminifera|Monothalamids|Monothalamids_X||Monothalamids_XX|Saccodendron_limosum	01_BF_Monothalamids	NO	*	*	*	*	AJ317989	Foraminifera	no	no	no	no	yes	no	0	0	0	0	0	0	0	0	0	0	0	0	0	0	0	0	0	0	0	0	0	0	0	0	0
993f7ff26468af32353b34b6a95bb6c3	FOR_0262	49661	92	92	2	gtcgctcttaccgatggacttctctatgagtttgggggactggcctcccatttatgggcagctatggaaacctaaacgaatagtgtggtctaaaggaaagagaagtcgtaacaaggcatcg	95	96.61	Eukaryota|Harosa|Rhizaria|Retaria|Foraminifera|Monothalamids|M_clade_E|Psammophaga|Psammophaga+sp.	Eukaryota|Harosa|Rhizaria|Retaria|Foraminifera|Monothalamids|Monothalamids_Clade-E||Monothalamids_Clade-E_X|Psammophaga_magnetica	01_BF_Monothalamids	NO	*	*	*	*	AJ307754	Foraminifera	no	no	no	no	yes	no	0	1	0	0	0	0	0	0	0	0	0	0	0	0	0	0	0	0	0	0	0	0	0	0	0
98630b143630c47fb1a3ef0da7283e8a	FOR_0269	59544	89	65	4	gtcgctcttaccgatggacttctctgtgagtataagggactggctcgaaaaacactcgttgtttttgagctatggaaacttacgcgaacagtgaggtctaaaggaaagaaaagtcgtaacaaggcatcg	92.2	92.248	Eukaryota|Harosa|Rhizaria|Retaria|Foraminifera|Monothalamids|M_clade_J|Crithionina_1|Crithionina_1+sp.	Eukaryota|Harosa|Rhizaria|Retaria|Foraminifera|Monothalamids|Monothalamids_X||Monothalamids_XX|Crithionina_sp	01_BF_Monothalamids	NO	*	*	*	*	AJ307773	Foraminifera	no	no	no	no	yes	no	0	0	0	0	0	0	0	0	0	0	0	0	0	0	0	0	0	0	0	0	0	0	0	0	56
48782dbc6baf45348205aff09a06a7ae	FOR_0276	52291	83	83	1	gtcgctcttaccgatgaacttctctgtgagtatagaggactggctagctatttatagcaagctatggaaatctacgcgaacagtgtggtttaaaggaaagagaagtcgtaacaaggcatcg	95	99.153	Eukaryota|Harosa|Rhizaria|Retaria|Foraminifera|Monothalamids|M_clade_E|Vellaria|Vellaria+sp.	Eukaryota|Harosa|Rhizaria|Retaria|Foraminifera|Monothalamids|Monothalamids_X||Monothalamids_XX|Vellaria_sp	01_BF_Monothalamids	NO	*	*	*	*	FN995315,FN995316	Foraminifera	no	no	no	no	yes	no	0	0	0	0	0	0	0	0	0	0	0	0	0	0	0	0	0	0	0	0	0	0	0	0	0
2506e0808ab60603684104a30b0c1e9f	FOR_0281	52603	82	82	5	gtcgctcttaccgatggactactccatgagtctgagggactcgccaactttttgtgcgggaaacttaggcgaatggcatggtctagaggaaagagaagtcgtaacaaggcatct	91.2	91.228	Eukaryota|Harosa|Rhizaria|Retaria|Foraminifera|Monothalamids|M_clade_D|Phainogullmia|Phainogullmia+aurata	Eukaryota|Harosa|Rhizaria|Retaria|Foraminifera|Foraminifera_X|Foraminifera_XX||Foraminifera_XXX|Foraminifera_XXXX_sp	01_BF_Monothalamids	NO	*	*	*	*	AJ514849	Foraminifera	no	no	no	no	yes	no	0	0	0	0	0	0	0	0	0	0	0	0	0	0	0	0	0	0	0	0	0	0	0	0	0
326b2fc730a54a4dd9806d25f1d7f2b1	FOR_0285	53282	80	80	8	gtcgctcttaccgatggactattctgtgagtatataggacgggaactctattcattttttgattgagttctataagaatatacgcgaacagtgtggtctaaaggaaagagaagtcgtaacaaggcatca	93.8	95.42	Eukaryota|Harosa|Rhizaria|Retaria|Foraminifera|Monothalamids|M_clade_M|Allogromia_1|Allogromia_1+laticollaris	Eukaryota|Harosa|Rhizaria|Retaria|Foraminifera|Monothalamids|Monothalamids_Clade-I||Monothalamids_Clade-I_X|Allogromia_sp	01_BF_Monothalamids	NO	*	*	*	*	AJ311218,KC790540	Foraminifera	no	no	no	no	yes	no	0	0	0	0	0	0	0	0	0	0	0	0	0	0	0	0	0	0	0	0	0	0	0	0	0
6288c2922b0ccff609c7893af810d84c	FOR_0288	54022	78	78	5	gtcgctcttaccgatggacttctctgtgagtttgagggactaggacggctcgcgctcgcgtgcgctgtccgacggaaacttacacgaacagtgtggtctaaaggaaagagaagtcgtaacaaggcatcg	96.1	96.124	Eukaryota|Harosa|Rhizaria|Retaria|Foraminifera|Monothalamids|M_clade_G|Nemogullmia|Nemogullmia+sp.	Eukaryota|Harosa|Rhizaria|Retaria|Foraminifera|Monothalamids|Monothalamids_X||Lagynidae|Nemogullmia_sp	01_BF_Monothalamids	NO	*	*	*	*	AJ307768	Foraminifera	no	no	no	no	yes	no	0	0	0	0	0	0	0	0	0	0	0	0	0	0	0	0	0	0	0	0	0	0	0	0	0
70feaf0e466ffdad4c876fbb778c5c66	FOR_0295	75088	76	43	3	gtcgctcttaccgatggacttctctatgagtttgggggactggctttctatttatagacagctatggaaacctaaacgaatagtgtggtctaaaggaaagagaagtcgtaacaaggcatcg	99.2	100	Eukaryota|Harosa|Rhizaria|Retaria|Foraminifera|Monothalamids|M_clade_E|Psammophaga|Psammophaga+sp.	Eukaryota|Harosa|Rhizaria|Retaria|Foraminifera|Monothalamids|Monothalamids_Clade-E||Monothalamids_Clade-E_X|Psammophaga_magnetica	01_BF_Monothalamids	NO	*	*	*	*	AJ307754	Foraminifera	no	no	no	no	yes	no	0	0	0	0	0	0	0	0	0	0	0	0	0	0	0	0	7	0	0	0	0	0	0	0	0
af98524a45792422dd2ce5beff8c1e57	FOR_0296	54829	76	76	5	gtcgctcttaccgatggacttctctgtgagtttgagggactaggacggccctctgtggctgccccatggaaacttaaacgaacagtgtggtctaaaggaaagagaagtcgtaacaaggcatcg	91.5	91.473	Eukaryota|Harosa|Rhizaria|Retaria|Foraminifera|Monothalamids|M_clade_G|Nemogullmia|Nemogullmia+sp.	Eukaryota|Harosa|Rhizaria|Retaria|Foraminifera|Monothalamids|Monothalamids_X||Lagynidae|Nemogullmia_sp	01_BF_Monothalamids	NO	*	*	*	*	AJ307768	Foraminifera	no	no	no	no	yes	no	0	0	0	0	0	0	0	0	0	0	0	0	0	0	0	0	0	0	0	0	0	0	0	0	0
a66404eada4f713ced994ef4f5039f6e	FOR_0300	55549	74	74	2	gtcgctcttaccgatggacttctctgtgagtttgagggactggataaatatgatttttaattatattaatctatggaaacttaaacgaacagtgtggtctaaaggaaagagaagtcgtaacaaggcatcg	93.1	93.13	Eukaryota|Harosa|Rhizaria|Retaria|Foraminifera|Monothalamids|Monothalamids_X|Monothalamids_X+sp.	Eukaryota|Harosa|Rhizaria|Retaria|Foraminifera|Monothalamids|Monothalamids_X||Monothalamids_XX|Monothalamids_XXX_sp	01_BF_Monothalamids	NO	*	*	*	*	JN003660,JN003666,JN003673	Foraminifera	no	no	no	no	yes	no	0	0	0	0	0	0	0	0	0	0	0	0	0	0	0	0	0	0	0	0	0	0	0	0	0
7ea1ae2ab82ff739ec2da3b06e44c4ae	FOR_0303	55874	73	73	6	gtcgctcttaccgatggactattctgtgagtatacaggacgggaactctatcttctgattgagttctataagaatgtacgcgaacagtgtggtctaaaggaaagagaagtcgtaacaaggcatca	100	100	Eukaryota|Harosa|Rhizaria|Retaria|Foraminifera|Monothalamids|M_clade_M|Allogromia_1|Allogromia_1+laticollaris	Eukaryota|Harosa|Rhizaria|Retaria|Foraminifera|Monothalamids|Monothalamids_Clade-I||Monothalamids_Clade-I_X|Allogromia_laticollaris	01_BF_Monothalamids	NO	*	*	*	*	AJ311218,KC790540	Foraminifera	no	no	no	no	yes	no	0	0	0	0	0	0	0	0	0	0	0	0	0	0	0	0	0	0	0	0	0	0	0	0	0
99897fa8631ec7ae299b804c86610232	FOR_0305	56791	71	71	0	gtcgctcttaccgatggactactctgtgagtttgagggactggtcttgctttatgcaagactatggaaactcatgcgaacagtgtggtctaaaggaaagagaagtcgtaacaaggcatcg	95.8	95.833	Eukaryota|Harosa|Rhizaria|Retaria|Foraminifera|Monothalamids|M_clade_L|M_clade_L_X|M_clade_L_X+sp.	Eukaryota|Harosa|Rhizaria|Retaria|Foraminifera|Monothalamids|Monothalamids_X||Monothalamids_XX|Allogromiina_sp	01_BF_Monothalamids	NO	*	*	*	*	AJ318013,AJ318015	Foraminifera	no	no	no	no	yes	no	0	0	0	0	0	0	0	0	0	0	0	0	0	0	0	0	0	0	0	0	0	0	0	0	0
0b6cfbfd33e4488bf965b560886b2506	FOR_0309	56970	70	70	4	gtcgctcttaccgatgaactatactgtgaaattaagggattgagcttttattatgcttataaaaacttaattgaacagtgtggtttaaaggaaagagaagtcgtaacaaggcatcg	92.2	92.241	Eukaryota|Harosa|Rhizaria|Retaria|Foraminifera|Monothalamids|M_clade_F|M_clade_F_X|M_clade_F_X+sp.	Eukaryota|Harosa|Rhizaria|Retaria|Foraminifera|Monothalamids|Monothalamids_X||Monothalamids_XX|Allogromiina_sp	01_BF_Monothalamids	NO	*	*	*	*	AJ317991	Foraminifera	no	no	no	no	yes	no	0	0	0	0	0	0	0	0	0	0	0	0	0	0	0	0	0	0	0	0	0	0	0	0	0
af24a8b1a6452c0de3531fc924522a56	FOR_0311	57708	69	69	4	gtcgctcttaccgatggactattctgtgagtatgcaggacgggacttctattcattattttttaatgattgaagtctatatgaatgtacacgaacagtgtggtctaaaggaaagagaagtcgtaacaaggcatca	95.6	95.556	Eukaryota|Harosa|Rhizaria|Retaria|Foraminifera|Monothalamids|M_clade_M|M_clade_M_X|M_clade_M_X+sp.	Eukaryota|Harosa|Rhizaria|Retaria|Foraminifera|Monothalamids|Monothalamids_X||Monothalamids_XX|Crithionina_sp	01_BF_Monothalamids	NO	*	*	*	*	AJ514862	Foraminifera	no	no	no	no	yes	no	0	0	0	0	0	0	0	0	0	0	0	0	0	0	0	0	0	0	0	0	0	0	0	0	0
721045b164a5117c40e6d60db30d8136	FOR_0312	57598	69	69	4	gtcgctcttaccgatggacttctctgtgagtttgagggactgggtaccttagtagcttctgctgctataaacacctacggaaacttaaacgaacagtgtggtctaaaggaaagagaagtcgtaacaaggcatcg	94	94.03	Eukaryota|Harosa|Rhizaria|Retaria|Foraminifera|Monothalamids|M_clade_C|Hippocrepina|Hippocrepina+indivisa	Eukaryota|Harosa|Rhizaria|Retaria|Foraminifera|Monothalamids|Monothalamids_X||Monothalamids_XX|Hippocrepina_indivisa	01_BF_Monothalamids	NO	*	*	*	*	FR875141	Foraminifera	no	no	no	no	yes	no	0	0	0	0	0	0	0	0	0	0	0	0	0	0	0	0	0	0	0	0	0	0	0	0	0
d80e3ff5b166df0be2c745cb1ec2a348	FOR_0317	75535	67	43	0	gtcgctcttaccgatggactattctgtgagtttgagggactggcttatatatagttcattctatatgctatggaaacttaaacgaacagtgtggtctaaaggaaagagaagtcgtaacaaggcatcg	100	100	Eukaryota|Harosa|Rhizaria|Retaria|Foraminifera|Monothalamids|M_clade_L|Ovammina|Ovammina+opaca	Eukaryota|Harosa|Rhizaria|Retaria|Foraminifera|Monothalamids|Monothalamids_X||Monothalamids_XX|Ovammina_opaca	01_BF_Monothalamids	NO	*	*	*	*	AJ307755	Foraminifera	no	no	no	no	yes	no	0	0	0	0	0	0	0	0	0	0	0	0	0	0	0	0	0	0	0	0	0	0	0	0	0
7a976eda052db71d622fa6c417b06ba3	FOR_0322	59495	65	65	0	gtcgctcttaccgatggacttctctgtgagtttgagggactgaattaatctcttcatagagatcagcatttatggaaacttaaacgaacagtgtggtctaaaggaaagagaagtcgtaacaaggcatcg	95.3	90.769	Eukaryota|Harosa|Rhizaria|Retaria|Foraminifera|Globothalamea|Rotaliida|Rotaliida_X|Rotaliida_X+sp.	Eukaryota|Harosa|Rhizaria|Retaria|Foraminifera|Monothalamids|Monothalamids_X||Monothalamids_XX|Monothalamids_XXX_sp	01_BF_Monothalamids	NO	*	*	*	*	FJ705892	Foraminifera	no	no	no	no	yes	no	0	0	0	0	0	0	0	0	0	0	0	0	0	0	0	0	0	0	0	0	0	0	0	0	0
1a7d8bb8b3ccbfa33707a2b8f14d0a42	FOR_0353	79222	53	39	4	gtcgctcttaccgatggacttctctgtgagtttgagggactgggtaccttagtttttttttttatattaaaagctataatcacttatggaaacttaaacgaacagtgtggtctaaaggaaagagaagtcgtaacaaggcatcg	100	100	Eukaryota|Harosa|Rhizaria|Retaria|Foraminifera|Monothalamids|M_clade_C|Gloiogullmia|Gloiogullmia+eurystoma	Eukaryota|Harosa|Rhizaria|Retaria|Foraminifera|Monothalamids|Monothalamids_Clade-C2||Monothalamids_Clade-C2_X|Gloiogullmia_eurystoma	01_BF_Monothalamids	NO	*	*	*	*	AJ317981	Foraminifera	no	no	no	no	yes	no	0	0	0	0	0	0	0	0	0	0	0	0	0	0	0	0	0	0	0	0	0	0	0	0	0
970a6e4f4c6bb1dce9b72643be593257	FOR_0354	66593	53	53	0	gtcgctcttaccgatggacttctctgtgagtttaagggactggaaactcatcttatttgatattctatggaaacttaaacgaacagtgtggtctaaaggaaagagaagtcgtaacaaggcatcg	98.4	98.387	Eukaryota|Harosa|Rhizaria|Retaria|Foraminifera|Monothalamids|M_clade_F	Eukaryota|Harosa|Rhizaria|Retaria|Foraminifera|Monothalamids|Monothalamids_X||Monothalamids_XX|Allogromiina_sp	01_BF_Monothalamids	NO	*	*	*	*	AJ317990,AJ307761	Foraminifera	no	no	no	no	yes	no	0	0	0	0	0	0	0	0	0	0	0	0	0	0	0	0	0	0	0	0	0	0	0	0	0
2bb1c056ed7c76caf6fa9b9527171eae	FOR_0361	90008	51	32	4	gtcgctcttaccgatggacttctctgtgagtttgagggactgggttaatttatttctttctgaaatgaagacacctatggaaacttaaacgaacagtgtggtctaaaggaaagagaagtcgtaacaaggcatcg	98.5	98.507	Eukaryota|Harosa|Rhizaria|Retaria|Foraminifera|Monothalamids|M_clade_A|Psammosphaera|Psammosphaera+sp.	Eukaryota|Harosa|Rhizaria|Retaria|Foraminifera|Monothalamids|Monothalamids_X||Monothalamids_XX|Psammosphaera_sp	01_BF_Monothalamids	NO	*	*	*	*	AJ307744	Foraminifera	no	no	no	no	yes	no	0	0	0	0	0	0	0	0	0	0	0	0	0	0	0	0	0	0	0	0	0	0	0	0	0
8c4753d30d886a0c72d8326ba77e90aa	FOR_0362	68874	50	50	4	gtcgctcttaccgatggactactctgtgagtttgagggactgggcctgcgcctcgcggcaacggcctatggaaactcacgcgaacagtgtggtctaaaggaaagagaagtcgtaacaaggcatcg	88.8	91.27	Eukaryota|Harosa|Rhizaria|Retaria|Foraminifera|Monothalamids|M_clade_L|M_clade_L_X|M_clade_L_X+sp.	Eukaryota|Harosa|Rhizaria|Retaria|Foraminifera|Monothalamids|Monothalamids_X||Monothalamids_XX|Saccaminidae_sp	01_BF_Monothalamids	NO	*	*	*	*	AJ318013,AJ318015	Foraminifera	no	no	no	no	yes	no	0	0	0	0	0	0	0	0	0	0	0	0	0	0	0	0	0	0	0	0	0	0	0	0	0
75d512349362b81ba712bd106e19b346	FOR_0372	73115	48	45	3	gtcgctcttaccgatggacttctctgtgagtttgagggactggaagcttagttttcttcggaaaattattcttctatagaaacttaaacgaacagtgtggtctaaaggaaagagaagtcgtaacaaggcatcg	96.2	96.241	Eukaryota|Harosa|Rhizaria|Retaria|Foraminifera|Monothalamids|M_clade_M|Bowseria|Bowseria+arctowskii	Eukaryota|Harosa|Rhizaria|Retaria|Foraminifera|Monothalamids|Monothalamids_Clade-B||Monothalamids_Clade-B_X|Bowseria_arctowskii	01_BF_Monothalamids	NO	*	*	*	*	FR875095,FR875096	Foraminifera	no	no	no	no	yes	no	0	0	0	0	0	0	0	0	0	0	0	0	0	0	0	0	0	0	0	0	0	0	0	0	0
e18cb292615e661557d80f953c875710	FOR_0391	75578	43	43	4	gtcgctcttaccgatggactactccatgagtctgagggactcgtctttgacgggaaacttaggcgaatggcatggtctagaggaaagagaagtcgtaacaaggcatct	97.2	97.248	Eukaryota|Harosa|Rhizaria|Retaria|Foraminifera|Monothalamids|M_clade_D|Phainogullmia|Phainogullmia+aurata	Eukaryota|Harosa|Rhizaria|Retaria|Foraminifera|Foraminifera_X|Foraminifera_XX||Foraminifera_XXX|Foraminifera_XXXX_sp	01_BF_Monothalamids	NO	*	*	*	*	AJ514849	Foraminifera	no	no	no	no	yes	no	0	0	0	0	0	0	0	0	0	0	0	0	0	0	0	0	3	0	0	0	0	0	0	0	0
dc2804861f7cc3852bcb4cf1d900ac97	FOR_0394	77741	41	41	2	gtcgctcttaccgatggacttctctgtgagtttgagggactggtgtccacgcctcgtgtgtgcgatactatggaaactcaaacgaacagtgtggtctaaaggaaagagaagtcgtaacaaggcatcg	98.4	98.425	Eukaryota|Harosa|Rhizaria|Retaria|Foraminifera|Monothalamids|Monothalamids_X|Monothalamids_X+sp.	Eukaryota|Harosa|Rhizaria|Retaria|Foraminifera|Monothalamids|Monothalamids_X||Monothalamids_XX|Monothalamids_XXX_sp	01_BF_Monothalamids	NO	*	*	*	*	JN003676	Foraminifera	no	no	no	no	yes	no	0	0	0	0	0	0	0	0	0	0	0	0	0	0	0	0	0	0	0	0	0	0	0	0	40
bf1ebba00e3f9758ee5003c926eeee3d	FOR_0395	77604	41	41	6	gtcgctcttaccgatggacttctctgtgagtatagaggactggctagctatttatagcaagctatggaaatctacgcgaacagcgaggtctaaaggaaagagaagtcgtaacaaggcatcg	97.5	100	Eukaryota|Harosa|Rhizaria|Retaria|Foraminifera|Monothalamids|M_clade_E|Vellaria|Vellaria+sp.	Eukaryota|Harosa|Rhizaria|Retaria|Foraminifera|Monothalamids|Monothalamids_X||Monothalamids_XX|Vellaria_sp	01_BF_Monothalamids	NO	*	*	*	*	FN995313,FN995314	Foraminifera	no	no	no	no	yes	no	0	0	0	0	0	0	0	0	0	0	0	0	0	0	0	0	0	0	0	0	0	0	0	0	0
28e943261d2504ddc724f6fcb835dbb2	FOR_0400	78081	40	40	3	gtcgctcttaccgatggacttctctgtgagtttgagggactggaaactctattaagtttacttaatattctatggaaactcaaacgaacagtgtggtctaaaggaaagagaagtcgtaacaaggcatcg	90.7	92.248	Eukaryota|Harosa|Rhizaria|Retaria|Foraminifera|Monothalamids|M_clade_F	Eukaryota|Harosa|Rhizaria|Retaria|Foraminifera|Monothalamids|Monothalamids_X||Monothalamids_XX|Allogromiina_sp	01_BF_Monothalamids	NO	*	*	*	*	AJ317990,AJ307761	Foraminifera	no	no	no	no	yes	no	0	0	0	0	0	0	0	0	0	0	0	0	0	0	0	0	0	0	0	0	0	0	0	0	0
7a310c7b470bd4a31b92306a301554de	FOR_0401	99231	40	28	4	gtcgctcttaccgatggacttctctgtgagtttgagggactgtgatacacattacgtgtattattaaggaaacttaaacgaacagtgtggtctaaaggaaagagaagtcgtaacaaggcatcg	89.4	91.2	Eukaryota|Harosa|Rhizaria|Retaria|Foraminifera|Globothalamea|Rotaliida|R_clade_2|Baculogypsinoides|Baculogypsinoides+spinosus	Eukaryota|Harosa|Rhizaria|Retaria|Foraminifera|Monothalamids|Monothalamids_X||Monothalamids_XX|Allogromiina_sp	01_BF_Monothalamids	NO	*	*	*	*	AJ504678	Foraminifera	no	no	photo	no	yes	no	0	0	0	0	0	0	0	0	0	0	0	0	0	0	0	0	0	0	0	0	0	0	0	0	0
683d1df111b9b192156537c382875ab8	FOR_0402	78400	40	40	9	gtcgctcttaccgatggacttctctgtgagtttgagggactggtgttctgcactcgtgtagcgatactatggaaacttaaacgaacagtgtggtctaaaggaaagagaagtcgtaacaaggcatcg	93.7	93.651	Eukaryota|Harosa|Rhizaria|Retaria|Foraminifera|Monothalamids|M_clade_L|M_clade_L_X|M_clade_L_X+sp.	Eukaryota|Harosa|Rhizaria|Retaria|Foraminifera|Monothalamids|Monothalamids_X||Monothalamids_XX|Saccamminidae_X_sp	01_BF_Monothalamids	NO	*	*	*	*	AJ307757	Foraminifera	no	no	no	no	yes	no	0	0	0	0	0	0	0	0	0	0	0	0	0	0	0	0	0	0	0	0	0	0	0	0	0
44529598c5edcc425156d229147d105d	FOR_0406	79416	39	39	3	gtcgctcttaccgatggacttctctgtgagtttgagggactaggggggccagccgctcgcgtctagccacccgacggaaacttaaacgaacagtgtggtctaaaggaaagagaagtcgtaacaaggcatcg	92.4	92.366	Eukaryota|Harosa|Rhizaria|Retaria|Foraminifera|Monothalamids|M_clade_G|Nemogullmia|Nemogullmia+sp.	Eukaryota|Harosa|Rhizaria|Retaria|Foraminifera|Monothalamids|Monothalamids_X||Lagynidae|Nemogullmia_sp	01_BF_Monothalamids	NO	*	*	*	*	AJ307768	Foraminifera	no	no	no	no	yes	no	0	0	0	0	0	0	0	0	0	0	0	0	0	0	0	0	0	0	0	0	0	0	0	0	0
60525ca44f1a0f3202f317a5472527ff	FOR_0407	79560	39	39	4	gtcgctcttaccgatggacttctctgtgagtttgagggactgggtaccttagtttgcacttcttttttgatttgcttgctataatcacctatggaaacttaaacgaacagtgtggtctaaaggaaagagaagtcgtaacaaggcatcg	95.9	95.946	Eukaryota|Harosa|Rhizaria|Retaria|Foraminifera|Monothalamids|M_clade_C|Bathyallogromia|Bathyallogromia+weddellensis	Eukaryota|Harosa|Rhizaria|Retaria|Foraminifera|Monothalamids|Monothalamids_X||Monothalamids_XX|Bathyallogromia_weddellensis	01_BF_Monothalamids	NO	*	*	*	*	FR875100,FR875101,FR875102	Foraminifera	no	no	no	no	yes	no	0	0	0	0	0	0	0	0	0	0	0	0	0	0	0	0	1	0	0	0	0	0	0	0	0
8d38131f6a96ffea69721651e8eb88f7	FOR_0416	81125	38	38	5	gtcgctcttaccgatggactactccatgagtctgagggactcgtctttgtcacgggaaacttaggcgaatggcatggtctagaggaaagagaagtcgtaacaaggcatct	97.3	97.273	Eukaryota|Harosa|Rhizaria|Retaria|Foraminifera|Monothalamids|M_clade_D|Phainogullmia|Phainogullmia+aurata	Eukaryota|Harosa|Rhizaria|Retaria|Foraminifera|Foraminifera_X|Foraminifera_XX||Foraminifera_XXX|Foraminifera_XXXX_sp	01_BF_Monothalamids	NO	*	*	*	*	AJ514849	Foraminifera	no	no	no	no	yes	no	0	0	0	0	0	0	0	0	0	0	0	0	0	0	0	0	0	0	0	0	0	0	0	0	0
f5657ae5737f2299a8d7b5026fef914b	FOR_0418	83010	37	37	4	gtcgctcttaccgatggacttctctgtgagtttgagggactgggttaatttgtttttccttctgggaaaacaaagacacctatggaaacttaaacgaacagtgtggtctaaaggaaagagaagtcgtaacaaggcatcg	97.1	97.826	Eukaryota|Harosa|Rhizaria|Retaria|Foraminifera|Monothalamids|M_clade_A|Psammosphaera|Psammosphaera+sp.	Eukaryota|Harosa|Rhizaria|Retaria|Foraminifera|Monothalamids|Monothalamids_X||Monothalamids_XX|Psammosphaera_sp	01_BF_Monothalamids	NO	*	*	*	*	AJ307745	Foraminifera	no	no	no	no	yes	no	0	0	0	0	0	0	0	0	0	0	0	0	0	0	0	0	0	0	0	0	0	0	0	0	0
cea4e562960af645e12acb94d51fce57	FOR_0422	84294	36	36	6	gtcgctcttaccgatggacttctctgtgagtttgagggactggtctcttaatttattttgagagactatggaaactcaaacgaacagtgtggtctaaaggaaagagaagtcgtaacaaggcatcg	92.1	92.857	Eukaryota|Harosa|Rhizaria|Retaria|Foraminifera|Monothalamids|M_clade_G|M_clade_G_X|M_clade_G_X+sp.	Eukaryota|Harosa|Rhizaria|Retaria|Foraminifera|Monothalamids|Monothalamids_X||Monothalamids_XX|Monothalamids_XXX_sp	01_BF_Monothalamids	NO	*	*	*	*	AJ514847	Foraminifera	no	no	no	no	yes	no	0	0	0	0	0	0	0	0	0	0	0	0	0	0	0	0	0	0	0	0	0	0	0	0	0
5baf94d26f69a88b88850cab5f26359e	FOR_0424	85199	35	35	4	gtcgctcttaccgatggacttctctgtgagtttgagggactggacaacttaccgtctatggaaacttaaacgaacagtgtggtctaaaggaaagagaagtcgtaacaaggcatcg	95.7	95.652	Eukaryota|Harosa|Rhizaria|Retaria|Foraminifera|Monothalamids|M_clade_F|Rhabdammina_2|Rhabdammina_2+cornuta	Eukaryota|Harosa|Rhizaria|Retaria|Foraminifera|Monothalamids|Monothalamids_X||Monothalamids_XX|Rhabdammina_cornuta	01_BF_Monothalamids	NO	*	*	*	*	AJ311215	Foraminifera	no	no	no	no	yes	no	0	0	0	0	0	0	0	0	0	0	0	0	0	0	0	0	0	0	0	0	0	0	0	0	0
a678027e7c9c02f0a571e4b570787a61	FOR_0425	85655	35	35	2	gtcgctcttaccgatggactactctgtgagtttgagggactggtgttcttcattcatttggagcaatactatggaaacttacacgaacagtgtggtctaaaggaaagagaagtcgtaacaaggcatcg	94.5	94.531	Eukaryota|Harosa|Rhizaria|Retaria|Foraminifera|Monothalamids|Monothalamids_X|Monothalamids_X+sp.	Eukaryota|Harosa|Rhizaria|Retaria|Foraminifera|Monothalamids|Monothalamids_X||Monothalamids_XX|Saccamminidae_X_sp	01_BF_Monothalamids	NO	*	*	*	*	JN003664	Foraminifera	no	no	no	no	yes	no	0	0	0	0	0	0	0	0	0	0	0	0	0	0	0	0	0	0	0	0	0	0	0	0	0
d32dd81eda550530170b773cea592fe2	FOR_0428	85946	35	35	4	gtcgctcttaccgatggacttctctgtgagtttgagggactggaaacgaaataatttttttgtttcaccttctatggaaacttaaacgaacagtgtggtctaaaggaaagagaagtcgtaacaaggcatcg	92.5	94.656	Eukaryota|Harosa|Rhizaria|Retaria|Foraminifera|Globothalamea|Textulariida|Trochammina|Trochammina+hadai	Eukaryota|Harosa|Rhizaria|Retaria|Foraminifera|Globothalamea|Globothalamea_X||Globothalamea_XX|Globothalamea_XXX_sp	01_BF_Monothalamids	NO	*	*	*	*	AJ317979,DQ408637,Z69612	Foraminifera	no	no	no	no	yes	no	0	0	0	0	0	0	0	0	0	0	0	0	0	0	0	0	0	0	0	0	0	0	0	0	0
9488503dc0b45c0f57315e0f97feab94	FOR_0434	88910	33	33	2	gtcgctcttaccgatgaactatactgtgaatttgagggattgatctatttttttgattataaaaactcaaatgaacagtgtggtttaaaggaaagagaagtcgtaacaaggcatcg	93.1	93.103	Eukaryota|Harosa|Rhizaria|Retaria|Foraminifera|Monothalamids|M_clade_F|M_clade_F_X|M_clade_F_X+sp.	Eukaryota|Harosa|Rhizaria|Retaria|Foraminifera|Monothalamids|Monothalamids_X||Monothalamids_XX|Allogromiina_sp	01_BF_Monothalamids	NO	*	*	*	*	AJ317991	Foraminifera	no	no	no	no	yes	no	0	0	0	0	0	0	0	0	0	0	0	0	0	0	0	0	0	0	0	0	0	0	0	0	0
45958470285ee431ef860b7326238fb3	FOR_0438	90203	32	32	3	gtcgctcttaccgatggacttctctgtgagtttgagggactggaaactcatctttttgatattctatggaaacttaaacgaacagtgtggtctaaaggaaagagaagtcgtaacaaggcatcg	100	100	Eukaryota|Harosa|Rhizaria|Retaria|Foraminifera|Monothalamids|M_clade_F	Eukaryota|Harosa|Rhizaria|Retaria|Foraminifera|Monothalamids|Monothalamids_X||Monothalamids_XX|Allogromiina_sp	01_BF_Monothalamids	NO	*	*	*	*	AJ317990,AJ307761	Foraminifera	no	no	no	no	yes	no	0	0	0	0	0	0	0	0	0	0	0	0	0	0	0	0	0	0	0	0	0	0	0	0	0
f06bde60d61f1fc9eec856e4cf84fb95	FOR_0439	91406	32	32	4	gtcgctcttaccgatggactattctgtgagtttgagggactggtcgacaagactatggaaactcaaacgaacagtgtggtctaaaggaaagagaagtcgtaacaaggcatcg	93.8	91.597	Eukaryota|Harosa|Rhizaria|Retaria|Foraminifera|Monothalamids|Soil_group_4|Soil_group_4_X|Soil_group_4_X+sp.	Eukaryota|Harosa|Rhizaria|Retaria|Foraminifera|Monothalamids|Monothalamids_X||Monothalamids_XX|Allogromiina_sp	01_BF_Monothalamids	NO	*	*	*	*	AF381179,AF381180	Foraminifera	no	no	no	no	yes	no	0	0	0	0	0	0	0	0	0	0	0	0	0	0	0	0	0	0	0	0	0	0	0	0	0
bf513c333b81bc9130926e1546f4891e	FOR_0440	105336	32	26	7	gtcgctcttaccgatggactactccatgagtctgagggactcgtctcgttacgggaaacttaggcgaatggcatggtctagaggaaagagaagtcgtaacaaggtttcc	97.2	100	Eukaryota|Harosa|Rhizaria|Retaria|Foraminifera|Monothalamids|M_clade_D|Phainogullmia|Phainogullmia+aurata	Eukaryota|Harosa|Rhizaria|Retaria|Foraminifera|Foraminifera_X|Foraminifera_XX||Foraminifera_XXX|Foraminifera_XXXX_sp	01_BF_Monothalamids	NO	*	*	*	*	AJ514849	Foraminifera	no	no	no	no	yes	no	0	0	0	0	0	0	0	0	0	0	0	0	0	0	0	0	0	0	0	0	0	0	0	0	0
ccf34fba0bd240048a5a3607d44bede0	FOR_0447	95295	30	30	4	gtcgctcttaccgatggacttcgctgtgagtttgagggactggcgtccacgcctcgcgtgtgcgatgctatggaaactcaaacgaacagtgtggtctaaaggaaagagaagtcgtaacaaggcatcg	99.2	99.213	Eukaryota|Harosa|Rhizaria|Retaria|Foraminifera|Monothalamids|M_clade_L|Hippocrepinella_2|Hippocrepinella_2+sp.	Eukaryota|Harosa|Rhizaria|Retaria|Foraminifera|Monothalamids|Monothalamids_X||Monothalamids_XX|Hippocrepinella_sp	01_BF_Monothalamids	NO	*	*	*	*	AJ514844	Foraminifera	no	no	no	no	yes	no	0	0	0	0	0	0	0	0	0	0	0	0	0	0	0	0	0	0	0	0	0	0	0	0	0
f695dd3fc6ec8fb38d669c43f50a88f7	FOR_0448	120217	30	22	0	gtcgctcttaccgatggacttctctgtgagtttgagggactgggttaatttattttttctctgaaaaaataaagacacctatggaaacttaaacgaacagtgtggtctaaaggaaagagaagtcgtaacaaggcatcg	97.1	97.101	Eukaryota|Harosa|Rhizaria|Retaria|Foraminifera|Monothalamids|M_clade_A|M_clade_A_X1|M_clade_A_X1+sp.	Eukaryota|Harosa|Rhizaria|Retaria|Foraminifera|Monothalamids|Monothalamids_X||Monothalamids_XX|Saccamminidae_X_sp	01_BF_Monothalamids	NO	*	*	*	*	AJ514857	Foraminifera	no	no	no	no	yes	no	0	0	0	0	0	0	0	0	0	0	0	0	0	0	0	0	0	0	0	0	0	0	0	0	0
a7e9f06c950069ba8553396cac2dcf4e	FOR_0449	94994	30	30	5	gtcgctcttaccgatggactactccatgagtctgagggactcgtcttgtcacgggaaactcaggcgaatggcatggtctagaggaaagagaagtcgtaacaaggcatct	97.2	97.248	Eukaryota|Harosa|Rhizaria|Retaria|Foraminifera|Monothalamids|M_clade_D|Phainogullmia|Phainogullmia+aurata	Eukaryota|Harosa|Rhizaria|Retaria|Foraminifera|Foraminifera_X|Foraminifera_XX||Foraminifera_XXX|Foraminifera_XXXX_sp	01_BF_Monothalamids	NO	*	*	*	*	AJ514849	Foraminifera	no	no	no	no	yes	no	0	0	0	0	0	0	0	0	0	0	0	0	0	0	0	0	0	0	0	0	0	0	0	0	0
d9593e6b979b26436c2299280a56c6b8	FOR_0451	97701	29	29	2	gtcgctcttaccgatggactattctgtgagtttgagggactgctgcttatatagcacttgtgttgttaagcggcggaaacttaaacgaacagtgtggtctaaaggaaagagaagtcgtaacaaggcatcg	97.7	97.727	Eukaryota|Harosa|Rhizaria|Retaria|Foraminifera|Monothalamids|M_clade_Van|Vanhoeffenella|Vanhoeffenella+sp.	Eukaryota|Harosa|Rhizaria|Retaria|Foraminifera|Monothalamids|Monothalamids_X||Monothalamids_XX|Vanhoeffenella_sp	01_BF_Monothalamids	NO	*	*	*	*	AJ514864	Foraminifera	no	no	no	no	yes	no	0	0	0	0	0	0	0	0	0	0	0	0	0	0	0	0	0	0	0	0	0	0	0	0	0
3088e995965075acddecbecb10b65bc9	FOR_0464	101039	27	27	3	gtcgctcttaccgatggacttctctgtgagtttgagggactgggtaccatggccgtcaccttcgggtgcgcgaccataaacatctatggaaacttaaacgaacagtgtggtctaaaggaaagagaagtcgtaacaaggcatcg	100	100	Eukaryota|Harosa|Rhizaria|Retaria|Foraminifera|Monothalamids|M_clade_C|Hippocrepinella_3|Hippocrepinella_3+alba	Eukaryota|Harosa|Rhizaria|Retaria|Foraminifera|Monothalamids|Monothalamids_X||Monothalamids_XX|Hippocrepinella_alba	01_BF_Monothalamids	NO	*	*	*	*	AJ514843	Foraminifera	no	no	no	no	yes	no	0	0	0	0	0	0	0	0	0	0	0	0	0	0	0	0	0	0	0	0	0	0	0	0	0
1ea33584f1cd5b65abd65ceac5868ec7	FOR_0477	103537	26	26	5	gtcgctcttaccgatggacttctctgtgagtttgagggactggaaacgatgtaatttattatgtcaccttctatggaaacttaaacgaacagtgtggtctaaaggaaagagaagtcgtaacaaggcatcg	92.5	95.385	Eukaryota|Harosa|Rhizaria|Retaria|Foraminifera|Globothalamea|Textulariida|Trochammina|Trochammina+hadai	Eukaryota|Harosa|Rhizaria|Retaria|Foraminifera|Globothalamea|Globothalamea_X||Globothalamea_XX|Globothalamea_XXX_sp	01_BF_Monothalamids	NO	*	*	*	*	AJ317979,DQ408637,Z69612	Foraminifera	no	no	no	no	yes	no	0	0	0	0	0	0	0	0	0	0	0	0	0	0	0	0	0	0	0	0	0	0	0	0	13
230a07bbd0bf6c89f079d9fc680fa948	FOR_0481	130519	25	19	3	gtcgctcttaccgatgaactatactgtgaatttaagggattgaacactatcttatatttgtttataaaaacttatatgaacagtgtggtttaaaggaaagagaagtcgtaacaaggcatcg	91.7	91.736	Eukaryota|Harosa|Rhizaria|Retaria|Foraminifera|Monothalamids|M_clade_F|M_clade_F_X|M_clade_F_X+sp.	Eukaryota|Harosa|Rhizaria|Retaria|Foraminifera|Monothalamids|Monothalamids_X||Monothalamids_XX|Allogromiina_sp	01_BF_Monothalamids	NO	*	*	*	*	AJ317991	Foraminifera	no	no	no	no	yes	no	0	0	0	0	0	0	0	0	0	0	0	0	0	0	0	0	0	0	0	0	0	0	0	0	0
6baf84576cc8428e6c09c6dcb32b1d07	FOR_0482	180664	25	13	5	gtcgctcttaccgatggactattctgtgagtttgcaggacgggacttcttaccttcgggtgaagtctatatgaatgcacacgaacagtgtggtctaaaggaaagagaagtcgtaacaaggcatca	88.5	90.076	Eukaryota|Harosa|Rhizaria|Retaria|Foraminifera|Monothalamids|M_clade_M|M_clade_M_X|M_clade_M_X+sp.	Eukaryota|Harosa|Rhizaria|Retaria|Foraminifera|Monothalamids|Monothalamids_X||Monothalamids_XX|Crithionina_sp	01_BF_Monothalamids	NO	*	*	*	*	AJ514862	Foraminifera	no	no	no	no	yes	no	0	0	0	0	0	0	0	0	0	0	0	0	0	0	0	0	0	0	0	0	0	0	0	0	0
aff638d7d4077a92c9e7eda5fd203609	FOR_0483	108213	25	25	0	gtcgctcttaccgatggactatactgtgagtatacaggacgggaattctattcatttttaatgattgaaatctataagaatgtacgcgaacagtgtggtctaaaggaaagagaagtcgtaacaaggcatca	95.4	95.42	Eukaryota|Harosa|Rhizaria|Retaria|Foraminifera|Monothalamids|M_clade_M|M_clade_M_X|M_clade_M_X+sp.	Eukaryota|Harosa|Rhizaria|Retaria|Foraminifera|Monothalamids|Monothalamids_X||Monothalamids_XX|Crithionina_sp	01_BF_Monothalamids	NO	*	*	*	*	AJ514862	Foraminifera	no	no	no	no	yes	no	0	0	0	0	0	0	0	0	0	0	0	0	0	0	0	0	0	0	0	0	0	0	0	0	0
f2da5876e8d2e2124187cdcd928ec33e	FOR_0484	175075	25	14	2	gtcgctcttaccgatggacttctctgtgagtttgagggactgggttaatttatcattttcaacaatgattgaagacacctacggaaacttaaacgaacagtgtggtctaaaggaaagagaagtcgtaacaaggcatcg	92.8	92.754	Eukaryota|Harosa|Rhizaria|Retaria|Foraminifera|Monothalamids|M_clade_A|M_clade_A_X1|M_clade_A_X1+sp.	Eukaryota|Harosa|Rhizaria|Retaria|Foraminifera|Monothalamids|Monothalamids_X||Monothalamids_XX|Saccamminidae_X_sp	01_BF_Monothalamids	NO	*	*	*	*	AJ514857	Foraminifera	no	no	no	no	yes	no	0	0	0	0	0	0	0	0	0	0	0	0	0	0	0	0	0	0	0	0	0	0	0	0	0
57f1217c7dba97e504f28980ab9fdbfb	FOR_0490	110382	24	24	0	gtcgctcttaccgatggactattctgtgagtttgcaggacgggacttctccttttggttgaagtctatatgaatgtacacgaacagtgtggtctaaaggaaagagaagtcgtaacaaggcatca	90.4	92.366	Eukaryota|Harosa|Rhizaria|Retaria|Foraminifera|Monothalamids|M_clade_M|Allogromia_1|Allogromia_1+laticollaris	Eukaryota|Harosa|Rhizaria|Retaria|Foraminifera|Monothalamids|Monothalamids_X||Monothalamids_XX|Crithionina_sp	01_BF_Monothalamids	NO	*	*	*	*	AJ311218,KC790540	Foraminifera	no	no	no	no	yes	no	0	0	0	0	0	0	0	0	0	0	0	0	0	0	0	0	0	0	0	0	0	0	0	0	0
850c62fe8de52b881f67073419a839ee	FOR_0491	152406	24	16	3	gtcgctcttaccgatggactattctgtgagtttgcaggacgggacttctatctcttttgattgaagtctatatgaatgtacacgaacagtgtggtctaaaggaaagagaagtcgtaacaaggcatca	93.9	93.893	Eukaryota|Harosa|Rhizaria|Retaria|Foraminifera|Monothalamids|M_clade_M|M_clade_M_X|M_clade_M_X+sp.	Eukaryota|Harosa|Rhizaria|Retaria|Foraminifera|Monothalamids|Monothalamids_X||Monothalamids_XX|Crithionina_sp	01_BF_Monothalamids	NO	*	*	*	*	AJ514862	Foraminifera	no	no	no	no	yes	no	0	0	0	0	0	0	0	0	0	0	0	0	0	0	0	0	0	0	0	0	0	0	0	0	0
133c54f3415e961ffa2909d53d235a82	FOR_0492	166025	24	14	6	gtcgctcttaccgatggactactctgtgagtttgagggactggacctcgtgcttcggcgcgcggactatggaaacttacacgaacagtgtggtctaaaggaaagagaagtcgtaacaaggcatcg	100	100	Eukaryota|Harosa|Rhizaria|Retaria|Foraminifera|Monothalamids|M_clade_L|M_clade_L_X|M_clade_L_X+sp.	Eukaryota|Harosa|Rhizaria|Retaria|Foraminifera|Monothalamids|Monothalamids_X||Monothalamids_XX|Saccaminidae_sp	01_BF_Monothalamids	NO	*	*	*	*	AJ307756	Foraminifera	no	no	no	no	yes	no	0	0	0	0	0	0	0	0	0	0	2	0	0	0	0	0	0	0	0	0	0	0	0	0	0
777e76c9d229620fcf565d2d5c6632f3	FOR_0496	114351	23	23	5	gtcgctcttaccgatggacttctctgtgagtttgagggactaggacggcccgcgtttacgcgtgggctgtccgacggaaacttaaacgaacagtgtggtctaaaggaaagagaagtcgtaacaaggcatcg	97.7	97.71	Eukaryota|Harosa|Rhizaria|Retaria|Foraminifera|Monothalamids|M_clade_G|Nemogullmia|Nemogullmia+sp.	Eukaryota|Harosa|Rhizaria|Retaria|Foraminifera|Monothalamids|Monothalamids_X||Lagynidae|Nemogullmia_sp	01_BF_Monothalamids	NO	*	*	*	*	AJ307768	Foraminifera	no	no	no	no	yes	no	0	0	0	0	0	0	0	0	0	0	0	0	0	0	0	0	1	0	0	0	0	0	0	0	0
54fb1808a2327e558fc3c2c462ff383d	FOR_0497	113833	23	23	6	gtcgctcttaccgatggacttctctgtgagtttgagggactgtgaacacattacgtgttaataaggaaacttaaacgaacagtgtggtctaaaggaaagagaagtcgtaacaaggcatcg	89.6	90.833	Eukaryota|Harosa|Rhizaria|Retaria|Foraminifera|Globothalamea|Rotaliida|R_clade_3|Pullenia|Pullenia+subcarinata	Eukaryota|Harosa|Rhizaria|Retaria|Foraminifera|Monothalamids|Monothalamids_X||Monothalamids_XX|Allogromiina_sp	01_BF_Monothalamids	NO	*	*	*	*	AY934754,AY934755,AY934756,DQ408655,DQ408656	Foraminifera	no	no	no	no	yes	no	0	0	0	0	0	0	0	0	0	0	0	0	0	0	0	0	0	0	0	0	0	0	0	0	0
5e5c49671127f890dae8f35336b707f5	FOR_0498	114000	23	23	4	gtcgctcttaccgatggactattctgtgagtatgcaggacgggatttctattcattatttttaatgattgaagtctatatgaatgtacacgaacagtgtggtctaaaggaaagagaagtcgtaacaaggcatca	95.5	95.522	Eukaryota|Harosa|Rhizaria|Retaria|Foraminifera|Monothalamids|M_clade_M|M_clade_M_X|M_clade_M_X+sp.	Eukaryota|Harosa|Rhizaria|Retaria|Foraminifera|Monothalamids|Monothalamids_X||Monothalamids_XX|Crithionina_sp	01_BF_Monothalamids	NO	*	*	*	*	AJ514862	Foraminifera	no	no	no	no	yes	no	0	0	0	0	0	0	0	0	0	0	0	0	0	0	0	0	0	0	0	0	0	0	0	0	0
ad031e7c7a5a4cd0775b520f623fe8e6	FOR_0499	115125	23	23	3	gtcgctcttaccgatggacttctctgtgagtttgagggactgggtaccttagctgttggcgattaagagattttacggtctcgaggtcaatctgacactataaacacttaaacgaacagtgtggtctaaaggaaagagaagtcgtaacaaggcatcg	82	93.293	Eukaryota|Harosa|Rhizaria|Retaria|Foraminifera|Monothalamids|M_clade_C|Toxisarcon|Toxisarcon+alba	Eukaryota|Harosa|Rhizaria|Retaria|Foraminifera|Monothalamids|Monothalamids_X||Monothalamids_XX|Toxisarcon_sp	01_BF_Monothalamids	NO	*	*	*	*	AJ307750	Foraminifera	no	no	no	no	yes	no	0	0	0	0	0	0	0	0	0	0	0	0	0	0	0	0	0	0	0	0	0	0	0	0	0
a25dd273f18e2f38a91319ae938cd8eb	FOR_0507	118894	22	22	2	gtcgctcttaccgatggactattctgtgagtatacaggaagggatttctatgtaatttattatattgaaatctatacgaatgtacgcgaacagtgtggtctaaaggaaagagaagtcgtaacaaggcatca	100	100	Eukaryota|Harosa|Rhizaria|Retaria|Foraminifera|Monothalamids|M_clade_M|Bathysiphon_2|Bathysiphon_2+minuta	Eukaryota|Harosa|Rhizaria|Retaria|Foraminifera|Monothalamids|Monothalamids_Clade-BM||Bathysiphonidae|Bathysiphon_minuta	01_BF_Monothalamids	NO	*	*	*	*	AJ514838	Foraminifera	no	no	no	no	yes	no	0	0	0	0	0	0	0	0	0	0	0	0	0	0	0	0	0	0	0	0	0	0	0	0	17
02f31d04d2ca75efcdd12f3f4532bdb2	FOR_0508	116369	22	22	4	gtcgctcttaccgatgaactatactatgaatttaagggattggactctatatttgtctataaaaacttaactgaatagtgtggtttaaaggaaagagaagtcgtaacaaggcatcg	93.1	93.103	Eukaryota|Harosa|Rhizaria|Retaria|Foraminifera|Monothalamids|M_clade_F|M_clade_F_X|M_clade_F_X+sp.	Eukaryota|Harosa|Rhizaria|Retaria|Foraminifera|Monothalamids|Monothalamids_X||Monothalamids_XX|Allogromiina_sp	01_BF_Monothalamids	NO	*	*	*	*	AJ317991	Foraminifera	no	no	no	no	yes	no	0	0	0	0	0	0	0	0	0	0	0	0	0	0	0	0	0	0	0	0	0	0	0	0	0
9d822f2213cf89620223b70406646f6c	FOR_0509	118824	22	22	2	gtcgctcttaccgatggactattctgtgagtttgcaggacgggacttctatcatattatttgattgaagtctatatgaatgtacacgaacagtgtggtctaaaggaaagagaagtcgtaacaaggcatca	95.4	95.42	Eukaryota|Harosa|Rhizaria|Retaria|Foraminifera|Monothalamids|M_clade_M|M_clade_M_X|M_clade_M_X+sp.	Eukaryota|Harosa|Rhizaria|Retaria|Foraminifera|Monothalamids|Monothalamids_X||Monothalamids_XX|Crithionina_sp	01_BF_Monothalamids	NO	*	*	*	*	AJ514862	Foraminifera	no	no	no	no	yes	no	0	0	0	0	0	0	0	0	0	0	0	0	0	0	0	0	0	0	0	0	0	0	0	0	0
ec76ec79045eecf05869c7f3f8057f20	FOR_0510	120067	22	22	3	gtcgctcttaccgatggacttctctgtgagtttgagggactggaaaccgttatcgccatttcggtggctttaacaacttattctatggaaacttaaacgaacagtgtggtctaaaggaaagagaagtcgtaacaaggcatcg	90.8	90.845	Eukaryota|Harosa|Rhizaria|Retaria|Foraminifera|Monothalamids|M_clade_F|Hemisphaerammina|Hemisphaerammina+bradyi	Eukaryota|Harosa|Rhizaria|Retaria|Foraminifera|Monothalamids|Monothalamids_X||Monothalamids_XX|Hemisphaerammina_bradyi	01_BF_Monothalamids	NO	*	*	*	*	AJ311216	Foraminifera	no	no	no	no	yes	no	0	0	0	0	0	0	0	0	0	0	0	0	0	0	0	0	0	0	0	0	0	0	0	0	0
d346fd66b327b14ee34534ecbe2d0a8a	FOR_0511	134270	22	19	4	gtcgctcttaccgatggacttctctgtgagtttgagggactggaaaaccctttctatggaaacttaaacgaacagtgtggtctaaaggaaagagaagtcgtaacaaggcatcg	98.2	98.23	Eukaryota|Harosa|Rhizaria|Retaria|Foraminifera|Monothalamids|M_clade_F|Notodendrodes|Notodendrodes+antarctikos	Eukaryota|Harosa|Rhizaria|Retaria|Foraminifera|Monothalamids|Monothalamids_X||Monothalamids_XX|Notodendrodes_antarctikos	01_BF_Monothalamids	NO	*	*	*	*	AJ311213	Foraminifera	no	no	no	no	yes	no	0	0	0	0	0	0	0	0	0	0	0	0	0	0	0	0	0	0	0	0	0	0	0	0	0
46c619fa923765f31861c0a962e2361c	FOR_0512	150583	22	16	0	gtcgctcttaccgatggacttctctgtgagtttgagggactgggtttatttgtttttttaaacgaagacacctatggaaacttaaacgaacagtgtggtctaaaggaaagagaagtcgtaacaaggcatcg	97	96.992	Eukaryota|Harosa|Rhizaria|Retaria|Foraminifera|Monothalamids|M_clade_A|Psammosphaera|Psammosphaera+sp.	Eukaryota|Harosa|Rhizaria|Retaria|Foraminifera|Monothalamids|Monothalamids_X||Monothalamids_XX|Psammosphaera_sp	01_BF_Monothalamids	NO	*	*	*	*	AJ307743	Foraminifera	no	no	no	no	yes	no	0	0	0	0	0	0	0	0	0	0	0	0	0	0	0	0	0	0	0	0	0	0	0	0	0
37f455fcb4cd2f2b5896217238326f4d	FOR_0517	121382	21	21	4	gtcgctcttaccgatggacttctctgtgagtttgagggactaggacggcccgcgcgtttacgcgtgggctgtccgacggaaacttaaacgaacagtgtggtctaaaggaaagagaagtcgtaacaaggcatcg	95.5	95.489	Eukaryota|Harosa|Rhizaria|Retaria|Foraminifera|Monothalamids|M_clade_G|Nemogullmia|Nemogullmia+sp.	Eukaryota|Harosa|Rhizaria|Retaria|Foraminifera|Monothalamids|Monothalamids_X||Lagynidae|Nemogullmia_sp	01_BF_Monothalamids	NO	*	*	*	*	AJ307768	Foraminifera	no	no	no	no	yes	no	0	0	0	0	0	0	0	0	0	0	0	0	0	0	0	0	0	0	0	0	0	0	0	0	15
9e1d6db15f9c35d15c2e2fc35c90ba02	FOR_0518	123168	21	21	3	gtcgctcttaccgatggacttctctgtgagtttgagggactggctcaattgcaattttattgctttgagctatggaaacttacacgaacagtgaggtctaaaggaaagaaaagtcgtaacaaggcatcg	94.7	94.656	Eukaryota|Harosa|Rhizaria|Retaria|Foraminifera|Monothalamids|M_clade_J|Crithionina_1|Crithionina_1+granum	Eukaryota|Harosa|Rhizaria|Retaria|Foraminifera|Monothalamids|Monothalamids_X||Monothalamids_XX|Crithionina_granum	01_BF_Monothalamids	NO	*	*	*	*	AJ317987	Foraminifera	no	no	no	no	yes	no	0	0	0	0	0	0	0	0	0	0	0	0	0	0	0	0	0	0	0	0	0	0	0	0	0
6960bd06b834108f42f062879638b86d	FOR_0519	122263	21	21	8	gtcgctcttaccgatggacttctctgtgagtttgagggactggtcttctttcttttttgaaagtaatactatggaaactcaaacgaacagtgtggtctaaaggaaagagaagtcgtaacaaggcatcg	93.8	93.75	Eukaryota|Harosa|Rhizaria|Retaria|Foraminifera|Monothalamids|Monothalamids_X|Monothalamids_X+sp.	Eukaryota|Harosa|Rhizaria|Retaria|Foraminifera|Monothalamids|Monothalamids_X||Monothalamids_XX|Monothalamids_XXX_sp	01_BF_Monothalamids	NO	*	*	*	*	JN003674	Foraminifera	no	no	no	no	yes	no	0	0	0	0	0	0	0	0	0	0	0	0	0	0	0	0	0	0	0	0	0	0	0	0	0
abcc2a97a1f0a9c37d32309c22cd70df	FOR_0520	123403	21	21	3	gtcgctcttaccgatggacttctctgtgagtttgagggactggcgtccacgcctcgtgtgtgcgatgctatggaaactcaaacgaacagtgtggtctaaaggaaagagaagtcgtaacaaggcatcg	100	100	Eukaryota|Harosa|Rhizaria|Retaria|Foraminifera|Monothalamids|Monothalamids_X|Monothalamids_X+sp.	Eukaryota|Harosa|Rhizaria|Retaria|Foraminifera|Monothalamids|Monothalamids_X||Monothalamids_XX|Monothalamids_XXX_sp	01_BF_Monothalamids	NO	*	*	*	*	JN003676	Foraminifera	no	no	no	no	yes	no	0	0	0	0	0	0	0	0	0	0	0	0	0	0	0	0	0	0	0	0	0	0	0	0	17
67a77a1e0795356a6d7427888e40ba8f	FOR_0521	122220	21	21	3	gtcgctcttaccgatggacttctctgtgagtttgagggactgggtaccttagtctgaacttgttcaggctataaccacctatggaaacttaaacgaacagtgtggtctaaaggaaagagaagtcgtaacaaggcatcg	92	92.029	Eukaryota|Harosa|Rhizaria|Retaria|Foraminifera|Monothalamids|M_clade_C|Rhabdammina_1|Rhabdammina_1+discreta	Eukaryota|Harosa|Rhizaria|Retaria|Foraminifera|Monothalamids|Monothalamids_X||Monothalamids_XX|Rhabdammina_discreta	01_BF_Monothalamids	NO	*	*	*	*	AJ514852	Foraminifera	no	no	no	no	yes	no	0	0	0	0	0	0	0	0	0	0	0	0	0	0	0	0	0	0	0	0	0	0	0	0	0
c1daeacf47194be17561454f2e25309c	FOR_0522	139940	21	18	5	gtcgctcttaccgatggactattctgtgagtttgagggactgctgtttatataagcacttgtgtttgttaaacggcggaaacttaaacgaacagtgtggtctaaaggaaagagaagtcgtaacaaggcatcg	97	96.97	Eukaryota|Harosa|Rhizaria|Retaria|Foraminifera|Monothalamids|M_clade_Van|Vanhoeffenella|Vanhoeffenella+sp.	Eukaryota|Harosa|Rhizaria|Retaria|Foraminifera|Monothalamids|Monothalamids_X||Monothalamids_XX|Vanhoeffenella_sp	01_BF_Monothalamids	NO	*	*	*	*	AJ514864	Foraminifera	no	no	no	no	yes	no	0	0	0	0	0	0	0	0	0	0	0	0	0	0	0	0	0	0	0	0	0	0	0	0	0
b2c19429b4f5bd455986b4db17c28e13	FOR_0534	128380	20	20	2	gtcgctcttaccgatggactattctgtgagtttacaggaagggatttttatccttgtgattgaaatctatacgaatgtacacgaacagtgtggtctaaaggaaagagaagtcgtaacaaggcatca	91.3	90.84	Eukaryota|Harosa|Rhizaria|Retaria|Foraminifera|Monothalamids|M_clade_M|Allogromia_1|Allogromia_1+laticollaris	Eukaryota|Harosa|Rhizaria|Retaria|Foraminifera|Monothalamids|Monothalamids_Clade-BM||Bathysiphonidae|Bathysiphon_minuta	01_BF_Monothalamids	NO	*	*	*	*	AJ311218,KC790540	Foraminifera	no	no	no	no	yes	no	0	0	0	0	0	0	0	0	0	0	0	0	0	0	0	0	0	0	0	0	0	0	0	0	0
3a73ba8f9a1573b57c9c120d6f65788d	FOR_0536	126027	20	20	2	gtcgctcttaccgatggacttctctgtgagtttgagggactggataaatatgattttattatattaatctatggaaacttaaacgaacagtgtggtctaaaggaaagagaagtcgtaacaaggcatcg	91	93.893	Eukaryota|Harosa|Rhizaria|Retaria|Foraminifera|Globothalamea|Textulariida|Trochammina|Trochammina+hadai	Eukaryota|Harosa|Rhizaria|Retaria|Foraminifera|Monothalamids|Monothalamids_X||Monothalamids_XX|Monothalamids_XXX_sp	01_BF_Monothalamids	NO	*	*	*	*	AJ317979,DQ408637,Z69612	Foraminifera	no	no	no	no	yes	no	0	0	0	0	0	0	0	0	0	0	0	0	0	0	0	0	0	0	0	0	0	0	0	0	0
d6e20d3500c8b2c800ff7cb705e9e6d9	FOR_0537	129026	20	20	1	gtcgctcttaccgatggacttctctgtgagtttgagggactggtgcttctcttaattgaggtaatactatggaaacttaaacgaacagtgtggtctaaaggaaagagaagtcgtaacaaggcatcg	92.9	95.238	Eukaryota|Harosa|Rhizaria|Retaria|Foraminifera|Monothalamids|Monothalamids_X|Monothalamids_X+sp.	Eukaryota|Harosa|Rhizaria|Retaria|Foraminifera|Monothalamids|Monothalamids_X||Monothalamids_XX|Monothalamids_XXX_sp	01_BF_Monothalamids	NO	*	*	*	*	JN003674	Foraminifera	no	no	no	no	yes	no	0	0	0	0	0	0	0	0	0	0	0	0	0	0	0	0	0	0	0	0	0	0	0	0	13
85778ba8b3a98881bd858f4798810db8	FOR_0538	127543	20	20	3	gtcgctcttaccgatggacttctctgtgagtttgagggactgggtaccttagctgttggcgattaagagattttacggtctcgaggtcaatctgacactataaacacttatggaaacttaaacgaacagtgtggtctaaaggaaagagaagtcgtaacaaggtttcc	86.8	99.383	Eukaryota|Harosa|Rhizaria|Retaria|Foraminifera|Monothalamids|M_clade_C|Toxisarcon|Toxisarcon+alba	Eukaryota|Harosa|Rhizaria|Retaria|Foraminifera|Monothalamids|Monothalamids_X||Monothalamids_XX|Toxisarcon_sp	01_BF_Monothalamids	NO	*	*	*	*	AJ307750	Foraminifera	no	no	no	no	yes	no	0	0	0	0	0	0	0	0	0	0	0	0	0	0	0	0	0	0	0	0	0	0	0	0	0
718d59729f97872517b44cb08fc7590f	FOR_0546	132187	19	19	3	gtcgctcttaccgatggacttctctgtgagtttgagggactggaagtttagtttttttcggaaaattattcttctatagaaacttaaacgaacagtgtggtctaaaggaaagagaagtcgtaacaaggcatcg	96.2	96.241	Eukaryota|Harosa|Rhizaria|Retaria|Foraminifera|Monothalamids|M_clade_M|Bowseria|Bowseria+arctowskii	Eukaryota|Harosa|Rhizaria|Retaria|Foraminifera|Monothalamids|Monothalamids_Clade-B||Monothalamids_Clade-B_X|Bowseria_arctowskii	01_BF_Monothalamids	NO	*	*	*	*	FR875095,FR875096	Foraminifera	no	no	no	no	yes	no	0	0	0	0	0	0	0	0	0	0	0	0	0	0	0	0	0	0	0	0	0	0	0	0	0
c1ba20aaa4ee97b27ac705623e0b0779	FOR_0547	173027	19	14	5	gtcgctcttaccgatggacttctctgtgagtttgagggactgggttaatttgttttttcttcgggaaaaatgaagacacctatggaaacttaaacgaacagtgtggtctaaaggaaagagaagtcgtaacaaggtttcc	96.4	99.254	Eukaryota|Harosa|Rhizaria|Retaria|Foraminifera|Monothalamids|M_clade_A|Psammosphaera|Psammosphaera+sp.	Eukaryota|Harosa|Rhizaria|Retaria|Foraminifera|Monothalamids|Monothalamids_X||Monothalamids_XX|Allogromiid_sp	01_BF_Monothalamids	NO	*	*	*	*	AJ307745	Foraminifera	no	no	no	no	yes	no	0	0	0	0	0	0	0	0	0	0	0	0	0	0	0	0	0	0	0	0	0	0	0	0	0
ff6a4c8433159399d0fe8f8c63d8a230	FOR_0548	135188	19	19	4	gtcgctcttaccgatggacttctctgtgagtttaagggactggttcaatttcagatttttttctgtttgaactatggaaacttacgcgaacagtgaggtctagaggaaagaaaagtcgtaacaaggcatcg	91.6	91.603	Eukaryota|Harosa|Rhizaria|Retaria|Foraminifera|Monothalamids|M_clade_J|Crithionina_1|Crithionina_1+granum	Eukaryota|Harosa|Rhizaria|Retaria|Foraminifera|Monothalamids|Monothalamids_X||Monothalamids_XX|Crithionina_granum	01_BF_Monothalamids	NO	*	*	*	*	AJ317987	Foraminifera	no	no	no	no	yes	no	0	0	0	0	0	0	0	0	0	0	0	0	0	0	0	0	0	0	0	0	0	0	0	0	0
0f8007da9c1cde00b13c3e2c0fc1ee72	FOR_0549	130141	19	19	2	gtcgctcttaccgatggactattctgtgagtatacaggacgggatttctattcatatttatatgattgaaatctatatgaatgtacgcgaacagtgtggtctaaaggaaagagaagtcgtaacaaggcatca	95.5	95.455	Eukaryota|Harosa|Rhizaria|Retaria|Foraminifera|Monothalamids|M_clade_M|M_clade_M_X|M_clade_M_X+sp.	Eukaryota|Harosa|Rhizaria|Retaria|Foraminifera|Monothalamids|Monothalamids_X||Monothalamids_XX|Crithionina_sp	01_BF_Monothalamids	NO	*	*	*	*	AJ514862	Foraminifera	no	no	no	no	yes	no	0	0	0	0	0	0	0	0	0	0	0	0	0	0	0	0	0	0	0	0	0	0	0	0	18
8d0fa08d753356665415d5cd3548b5f2	FOR_0550	229361	19	10	0	gtcgctcttaccgatggacttctctgtgagtttgagggactggcacttttgttattttaattaataataattgtgctatggaaacttaaacgaacagtgtggtctaaaggaaagagaagtcgtaacaaggcatct	91.9	91.852	Eukaryota|Harosa|Rhizaria|Retaria|Foraminifera|Monothalamids	Eukaryota|Harosa|Rhizaria|Retaria|Foraminifera|Monothalamids|Monothalamids_X||Monothalamids_XX|Monothalamids_XXX_sp	01_BF_Monothalamids	NO	*	*	*	*	AJ514847,JN003665,JN003667	Foraminifera	no	no	no	no	yes	no	0	0	0	0	0	0	0	0	0	0	0	0	0	0	0	0	0	0	0	0	0	0	0	0	0
5b01efa1b279347e6b88c0ddfdb17332	FOR_0555	137429	18	18	0	gtcgctcttaccgatggactattctgtgagtttgcaggacgggacttctccttttttggttgaagtctatatgaatgtacacgaacagtgtggtctaaaggaaagagaagtcgtaacaaggcatca	91.6	93.893	Eukaryota|Harosa|Rhizaria|Retaria|Foraminifera|Monothalamids|M_clade_M|M_clade_M_X|M_clade_M_X+sp.	Eukaryota|Harosa|Rhizaria|Retaria|Foraminifera|Monothalamids|Monothalamids_X||Monothalamids_XX|Crithionina_sp	01_BF_Monothalamids	NO	*	*	*	*	AJ514862	Foraminifera	no	no	no	no	yes	no	0	0	0	0	0	0	0	0	0	0	0	0	0	0	0	0	0	0	0	0	0	0	0	0	0
6e41fb15504e500499f11d20bd0fc5cd	FOR_0556	137914	18	18	2	gtcgctcttaccgatggacttctctgtgagtttgagggactgggtaccatggcacccgccccctcgggagtggagctataaccacctatggaaacttaaacgaacagtgtggtctaaaggaaagagaagtcgtaacaaggcatcg	90.3	90.345	Eukaryota|Harosa|Rhizaria|Retaria|Foraminifera|Monothalamids|M_clade_C|Hippocrepinella_3|Hippocrepinella_3+alba	Eukaryota|Harosa|Rhizaria|Retaria|Foraminifera|Monothalamids|Monothalamids_X||Monothalamids_XX|Hippocrepinella_alba	01_BF_Monothalamids	NO	*	*	*	*	AJ514843	Foraminifera	no	no	no	no	yes	no	0	0	0	0	0	0	0	0	0	0	0	0	0	0	0	0	0	0	0	0	0	0	0	0	8
24b46b2d751dd4b681d5cbfd6ae0e23e	FOR_0557	136127	18	18	2	gtcgctcttaccgatggacttctctgtgagtttgagggactggctcttttgttttaattaatattagagctatggaaacttaaacgaacagtgtggtctaaaggaaagagaagtcgtaacaaggcatcg	98.4	98.45	Eukaryota|Harosa|Rhizaria|Retaria|Foraminifera|Monothalamids|Monothalamids_X|Monothalamids_X+sp.	Eukaryota|Harosa|Rhizaria|Retaria|Foraminifera|Monothalamids|Monothalamids_X||Monothalamids_XX|Monothalamids_XXX_sp	01_BF_Monothalamids	NO	*	*	*	*	JN003665,JN003667	Foraminifera	no	no	no	no	yes	no	0	0	0	0	0	0	0	0	0	0	0	0	0	0	0	0	0	0	0	0	0	0	0	0	0
2f918abbf2c42ff95cd72ce59555b6e6	FOR_0571	142786	17	17	2	gtcgctcttaccgatggacttctctgtgagtttgagggactggaaagttagtttttctgacattctatagaaacttaaacgaacagtgtggtctaaaggaaagagaagtcgtaacaaggcatcg	94.4	91.729	Eukaryota|Harosa|Rhizaria|Retaria|Foraminifera|Monothalamids|M_clade_F	Eukaryota|Harosa|Rhizaria|Retaria|Foraminifera|Monothalamids|Monothalamids_Clade-B||Monothalamids_Clade-B_X|Bowseria_arctowskii	01_BF_Monothalamids	NO	*	*	*	*	AJ317990,AJ307761	Foraminifera	no	no	no	no	yes	no	0	0	0	0	0	0	0	0	0	0	0	0	0	0	0	0	0	0	0	0	0	0	0	0	14
df8d0cc02b7303622f710293544ab693	FOR_0572	147515	17	17	0	gtcgctcttaccgatggacttctctgtgaggttgagggactggcttttttgctatggaaactcaatcgaacagtgtggtctaaaggaaagagaagtcgtaacaaggcatcg	97.3	97.297	Eukaryota|Harosa|Rhizaria|Retaria|Foraminifera|Monothalamids|Soil_group_4|Soil_group_4_X|Soil_group_4_X+sp.	Eukaryota|Harosa|Rhizaria|Retaria|Foraminifera|Monothalamids|Monothalamids_Group4||Monothalamids_Group4_X|Monothalamids_Group4_XX_sp	01_BF_Monothalamids	NO	*	*	*	*	AF381183	Foraminifera	no	no	no	no	yes	no	0	0	0	0	0	0	0	0	0	0	0	0	0	0	0	0	0	0	0	0	0	0	0	0	0
61e0be535a42c17fb2f7aedc9cbd1d94	FOR_0575	144142	17	17	0	gtcgctcttaccgatggacttctctgtgagtttgagggactgggttaattcgttttctttttcgaaaacgaagacacctatggaaacttaaacgaacagtgtggtctaaaggaaagagaagtcgtaacaaggcatcg	96.4	96.35	Eukaryota|Harosa|Rhizaria|Retaria|Foraminifera|Monothalamids|M_clade_A|Psammosphaera|Psammosphaera+sp.	Eukaryota|Harosa|Rhizaria|Retaria|Foraminifera|Monothalamids|Monothalamids_X||Monothalamids_XX|Psammosphaera_sp	01_BF_Monothalamids	NO	*	*	*	*	AJ307743	Foraminifera	no	no	no	no	yes	no	0	0	0	0	0	0	0	0	0	0	0	0	0	0	0	0	0	0	0	0	0	0	0	0	0
0888d04c83d08ae8788cd57743cb00e5	FOR_0576	141667	17	17	3	gtcgctcttaccgatggacttctctgtgagtttgagggactgggtaccttagccttttttggctataatcacttatggaaacttaaacgaacagtgtggtctaaaggaaagagaagtcgtaacaaggcatcg	97	97.015	Eukaryota|Harosa|Rhizaria|Retaria|Foraminifera|Monothalamids|M_clade_C|Rhabdammina_1|Rhabdammina_1+discreta	Eukaryota|Harosa|Rhizaria|Retaria|Foraminifera|Monothalamids|Monothalamids_X||Monothalamids_XX|Rhabdammina_discreta	01_BF_Monothalamids	NO	*	*	*	*	AJ514852	Foraminifera	no	no	no	no	yes	no	0	0	0	0	0	0	0	0	0	0	0	0	0	0	0	0	0	0	0	0	0	0	0	0	0
f2b6a80a28355e5b0f0a8e4b237a68a6	FOR_0577	148047	17	17	5	gtcgctcttaccgatggactactctgtgagtttgagggactggcgttctcctcggagcaacgctatggaaacttacacgaacagtgtggtctaaaggaaagagaagtcgtaacaaggcatcg	97.6	97.561	Eukaryota|Harosa|Rhizaria|Retaria|Foraminifera|Monothalamids|M_clade_L|M_clade_L_X|M_clade_L_X+sp.	Eukaryota|Harosa|Rhizaria|Retaria|Foraminifera|Monothalamids|Monothalamids_X||Monothalamids_XX|Saccamminidae_X_sp	01_BF_Monothalamids	NO	*	*	*	*	AJ307757	Foraminifera	no	no	no	no	yes	no	0	0	0	0	0	0	0	0	0	0	0	0	0	0	0	0	0	0	0	0	0	0	0	0	3
65fad2ae2be0e4751692cad947ded692	FOR_0586	151524	16	16	3	gtcgctcttaccgatggacttctctgtgagtttgagggactgggttaattcgttttttttaaaacgaagacacctatggaaacttaaacgaacagtgtggtctaaaggaaagagaagtcgtaacaaggcatcg	100	100	Eukaryota|Harosa|Rhizaria|Retaria|Foraminifera|Monothalamids|M_clade_A|Psammosphaera|Psammosphaera+sp.	Eukaryota|Harosa|Rhizaria|Retaria|Foraminifera|Monothalamids|Monothalamids_X||Monothalamids_XX|Psammosphaera_sp	01_BF_Monothalamids	NO	*	*	*	*	AJ307743	Foraminifera	no	no	no	no	yes	no	0	0	0	0	0	0	0	0	0	0	0	0	0	0	0	0	0	0	0	0	0	0	0	0	9
b85a4a1a764ac062233facc78cc11d03	FOR_0587	154039	16	16	3	gtcgctcttaccgatggacttctctgtgagtttgagggactgggtaccttagctgttggctggttgaggaattttacgattttttggtcggctgacactataaacacttatggaaacttaaacgaacagtgtggtctaaaggaaagagaagtcgtaacaaggcatcg	86.8	91.515	Eukaryota|Harosa|Rhizaria|Retaria|Foraminifera|Monothalamids|M_clade_C|Toxisarcon|Toxisarcon+alba	Eukaryota|Harosa|Rhizaria|Retaria|Foraminifera|Monothalamids|Monothalamids_X||Monothalamids_XX|Toxisarcon_sp	01_BF_Monothalamids	NO	*	*	*	*	AJ307749,AJ307750	Foraminifera	no	no	no	no	yes	no	0	0	0	0	0	0	0	0	0	0	0	0	0	0	0	0	1	0	0	0	0	0	0	0	0
15a63763bfe76fcae2342a1ea241e642	FOR_0603	157032	15	15	3	gtcgctcttaccgatggacttctctgtgagtctgagggacttgcttttagcaggaaacttagacgaacagggtggtctaaaggaaagagaagtcgtaacaaggcatct	96.3	96.296	Eukaryota|Harosa|Rhizaria|Retaria|Foraminifera|Monothalamids|M_clade_D|M_clade_D_X1|M_clade_D_X1+sp.	Eukaryota|Harosa|Rhizaria|Retaria|Foraminifera|Monothalamids|Monothalamids_X||Monothalamids_XX|Allogromiina_sp	01_BF_Monothalamids	NO	*	*	*	*	AJ307763	Foraminifera	no	no	no	no	yes	no	0	0	0	0	0	0	0	0	0	0	0	0	0	0	0	0	0	0	0	0	0	0	0	0	0
d927ce6ef8def776003ee9e5c65b6f30	FOR_0604	163912	15	15	2	gtcgctcttaccgatggacttctctgtgagtttgagggactggcttgacaaagcaatttattgtctttgcgcgagctatggaaacttacacgaacagtgaggtctaaaggaaagaaaagtcgtaacaaggcatcg	87.4	90.37	Eukaryota|Harosa|Rhizaria|Retaria|Foraminifera	Eukaryota|Harosa|Rhizaria|Retaria|Foraminifera|Monothalamids|Monothalamids_X||Monothalamids_XX|Monothalamids_XXX_sp	01_BF_Monothalamids	NO	*	*	*	*	AY934742,DQ195548,DQ195561,DQ195562,DQ195573,DQ195574,DQ195577,DQ195578,DQ195579,DQ195580,DQ195581,DQ195585,DQ195586,DQ195587,DQ408650,DQ195550,DQ408651,DQ195546,AM491319,AM491320,AY934741,DQ195549,DQ195558,DQ195559,DQ195560,FJ705899,AY465852,AJ317988,AJ317987,AJ307773,AJ514861	Foraminifera	no	no	no	no	yes	no	0	0	0	0	0	0	0	0	0	0	0	0	0	0	0	0	0	0	0	0	0	0	0	0	0
32d14566b8e41ed5d2fb2fe70868282d	FOR_0605	158048	15	15	3	gtcgctcttaccgatggactattctgtgagtttgagggactgctgcttttatacttcggtattaacgcggcggaaacttaaacgaacagtgtggtctaaaggaaagagaagtcgtaacaaggcatcg	91.5	93.846	Eukaryota|Harosa|Rhizaria|Retaria|Foraminifera|Monothalamids|M_clade_Van|Vanhoeffenella|Vanhoeffenella+sp.	Eukaryota|Harosa|Rhizaria|Retaria|Foraminifera|Monothalamids|Monothalamids_X||Monothalamids_XX|Vanhoeffenella_sp	01_BF_Monothalamids	NO	*	*	*	*	AJ514865	Foraminifera	no	no	no	no	yes	no	0	0	0	0	0	0	0	0	0	0	0	0	0	0	0	0	0	0	0	0	0	0	0	0	0
1160d88ba750c1a9718f705948fa3477	FOR_0623	165947	14	14	4	gtcgctcttaccgatggacttctctgtgagtttgagggactagggcggccgtaacgctcgcgttgtggctgcccgacggaaacttaaacgaacagtgtggtctaaaggaaagagaagtcgtaacaaggcatcg	91	93.233	Eukaryota|Harosa|Rhizaria|Retaria|Foraminifera|Monothalamids|M_clade_G|Nemogullmia|Nemogullmia+sp.	Eukaryota|Harosa|Rhizaria|Retaria|Foraminifera|Monothalamids|Monothalamids_X||Lagynidae|Nemogullmia_sp	01_BF_Monothalamids	NO	*	*	*	*	AJ307768	Foraminifera	no	no	no	no	yes	no	0	0	0	0	0	0	0	0	0	0	0	0	0	0	0	0	0	0	0	0	0	0	0	0	0
6aa60cb79905b3c3d3e656b77e8d658b	FOR_0624	169539	14	14	0	gtcgctcttaccgatggacttctctgtgagtttgagggactgggttaatttatttgttcttcggaaaaaataaagacacctatggaaacttaaacgaacagtgtggtctaaaggaaagagaagtcgtaacaaggcatcg	95.7	96.403	Eukaryota|Harosa|Rhizaria|Retaria|Foraminifera|Monothalamids|M_clade_A|M_clade_A_X1|M_clade_A_X1+sp.	Eukaryota|Harosa|Rhizaria|Retaria|Foraminifera|Monothalamids|Monothalamids_X||Monothalamids_XX|Allogromiid_sp	01_BF_Monothalamids	NO	*	*	*	*	AJ514857	Foraminifera	no	no	no	no	yes	no	0	0	0	0	0	0	0	0	0	0	0	0	0	0	0	0	0	0	0	0	0	0	0	0	0
dda873c961f1ba566ce4d58870e77815	FOR_0625	174163	14	14	2	gtcgctcttaccgatgaacttctctgtgagtttgagggactggctctcttttgtagctatggaaacttaaacgaacagtgtggtttaaaggaaagagaagtcgtaacaaggcatcg	95.7	95.69	Eukaryota|Harosa|Rhizaria|Retaria|Foraminifera|Monothalamids|M_clade_Con|Conqueria|Conqueria+laevis	Eukaryota|Harosa|Rhizaria|Retaria|Foraminifera|Monothalamids|Monothalamids_X||Monothalamids_XX|Conqueria_laevis	01_BF_Monothalamids	NO	*	*	*	*	FR875133,FR875134,FR875135,FR875136,FR875137,FR875138,FR875139	Foraminifera	no	no	no	no	yes	no	0	0	0	0	0	0	0	0	0	0	0	0	0	0	0	0	0	0	0	0	0	0	0	0	0
d4676b6b62a50f98eb5e4a8fa7af225e	FOR_0626	173781	14	14	2	gtcgctcttaccgatggactactctgtgagtttgagggactggtcttcttcaaaatttattttggagcaatactatggaaacttacacgaacagtgtggtctaaaggaaagagaagtcgtaacaaggcatcg	90.2	92.424	Eukaryota|Harosa|Rhizaria|Retaria|Foraminifera|Globothalamea|Textulariida|Haplophragmoides|Haplophragmoides+wilberti	Eukaryota|Harosa|Rhizaria|Retaria|Foraminifera|Monothalamids|Monothalamids_X||Monothalamids_XX|Saccamminidae_X_sp	01_BF_Monothalamids	NO	*	*	*	*	AJ312436	Foraminifera	no	no	no	no	yes	no	0	0	0	0	0	0	0	0	0	0	0	0	0	0	0	0	0	0	0	0	0	0	0	0	12
bb6acb62d1dba1951a953acd93bb21e2	FOR_0641	184388	13	13	2	gtcgctcttaccgatggacttctctgtgagtttgagggactggaataccttgtttttattaacataactttctatagaaacttaaacgaacagtgtggtctaaaggaaagagaagtcgtaacaaggcatcg	90.8	91.045	Eukaryota|Harosa|Rhizaria|Retaria|Foraminifera|Monothalamids|Monothalamids_X|Monothalamids_X+sp.	Eukaryota|Harosa|Rhizaria|Retaria|Foraminifera|Monothalamids|Monothalamids_Clade-B||Monothalamids_Clade-B_X|Bowseria_arctowskii	01_BF_Monothalamids	NO	*	*	*	*	JN003660,JN003666,JN003673	Foraminifera	no	no	no	no	yes	no	0	0	0	0	0	0	0	0	0	0	0	0	0	0	0	0	0	0	0	0	0	0	0	0	0
e34e5136466b0df1723f2a9539fb07ee	FOR_0642	186225	13	13	2	gtcgctcttaccgatggacttctctgtgagtttgagggactaggacggcgtcgcgctcacgcgcgtggctgtccgacggaaacttaaacgaacagtgtggtctaaaggaaagagaagtcgtaacaaggcatcg	93.2	93.233	Eukaryota|Harosa|Rhizaria|Retaria|Foraminifera|Monothalamids|M_clade_G|Nemogullmia|Nemogullmia+sp.	Eukaryota|Harosa|Rhizaria|Retaria|Foraminifera|Monothalamids|Monothalamids_X||Lagynidae|Nemogullmia_sp	01_BF_Monothalamids	NO	*	*	*	*	AJ307768	Foraminifera	no	no	no	no	yes	no	0	0	0	0	0	0	0	0	0	0	0	0	0	0	0	0	0	0	0	0	0	0	0	0	0
a6f3c2b2a93004baa726a74a07947db8	FOR_0653	320876	12	7	3	gtcgctcttaccgatggactattctgtgagtatacaggaagggatttcttttgttacttgtaacattgaaatctatactaatgtacgcgaacagtgtggtctaaaggaaagagaagtcgtaacaaggcatca	93.9	93.939	Eukaryota|Harosa|Rhizaria|Retaria|Foraminifera|Monothalamids|M_clade_M|Bathysiphon_2|Bathysiphon_2+minuta	Eukaryota|Harosa|Rhizaria|Retaria|Foraminifera|Monothalamids|Monothalamids_Clade-BM||Bathysiphonidae|Bathysiphon_minuta	01_BF_Monothalamids	NO	*	*	*	*	AJ514838	Foraminifera	no	no	no	no	yes	no	0	0	0	0	0	0	0	0	0	0	0	0	0	0	0	0	0	0	0	0	0	0	0	0	0
d834f96372fff77b9358222972260b19	FOR_0655	199358	12	12	2	gtcgctcttaccgatggacttctctgtgagtttgagggactgggttgtatatatattttatatatctttatacaaacacctatggaaacttaaacgaacagtgtggtctaaaggaaagagaagtcgtaacaaggcatcg	95	97.122	Eukaryota|Harosa|Rhizaria|Retaria|Foraminifera|Monothalamids|M_clade_C|M_clade_C_X1|M_clade_C_X1+sp.	Eukaryota|Harosa|Rhizaria|Retaria|Foraminifera|Monothalamids|Monothalamids_X||Monothalamids_XX|Allogromiid_sp	01_BF_Monothalamids	NO	*	*	*	*	AJ307752	Foraminifera	no	no	no	no	yes	no	0	0	0	0	0	0	0	0	0	0	0	0	0	0	0	0	0	0	0	0	0	0	0	0	0
0c624bd960bba3710e50460620f3e016	FOR_0656	188181	12	12	3	gtcgctcttaccgatggactattctgtgagtatgcaggacgggacttctattcataatatttttttatgattgaagtctatatgaatgtacacgaacagtgtggtctaaaggaaagagaagtcgtaacaaggcatca	93.4	93.431	Eukaryota|Harosa|Rhizaria|Retaria|Foraminifera|Monothalamids|M_clade_M|M_clade_M_X|M_clade_M_X+sp.	Eukaryota|Harosa|Rhizaria|Retaria|Foraminifera|Monothalamids|Monothalamids_X||Monothalamids_XX|Crithionina_sp	01_BF_Monothalamids	NO	*	*	*	*	AJ514862	Foraminifera	no	no	no	no	yes	no	0	0	0	0	0	0	0	0	0	0	0	0	0	0	0	0	0	0	0	0	0	0	0	0	0
448246b541290436d8b2eeb6dc2a6d98	FOR_0657	191255	12	12	0	gtcgctcttaccgatggacttctctgtgagtttgagggactggcactattgcatttatttacaattgtgctatggaaacttaaacgaacagtgtggtctaaaggaaagagaagtcgtaacaaggcatct	93.8	96.124	Eukaryota|Harosa|Rhizaria|Retaria|Foraminifera|Monothalamids|M_clade_G|M_clade_G_X|M_clade_G_X+sp.	Eukaryota|Harosa|Rhizaria|Retaria|Foraminifera|Monothalamids|Monothalamids_X||Monothalamids_XX|Monothalamids_XXX_sp	01_BF_Monothalamids	NO	*	*	*	*	AJ514847	Foraminifera	no	no	no	no	yes	no	0	0	0	0	0	0	0	0	0	0	0	0	0	0	0	0	0	0	0	0	0	0	0	0	0
f0089374a3be35915b384dfd1ca42fb4	FOR_0658	200646	12	12	2	gtcgctcttaccgatgaacttctctgtgagtttgagggactggaatcttttttctatggaaacttaaacgaacagtgtggtttaaaggaaagagaagtcgtaacaaggcatcg	95.6	95.575	Eukaryota|Harosa|Rhizaria|Retaria|Foraminifera|Monothalamids|M_clade_F|Rhabdammina_2|Rhabdammina_2+cornuta	Eukaryota|Harosa|Rhizaria|Retaria|Foraminifera|Monothalamids|Monothalamids_X||Monothalamids_XX|Monothalamids_XXX_sp	01_BF_Monothalamids	NO	*	*	*	*	AJ311215	Foraminifera	no	no	no	no	yes	no	0	0	0	0	0	0	0	0	0	0	0	0	0	0	0	0	0	0	0	0	0	0	0	0	0
e0193e386ab910812dc38893bd3208fe	FOR_0668	216029	11	11	2	gtcgctcttaccgatggacttctctgtgagtttgagggactagggcatcatgcagcctggctgcgcggtgaccgatggaaacttaaacgaacagtgtggtctaaaggaaagagaagtcgtaacaaggcatcg	97.7	97.727	Eukaryota|Harosa|Rhizaria|Retaria|Foraminifera|Monothalamids|M_clade_G|Boderia|Boderia+sp.	Eukaryota|Harosa|Rhizaria|Retaria|Foraminifera|Monothalamids|Monothalamids_Clade-E||Monothalamids_Clade-E_X|Boderia_sp	01_BF_Monothalamids	NO	*	*	*	*	AJ307766	Foraminifera	no	no	no	no	yes	no	0	0	0	0	0	0	0	0	0	0	0	0	0	0	0	0	0	0	0	0	0	0	0	0	0
c19b78c28fdec579d5028d3a921f1410	FOR_0669	214039	11	11	4	gtcgctcttaccgatggactattctgtgagtatacaggacgggaactctattcatttatatgattgagttctataagaatgtacgcgaacagtgtggtctaaaggaaagagaagtcgtaacaaggcatca	94.7	96.947	Eukaryota|Harosa|Rhizaria|Retaria|Foraminifera|Monothalamids|M_clade_M|Allogromia_1|Allogromia_1+sp.	Eukaryota|Harosa|Rhizaria|Retaria|Foraminifera|Monothalamids|Monothalamids_Clade-I||Monothalamids_Clade-I_X|Allogromia_sp	01_BF_Monothalamids	NO	*	*	*	*	Z69607	Foraminifera	no	no	no	no	yes	no	0	0	0	0	0	0	0	0	0	0	0	0	0	0	0	0	0	0	0	0	0	0	0	0	0
bb83bedb4cf9c803b3f7ded990dec609	FOR_0670	213677	11	11	1	gtcgctcttaccgatggacttctctgtgagtttgagggactagggcggcgttcatcgctgcccgatggaaacttaaacgaacagtgtggtctaaaggaaagagaagtcgtaacaaggcatcg	89.7	90.698	Eukaryota|Harosa|Rhizaria|Retaria|Foraminifera|Globothalamea|Rotaliida|R_clade_3|Epistominella|Epistominella+sp.	Eukaryota|Harosa|Rhizaria|Retaria|Foraminifera|Monothalamids|Monothalamids_X||Lagynidae|Nemogullmia_sp	01_BF_Monothalamids	NO	*	*	*	*	AY934749	Foraminifera	no	no	no	no	yes	no	0	0	0	0	0	0	0	0	0	0	0	0	0	0	0	0	0	0	0	0	0	0	0	0	0
39b1e92f2750ea9bb99be43fffbcd8b6	FOR_0671	205270	11	11	2	gtcgctcttaccgatggacttctctgtgagtttgagggatggaatctctttttaatactaaactcaaacgaacagtgtggtctaaaggaaagagaagtcgtaacaaggcatcg	90.4	91.379	Eukaryota|Harosa|Rhizaria|Retaria|Foraminifera|Monothalamids	Eukaryota|Harosa|Rhizaria|Retaria|Foraminifera|Monothalamids|Monothalamids_X||Monothalamids_XX|Conqueria_laevis	01_BF_Monothalamids	NO	*	*	*	*	AJ311213,AJ311215,AJ514859	Foraminifera	no	no	no	no	yes	no	0	0	0	0	0	0	0	0	0	0	0	0	0	0	0	0	0	0	0	0	0	0	0	0	0
039e78196a28ba8a7a5b54f04c8f6a92	FOR_0672	201772	11	11	4	gtcgctcttaccgatggactattctgtgagtttgagggactgctgttttctcaagcacttgtgtttgttaaatagcggaaacttaaacgaacagtgtggtctaaaggaaagagaagtcgtaacaaggcatcg	92.4	92.424	Eukaryota|Harosa|Rhizaria|Retaria|Foraminifera|Monothalamids|M_clade_Van|Vanhoeffenella|Vanhoeffenella+sp.	Eukaryota|Harosa|Rhizaria|Retaria|Foraminifera|Monothalamids|Monothalamids_X||Monothalamids_XX|Vanhoeffenella_sp	01_BF_Monothalamids	NO	*	*	*	*	AJ514864	Foraminifera	no	no	no	no	yes	no	0	0	0	0	0	0	0	0	0	0	0	0	0	0	0	0	0	0	0	0	0	0	0	0	0
c1a0fb635827c69b4a7ed4663ae97667	FOR_0681	214043	11	11	3	gtcgctcttaccgatggacttctctgtgagtttgagggactgggaacgaagtattttatatttcacctcctatggaaacttaaacgaacagtgtggtctaaaggaaagagaagtcgtaacaaggcatcg	96.9	100	Eukaryota|Harosa|Rhizaria|Retaria|Foraminifera|Monothalamids|M_clade_B|M_clade_B_X2|M_clade_B_X2+sp.	Eukaryota|Harosa|Rhizaria|Retaria|Foraminifera|Globothalamea|Globothalamea_X||Globothalamea_XX|Globothalamea_XXX_sp	01_BF_Monothalamids	NO	*	*	*	*	AJ307747	Foraminifera	no	no	no	no	yes	no	0	0	0	0	0	0	0	0	0	0	0	0	0	0	0	0	0	0	0	0	0	0	0	0	7
fb578a41551e66f08dcdcd87b610fa3c	FOR_0684	238015	10	10	3	gtcgctcttaccgatggacttctctgtgagtttgagggactggaaatttaattttcttctgaaaattaatattctatggaaacttaaacgaacagtgtggtctaaaggaaagagaagtcgtaacaaggcatcg	98.5	98.496	Eukaryota|Harosa|Rhizaria|Retaria|Foraminifera|Monothalamids|M_clade_M|Bowseria|Bowseria+arctowskii	Eukaryota|Harosa|Rhizaria|Retaria|Foraminifera|Monothalamids|Monothalamids_Clade-B||Monothalamids_Clade-B_X|Bowseria_arctowskii	01_BF_Monothalamids	NO	*	*	*	*	FR875095,FR875096	Foraminifera	no	no	no	no	yes	no	0	0	0	0	0	0	0	0	0	0	0	0	0	0	0	1	0	0	0	0	0	0	0	0	0
5ef0cc7b62bb3a8a77108356204acbb5	FOR_0685	225693	10	10	5	gtcgctcttaccgatggacttctctgtgagtttgagggactagggcatcatgcagttcgctgcgcggtgaccgatggaaacttaaacgaacagtgtggtctaaaggaaagagaagtcgtaacaaggcatcg	98.5	98.485	Eukaryota|Harosa|Rhizaria|Retaria|Foraminifera|Monothalamids|M_clade_G|Boderia|Boderia+sp.	Eukaryota|Harosa|Rhizaria|Retaria|Foraminifera|Monothalamids|Monothalamids_Clade-E||Monothalamids_Clade-E_X|Boderia_sp	01_BF_Monothalamids	NO	*	*	*	*	AJ307766	Foraminifera	no	no	no	no	yes	no	0	0	0	0	0	0	0	0	0	0	0	0	0	0	0	0	0	0	0	0	0	0	0	0	0
ed079be7c48d552d9d459095f51f927e	FOR_0686	332088	10	7	3	gtcgctcttaccgatgaactatactgtgaatttatgggattggactattttatattgtctataaaaacataaatgaacagtgtggtttaaaggaaagagaagtcgtaacaaggcatcg	91.5	91.525	Eukaryota|Harosa|Rhizaria|Retaria|Foraminifera|Monothalamids|M_clade_F|M_clade_F_X|M_clade_F_X+sp.	Eukaryota|Harosa|Rhizaria|Retaria|Foraminifera|Monothalamids|Monothalamids_X||Monothalamids_XX|Allogromiina_sp	01_BF_Monothalamids	NO	*	*	*	*	AJ317991	Foraminifera	no	no	no	no	yes	no	0	0	0	0	0	0	0	0	0	0	0	0	0	0	0	0	0	0	0	0	0	0	0	0	0
e27f439923c2773b9bff319d8ce036af	FOR_0687	236054	10	10	3	gtcgctcttaccgatgaacttcgctgtgagtttgagggactggctctcttttaacagtgagctatggaaacttaaacgaacagtgtggtttaaaggaaagagaagtcgtaacaaggcatcg	92.6	92.562	Eukaryota|Harosa|Rhizaria|Retaria|Foraminifera|Monothalamids|M_clade_Con|Conqueria|Conqueria+laevis	Eukaryota|Harosa|Rhizaria|Retaria|Foraminifera|Monothalamids|Monothalamids_X||Monothalamids_XX|Conqueria_laevis	01_BF_Monothalamids	NO	*	*	*	*	FR875133,FR875134,FR875135,FR875136,FR875137,FR875138,FR875139	Foraminifera	no	no	no	no	yes	no	0	0	0	0	0	0	0	0	0	0	0	0	0	0	0	0	0	0	0	0	0	0	0	0	0
014b107d74fa7f3930e99941664d9608	FOR_0707	238522	9	9	2	gtcgctcttaccgatggactattctgtgagtatacaggacgggatttcttcatttatgattgaaatctatatgaatgtacgcgaacagtgtggtctaaaggaaagagaagtcgtaacaaggcatca	93.1	93.13	Eukaryota|Harosa|Rhizaria|Retaria|Foraminifera|Monothalamids|M_clade_M|Bathysiphon_2|Bathysiphon_2+minuta	Eukaryota|Harosa|Rhizaria|Retaria|Foraminifera|Monothalamids|Monothalamids_Clade-BM||Bathysiphonidae|Bathysiphon_minuta	01_BF_Monothalamids	NO	*	*	*	*	AJ514838	Foraminifera	no	no	no	no	yes	no	0	0	0	0	0	0	0	0	0	0	0	0	0	0	0	0	0	0	0	0	0	0	0	0	2
28516d79b2bf744ca73bf000cd9bb53b	FOR_0708	242304	9	9	3	gtcgctcttaccgatggacttctctgtgagtttgagggactgggttaatttgttttttcttcgggaacaacaaagacacctatggaaacttaaacgaacagtgtggtctaaaggaaagagaagtcgtaacaaggcatcg	95.7	97.122	Eukaryota|Harosa|Rhizaria|Retaria|Foraminifera|Monothalamids|M_clade_A|Psammosphaera|Psammosphaera+sp.	Eukaryota|Harosa|Rhizaria|Retaria|Foraminifera|Monothalamids|Monothalamids_X||Monothalamids_XX|Allogromiid_sp	01_BF_Monothalamids	NO	*	*	*	*	AJ307745	Foraminifera	no	no	no	no	yes	no	0	0	0	0	0	0	0	0	0	0	0	0	0	0	0	0	0	0	0	0	0	0	0	0	0
0f01a9a8e5ec44d261343f396ddc6a03	FOR_0709	395851	9	5	3	gtcgctcttaccgatgaactatactgtgaatttaagggattgaacacttatattgtttataaaaacttaaatgaacagtgtggtttaaaggaaagagaagtcgtaacaaggcatcg	96.6	96.552	Eukaryota|Harosa|Rhizaria|Retaria|Foraminifera|Monothalamids|M_clade_F|M_clade_F_X|M_clade_F_X+sp.	Eukaryota|Harosa|Rhizaria|Retaria|Foraminifera|Monothalamids|Monothalamids_X||Monothalamids_XX|Allogromiina_sp	01_BF_Monothalamids	NO	*	*	*	*	AJ317991	Foraminifera	no	no	no	no	yes	no	0	0	0	0	0	0	0	0	0	0	0	0	0	0	0	0	0	0	0	0	0	0	0	0	0
906fa7929f70921f72adc138a5ad5877	FOR_0710	437014	9	5	3	gtcgctcttaccgatgaactatactgtgaatttaagggattgaacacttatatttttgtttataaaaacttaaatgaacagtgtggtttaaaggaaagagaagtcgtaacaaggcatcg	94.1	94.118	Eukaryota|Harosa|Rhizaria|Retaria|Foraminifera|Monothalamids|M_clade_F|M_clade_F_X|M_clade_F_X+sp.	Eukaryota|Harosa|Rhizaria|Retaria|Foraminifera|Monothalamids|Monothalamids_X||Monothalamids_XX|Allogromiina_sp	01_BF_Monothalamids	NO	*	*	*	*	AJ317991	Foraminifera	no	no	no	no	yes	no	0	0	0	0	0	0	0	0	0	0	0	0	0	0	0	0	0	0	0	0	0	0	0	0	0
884aee71066c0d61cca48ce2657d1126	FOR_0711	251559	9	9	2	gtcgctcttaccgatggactattctgtgagtttacaggacgggaattctatcattttttaatgattgaattctatatgaatgtacacgaacagtgtggtctaaaggaaagagaagtcgtaacaaggcatca	96.2	96.183	Eukaryota|Harosa|Rhizaria|Retaria|Foraminifera|Monothalamids|M_clade_M|M_clade_M_X|M_clade_M_X+sp.	Eukaryota|Harosa|Rhizaria|Retaria|Foraminifera|Monothalamids|Monothalamids_X||Monothalamids_XX|Crithionina_sp	01_BF_Monothalamids	NO	*	*	*	*	AJ514862	Foraminifera	no	no	no	no	yes	no	0	0	0	0	0	0	0	0	0	0	0	0	0	0	0	0	0	0	0	0	0	0	0	0	0
9a11435d3bfe3fb22d5c967d0212a3b4	FOR_0712	253221	9	9	0	gtcgctcttaccgatggactattctgtgagtttgagggactgctgcttttacaagtacttgtatttgttaagcggcggaaacttaaacgaacagtgtggtctaaaggaaagagaagtcgtaacaaggcatcg	95.5	95.455	Eukaryota|Harosa|Rhizaria|Retaria|Foraminifera|Monothalamids|M_clade_Van|Vanhoeffenella|Vanhoeffenella+sp.	Eukaryota|Harosa|Rhizaria|Retaria|Foraminifera|Monothalamids|Monothalamids_X||Monothalamids_XX|Vanhoeffenella_sp	01_BF_Monothalamids	NO	*	*	*	*	AJ514864	Foraminifera	no	no	no	no	yes	no	0	0	0	0	0	0	0	0	0	0	0	0	0	0	0	0	0	0	0	0	0	0	0	0	0
6a2339e3b594d73b4cd98b6772500da2	FOR_0713	248731	9	9	5	gtcgctcttaccgatggacttctctgtgagtatagaggactggctagcgatttatcgcaagctatggaaatctacgcgaacagtgtggtctaaaggaaagagaagtcgtaacaaggcatcg	97.5	100	Eukaryota|Harosa|Rhizaria|Retaria|Foraminifera|Monothalamids|M_clade_E|Vellaria|Vellaria+zucchellii	Eukaryota|Harosa|Rhizaria|Retaria|Foraminifera|Monothalamids|Monothalamids_X||Monothalamids_XX|Vellaria_zucchellii	01_BF_Monothalamids	NO	*	*	*	*	FN995310,FN995311,FN995312	Foraminifera	no	no	no	no	yes	no	0	0	0	0	0	0	0	0	0	0	0	0	0	0	0	0	0	0	0	0	0	0	0	0	0
1760e4ed854a1c4e9cd77c34678aea13	FOR_0733	265676	8	8	2	gtcgctcttaccgatggacttctctgtgagtttgagggactggaaagttaatttttttcggaaaattaatattctatagaaacttaaacgaacagtgtggtctaaaggaaagagaagtcgtaacaaggcatcg	97	96.992	Eukaryota|Harosa|Rhizaria|Retaria|Foraminifera|Monothalamids|M_clade_M|Bowseria|Bowseria+arctowskii	Eukaryota|Harosa|Rhizaria|Retaria|Foraminifera|Monothalamids|Monothalamids_Clade-B||Monothalamids_Clade-B_X|Bowseria_arctowskii	01_BF_Monothalamids	NO	*	*	*	*	FR875095,FR875096	Foraminifera	no	no	no	no	yes	no	0	0	0	0	0	0	0	0	0	0	0	0	0	0	0	1	0	0	0	0	0	0	0	0	0
74f5b9fe5a59f013bd680d614d8492b6	FOR_0734	277229	8	8	3	gtcgctcttaccgatggactattctgtgagtatataggacgggaactctaccttttggttgagttctataagaatatacgcgaacagtgtggtctaaaggaaagagaagtcgtaacaaggcatca	96	96	Eukaryota|Harosa|Rhizaria|Retaria|Foraminifera|Monothalamids|M_clade_M|Allogromia_1|Allogromia_1+laticollaris	Eukaryota|Harosa|Rhizaria|Retaria|Foraminifera|Monothalamids|Monothalamids_Clade-I||Monothalamids_Clade-I_X|Allogromia_laticollaris	01_BF_Monothalamids	NO	*	*	*	*	AJ311218,KC790540	Foraminifera	no	no	no	no	yes	no	0	0	0	0	0	0	0	0	0	0	0	0	0	0	0	0	0	0	0	0	0	0	0	0	0
46130e83cfa4dce5ab441a0583854097	FOR_0735	271343	8	8	2	gtcgctcttaccgatggacttctctgtgagtttgagggactgggttaatttgtttcttccttcgggaaaaatgaagacacctatggaaacttaaacgaacagtgtggtctaaaggaaagagaagtcgtaacaaggcatcg	97.9	98.571	Eukaryota|Harosa|Rhizaria|Retaria|Foraminifera|Monothalamids|M_clade_A|Psammosphaera|Psammosphaera+sp.	Eukaryota|Harosa|Rhizaria|Retaria|Foraminifera|Monothalamids|Monothalamids_X||Monothalamids_XX|Allogromiid_sp	01_BF_Monothalamids	NO	*	*	*	*	AJ307745	Foraminifera	no	no	no	no	yes	no	0	0	0	0	0	0	0	0	0	0	0	0	0	0	0	0	0	0	0	0	0	0	0	0	0
8c6e4336f06bc1ecaf5eb46567de27ea	FOR_0736	280185	8	8	2	gtcgctcttaccgatgaactatactgtgaatttaagggattgaactaatatattgtttataaaaacttaaataaacagtgtggtttaaaggaaagagaagtcgtaacaaggcatcg	94.8	94.828	Eukaryota|Harosa|Rhizaria|Retaria|Foraminifera|Monothalamids|M_clade_F|M_clade_F_X|M_clade_F_X+sp.	Eukaryota|Harosa|Rhizaria|Retaria|Foraminifera|Monothalamids|Monothalamids_X||Monothalamids_XX|Allogromiina_sp	01_BF_Monothalamids	NO	*	*	*	*	AJ317991	Foraminifera	no	no	no	no	yes	no	0	0	0	0	0	0	0	0	0	0	0	0	0	0	0	0	0	0	0	0	0	0	0	0	0
31c6bbb3053b13281ee2c2d577803b37	FOR_0737	268806	8	8	4	gtcgctcttaccgatggattattctgtgagtttacaggacgggacttctatcattctttgattgaagtctaaatgaatgtacacgaacagtgtggtctaaaggaaagagaagtcgtaacaaggcatca	95.4	95.42	Eukaryota|Harosa|Rhizaria|Retaria|Foraminifera|Monothalamids|M_clade_M|M_clade_M_X|M_clade_M_X+sp.	Eukaryota|Harosa|Rhizaria|Retaria|Foraminifera|Monothalamids|Monothalamids_X||Monothalamids_XX|Crithionina_sp	01_BF_Monothalamids	NO	*	*	*	*	AJ514862	Foraminifera	no	no	no	no	yes	no	0	0	0	0	0	0	0	0	0	0	0	0	0	0	0	0	0	0	0	0	0	0	0	0	0
930454e793e881db83b556ef9037ceab	FOR_0738	280924	8	8	2	gtcgctcttaccgatgaactattctgtgagtttacaggacgggacttcttatttttttcattaaaagtatgaagtctatatgaatgtacacgaacagtgtggtttaaaggaaagagaagtcgtaacaaggcatca	89.6	91.111	Eukaryota|Harosa|Rhizaria|Retaria|Foraminifera|Monothalamids|M_clade_M|M_clade_M_X|M_clade_M_X+sp.	Eukaryota|Harosa|Rhizaria|Retaria|Foraminifera|Monothalamids|Monothalamids_X||Monothalamids_XX|Crithionina_sp	01_BF_Monothalamids	NO	*	*	*	*	AJ514862	Foraminifera	no	no	no	no	yes	no	0	0	0	0	0	0	0	0	0	0	0	0	0	0	0	0	0	0	0	0	0	0	0	0	0
42f067af3aa5250fdc96ccda2cff72b7	FOR_0739	270941	8	8	2	gtcgctcttaccgatggacttctctgtgagtttgagggactggattgatttcttttagaaattaaatctatggaaacttaaacgaacagtgtggtctaaaggaaagagaagtcgtaacaaggcatcg	92.2	91.791	Eukaryota|Harosa|Rhizaria|Retaria|Foraminifera|Globothalamea|Rotaliida|Globigerinacea|Globigerinita|Globigerinita+glutinata	Eukaryota|Harosa|Rhizaria|Retaria|Foraminifera|Monothalamids|Monothalamids_X||Monothalamids_XX|Psammosphaera_sp	01_BF_Monothalamids	NO	*	*	*	*	AB263434,AB468827,AB468831,AB468832,AB468833	Foraminifera	no	no	no	no	yes	no	0	0	0	0	0	0	0	0	0	0	0	0	0	0	0	0	0	0	0	0	0	0	0	0	0
055e8892cacfe9962767e1ebd8d6d4fb	FOR_0740	263530	8	8	3	gtcgctcttaccgatggacttctctgtgagtttgagggactggggttctcctcggagtaactctatggaaactcaaacgaacagtgtggtctaaaggaaagagaagtcgtaacaaggcatcg	94.3	94.309	Eukaryota|Harosa|Rhizaria|Retaria|Foraminifera|Monothalamids|M_clade_L|M_clade_L_X|M_clade_L_X+sp.	Eukaryota|Harosa|Rhizaria|Retaria|Foraminifera|Monothalamids|Monothalamids_X||Monothalamids_XX|Saccamminidae_X_sp	01_BF_Monothalamids	NO	*	*	*	*	AJ307757	Foraminifera	no	no	no	no	yes	no	0	0	0	0	0	0	0	0	0	0	0	0	0	0	0	0	0	0	0	0	0	0	0	0	4
0ef6ba7247b8c8d7131c6eb79ddaee60	FOR_0741	264670	8	8	3	gtcgctcttaccgatggacttctctgtgagtttgagggactgggttaattcattttttattaaatgatgatacctatggaaacttaaacgaacagtgtggtctaaaggaaagagaagtcgtaacaaggcatcg	95.5	94.891	Eukaryota|Harosa|Rhizaria|Retaria|Foraminifera|Monothalamids|M_clade_A|Psammosphaera|Psammosphaera+sp.	Eukaryota|Harosa|Rhizaria|Retaria|Foraminifera|Monothalamids|Monothalamids_X||Monothalamids_XX|Saccamminidae_X_sp	01_BF_Monothalamids	NO	*	*	*	*	AJ307743	Foraminifera	no	no	no	no	yes	no	0	0	0	0	0	0	0	0	0	0	0	0	0	0	0	0	0	0	0	0	0	0	0	0	0
9ddbd2a6ff2c0d842e2cfc3e4c659a0b	FOR_0742	282222	8	8	3	gtcgctcttaccgatggacttctctgtgagtttgagggactgggtaccttagctgttggcgattaagagattttacggtctcgaggtcaatctgacactataaacttaaacgaacagtgtggtctaaaggaaagagaagtcgtaacaaggcatcg	80.8	92.073	Eukaryota|Harosa|Rhizaria|Retaria|Foraminifera|Monothalamids|M_clade_C|Toxisarcon|Toxisarcon+alba	Eukaryota|Harosa|Rhizaria|Retaria|Foraminifera|Monothalamids|Monothalamids_X||Monothalamids_XX|Toxisarcon_sp	01_BF_Monothalamids	NO	*	*	*	*	AJ307750	Foraminifera	no	no	no	no	yes	no	0	0	0	0	0	0	0	0	0	0	0	0	0	0	0	0	0	0	0	0	0	0	0	0	0
c1cbe4e8db73d0f45ffb5b255748f03c	FOR_0743	286589	8	8	3	gtcgcacctaccgatggacttctctgtgagtttgagggactgggtaccttagctgttggcgattaagagattttacggtctcgaggtcaatctgacactataaacacttatggaaacttaaacgaacagtgtggtctaaaggaaagagaagtcgtaacaaggcatcg	86.8	98.171	Eukaryota|Harosa|Rhizaria|Retaria|Foraminifera|Monothalamids|M_clade_C|Toxisarcon|Toxisarcon+alba	Eukaryota|Harosa|Rhizaria|Retaria|Foraminifera|Monothalamids|Monothalamids_X||Monothalamids_XX|Toxisarcon_sp	01_BF_Monothalamids	NO	*	*	*	*	AJ307750	Foraminifera	no	no	no	no	yes	no	0	0	0	0	0	0	0	0	0	0	0	0	0	0	0	0	0	0	0	0	0	0	0	0	0
b969c0a7008419d040cd1facb0342b88	FOR_0768	449980	8	5	3	gtcgctattaccgatggactactccatgagtctgagggactcgtctcgtacgggaaacttaggcgaatggcatggtttagaggaaataaaagtcgtaacaaggtttcc	92.7	95.192	Eukaryota|Harosa|Rhizaria|Retaria|Foraminifera|Monothalamids|M_clade_D|Phainogullmia|Phainogullmia+aurata	Eukaryota|Harosa|Rhizaria|Retaria|Foraminifera|Foraminifera_X|Foraminifera_XX||Foraminifera_XXX|Foraminifera_XXXX_sp	01_BF_Monothalamids	NO	*	*	*	*	AJ514849	Foraminifera	no	no	no	no	yes	no	0	0	0	0	0	0	0	0	0	0	0	0	0	0	0	0	0	0	0	0	0	0	0	0	0
399b52aa7d0ba64ccfaef989c8a67041	FOR_0769	269797	8	8	2	gtcgctcttaccgatggacttctctgtgagtttgagggactggaaactctattaagtattttatacttaatattctatggaaactcaaacgaacagtgtggtctaaaggaaagagaagtcgtaacaaggcatcg	90.3	90.299	Eukaryota|Harosa|Rhizaria|Retaria|Foraminifera|Globothalamea|Textulariida|Trochammina|Trochammina+hadai	Eukaryota|Harosa|Rhizaria|Retaria|Foraminifera|Globothalamea|Globothalamea_X||Globothalamea_XX|Globothalamea_XXX_sp	01_BF_Monothalamids	NO	*	*	*	*	AJ317979,DQ408637,Z69612	Foraminifera	no	no	no	no	yes	no	0	0	0	0	0	0	0	0	0	0	0	0	0	0	0	0	0	0	0	0	0	0	0	0	0
2701d1054b0e370d4809dfdd4996646b	FOR_0777	300471	7	7	2	gtcgctcttaccgatggactattctgtgagtatataggaagggatttctatataattttattatattgaaatctatacgaatatacgcgaacagtgtggtctaaaggaaagagaagtcgtaacaaggcatca	97	96.97	Eukaryota|Harosa|Rhizaria|Retaria|Foraminifera|Monothalamids|M_clade_M|Bathysiphon_2|Bathysiphon_2+minuta	Eukaryota|Harosa|Rhizaria|Retaria|Foraminifera|Monothalamids|Monothalamids_Clade-BM||Bathysiphonidae|Bathysiphon_minuta	01_BF_Monothalamids	NO	*	*	*	*	AJ514838	Foraminifera	no	no	no	no	yes	no	0	0	0	0	0	0	0	0	0	0	0	0	0	0	0	0	0	0	0	0	0	0	0	0	0
515c510924d2e9814f2951fefb116341	FOR_0778	307223	7	7	3	gtcgctcttaccgatggacttctctgtgagtttgagggactagggcatcatgcagcattgctgcgaggtgaccgatggaaacttaaacgaacagtgtggtctaaaggaaagagaagtcgtaacaaggcatcg	97.7	100	Eukaryota|Harosa|Rhizaria|Retaria|Foraminifera|Monothalamids|M_clade_G|Boderia|Boderia+sp.	Eukaryota|Harosa|Rhizaria|Retaria|Foraminifera|Monothalamids|Monothalamids_X||Lagynidae|Nemogullmia_sp	01_BF_Monothalamids	NO	*	*	*	*	AJ307766	Foraminifera	no	no	no	no	yes	no	0	0	0	0	0	0	0	0	0	0	0	0	0	0	0	0	0	0	0	0	0	0	0	0	0
93ed6071b05ff220e94e0b4c853a4583	FOR_0779	317840	7	7	2	gtcgctcttaccgatggactattctgtgagtttacaggacgggatttctattcatttttaatgattgaagtctatatgaatgtacacgaacagtgtggtctaaaggaaagagaagtcgtaacaaggcatca	99.2	99.237	Eukaryota|Harosa|Rhizaria|Retaria|Foraminifera|Monothalamids|M_clade_M|M_clade_M_X|M_clade_M_X+sp.	Eukaryota|Harosa|Rhizaria|Retaria|Foraminifera|Monothalamids|Monothalamids_X||Monothalamids_XX|Crithionina_sp	01_BF_Monothalamids	NO	*	*	*	*	AJ514862	Foraminifera	no	no	no	no	yes	no	0	0	0	0	0	0	0	0	0	0	0	0	0	0	0	0	0	0	0	0	0	0	0	0	0
830bd5ed6d7cb2f1f37917b9b06b7965	FOR_0780	537207	7	4	3	gtcgctcttaccgatggacttctctgtgagtttgagggactggaagcccgttaggttcaaatttatttgggcttaatactattttattctatggaaacttaaacgaacagtgtggtctaaaggaaagagaagtcgtaacaaggcatcg	88.5	91.892	Eukaryota|Harosa|Rhizaria|Retaria|Foraminifera|Monothalamids|M_clade_F|Hemisphaerammina|Hemisphaerammina+bradyi	Eukaryota|Harosa|Rhizaria|Retaria|Foraminifera|Monothalamids|Monothalamids_X||Monothalamids_XX|Hemisphaerammina_bradyi	01_BF_Monothalamids	NO	*	*	*	*	AJ311216	Foraminifera	no	no	no	no	yes	no	0	0	0	0	0	0	0	0	0	0	0	0	0	0	0	0	0	0	0	0	0	0	0	0	0
f541ee3bfb33f37098db9ad43af9cf96	FOR_0781	333317	7	7	2	gtcgctcttaccgatggacttctctgtgagtttgagggactggcacttttattatattttatattttaattgtgctatggaaacttaaacgaacagtgtggtctaaaggaaagagaagtcgtaacaaggcatct	93.3	94.776	Eukaryota|Harosa|Rhizaria|Retaria|Foraminifera|Monothalamids|M_clade_G|M_clade_G_X|M_clade_G_X+sp.	Eukaryota|Harosa|Rhizaria|Retaria|Foraminifera|Monothalamids|Monothalamids_X||Monothalamids_XX|Monothalamids_XXX_sp	01_BF_Monothalamids	NO	*	*	*	*	AJ514847	Foraminifera	no	no	no	no	yes	no	0	0	0	0	0	0	0	0	0	0	0	0	0	0	0	0	0	0	0	0	0	0	0	0	0
316ee9b6b00c2d95a210372be781cc22	FOR_0782	496738	7	4	2	gtcgctcttaccgatggacttctctgtgagtttgagggactggatatttgtcgctcttttttgagtggcataccatctatggaaacttaaacgaacagtgtggtctaaaggaaagagaagtcgtaacaaggcatcg	90.5	90.511	Eukaryota|Harosa|Rhizaria|Retaria|Foraminifera|Monothalamids|M_clade_C|Saccammina|Saccammina+sphaerica	Eukaryota|Harosa|Rhizaria|Retaria|Foraminifera|Monothalamids|Monothalamids_X||Monothalamids_XX|Saccammina_sphaerica	01_BF_Monothalamids	NO	*	*	*	*	AJ514855	Foraminifera	no	no	no	no	yes	no	0	0	0	0	0	0	0	0	0	0	0	0	0	0	0	0	0	0	0	0	0	0	0	0	0
77550ceeff57e5c5e8e9b104e60c979d	FOR_0813	313344	7	7	2	gtcgctattaccaatggactactccatgagtctgagggactcgtctcgtacgggaaacttaggcgaatggcatggtttaaaggaaataaaagtcgtaacaaggcatct	93.6	93.578	Eukaryota|Harosa|Rhizaria|Retaria|Foraminifera|Monothalamids|M_clade_D|Phainogullmia|Phainogullmia+aurata	Eukaryota|Harosa|Rhizaria|Retaria|Foraminifera|Foraminifera_X|Foraminifera_XX||Foraminifera_XXX|Foraminifera_XXXX_sp	01_BF_Monothalamids	NO	*	*	*	*	AJ514849	Foraminifera	no	no	no	no	yes	no	0	0	0	0	0	0	0	0	0	0	0	0	0	0	0	0	0	0	0	0	0	0	0	0	0
db3c5414fe8a99a49a10e957c4c5475b	FOR_0814	329101	7	7	2	gtcgctcttaccgatggactactccatgagtctgagggactcgtcctagttacgggaaacttaggcgaatggcatggtctagaggaaagagaagtcgtaacaaggcatct	98.2	98.182	Eukaryota|Harosa|Rhizaria|Retaria|Foraminifera|Monothalamids|M_clade_D|Phainogullmia|Phainogullmia+aurata	Eukaryota|Harosa|Rhizaria|Retaria|Foraminifera|Foraminifera_X|Foraminifera_XX||Foraminifera_XXX|Foraminifera_XXXX_sp	01_BF_Monothalamids	NO	*	*	*	*	AJ514849	Foraminifera	no	no	no	no	yes	no	0	0	0	0	0	0	0	0	0	0	0	0	0	0	0	0	0	0	0	0	0	0	0	0	0
5095c782dfc2ffec39c9dc5e2368ac9f	FOR_0815	307111	7	7	2	gtcgctcttaccgatggacttctctgtgagtttgagggactggaaacgattcaatttattgtttcaccttctatggaaacttaaacgaacagtgtggtctaaaggaaagagaagtcgtaacaaggcatcg	91.7	93.846	Eukaryota|Harosa|Rhizaria|Retaria|Foraminifera|Globothalamea|Textulariida|Trochammina|Trochammina+hadai	Eukaryota|Harosa|Rhizaria|Retaria|Foraminifera|Globothalamea|Globothalamea_X||Globothalamea_XX|Globothalamea_XXX_sp	01_BF_Monothalamids	NO	*	*	*	*	AJ317979,DQ408637,Z69612	Foraminifera	no	no	no	no	yes	no	0	0	0	0	0	0	0	0	0	0	0	0	0	0	0	0	0	0	0	0	0	0	0	0	4
735418ba41cfd0004fa683b8ab6a950b	FOR_0821	360305	6	6	3	gtcgctcttaccgatggacttctctgtgaggttgaaggactgggtctcttttgttgacctatagaaatttaatcgaacagggtggtctaaaggaaagagaagtcgtaacaaggcatcg	92.4	92.373	Eukaryota|Harosa|Rhizaria|Retaria|Foraminifera	Eukaryota|Harosa|Rhizaria|Retaria|Foraminifera|Monothalamids|Monothalamids_Clade-BM||Bathysiphonidae|Bathysiphon_flexilis	01_BF_Monothalamids	NO	*	*	*	*	AJ504683,AJ514837	Foraminifera	no	no	no	no	yes	no	0	0	0	0	0	0	0	0	0	0	0	0	0	0	0	0	0	0	0	0	0	0	0	0	0
842f70ceaf4c05a83480dadb0e52a7ca	FOR_0822	364015	6	6	2	gtcgctcttaccgatggactattctgtgagtatacaggaagggatttctatcttagcttttttgttaagattgaaatctatacgaatgtacgcgaacagtgtggtctaaaggaaagagaagtcgtaacaaggcatca	91.2	92.701	Eukaryota|Harosa|Rhizaria|Retaria|Foraminifera|Monothalamids|M_clade_M	Eukaryota|Harosa|Rhizaria|Retaria|Foraminifera|Monothalamids|Monothalamids_Clade-BM||Bathysiphonidae|Bathysiphon_minuta	01_BF_Monothalamids	NO	*	*	*	*	AJ514838,AJ307759	Foraminifera	no	no	no	no	yes	no	0	0	0	0	0	0	0	0	0	0	0	0	0	0	0	0	0	0	0	0	0	0	0	0	0
2a66a84a1a1538eb3dbd34a30f325b00	FOR_0823	344380	6	6	3	gtcgctcttaccgatggactattctgtgagcatacaggacgggtgcccaatgcattttctaatgattgggtgctataataatgtccgcgaacagtgtggtctaaaggaaagagaagtcgtaacaaggcatca	87.9	90.152	Eukaryota|Harosa|Rhizaria|Retaria|Foraminifera|Monothalamids|M_clade_M|Allogromia_1|Allogromia_1+sp.	Eukaryota|Harosa|Rhizaria|Retaria|Foraminifera|Monothalamids|Monothalamids_Clade-I||Monothalamids_Clade-I_X|Allogromia_sp	01_BF_Monothalamids	NO	*	*	*	*	Z69607	Foraminifera	no	no	no	no	yes	no	0	0	0	0	0	0	0	0	0	0	0	0	0	0	0	0	0	0	0	0	0	0	0	0	0
28e17172dfebcf1a9be81e5c25a1afc6	FOR_0824	344040	6	6	2	gtcgctcttaccgatgaactatactgtgaattcaagggattgaactcttttgtttataaaaacttgaatgaacagtgtggtttaaaggaaagagaagtcgtaacaaggcatcg	98.2	98.23	Eukaryota|Harosa|Rhizaria|Retaria|Foraminifera|Monothalamids|M_clade_F|M_clade_F_X|M_clade_F_X+sp.	Eukaryota|Harosa|Rhizaria|Retaria|Foraminifera|Monothalamids|Monothalamids_X||Monothalamids_XX|Allogromiina_sp	01_BF_Monothalamids	NO	*	*	*	*	AJ317991	Foraminifera	no	no	no	no	yes	no	0	0	0	0	0	0	0	0	0	0	0	0	0	0	0	0	0	0	0	0	0	0	0	0	0
443649307f93feff88df4e58615ca71c	FOR_0825	350052	6	6	4	gtcgctcttaccgatgaactatactgtgaatttaagggattgaactcttttgtttataaaaacttatatgaacagtgtggtttaaaggaaagagaagtcgtaacaaggcatcg	99.1	99.115	Eukaryota|Harosa|Rhizaria|Retaria|Foraminifera|Monothalamids|M_clade_F|M_clade_F_X|M_clade_F_X+sp.	Eukaryota|Harosa|Rhizaria|Retaria|Foraminifera|Monothalamids|Monothalamids_X||Monothalamids_XX|Allogromiina_sp	01_BF_Monothalamids	NO	*	*	*	*	AJ317991	Foraminifera	no	no	no	no	yes	no	0	0	0	0	0	0	0	0	0	0	0	0	0	0	0	0	0	0	0	0	0	0	0	0	0
520f4d26c9620cdc7aeffec3add31fc1	FOR_0826	353035	6	6	2	gtcgcttttaccgatgaaatatactgtgaaattaagggattgaaccttttataggtttataaaaacttaattgaacagtgtgttttaaaggaaagagaagtcgtaacaaggctgtt	87.1	91.15	Eukaryota|Harosa|Rhizaria|Retaria|Foraminifera|Monothalamids|M_clade_F|M_clade_F_X|M_clade_F_X+sp.	Eukaryota|Harosa|Rhizaria|Retaria|Foraminifera|Monothalamids|Monothalamids_X||Monothalamids_XX|Allogromiina_sp	01_BF_Monothalamids	NO	*	*	*	*	AJ317991	Foraminifera	no	no	no	no	yes	no	0	0	0	0	0	0	0	0	0	0	0	0	0	0	0	0	0	0	0	0	0	0	0	0	0
5667b1b312128b974f6eba0f55c7b4ea	FOR_0827	353961	6	6	2	gtcgctcttaccgatggacttctctgtgagtttgagggactggaaagttagtttactgactatctatagaaacttaaacgaacagtgtggtctaaaggaaagagaagtcgtaacaaggcatcg	91.9	91.87	Eukaryota|Harosa|Rhizaria|Retaria|Foraminifera|Monothalamids|M_clade_F	Eukaryota|Harosa|Rhizaria|Retaria|Foraminifera|Monothalamids|Monothalamids_X||Monothalamids_XX|Allogromiina_sp	01_BF_Monothalamids	NO	*	*	*	*	AJ317990,AJ307761	Foraminifera	no	no	no	no	yes	no	0	0	0	0	0	0	0	0	0	0	0	0	0	0	0	0	0	0	0	0	0	0	0	0	0
d3be5f2c1da77457c12a05353aecf4c6	FOR_0828	381360	6	6	2	gtcgctcttaccgatgaactatactgtgaatttaagggactggaagtacttctatagaaacttaaatgaacagtgtggtttaaaggaaagagaagtcgtaacaaggcatcg	90.3	91.228	Eukaryota|Harosa|Rhizaria|Retaria|Foraminifera|Monothalamids|M_clade_F|M_clade_F_X|M_clade_F_X+sp.	Eukaryota|Harosa|Rhizaria|Retaria|Foraminifera|Monothalamids|Monothalamids_X||Monothalamids_XX|Allogromiina_sp	01_BF_Monothalamids	NO	*	*	*	*	AJ317991	Foraminifera	no	no	no	no	yes	no	0	0	0	0	0	0	0	0	0	0	0	0	0	0	0	0	0	0	0	0	0	0	0	0	0
ee72ef42480056c8020f86e05888a84c	FOR_0829	387263	6	6	2	gtcgctcttaccgatggacttctctgtgagtttgagggactgactcatactctttgtagagtatatggtggaaacttaaacgaacagtgtggtctaaaggaaagagaagtcgtaacaaggcatcg	88.8	90.625	Eukaryota|Harosa|Rhizaria|Retaria|Foraminifera|Globothalamea|Rotaliida|Globigerinacea|Candeina|Candeina+nitida	Eukaryota|Harosa|Rhizaria|Retaria|Foraminifera|Monothalamids|Monothalamids_X||Monothalamids_XX|Allogromiina_sp	01_BF_Monothalamids	NO	*	*	*	*	AB263436,AB468835,AB468836,AB468837	Foraminifera	no	no	no	no	yes	no	0	0	0	0	0	0	0	0	0	0	0	0	0	0	0	0	0	0	0	0	0	0	0	0	0
d345a413064e8c4327f384f828341064	FOR_0830	381266	6	6	2	gtcgctcttaccgatggacttctctgtgagtttgggggactggctctatcttttcggagtgtgagctatggaaacccaaacgaacagtgtggtctaaaggaaagagaagtcgtaacaaggcatcg	90.4	91.2	Eukaryota|Harosa|Rhizaria|Retaria|Foraminifera|Globothalamea|Rotaliida|Globigerinacea|Candeina|Candeina+nitida	Eukaryota|Harosa|Rhizaria|Retaria|Foraminifera|Monothalamids|Monothalamids_X||Monothalamids_XX|Conqueria_laevis	01_BF_Monothalamids	NO	*	*	*	*	AB263436,AB468835,AB468836,AB468837	Foraminifera	no	no	no	no	yes	no	0	0	0	0	0	0	0	0	0	0	0	0	0	0	0	0	0	0	0	0	0	0	0	0	0
4d640dd6713b6e1c1f6a91d19895af99	FOR_0831	351992	6	6	2	gtcgctcttaccgatggactattctgtgagtatacaggacgggatttctattcatttttaatgattgaagtctatatgaatgtacgcgaacagtgtggtctaaaggaaagagaagtcgtaacaaggcatca	97.7	97.71	Eukaryota|Harosa|Rhizaria|Retaria|Foraminifera|Monothalamids|M_clade_M|M_clade_M_X|M_clade_M_X+sp.	Eukaryota|Harosa|Rhizaria|Retaria|Foraminifera|Monothalamids|Monothalamids_X||Monothalamids_XX|Crithionina_sp	01_BF_Monothalamids	NO	*	*	*	*	AJ514862	Foraminifera	no	no	no	no	yes	no	0	0	0	0	0	0	0	0	0	0	0	0	0	0	0	0	0	0	0	0	0	0	0	0	0
f4d1456639b0a81bacea1070c8edcd6e	FOR_0832	388617	6	6	0	gtcgctcttaccgatggactattctgtgagtttgcaggaagggaattctaccttttttaaaggtgaaatctatatgaatgtacacgaacagtgtggtctaaaggaaagagaagtcgtaacaaggcatca	90.8	92.366	Eukaryota|Harosa|Rhizaria|Retaria|Foraminifera|Monothalamids|M_clade_M|M_clade_M_X|M_clade_M_X+sp.	Eukaryota|Harosa|Rhizaria|Retaria|Foraminifera|Monothalamids|Monothalamids_X||Monothalamids_XX|Crithionina_sp	01_BF_Monothalamids	NO	*	*	*	*	AJ514862	Foraminifera	no	no	no	no	yes	no	0	0	0	0	0	0	0	0	0	0	0	0	0	0	0	0	0	0	0	0	0	0	0	0	0
75c5a6317cd424f1bc5d9295510724cc	FOR_0833	360816	6	6	3	gtcgctcttaccgatggacttctctgtgaggttgagggacttgctcttcggcgctatagaaactcattcgaacagtgtggtctaaaggaaagagaagtcgtaacaaggcatcg	95.6	95.575	Eukaryota|Harosa|Rhizaria|Retaria|Foraminifera|Monothalamids|Monothalamids_X|Monothalamids_X+sp.	Eukaryota|Harosa|Rhizaria|Retaria|Foraminifera|Monothalamids|Monothalamids_X||Monothalamids_XX|Monothalamids_XXX_sp	01_BF_Monothalamids	NO	*	*	*	*	AJ514860	Foraminifera	no	no	no	no	yes	no	0	0	0	0	0	0	0	0	0	0	0	0	0	0	0	0	0	0	0	0	0	0	0	0	0
49552df26eb98e5843985d6f2138c41a	FOR_0834	351123	6	6	2	gtcgctcttaccgatggactactctgtgagttggagggactggccatccatatatgcttcttctgaagtatataggctatagaaactcctgcgaacagtgtggtctaaaggaaagagaagtcgtaacaaggcatcg	97.8	97.794	Eukaryota|Harosa|Rhizaria|Retaria|Foraminifera|Monothalamids|M_clade_L|Ovammina|Ovammina+opaca	Eukaryota|Harosa|Rhizaria|Retaria|Foraminifera|Monothalamids|Monothalamids_X||Monothalamids_XX|Ovammina_opaca	01_BF_Monothalamids	NO	*	*	*	*	HM244870	Foraminifera	no	no	no	no	yes	no	0	0	0	0	0	0	0	0	0	0	0	0	0	0	0	0	0	0	0	0	0	0	0	0	0
6982a00661e6df8d1edc32f568b479b6	FOR_0865	358042	6	6	3	gtcgctcttaccgatggactactccatgagtctgagggactcgtagctcgctacgggaaacttaggcgaatggcatggtctagaggaaagagaagtcgtaacaaggcatct	97.3	97.297	Eukaryota|Harosa|Rhizaria|Retaria|Foraminifera|Monothalamids|M_clade_D|Phainogullmia|Phainogullmia+aurata	Eukaryota|Harosa|Rhizaria|Retaria|Foraminifera|Foraminifera_X|Foraminifera_XX||Foraminifera_XXX|Foraminifera_XXXX_sp	01_BF_Monothalamids	NO	*	*	*	*	AJ514849	Foraminifera	no	no	no	no	yes	no	0	0	0	0	0	0	0	0	0	0	0	0	0	0	0	0	0	0	0	0	0	0	0	0	0
554c8f7441e80203505237e3b6137692	FOR_0866	353734	6	6	2	gtcgctcttaccgatggacttctctgtgagtttgagggactggaaacgaactaatttattatttcaccttctatggaaacttaaacgaacagtgtggtctaaaggaaagagaagtcgtaacaaggcatcg	94	96.154	Eukaryota|Harosa|Rhizaria|Retaria|Foraminifera|Globothalamea|Textulariida|Trochammina|Trochammina+hadai	Eukaryota|Harosa|Rhizaria|Retaria|Foraminifera|Globothalamea|Globothalamea_X||Globothalamea_XX|Globothalamea_XXX_sp	01_BF_Monothalamids	NO	*	*	*	*	AJ317979,DQ408637,Z69612	Foraminifera	no	no	no	no	yes	no	0	0	0	0	0	0	0	0	0	0	0	0	0	0	0	0	0	0	0	0	0	0	0	0	2
311f3019676cfb69ec2ca03de361c4d4	FOR_0872	406679	5	5	3	gtcgctcttaccgatggacttctctgtgagtttgagggactggaagattagtttttctcttcggaaaaatttttcttctatagaaacttaaacgaacagtgtggtctaaaggaaagagaagtcgtaacaaggcatcg	91.2	92.701	Eukaryota|Harosa|Rhizaria|Retaria|Foraminifera|Monothalamids|M_clade_M|Bowseria|Bowseria+arctowskii	Eukaryota|Harosa|Rhizaria|Retaria|Foraminifera|Monothalamids|Monothalamids_Clade-B||Monothalamids_Clade-B_X|Bowseria_arctowskii	01_BF_Monothalamids	NO	*	*	*	*	FR875095,FR875096	Foraminifera	no	no	no	no	yes	no	0	0	0	0	0	0	0	0	0	0	0	0	0	0	0	0	0	0	0	0	0	0	0	0	0
ce9de4b61224999b44c4884f8e37889c	FOR_0873	456530	5	5	4	gtcgctcttaccgatggactattctgtgagtatgtaggacgggaattctattatatttttataattgaattctataagaatgcacgcgaacagtgtggtctaaaggaaagagaagtcgtaacaaggcatca	90.1	90.909	Eukaryota|Harosa|Rhizaria|Retaria|Foraminifera|Monothalamids|M_clade_M|M_clade_M_X|M_clade_M_X+sp.	Eukaryota|Harosa|Rhizaria|Retaria|Foraminifera|Monothalamids|Monothalamids_Clade-BM||Bathysiphonidae|Bathysiphon_minuta	01_BF_Monothalamids	NO	*	*	*	*	AJ514862	Foraminifera	no	no	no	no	yes	no	0	0	0	0	0	0	0	0	0	0	0	0	0	0	0	0	0	0	0	0	0	0	0	0	0
82bf3ed13312a05d3f49ef82c5c3b5b8	FOR_0874	432694	5	5	2	gtcgctcttaccgatggactattctgtgagtatacaggacgggaactctattcgtttttaacgattgagttctataagaatgtacgcgaacagtgtggtctaaaggaaagagaagtcgtaacaaggcatca	94.7	96.947	Eukaryota|Harosa|Rhizaria|Retaria|Foraminifera|Monothalamids|M_clade_M|Allogromia_1|Allogromia_1+sp.	Eukaryota|Harosa|Rhizaria|Retaria|Foraminifera|Monothalamids|Monothalamids_Clade-I||Monothalamids_Clade-I_X|Allogromia_sp	01_BF_Monothalamids	NO	*	*	*	*	Z69607	Foraminifera	no	no	no	no	yes	no	0	0	0	0	0	0	0	0	0	0	0	0	0	0	0	0	0	0	0	0	0	0	0	0	0
26fa665a0e325cd91bb6e192db15449f	FOR_0875	403455	5	5	2	gtcgctcttaccgatggacttctctgtgagtttgagggactggaaactcaatcttttttgatattctatggaaacttaaacgaacagtgtggtctaaaggaaagagaagtcgtaacaaggcatcg	96.8	98.4	Eukaryota|Harosa|Rhizaria|Retaria|Foraminifera|Monothalamids|M_clade_F	Eukaryota|Harosa|Rhizaria|Retaria|Foraminifera|Monothalamids|Monothalamids_X||Monothalamids_XX|Allogromiina_sp	01_BF_Monothalamids	NO	*	*	*	*	AJ317990,AJ307761	Foraminifera	no	no	no	no	yes	no	0	0	0	0	0	0	0	0	0	0	0	0	0	0	0	0	0	0	0	0	0	0	0	0	0
da9f0d38c7db4baa2206c5ae2f5006c3	FOR_0876	460167	5	5	0	gtcgctcttaccgatggacttctctgtgagtttgagggactggaagccattaagttatttatttagcttaatattttattctatggaaacttaaacgaacagtgtggtctaaaggaaagagaagtcgaacaaggcattg	97.9	98.551	Eukaryota|Harosa|Rhizaria|Retaria|Foraminifera|Monothalamids|M_clade_F|Hemisphaerammina|Hemisphaerammina+bradyi	Eukaryota|Harosa|Rhizaria|Retaria|Foraminifera|Monothalamids|Monothalamids_X||Monothalamids_XX|Hemisphaerammina_bradyi	01_BF_Monothalamids	NO	*	*	*	*	AJ311216	Foraminifera	no	no	no	no	yes	no	0	0	0	0	0	0	0	0	0	0	0	0	0	0	0	0	0	0	0	0	0	0	0	0	0
12b97609e75be57b5d5709d7a659dd31	FOR_0877	397028	5	5	2	gtcgctcttaccgatggactattctgtgagtttgagggaccgtccgggggcttgcccctggtggaaacttaaacgaacagtgtggtctaaaggaaagagaagtcgtaacaaggcatcg	90.3	91.935	Eukaryota|Harosa|Rhizaria|Retaria|Foraminifera|Monothalamids|Monothalamids_X|Monothalamids_X+sp.	Eukaryota|Harosa|Rhizaria|Retaria|Foraminifera|Monothalamids|Monothalamids_X||Monothalamids_XX|Monothalamids_XXX_sp	01_BF_Monothalamids	NO	*	*	*	*	JN003681	Foraminifera	no	no	no	no	yes	no	0	0	0	0	0	0	0	0	0	0	0	0	0	0	0	0	0	0	0	0	0	0	0	0	0
60fd2196a16b83399f5e6e7893e5fbe1	FOR_0878	422060	5	5	2	gtcgctcttaccgatggactactctgtgagtttgagggactggtgttcttgttgttaaaacttgtaatgctatggaaacttaaacgaacagtgtggtctaaaggaaagagaagtcgtaacaaggcatcg	90.8	90.769	Eukaryota|Harosa|Rhizaria|Retaria|Foraminifera|Monothalamids|Monothalamids_X|Monothalamids_X+sp.	Eukaryota|Harosa|Rhizaria|Retaria|Foraminifera|Monothalamids|Monothalamids_X||Monothalamids_XX|Monothalamids_XXX_sp	01_BF_Monothalamids	NO	*	*	*	*	AB234892	Foraminifera	no	no	no	no	yes	no	0	0	0	0	0	0	0	0	0	0	0	0	0	0	0	0	0	0	0	0	0	0	0	0	0
a9cfc04e7c9653f8e9cbfb931d02118e	FOR_0879	445089	5	5	3	gtcgctcttaccgatggacttctctgtgagtttgagggactggcacttttattttattataattgtgctatggaaacttaaacgaacagtgtggtctaaaggaaagagaagtcgtaacaaggcatct	98.4	98.425	Eukaryota|Harosa|Rhizaria|Retaria|Foraminifera|Monothalamids|M_clade_G|M_clade_G_X|M_clade_G_X+sp.	Eukaryota|Harosa|Rhizaria|Retaria|Foraminifera|Monothalamids|Monothalamids_X||Monothalamids_XX|Monothalamids_XXX_sp	01_BF_Monothalamids	NO	*	*	*	*	AJ514847	Foraminifera	no	no	no	no	yes	no	0	0	0	0	0	1	0	0	0	0	0	0	0	0	0	0	0	0	0	0	0	0	0	0	0
af934e9fd45858a5714a4cbfbba7adb4	FOR_0880	446894	5	5	2	gtcgctcttaccgatggacttctctgtgagtttgagggactggtcttcttgtttttacaagtaatactatggaaactcaaacgaacagtgtggtctaaaggaaagagaagtcgtaacaaggcatcg	93.7	93.651	Eukaryota|Harosa|Rhizaria|Retaria|Foraminifera|Monothalamids|Monothalamids_X|Monothalamids_X+sp.	Eukaryota|Harosa|Rhizaria|Retaria|Foraminifera|Monothalamids|Monothalamids_X||Monothalamids_XX|Monothalamids_XXX_sp	01_BF_Monothalamids	NO	*	*	*	*	JN003674	Foraminifera	no	no	no	no	yes	no	0	0	0	0	0	0	0	0	0	0	0	0	0	0	0	0	0	0	0	0	0	0	0	0	0
10d1ac1c84aa69e383b1ce311d1da2a2	FOR_0881	370057	5	5	0	gtcgctcttaccgatggactattctgtgagtttgagggactggcatatgctatactatatgtatagtagctatggaaacttaaacgaacagtgtggtctaaaggaaagagaagtcgtaacaaggcatcg	91.5	91.473	Eukaryota|Harosa|Rhizaria|Retaria|Foraminifera|Monothalamids|M_clade_L|Ovammina|Ovammina+opaca	Eukaryota|Harosa|Rhizaria|Retaria|Foraminifera|Monothalamids|Monothalamids_X||Monothalamids_XX|Ovammina_opaca	01_BF_Monothalamids	NO	*	*	*	*	AJ307755	Foraminifera	no	no	no	no	yes	no	0	0	0	0	0	0	0	0	0	0	0	0	0	0	0	0	0	0	0	0	0	0	0	0	0
c91043aa8b279919b0e00def2d7cdd6c	FOR_0882	454781	5	5	2	gtcgctcttaccgatgggctactctgtgagtttgagggactggattgaattatattttattttattataatttatcatacgatctatggaaacttaaacgaacagtgtggtctaaaggaaagagaagtcgtaacaaggcatcg	100	100	Eukaryota|Harosa|Rhizaria|Retaria|Foraminifera|Monothalamids|M_clade_I|Pelosina|Pelosina+fusiformis	Eukaryota|Harosa|Rhizaria|Retaria|Foraminifera|Monothalamids|Monothalamids_X||Monothalamids_XX|Pelosina_fusiformis	01_BF_Monothalamids	NO	*	*	*	*	AJ307772	Foraminifera	no	no	no	no	yes	no	0	0	0	0	0	0	0	0	0	0	0	0	0	0	0	0	0	0	0	0	0	0	0	0	0
02ca3b497fb8da6e9f79027ac916a8b0	FOR_0883	391946	5	5	2	gtcgctcttaccgatggacttctctgtgagtttgagggactgggttaatttacccttttgggtcaagacacctatggaaacttaaacgaacagtgtggtctaaaggaaagagaagtcgtaacaaggcatcg	92.5	94.03	Eukaryota|Harosa|Rhizaria|Retaria|Foraminifera|Monothalamids|M_clade_A|Psammosphaera|Psammosphaera+sp.	Eukaryota|Harosa|Rhizaria|Retaria|Foraminifera|Monothalamids|Monothalamids_X||Monothalamids_XX|Psammosphaera_sp	01_BF_Monothalamids	NO	*	*	*	*	AJ307744	Foraminifera	no	no	no	no	yes	no	0	0	0	0	0	0	0	0	0	0	0	0	0	0	0	0	0	0	0	0	0	0	0	0	0
e2a095cbc1e2257d5c70e48c8c0a2887	FOR_0884	462760	5	5	2	gtcgctcttaccgatggactactctgtgagtttgagggactggtgttctcctcgttgagcaacactatggaaacttacacgaacagtgtggtctaaaggaaagagaagtcgtaacaaggcatcg	99.2	99.194	Eukaryota|Harosa|Rhizaria|Retaria|Foraminifera|Monothalamids|M_clade_L|M_clade_L_X|M_clade_L_X+sp.	Eukaryota|Harosa|Rhizaria|Retaria|Foraminifera|Monothalamids|Monothalamids_X||Monothalamids_XX|Saccamminidae_X_sp	01_BF_Monothalamids	NO	*	*	*	*	AJ307757	Foraminifera	no	no	no	no	yes	no	0	0	0	0	0	0	0	0	0	0	0	0	0	0	0	0	0	0	0	0	0	0	0	0	0
2e7e2be3f2dac335b833795817f4aac3	FOR_0885	405890	5	5	3	gtcgctcttaccgatggacttctctgtgagtttgagggactgggtaccttagctgttggcgattaagagattttacggtcgaggtcaatctgacactataaacacttatggaaacttaaacgaacagtgtggtctaaaggaaagagaagtcgtaacaaggcatcg	89.1	98.171	Eukaryota|Harosa|Rhizaria|Retaria|Foraminifera|Monothalamids|M_clade_C|Toxisarcon|Toxisarcon+alba	Eukaryota|Harosa|Rhizaria|Retaria|Foraminifera|Monothalamids|Monothalamids_X||Monothalamids_XX|Toxisarcon_sp	01_BF_Monothalamids	NO	*	*	*	*	AJ307750	Foraminifera	no	no	no	no	yes	no	0	0	0	0	0	0	0	0	0	0	0	0	0	0	0	0	0	0	0	0	0	0	0	0	0
45fd6f3c48864a7c133a6a6d1fe23ab6	FOR_0927	506925	4	4	2	gtcgctcttaccgatggacttctctgtgagtttgagggactggatacttagttttcttcggattactaaccttctacggaaacttaaacgaacagtgtggtctaaaggaaagagaagtcgtaacaaggcatcg	92.5	92.481	Eukaryota|Harosa|Rhizaria|Retaria|Foraminifera|Monothalamids|M_clade_M|Bowseria|Bowseria+arctowskii	Eukaryota|Harosa|Rhizaria|Retaria|Foraminifera|Monothalamids|Monothalamids_Clade-B||Monothalamids_Clade-B_X|Bowseria_arctowskii	01_BF_Monothalamids	NO	*	*	*	*	FR875095,FR875096	Foraminifera	no	no	no	no	yes	no	0	0	0	0	0	0	0	0	0	0	0	0	0	0	0	0	0	0	0	0	0	0	0	0	0
9e9df91d1953a6e401e89b5a13200d04	FOR_0928	550851	4	4	2	gtcgctcttaccgatggacttctctgtgagtttgagggactggaaagttagtttactaacattctatagaaacttaaacgaacagtgtggtctaaaggaaagagaagtcgtaacaaggcatcg	92.7	90.226	Eukaryota|Harosa|Rhizaria|Retaria|Foraminifera|Monothalamids|M_clade_F	Eukaryota|Harosa|Rhizaria|Retaria|Foraminifera|Monothalamids|Monothalamids_Clade-B||Monothalamids_Clade-B_X|Bowseria_arctowskii	01_BF_Monothalamids	NO	*	*	*	*	AJ317990,AJ307761	Foraminifera	no	no	no	no	yes	no	0	0	0	0	0	0	0	0	0	0	0	0	0	0	0	0	0	0	0	0	0	0	0	0	0
b6b58e70e0a085f662b998698b8ce67c	FOR_0929	562604	4	4	3	gtcgctcttaccgatggacttctctgtgaggttgagggactgggtcttctgacctatggaaacttaatcgaacagggtggtctaaaggaaagagaagtcgtaacaaggcatcg	99.1	99.115	Eukaryota|Harosa|Rhizaria|Retaria|Foraminifera|Monothalamids|M_clade_BM|Bathysiphon_1|Bathysiphon_1+flexilis	Eukaryota|Harosa|Rhizaria|Retaria|Foraminifera|Monothalamids|Monothalamids_Clade-BM||Bathysiphonidae|Bathysiphon_flexilis	01_BF_Monothalamids	NO	*	*	*	*	AJ514837	Foraminifera	no	no	no	no	yes	no	0	0	0	0	0	0	0	0	0	0	0	0	0	0	0	0	0	0	0	0	0	0	0	0	0
9f7fa893266637c1075f37205f6cd026	FOR_0930	551276	4	4	0	gtcgctcttaccgatggacttctctgtgaggttgagggactgggtcctttgcgacctacggaaactcattcgaacagggtggtctaaaggaaagagaagtcgtaacaaggcatcg	100	100	Eukaryota|Harosa|Rhizaria|Retaria|Foraminifera|Monothalamids|M_clade_BM|Micrometula|Micrometula+hyalostriata	Eukaryota|Harosa|Rhizaria|Retaria|Foraminifera|Monothalamids|Monothalamids_Clade-BM||Bathysiphonidae|Micrometula_hyalostriata	01_BF_Monothalamids	NO	*	*	*	*	FR875128,FR875129,FR875131,FR875132	Foraminifera	no	no	no	no	yes	no	0	0	0	0	0	0	0	0	0	0	0	0	0	0	0	0	0	0	0	0	0	0	0	0	0
01bf52b47505a8a1b31c104da8d46586	FOR_0931	473023	4	4	2	gtcgctcttaccgatggacttctctgtgagtttgagggactgggtaccttagctttcttttttttaagaaaactataatcacctatggaaacttaaacgaacagtgtggtctaaaggaaagagaagtcgtaacaaggtttcc	93	94.928	Eukaryota|Harosa|Rhizaria|Retaria|Foraminifera|Monothalamids|M_clade_C|Gloiogullmia|Gloiogullmia+eurystoma	Eukaryota|Harosa|Rhizaria|Retaria|Foraminifera|Monothalamids|Monothalamids_Clade-C2||Monothalamids_Clade-C2_X|Gloiogullmia_eurystoma	01_BF_Monothalamids	NO	*	*	*	*	AJ317981	Foraminifera	no	no	no	no	yes	no	0	0	0	0	0	0	0	0	0	0	0	0	0	0	0	0	0	0	0	0	0	0	0	0	0
a35d7117c0af89c9df1e5c4ceaa21a07	FOR_0932	553183	4	4	3	gtcgctcttaccgatggacttcgctatgagtttgggggactggcttgtctatttatagacagctacggaaacctacacgaatagtgtggtctaaaggaaagagaagtcgtaacaaggcatcg	95.9	95.902	Eukaryota|Harosa|Rhizaria|Retaria|Foraminifera|Monothalamids|M_clade_E|Psammophaga|Psammophaga+sp.	Eukaryota|Harosa|Rhizaria|Retaria|Foraminifera|Monothalamids|Monothalamids_Clade-E||Monothalamids_Clade-E_X|Psammophaga_magnetica	01_BF_Monothalamids	NO	*	*	*	*	AJ307754	Foraminifera	no	no	no	no	yes	no	0	0	0	0	0	0	0	0	0	0	0	0	0	0	0	0	2	0	0	0	0	0	0	0	0
dda0070307b6fd50dacc409026541b6f	FOR_0933	581787	4	4	0	gtcgctcttaccgatggacttctctatgagtttgggggactggctgcgtctatttatagacagctatggaaacctaaacgaatagtgtggtctaaaggaaagagaagtcgtaacaaggcatcg	96.7	96.748	Eukaryota|Harosa|Rhizaria|Retaria|Foraminifera|Monothalamids|M_clade_E|Psammophaga|Psammophaga+sp.	Eukaryota|Harosa|Rhizaria|Retaria|Foraminifera|Monothalamids|Monothalamids_Clade-E||Monothalamids_Clade-E_X|Psammophaga_magnetica	01_BF_Monothalamids	NO	*	*	*	*	AJ307754	Foraminifera	no	no	no	no	yes	no	0	0	0	0	0	0	0	0	0	0	0	0	0	0	0	0	0	0	0	0	0	0	0	0	0
52181130318b7824cd0ed91edade6772	FOR_0934	512927	4	4	0	gtcgctcttaccgatggacttctctgtgagtttaggggactggatctctatttatagaaatctatggaaacctacacgaacagtgtggtctaaaggaaagagaagtcgtaacaaggcatcg	94.2	94.215	Eukaryota|Harosa|Rhizaria|Retaria|Foraminifera|Monothalamids|M_clade_E|Allogromia_2|Allogromia_2+crystallifera	Eukaryota|Harosa|Rhizaria|Retaria|Foraminifera|Monothalamids|Monothalamids_Clade-I||Monothalamids_Clade-I_X|Allogromia_crystallifera	01_BF_Monothalamids	NO	*	*	*	*	AJ317986	Foraminifera	no	no	no	no	yes	no	0	0	0	0	0	0	0	0	0	0	0	0	0	0	0	0	0	0	0	0	0	0	0	0	0
9a72d02fe502578b70b8811a718925a3	FOR_0935	428817	4	4	3	gtcgctcttaccgatggactattctgtgagtttacaggaagggaattctaccttcgggtgaaatctatatgaatgtacacgaacagtgtggtctaaaggaaagagaagtcgtaacaaggcatca	91.2	91.2	Eukaryota|Harosa|Rhizaria|Retaria|Foraminifera|Monothalamids|M_clade_M|Allogromia_1|Allogromia_1+laticollaris	Eukaryota|Harosa|Rhizaria|Retaria|Foraminifera|Monothalamids|Monothalamids_Clade-I||Monothalamids_Clade-I_X|Allogromia_laticollaris	01_BF_Monothalamids	NO	*	*	*	*	AJ311218,KC790540	Foraminifera	no	no	no	no	yes	no	0	0	0	0	0	0	0	0	0	0	0	0	0	0	0	0	0	0	0	0	0	0	0	0	2
86ecd37ea1c9da047ea332cff2a34c1a	FOR_0936	539121	4	4	4	gtcgctcttaccgatggactattctgtgagtatacaggacgggaactccttttatttttttaaaataattgagatctataagaatgtacgcgaacagtgtggtctaaaggaaagagaagtcgtaacaaggcatca	89.6	91.852	Eukaryota|Harosa|Rhizaria|Retaria|Foraminifera|Monothalamids|M_clade_M|Allogromia_1|Allogromia_1+sp.	Eukaryota|Harosa|Rhizaria|Retaria|Foraminifera|Monothalamids|Monothalamids_Clade-I||Monothalamids_Clade-I_X|Allogromia_sp	01_BF_Monothalamids	NO	*	*	*	*	Z69607	Foraminifera	no	no	no	no	yes	no	0	0	0	0	0	0	0	0	0	0	0	0	0	0	0	0	0	0	0	0	0	0	0	0	0
4d6eb7b848a4dbb329b1ad9bbcc02ade	FOR_0937	510600	4	4	3	gtcgctcttaccgatggacttctctgtgagtttgagggactaggacggcctacgttcgcgcgggctgtccgacggaaacttaaacgaacagtgtggtctaaaggaaagagaagtcgtaacaaggcatcg	96.9	96.899	Eukaryota|Harosa|Rhizaria|Retaria|Foraminifera|Monothalamids|M_clade_G|Nemogullmia|Nemogullmia+sp.	Eukaryota|Harosa|Rhizaria|Retaria|Foraminifera|Monothalamids|Monothalamids_X||Lagynidae|Nemogullmia_sp	01_BF_Monothalamids	NO	*	*	*	*	AJ307768	Foraminifera	no	no	no	no	yes	no	0	0	0	0	0	0	0	0	0	0	0	0	0	0	0	0	0	0	0	0	0	0	0	0	1
3efdbccd6c3cd007c45106ce9bd4fba5	FOR_0938	503454	4	4	1	gtcgctcttaccgatggacttctctgtgagtttaaaggactgtggaattcttttatgatattctatggaaatttaaacgaacagtggggtctaaaggaaagagaagtcgtaacaaggcatcg	90.2	91.129	Eukaryota|Harosa|Rhizaria|Retaria|Foraminifera|Monothalamids|M_clade_F	Eukaryota|Harosa|Rhizaria|Retaria|Foraminifera|Monothalamids|Monothalamids_X||Monothalamids_XX|Allogromiina_sp	01_BF_Monothalamids	NO	*	*	*	*	AJ317990,AJ307761	Foraminifera	no	no	no	no	yes	no	0	0	0	0	0	0	0	0	0	0	0	0	0	0	0	0	0	0	0	0	0	0	0	0	0
40b490789f1f54b744ea2787374de4e0	FOR_0939	504346	4	4	3	gtcgctcttaccgatggacttctctgtgagtttcagggactggcaccatctcacaatgtgagattgctatggaaacttaaacgaacagtgtggtctaaaggaaagagaagtcgtaacaaggcatcg	89.1	90.551	Eukaryota|Harosa|Rhizaria|Retaria|Foraminifera|Globothalamea|Rotaliida|R_clade_2	Eukaryota|Harosa|Rhizaria|Retaria|Foraminifera|Monothalamids|Monothalamids_X||Monothalamids_XX|Allogromiina_sp	01_BF_Monothalamids	NO	*	*	*	*	AJ514835,FM877707,AJ311212,AJ318226,AJ879145,AJ879146,AJ879142,AJ879143,AJ879144,AY804333,AJ879141,AJ879164	Foraminifera	no	no	no	no	yes	no	0	0	0	0	0	0	0	0	0	0	0	0	0	0	0	0	0	0	0	0	0	0	0	0	0
5bae0822fb538dfbe9a9b7b9534b429e	FOR_0940	517609	4	4	2	gtcgctcttaccgatgaactatactgtgaatttaagggattggactcttatattgtctataaaaacttaaatgaacagtgtggtttaaaggaaagagaagtcgtaacaaggcatcg	95.7	95.69	Eukaryota|Harosa|Rhizaria|Retaria|Foraminifera|Monothalamids|M_clade_F|M_clade_F_X|M_clade_F_X+sp.	Eukaryota|Harosa|Rhizaria|Retaria|Foraminifera|Monothalamids|Monothalamids_X||Monothalamids_XX|Allogromiina_sp	01_BF_Monothalamids	NO	*	*	*	*	AJ317991	Foraminifera	no	no	no	no	yes	no	0	0	0	0	0	0	0	0	0	0	0	0	0	0	0	0	0	0	0	0	0	0	0	0	0
af0a39ebbff380b396e32af52c1ca55b	FOR_0941	558886	4	4	2	gtcgctcttaccgatgaactatactgtgaaattaagggattgaacctcacggtttataaaaacttaattgaacagtgtggtttaaaggaaagagaagtcgtaacaaggcatcg	92.9	92.92	Eukaryota|Harosa|Rhizaria|Retaria|Foraminifera|Monothalamids|M_clade_F|M_clade_F_X|M_clade_F_X+sp.	Eukaryota|Harosa|Rhizaria|Retaria|Foraminifera|Monothalamids|Monothalamids_X||Monothalamids_XX|Allogromiina_sp	01_BF_Monothalamids	NO	*	*	*	*	AJ317991	Foraminifera	no	no	no	no	yes	no	0	0	0	0	0	0	0	0	0	0	0	0	0	0	0	0	0	0	0	0	0	0	0	0	0
9a0b3130b5ba9e46496f5765200f3798	FOR_0942	548606	4	4	3	gtcgctcttaccgatggacttctctgtgaggttgagggactggcccttttgttgtgctatggaaactcaatcgaacagtgtggtctaaaggaaagagaagtcgtaacaaggcatcg	94.8	94.828	Eukaryota|Harosa|Rhizaria|Retaria|Foraminifera|Monothalamids|M_clade_Con|Conqueria|Conqueria+laevis	Eukaryota|Harosa|Rhizaria|Retaria|Foraminifera|Monothalamids|Monothalamids_X||Monothalamids_XX|Conqueria_laevis	01_BF_Monothalamids	NO	*	*	*	*	FR875133,FR875134,FR875135,FR875136,FR875137,FR875138,FR875139	Foraminifera	no	no	no	no	yes	no	0	0	0	0	0	0	0	0	0	0	0	0	0	0	0	0	0	0	0	0	0	0	0	0	0
5fb31238f0ace0cff48e29094342b22d	FOR_0943	519695	4	4	2	gtcgctcttaccgatggacttctctgtgagtttgagggactggaagccgttagagtatttttatattttaacaatttattctatggaaacttaaacgaacagtgtggtctaaaggaaagagaagtcgtaacaaggcatcg	93.6	93.571	Eukaryota|Harosa|Rhizaria|Retaria|Foraminifera|Monothalamids|M_clade_F|Hemisphaerammina|Hemisphaerammina+bradyi	Eukaryota|Harosa|Rhizaria|Retaria|Foraminifera|Monothalamids|Monothalamids_X||Monothalamids_XX|Hemisphaerammina_bradyi	01_BF_Monothalamids	NO	*	*	*	*	AJ311216	Foraminifera	no	no	no	no	yes	no	0	0	0	0	0	0	0	0	0	0	0	0	0	0	0	0	0	0	0	0	0	0	0	0	0
07343b33fb88295a025ce109b991c0f4	FOR_0944	475762	4	4	2	gtcgctcttaccgatggacttcgctgtgagtttgagggactgacatgaatggctctgccattcggttatggaaactcaaacgaacagtgtggtctaaaggaaagagaagtcgtaacaaggcatcg	93.6	93.6	Eukaryota|Harosa|Rhizaria|Retaria|Foraminifera|Monothalamids|Monothalamids_X|Monothalamids_X+sp.	Eukaryota|Harosa|Rhizaria|Retaria|Foraminifera|Monothalamids|Monothalamids_X||Monothalamids_XX|Monothalamids_XXX_sp	01_BF_Monothalamids	NO	*	*	*	*	JN003679	Foraminifera	no	no	no	no	yes	no	0	0	0	0	0	0	0	0	0	0	0	0	0	0	0	0	0	0	0	0	0	0	0	0	0
200fe85056b479d1b30cd9546fbc5df7	FOR_0945	488095	4	4	2	gtcgctcttaccgatggacttctctgtgagtttgatggactgggtaattttatgctaaataatataacctatggaaacttaaacgaacagtgtggtctaaaggaaagagaagtcgtaacaaggcatcg	90.8	90.769	Eukaryota|Harosa|Rhizaria|Retaria|Foraminifera|Monothalamids|Monothalamids_X|Monothalamids_X+sp.	Eukaryota|Harosa|Rhizaria|Retaria|Foraminifera|Monothalamids|Monothalamids_X||Monothalamids_XX|Monothalamids_XXX_sp	01_BF_Monothalamids	NO	*	*	*	*	JN003660,JN003666,JN003673,JN003665,JN003667	Foraminifera	no	no	no	no	yes	no	0	0	0	0	0	0	0	0	0	0	0	0	0	0	0	0	0	0	0	0	0	0	0	0	0
22fe9acbe6318bab5d0e4323cd4710a1	FOR_0946	489564	4	4	2	gtcgctcttaccgatggacttttctgtgagtttgagggactcgcgctttatcttctgatatcgcgctatggaaactcaaacgaacagtgtggtctaaaggaaagagaagtcgtaacaaggcatct	89	90.625	Eukaryota|Harosa|Rhizaria|Retaria|Foraminifera|Monothalamids|M_clade_G|M_clade_G_X|M_clade_G_X+sp.	Eukaryota|Harosa|Rhizaria|Retaria|Foraminifera|Monothalamids|Monothalamids_X||Monothalamids_XX|Monothalamids_XXX_sp	01_BF_Monothalamids	NO	*	*	*	*	AJ514847	Foraminifera	no	no	no	no	yes	no	0	0	0	0	0	0	0	0	0	0	0	0	0	0	0	0	0	0	0	0	0	0	0	0	0
96f7ddaeed89c60c6ae1afb5f0e0b209	FOR_0947	547107	4	4	3	gtcgctcttaccgatggacttcgctgtgagtttgagggactgaccaatggagcttgctccggttatggaaactcaaacgaacagtgtggtctaaaggaaagagaagtcgtaacaaggcatcg	90.4	91.27	Eukaryota|Harosa|Rhizaria|Retaria|Foraminifera|Monothalamids|Monothalamids_X|Monothalamids_X+sp.	Eukaryota|Harosa|Rhizaria|Retaria|Foraminifera|Monothalamids|Monothalamids_X||Monothalamids_XX|Monothalamids_XXX_sp	01_BF_Monothalamids	NO	*	*	*	*	JN003679	Foraminifera	no	no	no	no	yes	no	0	0	0	0	0	0	0	0	0	0	0	0	0	0	0	0	0	0	0	0	0	0	0	0	0
b87754d93e6b4beff900c4ff050ea995	FOR_0948	563439	4	4	2	gtcgctcttaccgatggacttctctgtgagtttgagggactggtcttttgcttgtcaaagggcaaaagactatggaaactcaaacgaacagtgtggtctaaaggaaagagaagtcgtaacaaggcatcg	90.8	90.769	Eukaryota|Harosa|Rhizaria|Retaria|Foraminifera|Monothalamids|Monothalamids_X|Monothalamids_X+sp.	Eukaryota|Harosa|Rhizaria|Retaria|Foraminifera|Monothalamids|Monothalamids_X||Monothalamids_XX|Monothalamids_XXX_sp	01_BF_Monothalamids	NO	*	*	*	*	AB234892	Foraminifera	no	no	no	no	yes	no	0	0	0	0	0	0	0	0	0	0	0	0	0	0	0	0	0	0	0	0	0	0	0	0	0
41fc7c72158a93e0ccd6fe23a4f9244d	FOR_0949	504947	4	4	2	gtcgctcttaccgatggacttctctgtgagtttgagggactggaattctattttctatggaaacttaaacgaacagtgtggtctaaaggaaagagaagtcgtaacaaggcatcg	96.5	97.391	Eukaryota|Harosa|Rhizaria|Retaria|Foraminifera|Globothalamea|Rotaliida|R_clade_2|Pararotalia|Pararotalia+nipponica	Eukaryota|Harosa|Rhizaria|Retaria|Foraminifera|Monothalamids|Monothalamids_X||Monothalamids_XX|Rhabdammina_cornuta	01_BF_Monothalamids	NO	*	*	*	*	AJ488884,AJ508454,AJ879137	Foraminifera	no	no	photo	no	yes	no	0	0	0	0	0	0	0	0	0	0	0	0	0	0	0	0	0	0	0	0	0	0	0	0	0
71471ebaf099ef5996f98186be89fa5f	FOR_0950	528300	4	4	2	gtcgctcttaccgatgaacttctctgtgagtttgagggactggaaatttattttattattaataaaatatgccttctatggaaacttaaacgaacagtgtggtttaaaggaaagagaagtcgtaacaaggcatcg	89.1	90.58	Eukaryota|Harosa|Rhizaria|Retaria|Foraminifera|Monothalamids|M_clade_A|M_clade_A_X1|M_clade_A_X1+sp.	Eukaryota|Harosa|Rhizaria|Retaria|Foraminifera|Monothalamids|Monothalamids_X||Monothalamids_XX|Saccamminidae_X_sp	01_BF_Monothalamids	NO	*	*	*	*	AJ514857	Foraminifera	no	no	no	no	yes	no	0	0	0	0	0	0	0	0	0	0	0	0	0	0	0	0	0	0	0	0	0	0	0	0	0
54b40e80ae1429eed750e51de32f1422	FOR_0951	514142	4	4	2	gtcgctcttaccgatggacttctctgtgagtttgagggactgggtaccttagcttggcgattaagagattttacggtctcgaggtcaatctgacactataaacacttatggaaacttaaacgaacagtgtggtctaaaggaaagagaagtcgtaacaaggcatcg	88	98.171	Eukaryota|Harosa|Rhizaria|Retaria|Foraminifera|Monothalamids|M_clade_C|Toxisarcon|Toxisarcon+alba	Eukaryota|Harosa|Rhizaria|Retaria|Foraminifera|Monothalamids|Monothalamids_X||Monothalamids_XX|Toxisarcon_sp	01_BF_Monothalamids	NO	*	*	*	*	AJ307750	Foraminifera	no	no	no	no	yes	no	0	0	0	0	0	0	0	0	0	0	0	0	0	0	0	0	0	0	0	0	0	0	0	0	0
1b86168310b80b0f71ae8b055675c02d	FOR_1000	485796	4	4	0	gtcgctcttaccgatggactactccatgagtctgagggactcgtctttaacaacgggaaacttaggcgaatggcatggtctagaggaaagagaagtcgtaacaaggcatct	94.6	94.69	Eukaryota|Harosa|Rhizaria|Retaria|Foraminifera|Monothalamids|M_clade_D|Phainogullmia|Phainogullmia+aurata	Eukaryota|Harosa|Rhizaria|Retaria|Foraminifera|Foraminifera_X|Foraminifera_XX||Foraminifera_XXX|Foraminifera_XXXX_sp	01_BF_Monothalamids	NO	*	*	*	*	AJ514849	Foraminifera	no	no	no	no	yes	no	0	0	0	0	0	0	0	0	0	0	0	0	0	0	0	0	0	0	0	0	0	0	0	0	0
5d826f8e69f58bf9a6bbd90f3c94af6d	FOR_1002	518575	4	4	3	gtcgctcttaccgatggacttctctgtgagtttgagggactggaaacgaaaacttgttttcaccttctatggaaacttaaacgaacagtgtggtctaaaggaaagagaagtcgtaacaaggcatcg	92.1	93.023	Eukaryota|Harosa|Rhizaria|Retaria|Foraminifera	Eukaryota|Harosa|Rhizaria|Retaria|Foraminifera|Globothalamea|Globothalamea_X||Globothalamea_XX|Globothalamea_XXX_sp	01_BF_Monothalamids	NO	*	*	*	*	AY934754,AY934755,AY934756,DQ408655,DQ408656,AJ317990,AJ307761	Foraminifera	no	no	no	no	yes	no	0	0	0	0	0	0	0	0	0	0	0	0	0	0	0	0	0	0	0	0	0	0	0	0	0
bf1c512814c289dece77fb995c38c98d	FOR_1010	764928	3	3	2	gtcgctcttaccgatggacttctctgtgaggttgagggactgggtccttggacttatggaaacttaatcgaacagggtggtctaaaggaaagagaagtcgtaacaaggtttcc	95.6	98.148	Eukaryota|Harosa|Rhizaria|Retaria|Foraminifera|Monothalamids|M_clade_BM|Bathysiphon_1|Bathysiphon_1+argenteus	Eukaryota|Harosa|Rhizaria|Retaria|Foraminifera|Monothalamids|Monothalamids_Clade-BM||Bathysiphonidae|Bathysiphon_argenteus	01_BF_Monothalamids	NO	*	*	*	*	FR821694	Foraminifera	no	no	no	no	yes	no	0	0	0	0	0	0	0	0	0	0	0	0	0	0	0	0	0	0	0	0	0	0	0	0	0
8118ef44801f1cca8af344c8e3cbf63a	FOR_1011	711324	3	3	2	gtcgctcttaccgatggacttctctgtgaggttgagggactgggtctttaacgacctacgggaacttaatcgaacagggtggtctaaaggaaagagaagtcgtaacaaggtttcc	93	95.455	Eukaryota|Harosa|Rhizaria|Retaria|Foraminifera|Monothalamids|M_clade_BM|Bathysiphon_1|Bathysiphon_1+flexilis	Eukaryota|Harosa|Rhizaria|Retaria|Foraminifera|Monothalamids|Monothalamids_Clade-BM||Bathysiphonidae|Bathysiphon_flexilis	01_BF_Monothalamids	NO	*	*	*	*	AJ514837	Foraminifera	no	no	no	no	yes	no	0	0	0	0	0	0	0	0	0	0	0	0	0	0	0	0	0	0	0	0	0	0	0	0	0
c82c769ad75c063bab2088368ca5626f	FOR_1012	447633	3	3	2	gtcgctcttaccgatggacttctctgtgaggttgagggactgggtctttacgacctacggaaacttaatcgaacagggtggtctaaaggaaagagaagtcgtaacaaggcatcg	97.4	97.368	Eukaryota|Harosa|Rhizaria|Retaria|Foraminifera|Monothalamids|M_clade_BM|Bathysiphon_1|Bathysiphon_1+flexilis	Eukaryota|Harosa|Rhizaria|Retaria|Foraminifera|Monothalamids|Monothalamids_Clade-BM||Bathysiphonidae|Bathysiphon_flexilis	01_BF_Monothalamids	NO	*	*	*	*	AJ514837	Foraminifera	no	no	no	no	yes	no	0	0	0	0	0	0	0	0	0	0	0	0	0	0	0	0	0	0	0	0	0	0	0	0	0
e48166df09c991245b7af0da01c922a1	FOR_1013	797219	3	3	2	gtcgctcttaccgatggactattctgtgagtatacaggacgggaactctattcatttttaatgattgagttctataagaatgtacgcgaacagtgtggtctaaaggaaagagaagtcgtaacaaggtagct	94.7	98.425	Eukaryota|Harosa|Rhizaria|Retaria|Foraminifera|Monothalamids|M_clade_M|Allogromia_1|Allogromia_1+sp.	Eukaryota|Harosa|Rhizaria|Retaria|Foraminifera|Monothalamids|Monothalamids_Clade-I||Monothalamids_Clade-I_X|Allogromia_sp	01_BF_Monothalamids	NO	*	*	*	*	Z69607	Foraminifera	no	no	no	no	yes	no	0	0	0	0	0	0	0	0	0	0	0	0	0	0	0	0	0	0	0	0	0	0	0	0	0
23951129b953058b4190d97d2efdd831	FOR_1014	518770	3	3	2	gtcgctcttaccgatggactactctgtgagtttgagggactggtttgaattaaattataataatatgtataaatttatttttatatatgttttataatatatatattcaggctatggaaacttacacgaacagtgtggtctaaaggaaagagaagtcgtaacaaggcatcg	88.9	90.058	Eukaryota|Harosa|Rhizaria|Retaria|Foraminifera|Monothalamids|M_clade_I|Astrammina|Astrammina+rara	Eukaryota|Harosa|Rhizaria|Retaria|Foraminifera|Monothalamids|Monothalamids_Clade-I||Monothalamids_Clade-I_X|Astrammina_rara	01_BF_Monothalamids	NO	*	*	*	*	AJ318223,Z69608	Foraminifera	no	no	no	no	yes	no	0	0	0	0	0	0	0	0	0	0	0	0	0	0	0	0	0	0	0	0	0	0	0	0	0
eed548936d4b947bfbe255cc62566b2d	FOR_1015	806158	3	3	2	gtcgctcttaccgatggactactctgtgagtttgagggactggtttgaattaaattatagtaatatgtataaatttatttatatatgttttataatatatatattcaggctatggaaacttacacgaacagtgtggtctaaaggaaagagaagtcgtaacaaggcatcg	88.2	90.533	Eukaryota|Harosa|Rhizaria|Retaria|Foraminifera|Monothalamids|M_clade_I|Astrammina|Astrammina+rara	Eukaryota|Harosa|Rhizaria|Retaria|Foraminifera|Monothalamids|Monothalamids_Clade-I||Monothalamids_Clade-I_X|Astrammina_triangularis	01_BF_Monothalamids	NO	*	*	*	*	AJ318223,Z69608	Foraminifera	no	no	no	no	yes	no	0	0	0	0	0	0	0	0	0	0	0	0	0	0	0	0	0	0	0	0	0	0	0	0	0
0b3f8a58adfa97e06cd097c7ab651de1	FOR_1016	608448	3	3	2	gtcgctcttaccgatgaactatactgtgaatttaagggattgaactattttacatgtttataaaaacttaaatgaacagtgtggtttaaaggaaagagaagtcgtaacaaggcatcg	95.7	95.726	Eukaryota|Harosa|Rhizaria|Retaria|Foraminifera|Monothalamids|M_clade_F|M_clade_F_X|M_clade_F_X+sp.	Eukaryota|Harosa|Rhizaria|Retaria|Foraminifera|Monothalamids|Monothalamids_X||Monothalamids_XX|Allogromiina_sp	01_BF_Monothalamids	NO	*	*	*	*	AJ317991	Foraminifera	no	no	no	no	yes	no	0	0	0	0	0	0	0	0	0	0	0	0	0	0	0	0	0	0	0	0	0	0	0	0	0
4a6055b4e08f3f8cf7635e24e1b2572e	FOR_1017	663453	3	3	2	gtcgctcttaccgatggacttctctgtgagtttaagggactggaggtctcttttaaatttctctatggaaacttaaacgaacagtgtggtctaaaggaaagagaagtcgtaacaaggcatcg	91.8	92.742	Eukaryota|Harosa|Rhizaria|Retaria|Foraminifera|Globothalamea|Rotaliida|R_clade_2|Rosalina|Rosalina+vilardeboana	Eukaryota|Harosa|Rhizaria|Retaria|Foraminifera|Monothalamids|Monothalamids_X||Monothalamids_XX|Allogromiina_sp	01_BF_Monothalamids	NO	*	*	*	*	AJ504683	Foraminifera	no	no	no	no	yes	no	0	0	0	0	0	0	0	0	0	0	0	0	0	0	0	0	0	0	0	0	0	0	0	0	0
5f8bf92f92c1292013eb5433a2bc0343	FOR_1018	682080	3	3	2	gtcgctcttaccgatggacttatctgtgagtttgagggactggaaagttagtttactgaccttctatggaaacttaaacgaacaggttggtctaaaggaaagagaagtcgtaacaaggcatcg	91.1	91.057	Eukaryota|Harosa|Rhizaria|Retaria|Foraminifera|Monothalamids|M_clade_F	Eukaryota|Harosa|Rhizaria|Retaria|Foraminifera|Monothalamids|Monothalamids_X||Monothalamids_XX|Allogromiina_sp	01_BF_Monothalamids	NO	*	*	*	*	AJ317990,AJ307761	Foraminifera	no	no	no	no	yes	no	0	0	0	0	0	0	0	0	0	0	0	0	0	0	0	0	0	0	0	0	0	0	0	0	0
66a6e265242289a5b08c913714b364c1	FOR_1019	688341	3	3	2	gtcgctcttaccgatgaacttctctgtgagtttgagggactgaaatttcattttgcttattttatggaaacttaaacgaacagtgtggtttaaaggaaagagaagtcgtaacaaggcatcg	91.1	91.057	Eukaryota|Harosa|Rhizaria|Retaria|Foraminifera|Monothalamids|M_clade_F	Eukaryota|Harosa|Rhizaria|Retaria|Foraminifera|Monothalamids|Monothalamids_X||Monothalamids_XX|Allogromiina_sp	01_BF_Monothalamids	NO	*	*	*	*	AJ317990,AJ307761	Foraminifera	no	no	no	no	yes	no	0	0	0	0	0	0	0	0	0	0	0	0	0	0	0	0	0	0	0	0	0	0	0	0	0
9702151dbf3f241fdd05f8784ea1f3fc	FOR_1020	730228	3	3	3	gtcgctcttaccgatggacttctctgtgagtttgaaggactgtggaattctttattgatattctatggaaattcaaacgaacagtggggtctaaaggaaagagaagtcgtaacaaggcatcg	90.2	91.129	Eukaryota|Harosa|Rhizaria|Retaria|Foraminifera|Monothalamids|M_clade_F	Eukaryota|Harosa|Rhizaria|Retaria|Foraminifera|Monothalamids|Monothalamids_X||Monothalamids_XX|Allogromiina_sp	01_BF_Monothalamids	NO	*	*	*	*	AJ317990,AJ307761	Foraminifera	no	no	no	no	yes	no	0	0	0	0	0	0	0	0	0	0	0	0	0	0	0	0	0	0	0	0	0	0	0	0	0
c885702357ac60ced465419d4770db57	FOR_1021	773143	3	3	2	gtcgctcttaccgatggacttctctgtgagtttgagggactggaaagttagtttttctaaccttctatggaaacttaaacgaacagtgtggtctaaaggaaagagaagtcgtaacaaggcatcg	93.5	93.548	Eukaryota|Harosa|Rhizaria|Retaria|Foraminifera|Monothalamids|M_clade_F	Eukaryota|Harosa|Rhizaria|Retaria|Foraminifera|Monothalamids|Monothalamids_X||Monothalamids_XX|Allogromiina_sp	01_BF_Monothalamids	NO	*	*	*	*	AJ317990,AJ307761	Foraminifera	no	no	no	no	yes	no	0	0	0	0	0	0	0	0	0	0	0	0	0	0	0	0	0	0	0	0	0	0	0	0	0
80889dce21970f2a5698802718dba793	FOR_1022	710843	3	3	3	gtcgctcttaccgatagacttttctgtgagtttgagggactggctcgaattgcatttttttgcttttgagctatggaaactcacacgaacagagaggtccaaaggaaagaaaagtcgtaacaaggcatcg	93.8	93.846	Eukaryota|Harosa|Rhizaria|Retaria|Foraminifera|Monothalamids|M_clade_J|Crithionina_1|Crithionina_1+sp.	Eukaryota|Harosa|Rhizaria|Retaria|Foraminifera|Monothalamids|Monothalamids_X||Monothalamids_XX|Crithionina_sp	01_BF_Monothalamids	NO	*	*	*	*	AJ307773	Foraminifera	no	no	no	no	yes	no	0	0	0	0	0	0	0	0	0	0	0	0	0	0	0	0	0	0	0	0	0	0	0	0	0
3993308e0ea6ada58b79ed03fbfb63ea	FOR_1023	648867	3	3	0	gtcgctcttaccgatggactactctgtgagttggagggactggccatccatatatgcttcttcgcgaagtgtataggctatagaaactcctgcgaacagtgtggtctaaaggaaagagaagtcgtaacaaggcatcg	99.3	99.27	Eukaryota|Harosa|Rhizaria|Retaria|Foraminifera|Monothalamids|M_clade_L|M_clade_L_X|M_clade_L_X+sp.	Eukaryota|Harosa|Rhizaria|Retaria|Foraminifera|Monothalamids|Monothalamids_X||Monothalamids_XX|Monothalamids_XXX_sp	01_BF_Monothalamids	NO	*	*	*	*	AB234893	Foraminifera	no	no	no	no	yes	no	0	0	0	0	0	0	0	0	0	0	0	0	0	0	0	0	0	0	0	0	0	0	0	0	0
8041d5db9f7d4908884f3b6d64ab8498	FOR_1024	710588	3	3	2	gtcgctcttaccgatggacttttctgtgagtttgagggactggcgctctccttcgggggatgcgctatggaaactcaaacgaacagtgtggtctaaaggaaagagaagtcgtaacaaggcatct	88.7	90.551	Eukaryota|Harosa|Rhizaria|Retaria|Foraminifera|Monothalamids	Eukaryota|Harosa|Rhizaria|Retaria|Foraminifera|Monothalamids|Monothalamids_X||Monothalamids_XX|Monothalamids_XXX_sp	01_BF_Monothalamids	NO	*	*	*	*	FR875133,FR875134,FR875135,FR875136,FR875137,FR875138,FR875139,AJ307757,JN003674	Foraminifera	no	no	no	no	yes	no	0	0	0	0	0	0	0	0	0	0	0	0	0	0	0	0	0	0	0	0	0	0	0	0	0
e0da50307b0243c179aedf69c182f625	FOR_1025	794122	3	3	2	gtcgctcttaccgatggacttttctgtgagtttgagggactggcgctttcattttattatgattgtgctagggaaactcaaacgaacagtgtggtctaaaggaaagagaagtcgtaacaaggcatct	93.7	93.701	Eukaryota|Harosa|Rhizaria|Retaria|Foraminifera|Monothalamids|M_clade_G|M_clade_G_X|M_clade_G_X+sp.	Eukaryota|Harosa|Rhizaria|Retaria|Foraminifera|Monothalamids|Monothalamids_X||Monothalamids_XX|Monothalamids_XXX_sp	01_BF_Monothalamids	NO	*	*	*	*	AJ514847	Foraminifera	no	no	no	no	yes	no	0	0	0	0	0	0	0	0	0	0	0	0	0	0	0	0	0	0	0	0	0	0	0	0	0
1be841039c30b869578bbe10ba4e089c	FOR_1026	623010	3	3	2	gtcgctcttaccgatggactatactgtgagtttgagggactggtcacactgactatggaaactccaacgaacagtgtggtctaaaggaaagagaagtcgtaacaaggcatcg	92	91.964	Eukaryota|Harosa|Rhizaria|Retaria|Foraminifera|Monothalamids|M_clade_F|Notodendrodes|Notodendrodes+antarctikos	Eukaryota|Harosa|Rhizaria|Retaria|Foraminifera|Monothalamids|Monothalamids_X||Monothalamids_XX|Notodendrodes_antarctikos	01_BF_Monothalamids	NO	*	*	*	*	AJ311213	Foraminifera	no	no	no	no	yes	no	0	0	0	0	0	0	0	0	0	0	0	0	0	0	0	0	0	0	0	0	0	0	0	0	0
8d172656293d259544c5416392b8c384	FOR_1027	721667	3	3	2	gtcgctcttaccgatggacttctctgtgagtttgagggactgggttatattccctttgttggaattaaacctatggaaacttaaacgaacagtgtggtctaaaggaaagagaagtcgtaacaaggcatcg	90.8	90.441	Eukaryota|Harosa|Rhizaria|Retaria|Foraminifera|Globothalamea|Rotaliida|Globigerinacea|Globigerinita|Globigerinita+glutinata	Eukaryota|Harosa|Rhizaria|Retaria|Foraminifera|Monothalamids|Monothalamids_X||Monothalamids_XX|Psammosphaera_sp	01_BF_Monothalamids	NO	*	*	*	*	AB468826,AB468829	Foraminifera	no	no	no	no	yes	no	0	0	0	0	0	0	0	0	0	0	0	0	0	0	0	0	0	0	0	0	0	0	0	0	0
db5f30625f92f92c2b6b66092c307781	FOR_1028	789308	3	3	2	gtcgctcttaccgatggacttctctgtgagtttgagggactgggttaattcatttttattaatgatgaaacctatggaaacttaaacgaacagtgtggtctaaaggaaagagaagtcgtaacaaggcatcg	94.7	94.737	Eukaryota|Harosa|Rhizaria|Retaria|Foraminifera|Monothalamids|M_clade_A|Psammosphaera|Psammosphaera+sp.	Eukaryota|Harosa|Rhizaria|Retaria|Foraminifera|Monothalamids|Monothalamids_X||Monothalamids_XX|Psammosphaera_sp	01_BF_Monothalamids	NO	*	*	*	*	AJ307743	Foraminifera	no	no	no	no	yes	no	0	0	0	0	0	0	0	0	0	0	0	0	0	0	0	0	0	0	0	0	0	0	0	0	0
01bd32c6ef7ca8c11d782edbbcfddae5	FOR_1029	600087	3	3	2	gtcgctcttaccgatggacttctctgtgagtttgagggactggaaattattttctatggaaacttaaacgaacagtgtggtctaaaggaaagagaagtcgtaacaaggcatcg	98.2	98.246	Eukaryota|Harosa|Rhizaria|Retaria|Foraminifera|Monothalamids|M_clade_F|Rhabdammina_2|Rhabdammina_2+cornuta	Eukaryota|Harosa|Rhizaria|Retaria|Foraminifera|Monothalamids|Monothalamids_X||Monothalamids_XX|Rhabdammina_cornuta	01_BF_Monothalamids	NO	*	*	*	*	AJ311215	Foraminifera	no	no	no	no	yes	no	0	0	0	0	0	0	0	0	0	0	0	0	0	0	0	0	0	0	0	0	0	0	0	0	0
8d4c4e91814954f73c3c4ab2125a4fd0	FOR_1030	721842	3	3	3	gtcgctcctaccgattgagtgatccggtgagtttgagggactgggtaccttagctgttggcgattaagagattttacggtctcgaggtcaatctgacactataaacacttatggaaacttaaacgaacagtgtggtctaaaggaaagagaagtcgtaacaaggcatcg	83.9	95.152	Eukaryota|Harosa|Rhizaria|Retaria|Foraminifera|Monothalamids|M_clade_C|Toxisarcon|Toxisarcon+alba	Eukaryota|Harosa|Rhizaria|Retaria|Foraminifera|Monothalamids|Monothalamids_X||Monothalamids_XX|Toxisarcon_sp	01_BF_Monothalamids	NO	*	*	*	*	AJ307750	Foraminifera	no	no	no	no	yes	no	0	0	0	0	0	0	0	0	0	0	0	0	0	0	0	0	0	0	0	0	0	0	0	0	1
f2ce764ff694e1a15c10e5a597c9a9c7	FOR_1094	809660	3	3	2	gtcgctgttaccgatggactactccatgagtctgagagactcgtctcgtacgggaaacttaggcgaatggcatggtttagaggaaataaaagtcgtaacaaggcatct	94.5	94.495	Eukaryota|Harosa|Rhizaria|Retaria|Foraminifera|Monothalamids|M_clade_D|Phainogullmia|Phainogullmia+aurata	Eukaryota|Harosa|Rhizaria|Retaria|Foraminifera|Foraminifera_X|Foraminifera_XX||Foraminifera_XXX|Foraminifera_XXXX_sp	01_BF_Monothalamids	NO	*	*	*	*	AJ514849	Foraminifera	no	no	no	no	yes	no	0	0	0	0	0	0	0	0	0	0	0	0	0	0	0	0	0	0	0	0	0	0	0	0	0
d29bc74a2fe85fcccf44203fab79cd1c	FOR_0024	7493	11761	4788	59	gtcgctcttaccgatggactattctgtgagtatacaggacgggaactctattcatttttaatgattgagttctataagaatgtacgcgaacagtgtggtctaaaggaaagagaagtcgtaacaaggcatca	96.2	98.473	Eukaryota|Harosa|Rhizaria|Retaria|Foraminifera|Monothalamids|M_clade_M|Allogromia_1|Allogromia_1+sp.	Eukaryota|Harosa|Rhizaria|Retaria|Foraminifera|Monothalamids|Monothalamids_Clade-I||Monothalamids_Clade-I_X|Allogromia_sp	01_BF_Monothalamids	YES	Benthic	*	*	*	Z69607	Foraminifera	no	no	no	no	yes	no	0	0	0	0	0	0	0	0	0	0	0	0	0	0	0	0	0	0	0	0	0	0	0	0	0
93bb32aa13f8682af95f33a09213086d	FOR_0026	6057	10523	7221	66	gtcgctcttaccgatggactactccatgagtctgagggactcgtctcgttacgggaaacttaggcgaatggcatggtctagaggaaagagaagtcgtaacaaggcatct	100	100	Eukaryota|Harosa|Rhizaria|Retaria|Foraminifera|Monothalamids|M_clade_D|Phainogullmia|Phainogullmia+aurata	Eukaryota|Harosa|Rhizaria|Retaria|Foraminifera|Foraminifera_X|Foraminifera_XX||Foraminifera_XXX|Foraminifera_XXXX_sp	01_BF_Monothalamids	YES	Benthic	*	*	*	AJ514849	Foraminifera	no	no	no	no	yes	no	0	0	0	0	0	3	0	0	0	0	0	0	0	0	0	0	0	0	0	0	0	0	0	0	2
9e58be61da0d866172714c1f857b1de8	FOR_0047	8311	4188	3883	16	gtcgctcttaccgatggacttctctgtgagtttgagggactgggtaccttagctgttggcgattaagagattttacggtctcgaggtcaatctgacactataaacacttatggaaacttaaacgaacagtgtggtctaaaggaaagagaagtcgtaacaaggcatcg	88	99.39	Eukaryota|Harosa|Rhizaria|Retaria|Foraminifera|Monothalamids|M_clade_C|Toxisarcon|Toxisarcon+alba	Eukaryota|Harosa|Rhizaria|Retaria|Foraminifera|Monothalamids|Monothalamids_X||Monothalamids_XX|Toxisarcon_sp	01_BF_Monothalamids	YES	Benthic	*	*	*	AJ307750	Foraminifera	no	no	no	no	yes	no	0	0	0	0	0	0	0	0	0	0	0	0	0	0	0	11	0	0	0	0	0	0	0	0	28
7c6eaefe2b115eee2b95a30deb8cac17	FOR_0059	10379	2639	2487	22	gtcgctcttaccgatggacttctctgtgagtttgagggactgggtaatttatgctaaataatataacctatggaaacttaaacgaacagtgtggtctaaaggaaagagaagtcgtaacaaggcatcg	91.5	91.473	Eukaryota|Harosa|Rhizaria|Retaria|Foraminifera|Monothalamids|Monothalamids_X|Monothalamids_X+sp.	Eukaryota|Harosa|Rhizaria|Retaria|Foraminifera|Monothalamids|Monothalamids_X||Monothalamids_XX|Monothalamids_XXX_sp	01_BF_Monothalamids	YES	Benthic	*	*	*	JN003660,JN003666,JN003673,JN003665,JN003667	Foraminifera	no	no	no	no	yes	no	0	0	0	0	0	0	0	0	0	0	0	0	0	0	0	0	0	0	0	0	0	0	0	0	0
13ce9d6c7ff9cc43ad2eb6c72c7863fe	FOR_0075	20297	1357	609	41	gtcgctattaccgatggactactccatgagtctgagggactcgtctcgtacgggaaacttaggcgaatggcatggtttagaggaaataaaagtcgtaacaaggcatct	95.4	95.413	Eukaryota|Harosa|Rhizaria|Retaria|Foraminifera|Monothalamids|M_clade_D|Phainogullmia|Phainogullmia+aurata	Eukaryota|Harosa|Rhizaria|Retaria|Foraminifera|Foraminifera_X|Foraminifera_XX||Foraminifera_XXX|Foraminifera_XXXX_sp	01_BF_Monothalamids	YES	Benthic	*	*	*	AJ514849	Foraminifera	no	no	no	no	yes	no	0	0	0	0	0	0	0	0	0	0	0	0	0	0	0	0	0	0	0	0	0	0	0	0	0
b1b28af6073be8076f3346e237c14d6f	FOR_0166	30385	256	256	11	gtcgctcttaccgatggacttctctgtgagtttgagggactgggtaccttagctttcttttttttaagaaaactataatcacctatggaaacttaaacgaacagtgtggtctaaaggaaagagaagtcgtaacaaggcatca	94.4	95.07	Eukaryota|Harosa|Rhizaria|Retaria|Foraminifera|Monothalamids|M_clade_C|Gloiogullmia|Gloiogullmia+eurystoma	Eukaryota|Harosa|Rhizaria|Retaria|Foraminifera|Monothalamids|Monothalamids_Clade-C2||Monothalamids_Clade-C2_X|Gloiogullmia_eurystoma	01_BF_Monothalamids	YES	Benthic	*	*	*	AJ317981	Foraminifera	no	no	no	no	yes	no	0	0	0	0	0	0	0	0	0	0	0	0	0	0	0	0	0	0	0	0	0	0	0	0	42
ece4b49ee163cd400c6dc0fa5d92321c	FOR_0191	35591	182	182	13	gtcgctcttaccgatagacttctctgtgagtttgagggactggacttgaatattcgtattcgtagtctatggaaacttaaacgaacagtgtggtccaaaggaaagagaagtcgtaacaaggcgtct	88.6	90	Eukaryota|Harosa|Rhizaria|Retaria|Foraminifera|Globothalamea|Rotaliida|Globigerinacea|Globigerinita|Globigerinita+glutinata	Eukaryota|Harosa|Rhizaria|Retaria|Foraminifera|Monothalamids|Monothalamids_X||Monothalamids_XX|Saccamminidae_X_sp	01_BF_Monothalamids	YES	Benthic	*	*	*	AY453136	Foraminifera	no	no	no	no	yes	no	0	0	0	0	0	0	0	0	0	0	0	0	0	0	0	0	6	0	0	0	0	0	0	0	17
40d8c17445ef2fbfe4925ed79746bb43	FOR_0218	39269	147	147	10	gtcgctcttaccgatggacttctctgtgagtttgtgggactgtcaattcatgcgcggaaactcaaacgaacagtgtggtctaaaggaaagagaagtcgtaacaaggcatcg	90.5	90.517	Eukaryota|Harosa|Rhizaria|Retaria|Foraminifera|Monothalamids|M_clade_Con|Conqueria|Conqueria+laevis	Eukaryota|Harosa|Rhizaria|Retaria|Foraminifera|Monothalamids|Monothalamids_X||Monothalamids_XX|Conqueria_laevis	01_BF_Monothalamids	YES	Benthic	*	*	*	FR875133,FR875134,FR875135,FR875136,FR875137,FR875138,FR875139	Foraminifera	no	no	no	no	yes	no	0	0	0	0	0	0	0	0	0	0	0	0	0	0	0	0	0	0	0	0	0	0	0	0	0
0e2eb402d8382777b9aa142e526603c9	FOR_0219	57870	147	68	14	gtcgctcttaccgatggacttctctgtgagtttgagggactggaaacttttttctatggaaacttaaacgaacagtgtggtctaaaggaaagagaagtcgtaacaaggcatcg	98.2	98.246	Eukaryota|Harosa|Rhizaria|Retaria|Foraminifera|Monothalamids|M_clade_F|Rhabdammina_2|Rhabdammina_2+cornuta	Eukaryota|Harosa|Rhizaria|Retaria|Foraminifera|Monothalamids|Monothalamids_X||Monothalamids_XX|Rhabdammina_cornuta	01_BF_Monothalamids	YES	Benthic	*	*	*	AJ311215	Foraminifera	no	no	no	no	yes	no	0	0	0	0	0	0	0	0	0	0	0	0	0	0	0	0	0	0	0	0	0	0	0	0	0
1cf4283180d6183fc4eacdd911581142	FOR_0223	40927	135	135	6	gtcgctcttaccgatggacttctctgtgaggttgagggactgggtccttggacttatggaaacttaatcgaacagggtggtctaaaggaaagagaagtcgtaacaaggcatcg	98.2	98.23	Eukaryota|Harosa|Rhizaria|Retaria|Foraminifera|Monothalamids|M_clade_BM|Bathysiphon_1|Bathysiphon_1+argenteus	Eukaryota|Harosa|Rhizaria|Retaria|Foraminifera|Monothalamids|Monothalamids_Clade-BM||Bathysiphonidae|Bathysiphon_argenteus	01_BF_Monothalamids	YES	Benthic	*	*	*	FR821694	Foraminifera	no	no	no	no	yes	no	0	0	0	0	0	0	0	0	0	0	0	0	0	0	0	0	0	0	0	0	0	0	0	0	0
c03529a39a920b735e60f99d9848a6d4	FOR_0268	56414	89	72	8	gtcgctcttaccgatggacttctctgtgagtttgagggactagggcatcatgcagctttgctgcgcggtgaccgatggaaacttaaacgaacagtgtggtctaaaggaaagagaagtcgtaacaaggcatcg	99.2	99.242	Eukaryota|Harosa|Rhizaria|Retaria|Foraminifera|Monothalamids|M_clade_G|Boderia|Boderia+sp.	Eukaryota|Harosa|Rhizaria|Retaria|Foraminifera|Monothalamids|Monothalamids_Clade-E||Monothalamids_Clade-E_X|Boderia_sp	01_BF_Monothalamids	YES	Benthic	*	*	*	AJ307766	Foraminifera	no	no	no	no	yes	no	0	0	0	0	0	0	0	0	0	0	0	0	0	0	0	0	0	0	0	0	0	0	0	0	0
375f8593c1ac7dd640044b4fa21d5063	FOR_0310	57043	70	70	10	gtcgctcttaccgatggacttctctgtgagtttcagggactggaagccaactcttgtagttgattactatggaaactgaaacgaacagtgtggtctaaaggaaagagaagtcgtaacaaggtttcc	88.2	90.164	Eukaryota|Harosa|Rhizaria|Retaria|Foraminifera|Monothalamids|M_clade_F	Eukaryota|Harosa|Rhizaria|Retaria|Foraminifera|Monothalamids|Monothalamids_X||Monothalamids_XX|Allogromiina_sp	01_BF_Monothalamids	YES	Benthic	*	*	*	AJ317990,AJ307761	Foraminifera	no	no	no	no	yes	no	0	0	0	0	0	0	0	0	0	0	0	0	0	0	0	0	0	0	0	0	0	0	0	0	0
074b27e9ebd0cd5b45c86504ee357560	FOR_0330	86272	62	34	10	gtcgctcttaccgatggactactccatgagtttgagggactcgtctagtttacgggaaacttaagcgaatggcatggtctagaggaaagagaagtcgtaacaaggcatct	97.3	97.273	Eukaryota|Harosa|Rhizaria|Retaria|Foraminifera|Monothalamids|M_clade_D|Astrorhiza|Astrorhiza+limicola	Eukaryota|Harosa|Rhizaria|Retaria|Foraminifera|Monothalamids|Monothalamids_X||Monothalamids_XX|Astrorhiza_limicola	01_BF_Monothalamids	YES	Benthic	*	*	*	AF411217	Foraminifera	no	no	no	no	yes	no	0	0	0	0	0	0	0	0	0	0	0	0	0	0	0	0	0	0	0	0	0	0	0	0	0
306b25c1d49682332906ad63c57d4876	FOR_0350	64955	55	55	9	gtcgctcttaccgatggactactccatgagtctgagggactcgtcttcgtgacgggaaacttaggcgaatggcatggtctagaggaaagagaagtcgtaacaaggcatct	98.2	98.182	Eukaryota|Harosa|Rhizaria|Retaria|Foraminifera|Monothalamids|M_clade_D|Phainogullmia|Phainogullmia+aurata	Eukaryota|Harosa|Rhizaria|Retaria|Foraminifera|Foraminifera_X|Foraminifera_XX||Foraminifera_XXX|Foraminifera_XXXX_sp	01_BF_Monothalamids	YES	Benthic	*	*	*	AJ514849	Foraminifera	no	no	no	no	yes	no	0	0	0	0	0	0	0	0	0	0	0	0	0	0	0	0	0	0	0	0	0	0	0	0	0
aff97890f25e0731498c98e14d78fa91	FOR_0379	71519	47	47	6	gtcgctcttaccgatggactattctgtgagtatataggacgggaactctatctttttgattgagttctataagaatatacgcgaacagtgtggtctaaaggaaagagaagtcgtaacaaggcatca	96.8	96.825	Eukaryota|Harosa|Rhizaria|Retaria|Foraminifera|Monothalamids|M_clade_M|Allogromia_1|Allogromia_1+laticollaris	Eukaryota|Harosa|Rhizaria|Retaria|Foraminifera|Monothalamids|Monothalamids_Clade-I||Monothalamids_Clade-I_X|Allogromia_laticollaris	01_BF_Monothalamids	YES	Benthic	*	*	*	AJ311218,KC790540	Foraminifera	no	no	no	no	yes	no	0	0	0	0	0	0	0	0	0	0	0	0	0	0	0	0	0	0	0	0	0	0	0	0	0
d582ecf3cad556df9128607c4ac23330	FOR_0479	129000	25	20	6	gtcgctcttaccgatggacttctctgtgaggttgagggactgggtccttggatctacggaaacttaatcgaacagggtggtctaaaggaaagagaagtcgtaacaaggcatcg	97.3	97.345	Eukaryota|Harosa|Rhizaria|Retaria|Foraminifera|Monothalamids|M_clade_BM|Bathysiphon_1|Bathysiphon_1+argenteus	Eukaryota|Harosa|Rhizaria|Retaria|Foraminifera|Monothalamids|Monothalamids_Clade-BM||Bathysiphonidae|Bathysiphon_argenteus	01_BF_Monothalamids	YES	Benthic	*	*	*	FR821694	Foraminifera	no	no	no	no	yes	no	0	0	0	0	0	0	0	0	0	0	0	0	0	0	0	0	0	0	0	0	0	0	0	0	0
9bbd03a0619d679de6bbaea5b70a4f06	FOR_0480	153094	25	16	8	gtcgctcttaccgatggacttctctgtgaggttgagggactgggatttcgatcctacggaaactcaatcgaacagggtggtctaaaggaaagagaagtcgtaacaaggcatcg	93	94.737	Eukaryota|Harosa|Rhizaria|Retaria|Foraminifera|Monothalamids|M_clade_BM|Micrometula|Micrometula+hyalostriata	Eukaryota|Harosa|Rhizaria|Retaria|Foraminifera|Monothalamids|Monothalamids_Clade-BM||Bathysiphonidae|Bathysiphon_flexilis	01_BF_Monothalamids	YES	Benthic	*	*	*	FR875114,FR875115,FR875128,FR875129,FR875131,FR875132	Foraminifera	no	no	no	no	yes	no	0	0	0	0	0	0	0	0	0	0	0	0	0	0	0	0	0	0	0	0	0	0	0	0	0
981b2b15a3349daf63cc7c068f61ed53	FOR_0535	127896	20	20	8	gtcgctcttaccgatggatttctctgtgagtttgagggactggcttttttgctatggaaactcaaacgaacagtgtgatctaaaggaaagagaagtcgtaacaaggcatcg	97.3	97.297	Eukaryota|Harosa|Rhizaria|Retaria|Foraminifera|Monothalamids|Soil_group_4|Soil_group_4_X|Soil_group_4_X+sp.	Eukaryota|Harosa|Rhizaria|Retaria|Foraminifera|Monothalamids|Monothalamids_Group4||Monothalamids_Group4_X|Monothalamids_Group4_XX_sp	01_BF_Monothalamids	YES	Benthic	*	*	*	AF381183	Foraminifera	no	no	no	no	yes	no	0	0	0	0	0	0	0	0	0	0	0	0	0	0	0	0	0	0	0	0	0	0	0	0	0
65eca4e9d34fce9ac418362f7a127181	FOR_0573	144257	17	17	7	gtcgctcttaccgatggacttctctgtgagtttgagggactggaaacttatcagcctttacgggttggttttctatggaaacttaaacgaacagtgtggtctaaaggaaagagaagtcgtaacaaggcatcg	90.2	90.909	Eukaryota|Harosa|Rhizaria|Retaria|Foraminifera|Globothalamea|Rotaliida|R_clade_1|Uvigerina|Uvigerina+peregrina	Eukaryota|Harosa|Rhizaria|Retaria|Foraminifera|Monothalamids|Monothalamids_X||Monothalamids_XX|Allogromiina_sp	01_BF_Monothalamids	YES	Benthic	*	*	*	AY359181	Foraminifera	no	no	no	no	yes	no	0	0	0	0	0	0	0	0	0	0	0	0	0	0	0	0	0	0	0	0	0	0	0	0	3
78c940da7a3f3ef1c838dddf65697c93	FOR_0574	144749	17	17	6	gtcgctcttaccgatggacttctctgtgagtttgagggactggaaagttagtttactgaccttctggaaacttaaacgaacagtgtggtctaaaggaaagagaagtcgtaacaaggcatcg	92.6	91.87	Eukaryota|Harosa|Rhizaria|Retaria|Foraminifera|Globothalamea|Rotaliida|R_clade_2|Rosalina|Rosalina+vilardeboana	Eukaryota|Harosa|Rhizaria|Retaria|Foraminifera|Monothalamids|Monothalamids_X||Monothalamids_XX|Allogromiina_sp	01_BF_Monothalamids	YES	Benthic	*	*	*	AJ504683	Foraminifera	no	no	no	no	yes	no	0	0	0	0	0	0	0	0	0	0	0	0	0	0	0	0	0	0	0	0	0	0	0	0	0
cad0e542596776fa412dec8da0f4ff53	FOR_0585	154614	16	16	5	gtcgctcttaccgatggactattctgtgagtatacaggacgggaactctatcttttttgattgagttctataggaatgtacgcgaacagtgtggtctaaaggaaagagaagtcgtaacaaggcatca	96.9	96.85	Eukaryota|Harosa|Rhizaria|Retaria|Foraminifera|Monothalamids|M_clade_M|Allogromia_1|Allogromia_1+laticollaris	Eukaryota|Harosa|Rhizaria|Retaria|Foraminifera|Monothalamids|Monothalamids_Clade-I||Monothalamids_Clade-I_X|Allogromia_laticollaris	01_BF_Monothalamids	YES	Benthic	*	*	*	AJ311218,KC790540	Foraminifera	no	no	no	no	yes	no	0	0	0	0	0	0	0	0	0	0	0	0	0	0	0	0	0	0	0	0	0	0	0	0	0
1d80eef3725583d1bbae3c24beb6d291	FOR_0654	189101	12	12	7	gtcgctcttaccgatggactattctgtgagtatacaggacgggaactctattcatttttaatgattgagttctataagaatgtacgcgaacagtgtggtctaaaggaaagagaagtcgtaacaaggtttcc	94.7	98.425	Eukaryota|Harosa|Rhizaria|Retaria|Foraminifera|Monothalamids|M_clade_M|Allogromia_1|Allogromia_1+sp.	Eukaryota|Harosa|Rhizaria|Retaria|Foraminifera|Monothalamids|Monothalamids_Clade-I||Monothalamids_Clade-I_X|Allogromia_sp	01_BF_Monothalamids	YES	Benthic	*	*	*	Z69607	Foraminifera	no	no	no	no	yes	no	0	0	0	0	0	0	0	0	0	0	0	0	0	0	0	0	0	0	0	0	0	0	0	0	0
c36b233b9793b2d6a4f322700d6f4332	FOR_0688	233642	10	10	5	gtcgctcttaccgatggactattctgtgagtttgcaggaagggaattctttctttcgggattgaaatctatatgaatgtacacgaacagtgtggtctaaaggaaagagaagtcgtaacaaggcatca	90.1	91.603	Eukaryota|Harosa|Rhizaria|Retaria|Foraminifera|Monothalamids|M_clade_M|M_clade_M_X|M_clade_M_X+sp.	Eukaryota|Harosa|Rhizaria|Retaria|Foraminifera|Monothalamids|Monothalamids_X||Monothalamids_XX|Crithionina_sp	01_BF_Monothalamids	YES	Benthic	*	*	*	AJ514862	Foraminifera	no	no	no	no	yes	no	0	0	0	0	0	0	0	0	0	0	0	0	0	0	0	0	0	0	0	0	0	0	0	0	0
5ac8717305530ad3e891dca3c09da08f	FOR_0126	22398	494	494	8	gtcgctcttaccgatgaattatattataaatctaagggacttaaaatatactttggtaaatttcggaaacttatatgcataatgtgatttaaaggaaagagaagtcgtaacaaggcatca	95.8	96.639	Eukaryota|Harosa|Rhizaria|Retaria|Foraminifera|Tubothalamea|Miliolida	Eukaryota|Harosa|Rhizaria|Retaria|Foraminifera|Tubothalamea|Miliolida||Massilina_Group|Massilina_secans	02_BF_Tubothalamea	NO	*	*	*	*	Z69606,Z69605	Foraminifera	no	no	no	no	yes	no	0	0	0	0	0	0	0	0	0	0	0	0	0	0	0	5	0	0	0	0	0	0	0	0	0
ed7419ba3e3755e2bfa6755ab3c034a6	FOR_0227	42493	126	126	5	gtcgctcttaccgatgaattatattataaatctaagggacttaaataatagcttgctattattcggaaacttatatgcataatgtgatttaaaggaaagagaagtcgtaacaaggcatca	94.2	94.215	Eukaryota|Harosa|Rhizaria|Retaria|Foraminifera|Globothalamea|Rotaliida|R_clade_3|Pyrgo|Pyrgo+peruviana	Eukaryota|Harosa|Rhizaria|Retaria|Foraminifera|Tubothalamea|Miliolida||Hauerinidae|Pyrgo_peruviana	02_BF_Tubothalamea	NO	*	*	*	*	AY179176	Foraminifera	no	no	no	no	yes	no	0	0	0	0	0	0	0	0	0	0	0	0	0	0	0	0	0	0	0	0	0	0	0	0	0
4b2e9ede43845d976fc32375a976ee8e	FOR_0241	55786	115	73	3	gtcgctcttaccgatgaattatattataaatctaagagactaatttaatattttattaaacaggaaacttatatacataatgtgatttaaaggaaagagaagtcgtaacaaggcatca	92.4	93.22	Eukaryota|Harosa|Rhizaria|Retaria|Foraminifera|Tubothalamea|Miliolida|Soritidae|Parasorites|Parasorites+sp.	Eukaryota|Harosa|Rhizaria|Retaria|Foraminifera|Tubothalamea|Miliolida||Soritidae|Laevipeneroplis_sp	02_BF_Tubothalamea	NO	*	*	*	*	AJ404305	Foraminifera	no	no	no	no	yes	no	0	0	0	0	0	0	0	0	0	0	0	0	0	0	0	0	0	0	0	0	0	0	0	0	0
655f1db9189343423476074ec6215e15	FOR_0242	49890	114	91	11	gtcgctcttaccgatgaattatattataaatctaagggacttaaaatataatttattatatttcggaaacttatatgcataatgtgatttaaaggaaagagaagtcgtaacaaggcatca	99.2	100	Eukaryota|Harosa|Rhizaria|Retaria|Foraminifera|Tubothalamea|Miliolida|Massilina_lineage|Massilina|Massilina+secans	Eukaryota|Harosa|Rhizaria|Retaria|Foraminifera|Tubothalamea|Miliolida||Massilina_Group|Massilina_secans	02_BF_Tubothalamea	NO	*	*	*	*	Z69606	Foraminifera	no	no	no	no	yes	no	0	0	0	0	0	0	0	0	0	0	0	0	0	0	0	0	0	0	0	0	0	0	0	0	0
03581ffe5eff3fb8b0d490e96eea30ff	FOR_0246	46096	110	106	2	gtcgctcttaccgatgaattatattataaatctaagggactaattaattttattattaataggaaacttatatacataatgtgatttaaaggaaagagaagtcgtaacaaggcatca	94	95.726	Eukaryota|Harosa|Rhizaria|Retaria|Foraminifera|Tubothalamea|Miliolida|Soritidae|Laevipeneroplis|Laevipeneroplis+sp.	Eukaryota|Harosa|Rhizaria|Retaria|Foraminifera|Tubothalamea|Miliolida||Soritidae|Laevipeneroplis_sp	02_BF_Tubothalamea	NO	*	*	*	*	AJ404300	Foraminifera	no	no	no	no	yes	no	0	0	0	0	0	0	0	0	0	0	0	0	0	0	0	0	0	0	0	0	0	0	0	0	0
66d1ecabffa1d03190aab2596bdef31c	FOR_0267	67955	90	51	4	gtcgctcttaccgatgaattatattataaatctaagggacttattctataattataggaaacttatatacataatgtgatttaaaggaaagagaagtcgtaacaaggcatca	95.6	95.652	Eukaryota|Harosa|Rhizaria|Retaria|Foraminifera|Tubothalamea|Miliolida|Soritidae|Amphisorus|Amphisorus+kudakajimaensis	Eukaryota|Harosa|Rhizaria|Retaria|Foraminifera|Tubothalamea|Miliolida||Soritidae|Laevipeneroplis_sp	02_BF_Tubothalamea	NO	*	*	*	*	AJ278050	Foraminifera	no	no	photo	no	yes	no	0	0	0	0	0	0	0	0	0	0	0	0	0	0	0	0	0	0	0	0	0	0	0	0	0
6831d14e983006a065fbe0e81187a0a3	FOR_0271	50753	88	88	3	gtcgctcttaccgatgaattatattataaatctaagggacttaaagtatacttttagtctatttcggaaacttatatgcataatgtgatttaaaggaaagagaagtcgtaacaaggcatca	95	95.868	Eukaryota|Harosa|Rhizaria|Retaria|Foraminifera|Tubothalamea|Miliolida|Massilina_lineage|Massilina|Massilina+secans	Eukaryota|Harosa|Rhizaria|Retaria|Foraminifera|Tubothalamea|Miliolida||Moliolidae|Quinqueloculina_seminulum	02_BF_Tubothalamea	NO	*	*	*	*	Z69606	Foraminifera	no	no	no	no	yes	no	0	0	0	0	0	0	0	0	0	0	0	0	0	0	0	0	0	0	0	0	0	0	0	0	0
f0d9f917263b7edb3532e19ab397e2e3	FOR_0274	51557	86	86	2	gtcgctcttaccgatgaattatattataaatctcagggactaattaaatattttataatattttaataggaaacttatatgcataatgtgatttaaaggaaagagaagtcgtaacaaggcatca	90.3	92.742	Eukaryota|Harosa|Rhizaria|Retaria|Foraminifera	Eukaryota|Harosa|Rhizaria|Retaria|Foraminifera|Tubothalamea|Miliolida||Hauerinidae|Pyrgo_peruviana	02_BF_Tubothalamea	NO	*	*	*	*	AY179176,FN396828	Foraminifera	no	no	no	no	yes	no	0	0	0	0	0	0	0	0	0	0	0	0	0	0	0	0	0	0	0	0	0	0	0	0	0
046cb0681f3350f04991f100aa203db2	FOR_0275	51899	84	84	2	gtcgctcttaccaatgaatttctatatgagtataagggataatatgtatatataatattacataataaaaatttgatcattaaactaatacgaatataattatttaaaggaaagagaagtcgtaacaaggcatca	94.2	94.245	Eukaryota|Harosa|Rhizaria|Retaria|Foraminifera|Tubothalamea|Spirillinida|Ammodiscidae|Ammodiscus|Ammodiscus+sp.	Eukaryota|Harosa|Rhizaria|Retaria|Foraminifera|Tubothalamea|Spirillinida||Ammodiscidae|Ammodiscus_sp	02_BF_Tubothalamea	NO	*	*	*	*	FR821693	Foraminifera	no	no	no	no	yes	no	0	0	0	0	0	0	0	0	0	0	0	0	0	0	0	0	0	0	0	0	0	0	0	0	0
83fdc7357c64d7171ed9cb68aba7b646	FOR_0327	60029	64	64	3	gtcgctcttaccgatgaattatattataaatctaagggacttaaaatatgttttaaacatatttcggaaacttatatgcataatgtgatttaaaggaaagagaagtcgtaacaaggcatca	100	100	Eukaryota|Harosa|Rhizaria|Retaria|Foraminifera|Tubothalamea|Miliolida|Miliolidae|Quinqueloculina|Quinqueloculina+seminulum	Eukaryota|Harosa|Rhizaria|Retaria|Foraminifera|Tubothalamea|Miliolida||Moliolidae|Quinqueloculina_seminulum	02_BF_Tubothalamea	NO	*	*	*	*	FN396828	Foraminifera	no	no	no	no	yes	no	0	0	0	0	0	0	0	0	0	0	0	0	0	0	0	0	0	0	0	0	0	0	0	0	0
112213e5c07f8114ebeaf537e941d603	FOR_0349	91658	55	31	4	gtcgctcttaccaatgaatttctatatgagtataagggataatatgtatataatattacataataaaaatttgatcattaaactaatacgaatataattatttaaaggaaagagaagtcgtaacaaggcatca	92.8	96.269	Eukaryota|Harosa|Rhizaria|Retaria|Foraminifera|Tubothalamea|Spirillinida|Ammodiscidae|Ammodiscus|Ammodiscus+sp.	Eukaryota|Harosa|Rhizaria|Retaria|Foraminifera|Tubothalamea|Spirillinida||Ammodiscidae|Ammodiscus_sp	02_BF_Tubothalamea	NO	*	*	*	*	FR821693	Foraminifera	no	no	no	no	yes	no	0	0	0	0	0	0	0	0	0	0	0	0	0	0	0	0	0	0	0	0	0	0	0	0	0
eca5a5757d24eaab85fee20c04009074	FOR_0360	67570	52	52	2	gtcgctcttaccgatgaattatattataaatctaaaggacttaaaatattatttataatatttcggaaatttatatgcataatgtgatttaaaggaaagagaagtcgtaacaaggcatca	95.8	96.639	Eukaryota|Harosa|Rhizaria|Retaria|Foraminifera|Tubothalamea|Miliolida|Massilina_lineage|Massilina|Massilina+secans	Eukaryota|Harosa|Rhizaria|Retaria|Foraminifera|Tubothalamea|Miliolida||Massilina_Group|Massilina_secans	02_BF_Tubothalamea	NO	*	*	*	*	Z69606	Foraminifera	no	no	no	no	yes	no	0	0	0	0	0	0	0	0	0	0	0	0	0	0	0	0	0	0	0	0	0	0	0	0	0
551650c2d19b517e1c69a59ce6754f0d	FOR_0383	72082	46	46	3	gtcgctcttaccgatgaattatattataaatctaagggactaattaatttttatattaataggaaacttatatacataatgtgatttaaaggaaagagaagtcgtaacaaggcatca	94	95.726	Eukaryota|Harosa|Rhizaria|Retaria|Foraminifera|Tubothalamea|Miliolida|Soritidae	Eukaryota|Harosa|Rhizaria|Retaria|Foraminifera|Tubothalamea|Miliolida||Soritidae|Laevipeneroplis_sp	02_BF_Tubothalamea	NO	*	*	*	*	AJ278050,AJ404300,AJ404305	Foraminifera	no	no	no	no	yes	no	0	0	0	0	0	0	0	0	0	0	0	0	0	0	0	0	0	0	0	0	0	0	0	0	0
12d798e4f904efe7e1dd727db03b58bd	FOR_0385	98244	45	28	6	gtcgctcttaccgatgaattatattataaatctaagggactcaaaaaatattttatatatttttcggaaacttatatgcataatgtgatttaaaggaaagagaagtcgtaacaaggcatca	98.3	98.347	Eukaryota|Harosa|Rhizaria|Retaria|Foraminifera|Globothalamea|Rotaliida|R_clade_3|Pyrgo|Pyrgo+peruviana	Eukaryota|Harosa|Rhizaria|Retaria|Foraminifera|Tubothalamea|Miliolida||Hauerinidae|Pyrgo_peruviana	02_BF_Tubothalamea	NO	*	*	*	*	AY179176	Foraminifera	no	no	no	no	yes	no	0	0	0	0	0	0	0	0	0	0	0	0	0	0	0	0	0	0	0	0	0	0	0	0	4
2e89cd3b235cdbf27551df33978815f1	FOR_0389	74837	43	43	4	gtcgctcttaccgatgaattatattataaatctaagggacttaaaatattatttattaatatttcggaaacttatatgcataatgtgatttaaaggaaagagaagtcgtaacaaggcatca	97.5	98.333	Eukaryota|Harosa|Rhizaria|Retaria|Foraminifera|Tubothalamea|Miliolida|Massilina_lineage|Massilina|Massilina+secans	Eukaryota|Harosa|Rhizaria|Retaria|Foraminifera|Tubothalamea|Miliolida||Massilina_Group|Massilina_secans	02_BF_Tubothalamea	NO	*	*	*	*	Z69606	Foraminifera	no	no	no	no	yes	no	0	0	0	0	0	0	0	0	0	0	0	0	0	0	4	0	0	0	0	0	0	0	0	0	0
54278709072af4c4d479e6989ddeac54	FOR_0390	85150	43	35	5	gtcgctcttaccgatgaattatattataaatctaagggacttaaaatatatatttattatatatttcggaaacttatatgcataatgtgatttaaaggaaagagaagtcgtaacaaggcatca	96.7	97.541	Eukaryota|Harosa|Rhizaria|Retaria|Foraminifera|Tubothalamea|Miliolida|Massilina_lineage|Massilina|Massilina+secans	Eukaryota|Harosa|Rhizaria|Retaria|Foraminifera|Tubothalamea|Miliolida||Moliolidae|Quinqueloculina_seminulum	02_BF_Tubothalamea	NO	*	*	*	*	Z69606	Foraminifera	no	no	no	no	yes	no	0	0	0	0	0	0	0	0	0	0	0	0	0	0	0	0	0	0	0	0	0	0	0	0	0
dedc59c4f2d96a0b2ed0496faf472aa6	FOR_0399	77751	41	41	5	gtcgctcttaccaatgaatttctatatgagtataagggataatatgtatattacataatataataaaaatttgatcattaaactaatacgaatataattatttaaaggaaagagaagtcgtaacaaggcatca	92.1	93.525	Eukaryota|Harosa|Rhizaria|Retaria|Foraminifera|Tubothalamea|Spirillinida|Ammodiscidae|Ammodiscus|Ammodiscus+sp.	Eukaryota|Harosa|Rhizaria|Retaria|Foraminifera|Tubothalamea|Spirillinida||Ammodiscidae|Ammodiscus_sp	02_BF_Tubothalamea	NO	*	*	*	*	FR821693	Foraminifera	no	no	no	no	yes	no	0	0	0	0	0	0	0	0	0	0	0	0	0	0	0	0	0	0	0	0	0	0	0	0	0
4d2cb732138fbf7af3dcb3c58ac0b914	FOR_0437	101339	33	27	4	gtcgctcttaccgatgaattatattataaatctaagggacttatattttattttaggaaacttatatacataatgtgatttaaaggaaagagaagtcgtaacaaggcatca	98.2	98.214	Eukaryota|Harosa|Rhizaria|Retaria|Foraminifera|Tubothalamea|Miliolida|Soritidae|Amphisorus|Amphisorus+hemprichii	Eukaryota|Harosa|Rhizaria|Retaria|Foraminifera|Tubothalamea|Miliolida||Soritidae|Amphisorus_hemprichii	02_BF_Tubothalamea	NO	*	*	*	*	AJ278048,AJ278049,AJ404315	Foraminifera	no	no	photo	no	yes	no	0	0	0	0	0	0	0	0	0	0	0	0	0	0	0	0	0	0	0	0	0	0	0	0	0
2b04001bbda02ce95ff830ef7ba9e4ed	FOR_0458	96130	29	29	4	gtcgctcttaccaatgaatttccatatgagtataagggataatatgtattttaatacataaatagaaatttgatcattaaactaatacgaatatgattatttaaaggaaagagaagtcgtaacaaggcatca	89.2	93.182	Eukaryota|Harosa|Rhizaria|Retaria|Foraminifera|Tubothalamea|Spirillinida|Ammodiscidae|Ammodiscus|Ammodiscus+sp.	Eukaryota|Harosa|Rhizaria|Retaria|Foraminifera|Tubothalamea|Spirillinida||Ammodiscidae|Ammodiscus_sp	02_BF_Tubothalamea	NO	*	*	*	*	FR821693	Foraminifera	no	no	no	no	yes	no	0	0	0	0	0	0	0	0	0	0	0	0	0	0	0	0	0	0	0	0	0	0	0	0	0
e7773754907251f69edcccca4eb7e322	FOR_0469	102945	27	27	5	gtcgctcttaccgatgaattatattataaatctaagggacttaaaaaataatttatttatttttcggaaacttatatgcataatgtgatttaaaggaaagagaagtcgtaacaaggcatca	97.5	97.521	Eukaryota|Harosa|Rhizaria|Retaria|Foraminifera|Globothalamea|Rotaliida|R_clade_3|Pyrgo|Pyrgo+peruviana	Eukaryota|Harosa|Rhizaria|Retaria|Foraminifera|Tubothalamea|Miliolida||Hauerinidae|Pyrgo_peruviana	02_BF_Tubothalamea	NO	*	*	*	*	AY179176	Foraminifera	no	no	no	no	yes	no	0	0	0	0	0	0	0	0	0	0	0	0	0	0	0	0	0	0	0	0	0	0	0	0	14
18936cadacdb2a2bb34277a78eb0a019	FOR_0476	103468	26	26	2	gtcgctcttaccgatgaattatattataaatctaagggacttgttatattatttataggaaacttatatacataatgtgatttaaaggaaagagaagtcgtaacaaggcatca	95.7	95.652	Eukaryota|Harosa|Rhizaria|Retaria|Foraminifera|Tubothalamea|Miliolida|Soritidae|Laevipeneroplis|Laevipeneroplis+sp.	Eukaryota|Harosa|Rhizaria|Retaria|Foraminifera|Tubothalamea|Miliolida||Soritidae|Laevipeneroplis_sp	02_BF_Tubothalamea	NO	*	*	*	*	AJ404300	Foraminifera	no	no	no	no	yes	no	0	0	0	0	0	0	0	0	0	0	0	0	0	0	0	0	0	0	0	0	0	0	0	0	0
54ea8bc2bc3281269602237fbd3d6e82	FOR_0487	107119	25	25	2	gtcgctcttaccgatgaattatattataaatctaagggactcaaagattattttatataattttcggaaacttatatgcataatgtgatttaaaggaaagagaagtcgtaacaaggcatca	97.5	97.521	Eukaryota|Harosa|Rhizaria|Retaria|Foraminifera|Globothalamea|Rotaliida|R_clade_3|Pyrgo|Pyrgo+peruviana	Eukaryota|Harosa|Rhizaria|Retaria|Foraminifera|Tubothalamea|Miliolida||Hauerinidae|Pyrgo_peruviana	02_BF_Tubothalamea	NO	*	*	*	*	AY179176	Foraminifera	no	no	no	no	yes	no	0	0	0	0	0	0	0	0	0	0	0	0	0	0	0	0	0	0	0	0	0	0	0	0	0
38eb194da46ce7adb5a8e954eeeac55b	FOR_0488	117208	25	22	4	gtcgctcttaccaatgaatttctatatgagtataagggataatatgtatatattacataataatataataataaaatttgatcattaaactaatacgaatataattatttaaaggaaagagaagtcgtaacaaggcatca	92.9	94.326	Eukaryota|Harosa|Rhizaria|Retaria|Foraminifera|Tubothalamea|Spirillinida|Ammodiscidae|Ammodiscus|Ammodiscus+sp.	Eukaryota|Harosa|Rhizaria|Retaria|Foraminifera|Tubothalamea|Spirillinida||Ammodiscidae|Ammodiscus_sp	02_BF_Tubothalamea	NO	*	*	*	*	FR821693	Foraminifera	no	no	no	no	yes	no	0	0	0	0	0	0	0	0	0	0	0	0	0	0	0	0	0	0	0	0	0	0	0	0	0
314891fba92ee57e779e2d908668d15b	FOR_0516	117102	22	22	2	gtcgctcttaccgatgaattatattataaatctaagggacttgttattatatttataggaaacttatatacataatgtgatttaaaggaaagagaagtcgtaacaaggcatca	94.8	94.783	Eukaryota|Harosa|Rhizaria|Retaria|Foraminifera|Tubothalamea|Miliolida|Soritidae|Laevipeneroplis|Laevipeneroplis+sp.	Eukaryota|Harosa|Rhizaria|Retaria|Foraminifera|Tubothalamea|Miliolida||Soritidae|Laevipeneroplis_sp	02_BF_Tubothalamea	NO	*	*	*	*	AJ404300	Foraminifera	no	no	no	no	yes	no	0	0	0	0	0	0	0	0	0	0	0	0	0	0	0	0	0	0	0	0	0	0	0	0	0
7840716387ff4c2232447de6b3ea8e85	FOR_0568	138161	18	18	5	gtcgctcttaccgatgaattatattataaatctaagggaccatcaaaatataatttattatattttataggaaacttatatgcataatgtgatttaaaggaaagagaagtcgtaacaaggcatcg	94.4	94.4	Eukaryota|Harosa|Rhizaria|Retaria|Foraminifera|Tubothalamea|Miliolida|Massilina_lineage|Massilina|Massilina+secans	Eukaryota|Harosa|Rhizaria|Retaria|Foraminifera|Tubothalamea|Miliolida||Massilina_Group|Massilina_secans	02_BF_Tubothalamea	NO	*	*	*	*	Z69606	Foraminifera	no	no	no	no	yes	no	0	0	0	0	0	0	0	0	0	0	0	0	0	0	0	0	0	0	0	0	0	0	0	0	0
[truncated: 386 more rows]
[truncated: 1,021 more columns]

## Sheet: Metadata
Sample_ID	Station	Latitude	Longitude	Fraction_lower	Fraction_upper	size fraction	Distance_from_coast
TARA_N000000562	TARA054	-12.807	45.2247	5	20	nano	0.91375
TARA_N000000375	TARA054	-12.807	45.2248	20	180	micro	0.91375
TARA_N000000383	TARA054	-12.8071	45.2249	180	2000	meso	0.91375
TARA_N000000544	TARA054	-12.807	45.2247	0.8	5	pico	0.91375
[truncated: 1,029 more rows]

## Sheet: Classification_random-forest
	Package mlr3			Package RandomForest					Summary
[truncated: 129 more rows]
