# Supplementary material for: Renewal of planktonic foraminifera diversity after the Cretaceous Paleogene mass extinction by benthic colonizers
Source: Nat Commun. 2022 Nov 21;13:7135. doi: 10.1038/s41467-022-34794-5 (PMC9681854; doi:10.1038/s41467-022-34794-5)
Supplement: Supplementary file 6 — Supplementary Data 3 [file 41467_2022_34794_MOESM6_ESM.zip]

Archive with 11 entries (8 files):
- Supplementary Data 3/01_Backbone_phylogeny/
- Supplementary Data 3/01_Backbone_phylogeny/01_01_Seq_data.fas
- Supplementary Data 3/01_Backbone_phylogeny/01_02_Output_MAFFT.fas
- Supplementary Data 3/01_Backbone_phylogeny/01_03_Output_MODELTEST-NG.out
- Supplementary Data 3/01_Backbone_phylogeny/01_04_Output_RAxML-NG.support
- Supplementary Data 3/02_EPA_Benthic-classification/
- Supplementary Data 3/02_EPA_Benthic-classification/02_01_EPA_Globothalamea_benthic_aln.fst
- Supplementary Data 3/02_EPA_Benthic-classification/02_02_epa_result.jplace
- Supplementary Data 3/03_EPA_Planktonic-classification/
- Supplementary Data 3/03_EPA_Planktonic-classification/03_01_EPA_Globothalamea_planktonic_ALN.fst
- Supplementary Data 3/03_EPA_Planktonic-classification/03_02_epa_result.jplace
