# Supplementary material for: Renewal of planktonic foraminifera diversity after the Cretaceous Paleogene mass extinction by benthic colonizers
Source: Nat Commun. 2022 Nov 21;13:7135. doi: 10.1038/s41467-022-34794-5 (PMC9681854; doi:10.1038/s41467-022-34794-5)
Supplement: Supplementary file 6 — Supplementary Data 3 [file 41467_2022_34794_MOESM6_ESM.zip › Supplementary Data 3/01_Backbone_phylogeny/01_01_Seq_data.fas]

>AJ514835_Baculogypsina-sphaerulata_Calcarinoidea
cttaccgggtccggacacactgaggattgacaggtgttatcccacataatcagtgggtgt
taaatatgctagtcctttcatgattatgtgataggtggtgcatggccgttcttagtttgt
ggagtgatctgtctgcttaattgcgtttcactgaaggctcatattatatgcacggcattc
tttgacccctcattaataatgagcgttgtgtcttagtcttttgcttagcatctgggcctt
ggaagcaacgaacgtgaccgcaacctcttgttgcctctcataaccatataaaagaggcct
atttaaataaactagagggaccgctgttactttcttaaaccagaggaaggttgcggcaat
aacaggtctgtgatgcccttagatgttccgggctgcacacgtgctacaatgattattgca
gtgagcatctcatacacatacacaccgcatgcgcgagtccactttttcacgaaggtgtgt
gtctctgcgcgcggtaaagcctgcttcgaaagtaagtgggtaatcaattagaagtaatga
tttccatacagcacacatatatacggcatctttacccggcctgccttgttgcaggtttct
tgtgtgtattgatgttttttccgtatgtgcgattgtcaattcatggtggggacagaccat
tgttaattgttggtctcggtcttaactaggaatgccttgtacggtctttggttcaacaaa
ccacccggaatacgtccctgccctttgtacacaccgcccgtcgctcttaccgatggactt
ctctgtgagtttgagggactgggaacgcatatctctatatgcacacctatggaaacttaa
acgaacagtgtggtctaaaggaaagagaagtcgtaacaaggcatcg
>AY359160_Chilostomella-ovoidea_Clade3
aagggcaccacaagaacgcgtggagcatgtggcttaatttgactcaacgcgggaaatctt
accgggtccggacacactgaggattgacaggcaatattactacatcagttttttgaacta
tgtattatgttaaatatgctagtcctttcatgattatgtgataggtggtgcatggccgtt
cttagttcgtggagtgatctgtctgcttaattgcgtttcactaagggcctataaatttac
gtgtgttgcggcactttgacccctcttttgagcgcgcgtcttagtttgctttgctcgcac
aattaggtcctgaaagcaacgaacgtgaccgcaacctcttgttgcctttatatcaaacat
gtttaccattttttgatggtattcatgaaaaaaggctttttaaactagagggaccgctgt
tactttcttaaaccagaggaaggttgcggcaataacaggtctgtgatgcccttagatgtt
ccgggctgcacacgtgctacaatgattattgcagtgagcatctcattttacacaccgcat
gcgcgagtccatttattcaccttttctgaggcgctttaaatgtgtacctctgcgcgcggt
aaagcctgcttcgaaagttagtgggtaatcaattagaagtaatgatttcctttttagcac
acatatatacggcgtttatacccgggctgccttgttgtagcttttgtgcgtatagatgtt
ttttccgtatgtgcgattgtcaattcatggtggggacagaccattgttaattgttggtct
cggtcttaactaggaatgccttgtacgggtctttggttcaacaaaccacccggaatacgt
ccctgccctttgtacacaccgcccgtcgctcttaccgatggacttctctgtgagtttgag
ggactgggaacgcaggatttattttctgcacacctatggaaacttaaacgaacagtgtgg
tctaaaggaaagagaagtcgtaacaag
>FJ185795_Epistominella-arctica_Clade3
aagggcaccacaagaacgcgtggagcatgtggcttaatttgactcaacgcgggaaatctt
accgggtccggacacactgaggattgacaggcaatattaatatttgttacttcggtttcg
tttattatgttaaatatgctagtcctttcatgattatgtgataggtggtgcatggccgtt
ctcagttcgtggagtgatctgtctgcttaattgcgtttcactaagggcctataaattacg
tgtgttgcggcactttgacccctcttttttttaaaaagagcgcgtgtcttagtttgctta
gctcacacaattaggtcctgaaagcaacgaacgtgaccgcaacctcttgttgcctttata
ccaaacatgttatattctcttcggagggtttcatgaaaaaaggctttttaaactagaggg
accgctgttactttcttaaaccagaggaaggttgcggcaataacaggtctgtgatgccct
tagatgttccgggctgcacacgtgctacaatgattattgcagtgagcatctcatttttta
cacaccgcatacgcgagtccatttattcactttcgggtgctttaaatgtgtatctctgcg
agcggtaaagcctgcttcgaaagtaagtgggtaatcaattagaagtaatgatttcctttt
ttttagcacacatatatacggcgtttatacccgggctgccttgttgtagcttttgtgcgt
atagatgttttttccgtatgtgcgattgtcaattcatggtggggacagaccattgttaat
tgttggtctcggtcttaactaggaatgccttgtacgggtctttggttcaacaaaccaccc
ggaatacgtccctgccctttgtacacaccgcccgtcgctcttaccgatggacttctctgt
gagtttgagggactgggaacgcagattttattatctgcacacctatggaaacttaaacga
acagtgtggtctaaaggaaagagaagtcgtaacaaggcatcg
>AM491308_Epistominella-vitrea_Clade3
aagggcaccacaagaacgcgtggagcatgtggcttaatttgactcaacgcgggaaatctt
accgggtccggacacactgaggattgacaggcaatattaatttctgcagcttcggctaaa
gttattatgttaaatatgctagtcctttcatgattatgtgataggtggtgcatggccgtt
cttagttcgtggagtgatctgtctgcttaattgcgtttcactaagggcctataaattacg
tgtgttgcggtactttgacccctcttttttcacgagaagagcgcgtgtcttagtttgctt
agctcacacaattaggtcctgaaagcaacgaacgtgaccgcaacctcttgttgcctttat
accaaacatggatattctcttcggagggtttcatgaaaaaaggctttttaaactagaggg
accgctgttactttcttaaaccagaggaaggttgcggcaataacaggtctgtgatgccct
tagatgttccgggctgcacacgtgctacaatgattattgcagtgagcatctcatttttta
cacaccgcatacgcgagtccatttattcactctcgggtgctttaaatgtgcatctctgcg
agcggtaaagcctgcttcgaaagtaagtgggtaatcaattagaagtaatgatttcctttt
tttctagcacacatatatacggcgtttatacccgggctgccttgttgtagcttttgtgcg
tatagatgttttttccgtatgtgcgattgtcaattcatggtggggacagaccattgttaa
ttgttggtctcggtcttaactaggaatgccttgtacgggtctttggttcaacaaaccacc
cggaatacgtccctgccctttgtacacaccgcccgtcgctcttaccgatggacttctctg
tgagtttgagggactgggaacgcaggttttttattaaatctgcacacctatggaaactta
aacgaacagtgtggtctaaaggaaagagaagtcgaacaaggca
>FJ705897_Epistominella-exigua_Clade3
caagtggttatattaacccgacagtttaaataagtgttaaatgctacattaaacttatac
acactcacgcacacacaccatacgattttgtttacggtagtaacaatttcagcgtgaatc
acttcttacacgcagtgaatcactggaatttacacattcagtatcacttacgcaactgca
gacagctgcttaatacagtcacacttgtcttgacttggcgtcattttaaaaatttcctta
ttcggaacacctgctcgcaggcttacgggtggatttttttatatcgacttttgtcgtgca
tacccacgcatttcaaaattcattttgatttctctgtatcgcttattctctaaggacatg
cgttacaccgtgacaattttcttttatggataactcagggaaagtttggctaatacgtac
gagtacatataccacacacacacacacacgatacaaaatttattttgttttgctgcgtgt
atcgacacaccacacacacacacacacacttactactcagcactcaatggtaaactttgg
ccgcgttcgcgcagtcagtttaaagtttaactgcaacatgagagacattgagcacgcacg
tgtcgttccttcgggagcttcacatcacgctgagcagactttgcgaagtttacttcgcga
agcatgtcatacaagcatctacagcatcaagtcacagggttggcaagtgtatttttgaac
cttcaaagcagtcacgcatacggaagagtagtttctgatcccatagaaggagcaccgtac
aatgagagaccgctcttagttctaaggaacgcagcaggcgcgtaaattgcccaatgctag
taccctacaatctatttataaattgtaacattaccatgcgttaacaatttacaacataac
aagtttattacacatatagcactatatttttttctgtcacacagagaagacatccttgtt
cgttgtttattcagcatataagctattattttatattagttttttactgaggcagtgaca
agctgtaacggttgagtataaaaatgacgagtgtctggcattgccgctctttcgggagct
tggcaagttgccgacgctttgtgtgctcaattggaatgcggtgagtttaagcaactcaga
acctttggacggtgttagtaaaatttcactgttcgtgtatctgaatttcaagtggagggc
aagtctggtgccagcagccgcggtaataccagctccactggcctatacaatcattgttgc
ggttaagaggctcgtagttggattgaactgcaaaatttgaatgaattctcgtatccattc
tattttttgttatagttttacgcattatcaaattcacgtttgtattttgcgttcgacgct
cgttaaaaatttacacacacacacttttttttttacgcggcactcgaatttttaccgtag
cgtatatacgtacattctacacacacacacttatttacgtatatatgcactcacgcggta
attatttgagagaactatatcactcgcttaaaatttattctcctttcaacactgtgaaca
aatcaaagtgtatcaaacatgtcgtttttgaatgtgcattgaatgtcttatcatgggatg
ttgcacttccgccttaaagaaaattattgcaattttttcgccacacacacaccatgcgta
catgttatatatatttcgcagccacgtaaaattctgttattttctttaacggttaaaaat
gtcgatggggatagttggagtcaacagtactgctgggcgagcggtgaaatgcattgaccc
tagcaagactaccaaaagcgaaagcagttggctaggctatactctttgtgattatgcgta
taagagtcacacgtatatttttttacacacacacacacgcacaaaaattttatacgctct
ctctccattacgcatcaatacactttacaatgaagaacgaaggttgggggatcaaagagg
atcagataccctcgtcgtcccattaattacatcaaacgatgggctctcaattgcattttt
cattaaattgcaaatttcctcagcctacaaaatgacttggcttgagctcgtatttttata
cgctcgcctaacttttttcgtatggtctcgatggacgtttcatttatatttttttgcgtg
taagcattatgttattctttgaaacataagaatgcattgcgtgcacttgattttcggagc
tttgcgctcaattctggtgagatgtaagcactgtgtcatactgcccgcagcgtataccct
cgggtatttcgtctgtcgtgtgcagttgacaatcttggtgtgaagcacgctttaggcacg
cgcttactgcagaaatgtctgagacattcccctccgggggtagtatgcacgcaagtgtga
aacttgaaggaattgacggaagggcaccacaagaacgcgtggagcatgtggcttaatttg
actcaacgcgggaaatcttaccgggtccggacacactgaggattgacaggcaatattaat
ttcgtatttcggtacgttattatgttaaatatgctagtcctttcatgattatgtgatagg
tggtgcatggccgttcttagttcgtggagtgatctgtctgcttaattgcgtttcactaag
ggcctataaatttacgtgtgttgcggcactttgacccctctttttttattaaaagagcgc
gcgtcttagtttgcttagctcacacaattaggtcctgaaagcaacgaacgtgaccgcaac
ctcttgttgcctttataccaaacatgatatactcttctgagtacttcatgaaaaaaggct
ttttaaactagagggaccgctgttactttcttaaaccagaggaaggttgcggcaataaca
ggtctgtgatgcccttagatgttccgggctgcacacgtgctacaatgattattgcagtga
gcatctcattttttacacaccgcatacgcgagtccatttattcactctcgggtgctttaa
atgtgtatctctgcgagcggtaaagcctgcttcgaaagtaagtgggtaatcaattagaag
taatgatttcctttttttagcacacatatatacggcgtttatacccgggctgccttgttg
tagcttttgtgcgtatagatgttttttccgtatgtgcgattgtcaattcatggtggggac
agaccattgttaattgttggtctcggtcttaactaggaatgccttgtacgggtctttggt
tcaacaaaccacccggaatacgtccctgccctttgtacacaccgcccgtcgctcttaccg
atggacttctctgtgagtttgagggactgggaacgcagattttattatcagcacacctat
ggaaacttaaacgaacagtgtggtctaaagggaagagaagtcgaacaaggca
>FJ185813_Epistominella-sp_Clade3
aagggcaccacaagaacgcgtggagcatgtggcttaatttgactcaacgcgggaaatctt
accgggtccggacacactgaggattgacaggcaatattaatttcgaatttcggttcgtta
ttatgttaaatatgctagtcctttcatgattatgtgataggtggtgcatggccgttctta
gttcgtggagtgatctgtctgcttaattgcgtttcactaagggcctataagtttacgtgt
gttgcggcacttcgacccctcttatttatttaagagcgcgcgtcttagtttgcttagctc
acacaattaggtcctgaaagcaacgaacgtgaccgcaacctcttgttgcctttataccaa
acatgttatggatttattcatttcatgaaaaaaggctttttaaactagagggaccgctgt
tactttcttaaaccagaggaaggttgcggcaataacaggtctgtgatgcccttagatgtt
ccgggctgcacacgtgctacaatgattattgcagtgagcatctcattttttacacaccgc
atacgcgagtccatttatttcatctttcggggtgcttttaaatgtgtatctctgcgagcg
gtaaagcctgcttcgaaagtaagtgggtaatcaattagaagtaatgatttcctttttttt
agcacacatatatacggcgtttatacccgggctgccttgttgtagcttttgtgcgtatag
atgttttttccgtatgtgcgattgtcaattcatggtggggacagaccattgttaattgtt
ggtctcggtcttaactaggaatgccttgtacgggtctttggttcaacaaaccacccggaa
tacgtccctgccctttgtacacaccgcccgtcgctcttaccgatggacttctctgtgagt
ttgagggactgggaacgcatgatttatcacgcacacctatggaaacttaaacgaacagtg
tggtctaaaggaaagagaagtcgtaacaaggcatcg
>DQ195552_Cibicidoides-pachyderma_Clade3
aagggcaccacaagaacgcgtggagcatgtggcttaatttgactcaacgcgggaaatctt
accgggtccggacacactgaggattgacaggcaatattaatacgtgttcgcacgtattat
gttaaatatgctagtcctttcatgattatgtgataggtggtgcatggccgttcttagttc
gtggagtgatctgtctgcttaattgcgtttcactaagggcctataaatttacgtgtgttg
cggcactttgacccctttcttcggaaagcgcgtgtcttagtttgctttgctcacacaatt
aggtcctgaaagcaacgaacgtgaccgcaacctcttgttgcctttataccaaacatgttt
gtcatttttatggcattcatgaaaaaaggctttttaaactagagggaccgctgttacttt
cttaaaccagaggaaggttgcggcaataacaggtctgtgatgcccttagatgttccgggc
tgcacacgtgctacaatgattattgcagtgagcatctcatttttacacaccgcatgcgcg
agtccatttattcacttcggtgctttaaatgtgtatttctgcgcgcggtaaagcctgctt
cgaaagtaagtgggtaatcaattagaagtaatgatttcctttttagcacacatatatacg
gcgtctatacccgggttaccttgttgtaacttttgtgtgtatagatgttttttccgtatg
tgcgattgtcaattcatggtggggacaggccattgttaattgttggtctcggtcttaact
aggaatgccttgtacgggtctttggttcaacaaaccacccggaatacgtccctgcccttt
gtacacaccgcccgtcgctcttaccgatggacttctctgtgagtttgagggactgggaac
gcagaatttattctgcacacctatggaaacttaaacgaacagtgtggtctaaaggaaaga
gaagtcgtaacaagacatcg
>AY210774_Melonis-affinis_Clade3
aagggcaccacaagaacgcgtggagcatgtggcttaatttgactcaacgcgggaaatctt
accgggtccggacacactgaggattgacaggcaatattaatacgtgttttaaccttcacg
tattatgttaaatatgctagtcctttcatgattatgtgataggtggtgcatggccgttct
tagttcgtggagtgatctgtctgcttaattgcgtttcactaagggcctataattttacgt
gtgttgcggcactttgacccctttcttttattagagagcgcgcgtcttagtttgctttgc
tcacacaattaggtcctgaaagcaacgaacgtgaccgcaacctcttgttgcctttatacc
aaacatgtttgttatttttataatattcatgaaaaaaggcttttaaactagagggaccgc
tgttactttcttaaccagaggaaggttgcggcaataacaggtctgtgatgcccttagatg
ttccgggctgcacacgtgctacaatgattattgcagtgagcatctcatttttacacaccg
catgcgcgagtccatttattcacttcggtgctttaaatgtgtatctctgcgcgcggtaaa
gcctgcttcgaaagtaagtgggtaatcaattagaagtaatgatttcctttttagcacaca
tatatacggcgtctatacccgggttaccttgttgtagcttttgtgcgtatagatgttttt
tccgtatgtgcgattgtcaattcatggtggggacagaccattgttaattgttggtctcgg
tcttaactaggaatgccttgtacgggtctttggttcaacaaaccacccggaatacgtccc
tgccctttgtacacaccgcccgtcgctcttaccgatggacttctctgtgagtttgaggga
ctgggaacgcataaatttatttttatgcacacctatggaaacttaaacgaacagtgtggt
ctaaaggaaagagaagtcgtaacaaggcatca
>AY934753_Melonis-pompilioides_Clade3
aagggcaccacaagaacgcgtggagcatgtggcttaatttgactcaacgcgggaaatctt
accgggtccggacacactgaggattgacaggcaatattaatacgtgttcttacgcgcgta
ttatgttaaatatgctagtcctttcatgattatgtgataggtggtgcatggccgttctta
gttcgtggagtgatctgtctgcttaattgcgtttcactaagggcctataaatttacgtgt
gttgcggctctttgacccctttcttttttaccgaagaaagcgcgcgtcttagttttgctt
tgctcacacaattaggtcctgaaagcaacgaacgtgaccgcaacctcttgttgcctttat
accaaacatgtttgctatttttaacgatacgcattcatgaaaaaaggctttttaaactag
agggaccgctgttactttcttaaaccagaggaaggttgcggcaataacaggtctgtgatg
cccttagatgttccgggctgcacacgtgctacaatgaagtattgcagtgagcatctcatt
tttacacaccgcatgcgcgagtccatttattcacttcggtgttttaaatgtgtatctctg
cgcgcggtaaagcctgcttcgaaagtaagtgggtaatcaattagaagtaatgatttcctt
tttttagcacacatatatacggcgtctatatccgggttaccttgttgtaacttttgtgtg
tatagatgttttttccgtatgtgcgattgtcaattcatggtggggacagaccattgttaa
ttgttggtctcggtcttaactaggaatgccttgtacgggtctttggttcaacaaaccacc
cggaatacgtccctgccctttgtacacaccgcccgtcgctcttaccgatgaacttctctg
tgagtttgagggactgggaacgcagaattttattattctacacacctatggaaacttaaa
cgaacagtgtggtctaaaggaaagagaagtcgtaacaaggcatcg
>AJ972504_Cibicidoides-cicatricosus_Clade3
gtaagggcaccacaagaacgcgtggagcatgtggcttaatttgactcaacgcgggaaatc
ttaccgggtccggacacactgaggattgacaggcaatattaatacgttttgcttcggtaa
catcgtattatgttaaatatgctagtcctttcatgattatgtgataggtggtgcatggcc
gttcttagttcgtggagtgatctgtctgcttaattgcgtttcactaagggcctataaatt
tacgtgtgttgcatcgcactttgacccctttctttaattagagagcgcgtgtcttagttt
tcgctttgctcatacaattaggtcctgaaagcaacgaacgtgaccgcaacctcttgttgc
ctttataccaaacatgttttgcgtcaattttcgaattgcgcgcatttcatgaaaaaaggc
tttttaaactagagggaccgctgttactttcttaaaccagaggaaggttgcggcaataac
aggtctgtgatgcccttagatgtccgggctgcacacgtgctacaatgattattgcagtga
gcatctcatttttacacaccgcatgcgcgagccatttattcaccttcgggtgttttaaat
gtgtatctctgcgcgcggtaaagcctgcttcgacagtaagtgggtaatcaattagaagta
atgatttccttttttttagcacacatatatacggcgtctatgcccgggttaccttgttgt
agcttttgtgcgtatagatgttttttccgtatgtgcgattgtcaattcatggtggggaca
gaccattgttaattgttggtctcggtcttaactaggaatgccttgtacgggtctttggtt
caacaaaccacccggaatacgtccctgccctttgtacacaccgcccgtcgctcttaccga
tggacttctctgtgatttgagggactgggaacgcaggaatttatttctgcacacctatgg
aaacttaaacgaacagtgtggtctaaaggaaagagaagtcgtaacaaggcatag
>AM491318_Oridorsalis-umbonatus_Clade3
aagggcaccacaagaacgcgtggagcatgtggcttaatttgactcaacgcgggaaatctt
accgggtccggacacactgaggattgacaggcaatattaatacgtgtttcggcgcgtatt
atgttaaatatgctagtcctttcatgattatgtgataggtggtgcatggccgttcttagt
tcgtggagtgatctgtctgcttaattgcgtttcactaaggatctatcaatacgtgtgttg
cggcactttgacccctctctgagcgcgcgtcttagttgcttagctcgcacaattaggtcc
tgaaagcaacgaacgtgaccgcaacctcttgttgcctttataccaaacatttttgctgtt
ctcagcattaatgcaaaaaggctttttaaactagagggaccgctgttactttcttaaacc
agaggaaggttgcggcaataacaggtctgtgatgcccttagatgttccgggctgcacacg
tgctacaatgattgttgcagtgagcatctcatttttacacaccgcatgcgcgagtccgtt
tattcgcttctgtgttttaaacgtgtatttctgcgcgcggtaaagcctgcttcgagagta
agtgggtaatcaattagaagtaacgatttcctttagcacacatatatacggcgtctatgc
ccgggttgccttgttgtaacttctgtgcgtatagatgttttttccgtatgtgcgattgtc
aattcatggtggggacagaccattgttaattgttggtctcggtcttaactaggaatgcct
tgtacgggtctttggttcaacaaaccacccggaatacgtccctgccctttgtacacaccg
cccgtcgctcttaccgatggacttctctgtgagtttgagggactgggatcgcagatttat
ctgcacaacctatggaaacttaaacgaacagtgtggtctaaaggaaagagaagtcgtaac
aaggcatcg
>DQ195544_Cibicidoides-refulgens_Clade3
aagggcaccacaagaacgcgtggagcatgtggcttaatttgactcaacgcgggaaatctt
accgggtccggacacactgaggattgacaggcaatattaatatgtgtttcggcacgtatt
atgttaaatatgctagtcctttcatgattatgtgataggtggtgcatggccgttcttagt
tcgtggagtgatctgtctgcttaattgcgtttcactaagggcttaaaaatttacgtgtgt
tgcggcactttgacccctttcctttaattaagaaagcgcgtgtcttagtttgcttagctc
acacaattaggtcctgaaagcaacgaacgcgaccgcaacctcttgttgcctttataccaa
acatgtctgaatattctttattgaataatcattcgtgaaaaaaggctttttaaactagag
ggaccgctgttactttcttaaaccagaggaaggttgcggcaataacaggtctgtgatgcc
cttagatgttccgggctgcacacgtgctacaatgattattgcagtgagcatctcattttt
acacaccgcatgcgcgagtccatttattcatttccttcgggtatgttttaaatgtgtttc
tctgcgcgcggtaaagcctgcttcgaaagtaagtgggtaatcaattagaagtaatgattc
ccttttttttcagcacacatatatacggcgtttatacccgggttaccttgttgtagcttt
tgtgtgtatagatgttttttccgtatgtgcaattgtcaattcatggtggggacagaccat
tgttaattgttggtctcggtcttaactaggaatgccttgtacgggtctttggttcaacaa
accacccggaatacgtccctgccctttgtacacgccgcccgtcgctcttaccgatggact
tctctgtgagtttgagtgactgggaacgcagcaatttcgattctgcacacctatggaaac
ttaaacgaacagtgtggtctaaaggaaagagaagtcgtaacaaggcatcg
>AY934754_Pullenia-subcarinata_Clade3
aagggcaccacaagaacgcgtggagcatgtggcttaatttgactcaacgcgggaaatctt
accgggtccggacacactgaggattgacaggcaatattaatacgtcagttcgccgtgtat
tatgttaaatatgctagtcctttcatgattatgtgataggtggtgcatggccgttcttag
ttcgtggagtgatctgtctgcttaattgcgtttcactaagggcctataattttacgtgtg
ttgcagcactttgaccccttcagcaatgagcgcgcgtcttagtttgcttgctcgcacaat
taggtcctgaaagcaacgaacgtgaccgcaacctcttgttgcctttataccaacatgttt
tgtttatgtctttatanntnttcatgaaaaaaggcttttaaactagagggaccgctgtta
ctttcttaaacccagaggaaggttgcggcaataacaggtctgtgatgcccttagatgttc
cgggctgcacacgtgctacaatgattattgcagtgagcatctcatttttacacaccgcat
gcgcgagtctatttattcgtgttcgcacgttttaaatatgtatttctgcgcgcggtaaag
cctgcttcgaaagtaagtgggtaatcaattagaagtaatgatttccttttttttagcaca
catatatacggcgtctatgcccgggctgccttgttgtagcttttgtgcgtatagatgttt
tttccgtatgtgcgattgtcaattcatggtggggacagaccattgttaattgttggtctc
ggtcttaactaggaatgccttgtacgggtctttggttcaacaaaccacccggaatacgtc
cctgccctttgtacacaccgcccgtcgctcttaccgatggacttctctgtgagtttgagg
gactgggaacgcagatttatctgcacacctatggaaacttaaacgaacagtgtggtctaa
aggaaagagaagtcgtaacaaggcatcg
>AY934746_Virgulina-concava_Clade3
aagggcaccacaagaacgcgtggagcatgtggcttaatttgactcaacgcgggaaatctt
accgggtccggacacactgaggattgacaggcaatattaatttcatataatttcaatttc
gattgttcttattatgatcttatgttaaatatgctagtcctttcatgattatgtgatagg
tggtgcatggccgttcttagttcgtggagtgatctgtctgcttaattgcgtttcactaag
ggcctataaatttacgtgtgttgcggcactttgacccctcatattttttttaaaaaatgt
gagcgcgtgtcttagtttgtttagctcgcacaattaggtcctgaaagcaacgaacgtgac
cgcaacctcttgttgcctttataccaaacatatattgtctaacactttttttaaagtgat
ttagctttgtatgaaaaaaggctttttaaactagagggaccgctgttactttcttaaacc
agaggaaggttgcggcaataacaggtctgtgatgcccttagatgttcccgggctgcacac
gtgctacaatgattattgcagtgagcatctcattttttaacacaccgcatacgcgagtcc
atttattcattttaaccttcgggtggtgttttaaatgtgtatctctgcgagcggtaaagc
ctgcttngaaagtaagtgggtaatcaattagaagtaatgatttccgtttttttatagcac
acatatatacggcatttatacccgggttaccttgttgtaacttttgtgcgtatgaatgtt
ttttccgtatgtgcaattgtcaattcatggtggggacagaccattgttaattgttggtct
cggtcttaactaggaatgccttgtacgggtctttggttcaacaaaccacccggaatacgt
ccctgccctttgtacacaccgcccgtcgctcttaccgatggacttctctgtgagtttgag
ggactgggaacgcaataatcttgtattaaaatttatttttttttacatttttgcacgcct
atggaaacttaaacgaacagtgtggtctaaaggaaagagaagtcgtaacaagacatcg
>AY934747_Bulimina-marginata_Clade3
aagggcaccacaagaacgcgtggagcatgtggcttaatttgactcaacgcgggaaatctt
accgggtccggacacactgaggattgacaggcaatattagcacttagcttcggcgacgtg
ttatgttaaatatgctagtcctttcatgattatgtgataggtggtgcatggccgttctta
gttcgtggagtgatctgtctgcctaattgcgtttcaccaagggcctataattttacgtgt
gttgcggcaccttgacccctntttttttaaagagcgcgtgtcttggtttgcttagctcgc
acaattaggtcctgaaagcaacgaacgtgaccgcaacctcttgttgcctttataccaaac
gtgcatatgtaatttttttaaattgctttgcgcgcaaaaaggctttttaaactagaggga
ccgctgttactttcttaaaccagaggaaggttgcggcaataacaggtctgtgatgccctt
agatgttccgggctgcacacgtgctacaatgattattgcagtgagcatctcattttttac
acaccgcatacgcgagaccatttattcaccttcgggtgctttaaatgtgttttctctgcg
agcggtaaagcctgcttcgaaagtaagtgggtaatcaattagaagtaatgatttcctttt
tttagcacacatatatacggcgtctatgcccgggttaccttgttgtagcttttgtgcgta
tagatgttttttccgtatgtgcgattgtcaattcatggtggggacagaccattgttaatt
gttggtctcggtcttaactaggaatgccttgtacgggtctttggttcaacaaaccacccg
gaatacgtccctgccctttgtacacaccgcccgtcgctcttaccgatggacttctctgtg
agtttgagggactgggaacgcgaagttatttttataacatacgcacctgcctatggaaac
ttaaacgaacagtgtggtctaaaggaaagagaagtcgtaacaaggcatcg
>AY934744_Stainforthia-fusiformis_Clade3
aagggcaccacaagaacgcgtggagcatgtggcttaatttgactcaacgcgggaaatctt
accgggtccggacacactgaggattgacaggcaatattaatttcgctccggcgattttat
gttaaatatgctagtcctttcatgattatgtgataggtggtgcatggccgttcttagttc
gtggagtgatctgtctgcttaattgcgtttcactaagggcctataatttaacgtgtgttg
cggcactttgacccctcttcgcggagcgtgcgtcttagcttgtttagctcacacaattag
gtcctgaaagcaacgaacgtgaccgcaacctcttgttgcctttataccaaacacagtctg
accttcttctcgaagggctgccgtgaaaaaaggctttttaaactagagggaccgctgtta
ctttcttaaaccagaggaaggttgcggcaataacaggtctgtgatgcccttaaatgttcc
gggctgcacacgtgctacaatgattattgcagtgagcatctcatttttttacacaccgca
ttcacgagtccatttattcattccttcgggtttgctttaaatgtgcatctctgtgagcgg
taaagcctgctttcgaaagtaagtgggtaatcaattagaagtaatgatttccttttttca
gcacacatatatacggcgtttatacccgggctgtccttgttgatagcttttgtgtgtata
gatgttttttccgtatgtgcaattgtcaattcatggtggggacagaccattgttaattgt
tggtctcggtcttaactaggaatgccttgtacgggtctttggttcaacaaaccacccgga
atacgtccctgccctttgtacacaccgcccgtcgctcttaccgatggacttctctgtgag
tttgagggactgggaacgcagtgctctttactgagcctactgcacacctatggaaactta
aacgaacagtgtggtctaaaggaaagagaagtcgtaacaaggcatcg
>AY934743_Stainforthia-sp_Clade3
aagggcaccacaagaacgcgtggagcatgtggcttaatttgactcaacgcgggaaatctt
accgggtccggacacactgaggattgacaggcaatattaatttctgccattcgtggcgtt
tttatgttaaatatgctagtcctttcatgattatgtgataggtggtgcatggccgttctt
agttcgtggagtgatctgtctgcttaattgcgtttcactaagggcctataatttaacgtg
tgttgcggcactttgacccctcctcggagcgtgtgtcttagcttgtttagctcacacaat
taggtcctgaaagcaacgaacgtgaccgcaacctcttgttgcctttataccaaacacgtt
ttgttctcttcacggagcagcatttcgtgaaaaaaggctttttaaactagagggaccgct
gttactttcttaaaccagaggaaggttgcggcaataacaggtctgtgatgcccttagatg
ttccgggctgcacacgtgctacaatgattattgcagtgagcatctcattttttacacacc
gcattcacgagtccatttattcattccttcgggtttgctttaaatgtgcatctctgtgag
cggtaaagcctgcttcgaaagtaagtgggtaatcaattagaagtaatgatttcctttttt
cagcacacatatatacggcgtttatacccgggctgtccttgttgatagcttttgtgtgta
tagatgttttttccgtatgtgcaattgtcaattcatggtggggacagaccattgttaatt
gttggtctcggtcttaactaggaatgccttgtacgggtctttggttcaacaaaccacccg
gaatacgtccctgccctttgtacacaccgcccgtcgctcttaccgatggacttctctgtg
agtttgagggactgggaacgcagcgtaatttattttgcactgcacacctatggaaactta
aacgaacagtgtggtctaaaggaaagagaagtcgtaacaaggcatcg
>JN003678_Stainforthiidae-X-sp_Clade3
aagggcaccacaagaacgcgtggagcatgtggcttaatttgactcaacgcgggaaatctt
accgggtccggacacactgaggattgacaggcaatattaatttctgccattcgtggcgtt
tttatgttaaatatgctagtcctttcatgattatgtgataggtggtgcatggccgttctt
agttcgtggagtgatctgtctgcttaattgcgtttcactaagggcctataatttaacgtg
tgttgcggcactttgacccctcctcggagcgtgtgtcttagcttgtttagctcacacaat
taggtcctgaaagcaacgaacgtgaccgcaacctcttgttgcctttataccaaacacgtt
ttgttctcttcacagagcagcatttcgtgaaaaaaggctttttaaactagagggaccgct
gttactttcttaaaccagaggaaggttgcggcaataacaggtctgtgatgcccttagatg
ttccgggctgcacacgtgctacaatgattattgcagtgagcatctcattttttacacacc
gcattcacgagtccatttattcattccttcgggtttgctttaaatgtgcatctctgtgag
cggtaaagcctgcttcgaaagtaagtgggtaatcaattagaagtaatgatttcctttttt
tcagcacacatatatacgacgtttatacccgggctgtccttgttgatagcttttgtgtgt
atagatgttttttccgtatgtgcaattgtcaattcatggtggggacagaccattgttaat
tgttggtctcggtcttaactaggaatgccttgtacgggtctttggttcaacaaaccaccc
ggaatacgtccctgccctttgtacacaccacccgtcgctcttaccgatggacttctctgt
gagtttgagggactgggaacgcaggttctttttattaagagtctgcacacctatggaaac
ttaaacgaacagtgtggtctaaaggaaagagaagtcgtaacaaggcatcg
>JQ013743_Buliminella-tenuata_Clade3
acgcaagtgtgaaacttgaaggaattgacggaagggcaccacaagaacgcgtggagcatg
tggcttaatttgactcaacgcgggaaatcttaccgggtccggacacactgaggattgaca
ggcaatattagcagtgcaacgtatccgttcgcggttgcgcttgcattgttatgttaaata
tgctagtcctttcatgattatgtgataggtggtgcatggccgttcttagttcgtggagtg
atctgtctgcttaattgcgtttcactaagggcctataatttaacgtgtgttgcggcactt
tgacccctctctgagcgcgcgtcttagctgtttagctcacacaattaggtcctgaaagca
acgaacgtgaccgcaacctcttgttgcctttataccaaacatggcattgctctcacgagc
tgtcatgaaaaaaggctttttaaactagagggaccgctgttactttcttaaaccagagga
aggttgcggcaataacaggtctgtgatgcccttagatgttccgggctgcacacgtgctac
aatgattattgcagtgagcatctcattttttacacaccgcattcacgagtccatttattc
actgccttcgggcgtgctttaaatgtgcatctctgtgagcggtaaagcctgcttcgagag
taagtgggtaatcaattagaagtaatgatttcctttttttccagcacacatatatacggc
gtttatacccgggctgtccttgttgatagcttttgtgtgtatagatgttttttccgtatg
tgcaattgtcaattcatggtggggacagaccattgttaattgttggtctcggtcttaact
aggaatgccttgtacgggtctttggttcaacaaaccacccggaatacgtccctgcccttt
gtacacaccgcccgtcgctcttaccgatggacttctctgtgagtttgagggactgggaac
gcagcgcactctttattgagagcctgcacacctacggaaacttaaacgaacagtntggtc
taaaggaaagagaagtcgtaacaag
>AY359190_Virgulinella-fragilis_Clade3
aagggcaccacaagaacgcgtggagcatgtggcttaatttgactcaacgcgggaaatctt
accgggtccggacacactgaggattgacaggcaatattaatatttcacaagtacttcggt
atctttgtcgatttattatgttaaatatgctagtcctttcatgattatgtgataggtggt
gcatggccgttcttagttcgtggagtgatctgtctgcttaattgcgtttcactaaggatc
tatttattaacgtgtgttgcggcactttgacccctcatttttattaatgtgcgcgtgtct
tagtttgcttagctcacacaattagatcctgaaagcaacgaacgtgaccgcaacctcttg
ttgcctttataccaaacatgttggttttaaagaatcctttttttataccttcgtgcaaaa
ggctttttaaactagagggaccgctgttatcttcttaaaccagaggaagattgcggcaat
aacaggtctgtgatgcccttagatgttccgggctgcacacgtgctacaatgattattgca
gtgagcatctcatttttacacaccgcattcgcgagtccatttattcatcttcgggtgctt
aaatgtgtatctctgcgagcggtaaagcctgcttcgagagtaagtgggtaatcaattaga
agtaatgatttccttttttatagcacacatatatacagcatttatgcccgggttggcctt
gttgtcagcttctgtgtgtatagatgtatatctcaattagattctttatgtctcttttta
gattctgtatgtgcaattgtcaattcatggtggggacagaccattgttaattgttggtct
cggtcttaactaggaatgccttgtacgggtctttggttcaacaaaccacccggaatacgt
ccctgccctttgtacacaccgcccgtcgctcttaccgatggacttctctgtgagtttgag
ggactgggtatttttgcctatggaaacttaaacgaacagtgtggtctaaaggaaagagaa
gtcgtaacaaggcatca
>AJ488885_Cycloclypeus-carpenteri_Nummulitoidea
aagggcaccacaagaacgcgtggagcatgtggcttaatttgactcaacgcgggaaatctt
accgggtccggacacactgaggattgacaggtattattgtatatcactcttacgtgatat
acatgttaaatatgctagtcctttcatgattatgtgataggtggtgcatggccgttctta
gttcgtggagtgatctgtctgcttaattgcgtttcactaagggcctataaatttacgtat
gttgcggcactttgacccctcttaattgagcgcgtgtctttgtttgcttagctcatacaa
ttaggtcctgaaagcaacgaacgtgaccgcaacctcttgttgcctttataccaaacacac
agttctatcatttcgatgtagatgtgtgcaaaaaggcccttttaaactagagggaccgct
gttactttcttaaaccagaggaaggttgcggcaataacaggtctgtgatgcccttagatg
ttccgggctgcacacgtgctacaatgattattgcagtgagcatctcatttttacacaccg
catgcgcgagtctatttattcaccttttgtgtgctttaaatatgtatctctgcgcgcggt
aaagcctgcttcgaaagtaagtgggtaatcaattagaagtaatgatttcctttatagcac
acatatatacggcgtctttacccggcttgccttgttgcaagtttcttgtgtgtattgatg
ttttttccgtatgtgcgattgtcaattcatggtggggacagaccattgttaattgttggt
ctcggtcttaactaggaatgccttgtacgggtctttggttcaacaaaccacccggaatac
gtccctgccctttgtacacaccgcccgtcgctcttaccgatggacttctctgtgagtttg
agggactgggaacgcatatctttatatatgcacacctatggccacttaaacgaacagtgt
ggtctaaaggaaagagaagtcgtaacaaggcatcg
>AJ311212_Nummulites-venosus_Nummulitoidea
aagggcaccacaagaacgcgtggagcatgtggcttaatttgactcaacgcgggaaatctt
accgggtccggacacactgaggattgacaggtattattgtataacactatttatgtgtta
tacatgttaaatatgctagtcctttcatgattatgtgataggtggtgcatggccgttctt
agttcgtggagtgatctgtctgcttaattgcgtttcactaagggcctataaatttacgta
tgttgcggcactttgacccctcttaattgagcgcgtgtctttgattgcttagctcataca
attaggtcctgaaagcaacgaacgtgaccgcaacctcttgttacctttataaccaaacac
gtgcagtaataattcttattatctcgcttcgtgcaaaaaggccttttaaactagagggac
cgctgttactttcttaaaccagaggaaggttgcggcaataacaggtctgtgatgccctta
gatgttccgggctgcacacgtgctacaatgattattgcagtgagcatctcatttttacac
accgcatgcgcgagtctatttattcaccatcttgtgtgttttaaatatgtatctctgcgc
gcggtaaagcctgcttcgaaagtaagtgggtaatcaattagaagtaatgatttccttata
tagcacacatatatacggcatctttacccggcctgccttgttgcaggtttcttgtgtgta
ttgatgttttttccgtatgtgcgattgtcaattcatggtggggacagaccattgttaatt
gttggtctcggtcttaactaggaatgccttgtacgggtctttggttcaacaaaccacccg
gaatacgtccctgccctttgtacacaccgcccgtcgctcttaccgatggacttctctgtg
agtttgagggactgggaacgcatatctctatatgcacacctatggaaacttaaacgaaca
gtgtggtctaaaggaaagagaagtcgtaacaaggcatcg
>AJ879135_Planoperculina-heterosteginoides_Nummulitoidea
ctcaaagattaagccatgcaagtggttatattaacccgacagtttaaataagtgttaaat
gctacccatacacactcatacacgcattacacgaggttgtttacgggagtaacaatttca
gcgtgaatcacaccctatagtgaatcactgaaatatacacattcagtatcacttacgcaa
ctgcagacagctgcttaatacagtcacacttgtcttgacttggcttatatgatacgcata
cccagtatcgtatcatacatacactgtatacacatacattgatttctctgtatcgcttgc
ttataaggagatgcgttacaccgtgacaattttctttatggataactcagggaaagtttg
gctaatacgtacgagtaataacctatctcattccacacacatacccctacattcatgggt
atgtgaaagactactcagcactcatagggtaaactttggcttcgttcgcgtcgcccgttt
aaagttaactgcacctgagagacattgagcacgcacgtgtcgaacctttgggtgcttcac
atcttcgctgaaacagactttgcgaagtttactttgcgaagcatgcagcatacaagcatc
tacagcatcaagtccaggttggcaagtgtattttgacctttcaagagcagtcacgcatag
ggaagagtagtttctgatcccatagaaggagcaccgtacaatgagagaccgctcttagtt
ttaaggaacgcagcaggcgcgtaaattgcccaatgctagtaccctacaatcacatacacg
attgatattattacgcgttaacaatttactgacaacacacccactctatatattagatgg
gcgtgtgcagcatatataacacaattatttattctgtcacccgacagaacatacacacac
atccttgttcacgtaaatatcctcgctatatgtaattaattttactgaggcagtgacaag
ctgtaatggttgagtataaaaatgacgagtgtctggcattgccgctccttctggagcttg
gcaagttgccgacgctttgtgtgctcaattggaatgcggtgagtttaagcaactcagaac
ctttgaccggtgtttgtaatatttcactgttcatgaatctgaatttcaagtggagggcaa
gtctggtgccagcagccgcggtaataccagctccactggcctatacaatcattgttgcgg
ttaagaggctcgtagttggattgaactgcaaacacaatatatgaatgaattctattcatt
ctgcgtttgatagtttttacgcgttacttttacgtctcgcgtatcgacgctacctacatg
aaattattaccacgtatacggtttaccgtgttacagtgatatttcttatacatcatgcac
agacgctcacagtagtgcttacacacacacacacatacacaagctgtagcgactgagtca
tcgtatgatacacgcagagaattgaatacattctcttatttcaacactgtgaacaaatca
gagtgtatcaaacatgtcgtttttgaatgtgcattgaatgtcttatcatgggatgttgca
ctttcagcatgttaagaattattacgtacatacgctgcgcttaacacacatacacacccg
tagcagcgctagtaagcctaagcttatacgctatgtataattcataacggttttaaatgt
cgatggggatagttggagtcacagtactgctgggcgagaggtgaaattcattgaccctag
caagacttaccaaaagcgaaagcagttggctaggctatactctttgtgcttgcgcacgtg
accactgtgatacgtatgtctcacgctgtcagtcattacacacacatacacacttctgca
gcagagacatacacacgtatccaacgtagcgcattacactttacaatgaagaacgaaggt
tgggggatcaaagaggatcagataccctcgtcgtcccattaattacatcaaacgatgggc
tctcaattgcattttcttttaaattgcaaatctcctcagcctacaaaatgacttggcttg
agctcgtaactctgttacgctcgcctgactattttcgtacggtctcgatggacgtttcat
ttaactatctttgcgtgtaagcattgtactaatctttgaaacacaagattgtactgcgtg
cacttgattttcggagctttgcgctcaattctggtgagatgtaagcagtatgttatatta
cccgcagtgtatgtctttggacatttcatctgtcgttgttgtaattaacaccttttactg
tgaagcacgctttaggcacgcgcttactgcagaaatgtctgagatatttcactccggggg
tagtatgcacgcaagtgtgaaacttgaaggaattgacggaagggcaccacaagaacgcgt
ggagcatgtggcttaatttgactcaacgcgggaaatcttaccgggtccggacacactgag
gattgacaggtattattgtatattcactcactctctgtagtagtgatatacatgttaaat
atgctagtcctttcatgattatgtgataggtggtgcatggccgttcttagttcgtggagt
gatctgtctgcttaattgcgtttcactaagggcctataaatttacgtatgttgcggcgct
ttgacccctcttaattgagcgcgtgtctttgtctgcttagctcatacaattaggtcctga
aagcaacgaacgtgaccgcaacctcttgttgcctttataccaaacacgttgcagtaatat
tttcattaccttgcttcgtgcaaaaaggccttttaaactagagggaccgctgttactttc
ttaaaccagaggaaggttgcggcaataacaggtctgtgatgcccttagatgttccgggct
gcacacgtgctacaatgattattgcagtgagcatctcatttttacacaccgcatgcgccg
agtctatttattcaccatttgtgtgctttaaatatgtatctctgcgcgcggtaaagcctg
cttcgaaagtaagtgggtaatcaattagaagtaatgatttcctttatagcacacatatat
acggcatctttacccggcttaccttgttgtaagtttcttgtgtgtattgatgttttttcc
gtatgtgcgattgtcaattcatggtggggacagaccattgttaattgttggtctcggtct
taactaggaatgccttgtacgggtctttggttcaacaaaccacccggaatacgtccctgc
cctttgtacacaccgcccgtcgctcttaccgatggacttctctgtgagtttgagggactg
ggaacgcatatctcttatatgcacacctatggaaacttaaacgaacagtgtggtctaaag
gaaagagaagtcgtaacaaggcatcg
>AJ488886_Planostegina-operculinoides_Nummulitoidea
aagggcaccacaagaacgcgtggagcatgtggcttaatttgactcaacgcgggaaatctt
accgggtccggacacactgaggattgacaggtattattgtatattcacttacatattctt
aataatatgtctagtggtatacatgttaaatatgctagtcctttcatgattatgtgatag
gtggtgcatggccgttcttagttcgtggagtgatctgtctgcttaattgcgtttcactaa
gggcctataaatttacgtatgttgcggcgctttgacccctcttaattgagcgcgtgtctt
tgtctgcttagctcatacaattaggtcctgaaagcaacgaacgtgaccgcaacctcttgt
tgcctttataccaaacacgttgcagtaatatttttcattaccttgcttcgtgcaaaaagg
ccttttaaactagagggaccgctgttactttcttaaaccagaggaaggttgcggcaataa
caggtctgtgatgcccttagatgttccgggctgcacacgtgctacaatgattattgcagt
gagcatctcatttatacacaccgcatgcgcgagtctatttattcaccatttgtgtgcttt
aaatatgtatctctgcgcgcggtaaagcctgcttcgaaagtaagtgggtaatcaattaga
agtaatgatttccttttatagcacacatatatacggcatctttacccggcttaccttgtt
gtaagtttcttgtgtgtattgatgttttttccgtatgtgcgattgtcaattcatggtggg
gacagaccattgttaattgttggtctcggtcttaactaggaatgccttgtacgggtcttt
ggttcaacaaaccacccggaatacgtccctgccctttgtacacaccgcccgtcgctctta
ccgatggacttctctgtgagtttgagggactgggaacgcatacctcttgtatgcacacct
atggaaacttaaacgaacagtgtggtctaaaggaaagagaagtcgtaacaaggcatcg
>AJ488888_Operculina-ammonoides_Nummulitoidea
aagggcaccacaagaacgcgtggagcatgtggcttaatttgactcaacgcgggaaatctt
accgggtccggacacactgaggattgacaggtattattgtatctgctacacgcagataca
tgttaaatatgctagtcctttcatgattatgtgataggtggtgcatggccgttcttagtt
cgtggagtgatctgtctgcttaattgcgtttcactaagggcctataaatttacgtatgtt
gcggcgctttgacccctcttaattgagcgcgtgtctttgtctgcttagctcatacaatta
ggtcctgaaagcaacgagcgtgaccgcaacctcttgttgcctttataccaaacacaatag
ttctatatttttatatagtctttgtgcaaaaaggccttttaaactagagggaccgctgtt
actttcttaaaccagaggaaggttgcggcaataacaggtctgtgatgcccttagatgttc
cgggctgcacacgtgctacaatgattattgcagtgagcatctcatttttacacaccgcat
gcgcgagtctatttattcaccttttgtgtgctttaaatatgtatctctgcgcgcggtaaa
gcctgcttcgaaagtaagtgggtaatcaattagaagtaatgatttccttatatagcacac
atatatacggcatctttacccggcttaccttgttgtaagtttcttgtgcgtattgatgtt
ttttccgtatgtgcgattgtcaattcatggtggggacagaccattattaattgttggtct
cggtcttaactaggaatgccttgtacgggtctttggttcaacaaaccacccggaatacgt
ccctgccctttgtacacaccgcccgtcgctcttaccgatggacttctctgtgagtttgag
ggactgggaacgcatatattttatatattgcacacctatggaaacttaaacgaacagtgt
ggtctaaaggaaagagaagtcgtaacaaggcatcg
>AJ488887_Operculina-sp_Nummulitoidea
aagggcaccacaagaacgcgtggagcatgtggcttaatttgactcaacgcgggaaatctt
accgggtccggacacactgaggattgacaggtattattgtatcattactatacgtatgat
acatgttaaatatgctagtcctttcatgattatgtgataggtggtgcatggccgttctta
gttcgtggagtgatctgtctgcttaattgcgtttcactaagggcctataaatttacgtat
gttgcggcgctttgacccctcttaattgagcgcgtgtctttgtttgcttagctcatacaa
ttaggtcctgaaagcaacgaacgtgaccgcaacctcttgttgcctttataccaaacacaa
tagtcctatatattttatatagactttgtgcaaaaaggccttttaaactagagggaccgc
tgttactttcttaaaccagaggaaggttgcggcaataacaggtctgtgatgcccttagat
gtcccgggctgcacacgtgctacaatgattattgcagtgagcatctcatttttacacacc
gcatgcgcgagtctatttattcaccttttgtgtgctttaaatatgtatctctgcgcgcgg
taaagcctgcttcgaaagtaagtgggtaatcaattagaagtaatgatttccttatatagc
acacatatatacggcatctttacccggcttaccttgttgtaagtttcttgtgcgtattga
tgttttttccgtatgtgcgattgccaattcatggtggggacagaccattgttaattgttg
gtctcggtcttaacaaggaatgccttgtacgggtctttggttcaacaaaccacccggaat
acgtccctgccctttgtacacaccgcccgtcgctcttaccgatggacttctctgtgagtt
tgagggactgggaacgcatatatttcatatattgcacacctatggaaacttaaacgaaca
gtgtggtctaaaggaaagagaagtcgtaacaaggcatcg
>AJ488889_Operculina-ammonoides_Nummulitoidea
aagggcaccacaagaacgcgtggagcatgtggcttaatttgactcaacgcgggaaatctt
accgggtccggacacactgaggattgacaggtattattgtatcatgctatacgtatgata
catgttaaatatgctagtcctttcatgattatgtgataggtggtgcatggccgttcttag
ttcgtggagtgatctgtctgcttaattgcgtttcactaagggcctataaatttacgtatg
ttgcggcgctttgacccctcttaattgagcgcgtgtctttgtctgcttagctcatacaat
taggtcctgaaagcaacgaacgtgaccgcaacctcttgttgcctttataccaaacacaat
agcttctatattttatatagacttttgtgcaaaaaggccttttaaactagagggaccgct
gttactttcttaaaccagaggaaggttgcggcaataacaggtctgtgatgcccttagatg
ttccgggctgcacacgtgctacaatgattattgcagtgagcatctcatttttacacaccg
catgcgcgagtctatttattcaccttttgtgtgctttaaatatgtatctctgcgcgcggt
aaagcctgcttcgaaagtaagtgggtaatcaattagaagtaatgatttccttatatagca
cacatatatacggcatctttacccggctaccttgttgtaagtttcttgtgcgtattgatg
ttttttccgtatgtgcgattgtcaattcatggtggggacagaccattgttaattgttggt
ctcggtcttaactaggaatgccttgtacgggtctttggtttcaacaaaccacccggaata
cgtccctgccctttgtacacaccgcccgtcgctcttaccgatggacttctctgtgagttt
gagggactgggaacgcatatatttatatattgcacacctatggaaacttaaacgaacagt
gtggtctaaaggaaagagaagtcgtaacaaggcatcg
>AJ879147_Operculina-discoidalis_Nummulitoidea
ctcaaagattaagccatgcaagtggttatattaacccgacagtttaaataagtgttaaat
gctacccatacacactcatacacgcattatatacgaggttgtttacgggagtaacaattt
cagcgtgaatcacatcctacagtgaatcactgaaatgtactacattcagtatcacttacg
caactgcagacagctgcttaatacagtcacacttgtcttgacttggctcatatattcatg
gtacctgtatcatgtatatatatactgtacacacatacaaatacattgatttctctgtat
cgcgcttatcttaataaggagatgcgttacaccgtgacaattttctttatggataactca
gggaaagtttggctaatacgtacgagtaataacctcatattcatttacatacacatacac
ctacacaatgtattatatgtaagacaccactactcagcactcaatggtaaactttggctt
cgttcgcgccgccggtttaaaggttaactgcacatgagagacattgagcacgcacgtgtc
gcgccttcgggtgcttcacatctacgctgagcagacttgcgaagttactttgcgaagcat
gcatacaagcatctacagcatcaagtcccaggttggcaagtgtatttttgaaccttcaaa
gcagtcacgcatacggaaggagtagtttctgatcccatagaaggagcaccgtacaatgag
agaccgctttttagttctaaggaacgcagcaggcgcgtaaattgcccaatgctagtaccc
tacaatcacatacacgattgatattattacgcgttaacaatttactgacaacacacataa
tacagtgtgcagcatatatataacacaattatatttactctgtcacccgacagtgtattc
atacacacacatccttgttcacgtaaatatcctcgctatatgtaattaattttactgagg
cagtgacaagctgtaacggttgagtataaaaatgacgagtgtctggcattgccgctcctt
cgggagcttggcaagttgccgacgctttgtgtgctcaattggaatgcggtgagtttaagc
aactcagaacctttgaccggtgtttgtaatatttcactgttcatgtatctgaatttcaag
tggagggcaagtctggtgccagcagccgcggtaataccagctccactggcctatacaatc
attgttgcggttaagaggctcgtagttggattgaactgcaaacacaatatatgagtgaat
tctattcattctgcgtttgatagtttttatacgcgctacctttatacggttcgcgtatcg
acgctacctacaatgaaattattacctacgtatacggtttaccgtgctacagtaatattt
cttataacacgcacactcgctcgctgtatcacacatatacatgacccactgcagcaactg
agtgatcaatctacgatacgtcatcgtatgatacacgcagagaattgaatacattctctt
atttcaacactgtgaacaaatcatagtgtatcaaacatgtcgtttttgaatgtgcattga
atgtcttatcacgggatgttgcactttcagcctgttaagaattattacgtgcatcacaca
catacacaccttgtgcacacagcgctaagtaagcttatattacgctatggatataattca
taaacggttataaatgttgatggggatagtggagtcacacagtactgctggcgagaggtg
aaattcattgaccctagcaagacttaccaaaagcgaaagcagtggctaggctatactctt
tgtgcttgcgcaggtgattacatattttcttatcgcagtcactcacacacatacatacac
acactgctgcagcagaaatatatgacaccacagcgcattacactttcaatgaagaacgaa
ggttggggggtcaaagaggatcagataccctcgtcgtcccattaattacatcaaacgatg
ggctctcaattgcattttcttttaaattgcaaatctcctcagcctacaaaatgacttggc
ttgagctagcaactctgttgcgctcgcctgactattttcgtacggtctcgaatggacgtt
tcatttaactatctttgcgtgtaagcattgtactaatctttgaaccataagattgtactg
cgtgcacttgattttcggagctttgcgctcaattctggtgagatgtaagcagtatgttat
attacccgcagtgtatatctttggatatttcatctgtcgtgttgtaattaacacttttta
ctgtgaagcacgctttaggcacgcgcttactgcagaaatgtctgagatcttcatctccgg
gggtagtatgcacgcaagtgtgaaacttgaaggaattgacggaagggcaccacaagaacg
cgtggagcatgtggcttaatttgactcaacgcgggaaatcttaccgggtccggacacact
gaggattgacaggtattattgtatcatagctatatgcttatgatacatgttaaatatgct
agtcctttcatgattatgtgataggtggtgcatggccgttcttagttcgtggagtgatct
gtctgcttaattgcgtttcactaagggcctataaatttacgtatgttgcggcgctttgac
ccctcttaattgagcgcgtgtctttgtctgcttagctcatacaattaggtcctgaaagca
acgaacgtgaccgcaacctcttgttgcctttataccaaacacaatagtcctatattttta
tatagactttgtgcaaaaaggccttttaaactagagggaccgctgttacttttcttaaac
cagaggaaggttgcggcaataacagggtctgtgatgcccttagatgttccgggcttgcac
acgtgctacaatgatttattgcagtgagcatctcatttttacacaccgcatgcgcgagtc
tatttattcaccttttgtgtgctttaaatatgtatctctgcgcgcggtaaagcctgcttc
gaaagtaagtgggtaatcaattagaagtaatgatttccttatatagcacacatatatacg
gcatctttacccggcttaccttgttgtaagtttcttgtgcgtattgatgttttttccgta
tgtgcgattgtcaattcatggtggggacagaccattgttaattgttggtctcggtcttaa
ctaggaatgccttgtacgggtctttggttcaacaaaccacccggaatacgtccctgccct
ttgtacacaccgcccgtcgctcttaccgatggacttctctgtgagtttgagggactggga
acgcatatattttatatattgcacacctatggaaacttaaacgaacagtgtggtctagag
gaaagagaagtcgtaacaaggcatcg
>AJ879148_Operculinella-cumingii_Nummulitoidea
aagggcaccacaagaacgcgtggagcatgtggcttaatttgactcaacgcgggaaatctt
accgggtccggacacactgaggattgacaggtattattgtatctgcttattatgcagata
catgttaaatatgctagtcctttcatgattatgtgataggtggtgcatggccgttcttag
ttcgtggagtgatctgtctgcttaattgcgtttcactaagggcctataaatttacgtatg
ttgcggcgctttgacccctcttaactgagcgcgtgtctttgtttgcttagcgcatacaat
taggtcctgaaagcaacgaacgtgaccgcaacctcttgttgcctttataccaaacacata
gttctatccttttacaggattaggctttgtgcaaaaaggccttttaaactagagggaccg
ctgttactttcttaaaccagaggaaggttgcggcaataacaggtctgtgatgcccttaga
tgttccgggctgcacacgtgctacaatgattattgcagtgagcatctcatttatacacac
cgcatgcgcgagtctatttattcaccttttgtgtgctttaaatatgtatctctgcgcgcg
gtaaagcctgcttcgaaagtaagtgggtaatcaattagaagtaatgatttccttatatag
cacacatatatacggcatctttacccggcttaccttgttgtaagtttcttgtgcgtattg
atgttttttccgtatgtgcgattgtcaattcatggtggggacagaccattgttaattgtt
ggtctcggtcttaactaggaatgccttgtacgggtctttggttcaacaaaccacccggaa
tacgtccctgccctttgtacacaccgcccgtcgctcttaccgatggacttctctgtgagt
ttgagggactgggaacgcatatctttatatgcacacctatggaaacttaaacgaacagtg
tggtctaaaggaaagagaagtcgtaacaaggcatcg
>AJ488890_Heterostegina-depressa_Nummulitoidea
aagggcaccacaagaacgcgtggagcatgtggcttaatttgactcaacgcgggaaatctt
accgggtccggacacactgaggattgacaggtattattgtattgatcacacctagtgtgt
atcaatacatgttaaatatgctagtcctttcatgattatgtgataggtggtgcatggccg
ttcttagttcgtggagtgatctgtctgcttaattgcgtttcactaagggcctataaattt
acgtatgatgcggcgctttgacccctcttaattgagcgcgtgtctttgtttgcttagcac
atacaattaggtcctgaaagcaacgaacgtgaccgcaacctcttgttgcctctataccaa
acacatagttgtatctttatgattacactttgtgcaaagaggccttttaaactagaggga
ccgctgttactttcttaaaccagaggaaggttgcggcaataacaggtctgtgatgccctt
agatgttccgggctgcacacgtgctacaatgattattgcagtgagcatctcatttttaca
caccgcatgcgcgagtctatttattcacctttagtgtgctttaaatatgtatctctgcgc
gcggtaaagcctgcttcgaaagtaagtgggtaatcaattagaagtaatgatttccttata
tagcacacatatatacggcatctttacccggcttaccttgttgtaagtttcttgtgtgta
ttgatgttttttccgtatgtgcgattgtcaattcatggtggggacagaccattgttaatt
gttggtctcggtcttaactaggaatgccttgtacgggtctttggttcaacaaaccacccg
gaatacgtccctgccctttgtacacaccgcccgtcgctcttaccgatggacttctctgtg
agtttgagggaccgggaacgcatataattcattatatgcacacctatggaaacttaaacg
aacagtgtggtctaaaggaaagagaagtcgtaacaaggcatcg
>AJ879164_Operculina-elegans_Nummulitoidea
ctcaaagattaagccatgcaagtggttatattaacccgacagtttaaataagtgttaaat
gctacccatacactcatacacgcattatacgaggttgattacgggagtaacaatttcagc
gtgaatcacatcatatagtgaatcactgaaatacattcagtatcacttacgcaactgcag
acagctgcttaatacagtcacacttgtcttgacttggctcatatgattacgcatacactg
tatcgtatcatatattatacacacatacattgatttctctgtatcgcttgtcttataagg
agatgcgttacaccgtgacaattttctttatggataactcagggaaagtttggctaatac
gtacgagtaataacctcattcacacacatcacacatacacactcaatgtatatgtaagac
actactcagcactcaatggtaaactttggcttcgtcgcgtcccaggtttaaaggtttaac
tgcacatgagagacattgagcacgcacgtgtcgaaccttcgggtgcttcacatttcgctg
agcagactttgcgaagtttactttgcgaagcatgtcatacaagcatctacagcatcaagt
cacagggttggcaagtgtatttttgaccttcaaagcagtcacgcatacggaagagtagtt
tctgatcccatagaaggagcccgtacaatgagagaccgttcttagttctaaggaacgcag
caggcgcgtaaattgccccaatgctagtaccctacaatcacatacgattgatattattac
gcgctaacaatttactaacagcatatataacacaattatatttattctgtcacccgacag
aacacacacatccttgttcacgtaaatatcctcgctatatgtaattaattttactgaggc
agtgacaagctgtaacggttgagtataaaaatgacgagtgtctggcattgccgctccttc
gggagcttggcaagttgccgacgctttgtgtgctcaattggaatgcggtgagtttaagca
actcagaacctttggacggtgtttgtaatatttcactgttcacgtatctgaatttcaagt
ggagggcaagtctggtgccagcagccgcggtaataccagctccactggcctatacaatca
ttgttgcggttaagaggctcgtagttggattgaactgcaaacacaattatatgaatgaat
tctattcattctgcgtttgatagtttctacgcgtcactatatattatatattgtttcgcg
tatcgacgctacctaaatgaaattattaccacgtatacggtttaccgtgttacagtgata
tttctgataacatgcacactcgctcctgtatcgttacacacatacacactctctgcagca
actgagtgatacaatatatcatacgtcatcgtacgatacacgcagagaattgaatacatt
ctcttatttcaacactgtgaacaaatcagagtgtatcaaacatgtcgtttttgaatgtgc
aatgaatgtcttatcatgggatgttgcactttcagcctgttaagaattattacgtacata
tgctgcgctttaacacacatacaccactcacagcagctagctggtaagcttattgttata
cgctatggaataaaattcaataacgggttaataaaatggtcgatggggataagttgggag
tctacaagtactgctgggcgagaggtggaaattcattgaccctagcaaggacttccaaag
cgaaagccagattggcttagggctatactccttggtgcttgcgccacgtggattatacgt
aataagtctcgctgtccctaacaccacatacacactttgcggcagagatattattattat
acacgtatccacgtagcgcattacactttacaatgaagaacgaaggttgggggatcaaag
aggatcagataccctcgtcgtcccattaattacatcaaacgatgggctctcaattgcatt
ttcttttaaattgcaaatctcctcagcctacaaaatgacttggcttgagctcgtaactct
gttacgctcgcctgactattttcgtacggtctcgatggacgtttcatttaactatctttg
cgtgtaagcattgtactaatctttgaaacacaagattgtactgcgtgcgcttgattttcg
gagctttgcgctcaattctggtgagatgtaagcagtatgttatattacccgcagtgtatg
tcttcgggcatttcatctgtcgtgttgtaattaacaccttttactgtgaagcacgcttta
ggcacgcgcttactgcagaaatgtctgagatattattctccgggggtagtatgcacgcaa
gtgtgaaacttgaaggaattgacggaagggcaccacaagaacgcgtggagcatgtggctt
aatttgactcaacgcgggaaatcttaccgggtccggacacactgaggattgacaggtatt
attgtatatttacactcttacagtgtgatatacatgttaaatatgctagtcctttcatga
ttatgtgataggtggtgcatggccgttcttagttcgtggagtgatctgtctgcttaattg
cgtttcactaagggcctataaatttacgtatgttgcggcactttgacccctcttaacaga
gcgcgtgtctttgattgcttagctcatacaattaggtcctgaaagcaacgaacgtgaccg
caacctcttgttacctttataccaaacaccgttgcagtaaatatttttaataatcttgct
tcgtgcaaaaagggccttttaaactagagggaccgctggttactttcttaaaccagaaga
aggttgccggcaataacagggtctgtgatggccttagatggtccgggctgcacacgtgct
acaatgattattgcagtgagcatctcatttttacacaccgcatgcgcgagtctaattatt
caccattttgtgtgctttaaatatgtatctctgcgcgcggtaaagcctgcttcgaaagta
agtgggtaatcaattagaagtaatgatttcctttatatagcacacatatatcggcatctt
tacccggcctgccttgttgcaggtttcttgtgtgtattgatgttttttccgtatgtgcga
ttgtcaattcatggtggggacagaccattgttaattgttggtctcggtcttaactaggaa
tgccttgtacgggtctttggttcaacaaaccacccggaatacgtccctgccctttgtaca
caccgcccgtcgctcttaccgatggacttctctgtgagtttgagggactgggaacgcata
tctctatatgcacacctatggaaacttaaacgaacagtgtggtctaaaggaaagagaagt
cgtaacaaggcatcg
>AJ504678_Baculogypsinoides-spinosus_Calcarinoidea
aagggcaccacaagaacgcgtggagcatgtggcttaatttgactcaacgcgggaaatctt
accgggtccgaacacactgaggattgacaggtagtatcatatcacacacttttgtgttgt
gatatgtgttaaatatgctagtcctttcatgattatgtgataggtggtgcatggccgttc
ttagttcgtggagtgatctgtctgcttaattgcgtttcactaaaggccatattttaacga
tgtattgcggcgctttgacccctcattaatttgagcgttgtgtcttagtctttgcttagc
atcatgcatttgggccttgaaagcaacgaacgtgaccgcaacctcttgttgcctctcata
ccaaatgcactacactcatgtgttatgcacaaagaggccttttaaactagagggaccgct
gttactttcttaaaccagaggaaggttgcggcaataacaggtctgtgatgcccttagatg
ttccgggctgcacacgtgctacaatgattattgcagtgagcatctcattttattacacac
cgcatgcgcgagtctgattattcactctcgagtgctttaatcatgtagctctgcgcgcgg
taaagcctgcttcgaaagtaagtgggtaatcaattagaagtaatgatttccttttttatt
cgcacacatatatacggcatctttacccggcctgccttgttgcagtgtctctgtgtgtat
tgatgtgatatattacatatcaattatccgtatgtgcaattgtcaattcatggtggggac
agaccattgttaattgttggtctcggtcttaactaggaatgccttgtacgggtctttggt
tcaacaaaccacccggaatacgtccctgccctttgtacacaccgcccgtcgctcttaccg
atggacttctctgtgagtttgagggactggattgcgttatttctatggaaacttaaacga
acagtgtggtctaaaggaaagagaagtcgtaacaaggcatcg
>AJ504680_Calcarina-defrancii_Calcarinoidea
aagggcaccacaagaacgcgtggagcatgtggcttaatttgactcaacgcgggaaatctt
accgggtccggacacactgaggattgacaggtggtatcccagttattaactgggtgttaa
atatgctagtcctttcatgattatgtgataggtggtgcatggccgttcttagttcgtgga
gtgatctgtctgcttaattgcgtttcactaaaggcccatattttaacgcatgcattgcgg
cgctttgacccctcttaactgagcgttgtgtcttagttagcttagctttcatgcatttgg
gccttgaaagcaacgaacgtgaccgcaacctcttgttgcctctcataccacatacacaat
ttattttgtgttgaaagaggccttttaaactagagggaccgctgttactttcttaaacca
gaggaaggttgcggcaataacaggtctgtgatgcccttagatgttccgggctgcacacgt
gctacaatgattattgcagtgagcatctcatttattacacaccgcatgcgcgagtctgat
taatttattttaatcatgtatctctgcgcgcggtaaagcctgcttcgaaagtaagtgggt
aatcaattaggagtaatgatttccattattcgcacacatatatacggcatctttacccgg
cctgccttgttgcagtgtctttgtgtgtatcgatgtatcttaccgtatgtgcaattgtca
attcatggtggggacagaccattgttaattgttggtctcggtcttaactaggaatgcctt
gtacgggtctttggttcaacaaaccacccggaatacgtccctgccctttgtacacaccgc
ccgtcgttcttaccgatggacttctctgtgagtttgagggactggaacccgttctatgga
aacttaaacgaacagtgtggtctaaaggaaagagaagtcgtaacaaggcatcg
>AJ504681_Calcarina-gaudichaudii_Calcarinoidea
aagggcaccacaagaacgcgtggagcatgtggcttaatttgactcaacgcgggaaatctt
accgggtccggacacactgaggattgacaggtgttatcccaattcacactgaattgggtg
ttaaatatgctagtcctttcatgattatgtgataggtggtgcatggccgttcttagttcg
tggagtgatctgtctgcttaattgcgtttcactaaaggccatcattataacgcatgtatt
gcggcaactttgacccctctgattatttgagcgttgtgtcttagttttttgcttagcatc
atgcatttgggccttgaaagcaacgaacgtgaccgcaacctcttgttgcctctcatatac
ataaaagaggccttttaaactagagggaccgctgttactttcttaaaccagaggaaggtt
gcggcaataacaggtctgtgatgcccttagatgttccgggctgcacacgtgctacaatga
ttattgcagtgagcatctcattttattatacacaccgcatgcgcgagtggcgattattta
tttataatcatgcatctctgcgcgcggtaaagcctgcttcgaaagtaagtgggtaatcaa
ttagaagtaatgatttcctatattcagcacacatatatacggcatctttacccggcctgc
cttgttgcagtgtctctgtgtgtattgatgttaacttccgtatgtgcaattgtcaattca
cggtggggacagaccattgttaattgttggtctcggtcttaactaggaatgccttgtacg
ggtctttggttcaacacaccacccggaatacgtccctgccctttgtacacaccgcccgtc
gctcttaccgatggacttctctgtgagtttgagggactggatattatttctatggaaact
taaacgaacagtgtggtctaaaggaaagagaagtcgtaacaaggcatcg
>AJ488884_Pararotalia-nipponica_Calcarinoidea
aagggcaccacaagaacgcgtggagcatgtggcttaatttgactcaacgcgggaaatctt
accgggtccggacacactgaggattgacaggtattattacactttatcacttcggtgata
agtgtatgttaaatatgctagtcctttcatgattatgtgataggtggtgcatggccgttc
ttagttcgtggagtgatctgtctgcttaattgcgtttcactaaaggtctataatttaacg
tatgttgctggcgctttgacccctcattaatttgagcgcgtgtcttagttatgcttagct
catacatttagaccttgaaagcaacgaacgtgaccgcaacctcttgttgcctttatacca
aatgcgtcatacgatttttatcgcaatgtcgcacaaaaaggccttttaaactagagggac
cgctgttactttcttaaaccagaggaaggttgcggcaataacaggtctgtgatgccctta
gatgttccgggctgcacacgtgctacaatgattattgcagtgagcatctcattttattac
acaccgcatgcgcgagtccatttattcacttcggtgctttaaatgtgtatctctgcgcgc
ggtaaagcctgcttcgaaagtaagtgggtaatcaattagaagtaatgatttccttttttt
attcgcacacatatatacggcaactttacccggcctgccttgttgcagtgtctctgtgtg
tattgttgtttttttccgtatgtgcaattgtcaattcatggtggggacagaccattgtta
attgttggtctcggtcttaactaggaatgccttgtacgggtctttggttcaacaaaccac
ccggaatacgtccctgccctttgtacacaccgcccgtcgctcttaccgatggacttctct
gtgagtttgagggactggatatttatttctatggaaacttaaacgaacagtgtggtctaa
aggaaagagaagtcgtaacaaggcatcg
>AY465848_Globobulimina-affinis_Serioidea
aagggcaccacaagaacgcgtggagcatgtggcttaatttgactcaacgcgggaaatctt
accgggtccggacacactgaggattgacaggcaatattaataattttatatttcgctttc
actgcgatttcaatatttttattatgttaaatatgctagtcctttcatgattatgtgata
ggtggtgcatggccgttcttagttcgtggagtgatctgtctgcttaattgcgtttcacta
agggcctataaattcacgtatgttgcgacactttgacccctcctctgtgtgcgtgcgtct
ttgtttgtttagctcatacaattaggtcctgaaagcaacgaacgtgaccgcaacctcttg
ttgctttcgtatatatgaatatatatttttttattttttactcacgtgaaaaatatatta
tattatcatgttatacataaaatatattatgtgttctcctgatgttcttacattacattg
ttatgctggtcacatgataagattttttcttttacagagaaaattttgattgtgttgtgt
tgcgtgtatgttgtgcttggggtctcaaatatttttatgcacagaaagccttttaaacta
gagggaccgctgttactttcttaaaccagaggaaggttgcggcaataacaggtctgtgat
gcccttagatgttccgggctgcacacgtgctacaatgattattgcagtgagcatctcatt
ttnttattcacaccgcatgcgcgagaccatttattctctcttcgcgagtgttttaaatgt
gtatctctgcgcgcggtaaagcctacttcgaaagtaagcgggtaatcaattagaagtaat
gatttcctatattttatttttatcactcgttggtataaaataattctgcacacatatata
cggcatctttacccgggtagccttgttgttactttttgtgcgtatcgatgtttttttccg
tatgtgcgattgtcaattcatggtggggacagaccattgttaattgttggtctcggtctt
aactaggaatgccttgtactggtctttggttcaacaaaccaccaggaatacgtccctgcc
ctttgtacacaccgcccgtcgctcttaccgatggacttctctgtgagtttgagggactgg
gaacgcatattttttttttcttcacgaaataaaaatacgcacacctatggaaacttaaac
gaacagtgtggtctaaaggaaagagaagtcgtaacaaggcatca
>AY210773_Globobulimina-pseudospinescens_Serioidea
aagggcaccacaagaacgcgtggagcatgtggcttaatttgactcaacgcgggaaatctt
accgggtccggacacactgaggattgacaggcaatattaataatttattttttctgtgtg
tcaccacatcagtaatatattttattatgttaaatatgctagtcctttcatgattatgtg
ataggtggtgcatggccgttcttagttcgtggagtgatctgtctgcttaattgcgtttca
ctaagggcctagaaatttacgtatgttgcgacactttgacccctcctttgtgtgcgtgcg
tctttgtttgtttagctcatacaaataggtcctgaaagcaacgaacgtgaccgcaacctc
ttgttgctttcgtatatatatgatacatgtattttattatactagtataatatattatac
atactgcatatataatattatgtgtcattgtcactaactaaaaatataagacttgccttt
ttttttatgttgtgtaatgtctttacatattttgtatatctttatgcacagaaagccttt
taaactagagggaccgctgttactttcttaaaccagaggaaggttgcggcaataacaggt
ctgtgatgcccttagatgttccgggctgcacacgtgctacaatgattattgcagtgagca
tctcatttattattcacaccgcatgcgcgagaccattattctctcttcgcgagtgtttta
aatgtgtatctctgcgcgcggtaaagcctacttcgaaagtaagcgggtaatcaattagaa
gtaatgatttcctatattttattgtatcatttttttggtatagtaattctgcacacatat
atacggcatctttacccgggtagccttgttgttactttttgtgcgtatcgatgttttttt
ccgtatgtgcgattgtcaattcatggtggggacagaccatcgttaattgttggtctcggt
cttaactaggaatgccttgtacgggtctttggttcaacaaaccacccggaatacgtccct
gccctttgtacacaccgcccgtcgctcttaccgatggacttctctgtgagtttgagggac
tgggaacgcatgtaataaattttatttatttatgcacacctatggaaacttaaacgaaca
gtgtggtctaaaggaaagagaagtcgtaacaaggcatca
>AY934751_Nonionella-labradorica_Clade3
aagggcaccacaagaacgcgtggagcatgtggcttaatttgactcaacgcgggaaatctt
accgggtccggacacactgaggattgacaggcaatattaaatactactctaactatactc
gtatatgttctgttgtatttatgttaaatatgctagtcctttcatgattatgtgataggt
ggtgcatggccgttcttagttcgtggagtgatctgtctgcttaattgcgtttcactaagg
gcctatacatttacgtgtgctgcggcactttgacccctcttattcacgtaagagcgcgtg
tcttagtttttgcttagctcgcacaattaggtcctgaaagcaacgaacgtgaccgcaacc
tcttgttgccttttgataccaacggtgcattttgttcacattcactttcgcttgcgtttg
tgtattgtgtataattgtgctgcaaaaaggctttctaaactagagggaccgctgttactt
tcttaaaccagaggaaggttgcggcaataacaggtctgtgatgcccttagatgttccggg
ctgcacacgtgctacaatgattattgcagtgagcatctcatttttgatacaccgcatgcg
cgggccgcatttatttcagttccatcatttgggttctgttttaaagtgtgtttttgctct
gcgcgcggtaaagcttactgcgacagtaagtgggtaatcaattagaagtaatgatttcct
tatttttatagcacacatatatatggcatttatgcccgggttgtactttgttgcagcttc
tgtgcgtatagatgttgaatacacactttttgtgttattcattaccatatgtgcaattgt
caattcatggtggggacagaccattgttaattgttggtctcggtcttaactaggaatgcc
ttgtacgggtctttggttcaacaaaccacccggaatacgtccctgccctttgtacacacc
gcccgtcgctcttaccgatggacttctctgtgagtttgagggactgggaacgcacatatt
tgctttattgcattttttgcacgcctatggaaacttaaacgaacagtgtggtctaaagga
aagagaagtcgtaacaaggcatcg
>AJ504687_Hyalinea-balthica_Planorbulinoidea
aagggcaccacaagaacgcgtggagcatgtggcttaatttgactcaacgcgggaaatctt
accgggtccggacacactgaggattgacaggcaatatcataatttatagtttatttactt
cggtacttattctaatattatgtgttaaatatgctagtcctttcatgattatgtgatagg
tggtgcatggccgttcttagttcgtggagtgatctgtctgcttaattgcgtttcactaag
ggtccataaatttatgtatgttgcgacgcattgacccctcatttaattatgagcgctgcg
tctttgtcgtttagctcatgcgattggntcctgaaagcaacgaacgtgaccgcaacctct
tgttgcctttataccaaacacttttatatgctgcgtacagttaatcctgtatgtattgta
ctgtaattgtgcaaaaaggctttttaaactagagggaccgctgttactttcttaaaccag
aggaaggttgcggcaataacaggtctgtgatgcccttagatgttccgggctgcacacgtg
ctacaatgattattgcagtgagcatctcatattcatacatcgcatgcgcgagtccattta
ttctgtgctttcgggcactgttttaaatgtgtatctctgcgcgcgataaagcctacttcg
aaagtaagcgggtaatcaattagaagtaatgatttccttaatttatagcacacatatata
cggcagctttacccagccagccttgttgctggatcttgtgtgtattgctgttttttccgt
atgtgcaattgtcaattcatggtggggacagaccattgttaattgttggtctcggtctta
actaggaatgccttgtacgggtctttggttcaacaaaccacccggaatacgtccctgccc
tttgtacacaccgcccgtcgctcttacccgatggacttctctgtgagtttcagggactgg
agttattttcaaccctatggaaactgaaacgnacatgtggtctaaaggaaagagaagtcg
taacaaggcatca
>AY934740_Planorbulinella-sp_Planorbulinoidea
aagggcaccacaagaacgcgtggagcatgtggcttaatttgactcaacgcgggaaatctt
accgggtccggacacactgaggattgacaggcactattatgctgtaatgtctttgtactt
acagcatatgttaaatatgctagtcctttcatgattatgtgataggtggtgcatggccgt
tcttagttcgtggagtgatctgtctgcttaattgcgtttcactaagggtccatataatta
tgtacgttgcggcgctttgacccctatgcatctgctcatcgttagttagtatgctntagc
gcgagtctctgtctgcttagctcgtgcagttggatcctgaaagcaacgaacgtgaccgca
acctcttgttgcctttaatactacacaacaatgcgtcatctactattttgtagcgtgacc
attgtaaaaaaggctttttaaactagagggaccgctgttactttcttaaaccagaggaag
gttgcggcaataacaggtctgtgatgcccttagatgttccgggctgcacacgtgctacaa
tgattattgcagtgagcatctcatttttaacacatcgcaagcgcgagtccatttatgcag
gttctaacattatcatgtgttagtaatattgttttaaatgtgtatctctgcgcgcgataa
agcctgcttcgaaagtaagtgggtaatcaattagaagtaatgatttccattttttacagc
acgaatatatgtggcgacttttcccagccagccttgttgctggattcttgtgtgaattgt
tgtttttttattacacatgtgcaattgtcaattcatggtggggacagaccattgttaatt
gttggtctcggtcttaactaggaatgccttgtacgggtctttggttcaacaaaccacccg
gaatacgtccctgccctttgtacacaccgcccgtcgctcttaccgatggacttctctgtg
agtttcaaggactggggtttcatttatttgctaactctatggaaattgaaacgaacagtg
tggtctaaaggaaagagaagtcgtaacaaggcatcg
>FM877703_Schlumbergerella-floresiana_Calcarinoidea
aagggcaccacaagaacgcgtggagcatgtggcttaatttgactcaacgcgggaaatctt
accgggtccagacacactgaggattgacagattacaatatacagatcttacatgattatg
tgataggtggtgcatggccgttcctagttcgtggagtgatctgtctgcttaattgcgttt
cactgacggctcatatgattttatggtgtgtcgcgtctcagctgatcaccgcatcaatga
gccttgaaagcaacgaacgtgaccgcaacctcttgttattaatttaaactagagggaccg
ctgttactttcttaaaccagaggaaggttgcggcaataacaggtctgtgatgcccttaga
tgttccgggctgcacacgtgctacaatgattattgcagtgtgcatctcatacacacacac
ctaacctatgttaggtacagcctactttgagagggagttaggcaatcaattagaagtaat
gattcccatacacagcacacatatatacggcatctttacccggcccgccttgttgcagtg
tctctgtgcgtatttgatgtttaccgtatgtgcaattgtcaattcatggtggggacagac
cattgttaattgttggtctcggtcttaactaggaatgccttgtacgggtctttggttcaa
caaaccacccggaatacgtccctgccctttgtacacaccgcccgtcgctcttaccgatgg
acttctctgtgagtatgagggaccgatggaaacttaaacgaacagtgtggtctaaaggaa
agagaagtcgtaacaaggcatcg
>FJ705915_Cassidulina-laevigata_Serioidea
aagggcaccacaagaacgcgtggagcatgtggcttaatttgactcaacgcgggaaatctt
accgggtccggacacactggggattgacaggcaatattataaaatcactatttcactctc
gagtgttataatttttatatgttaaatatgctagtcctttcatgattatgtgataggtgg
tgcatggccgttcttagttcgtggagtgatctgtctgcttaattgcgtttcactattggg
cttatataattacgtatgcacgctttgcgctttgaccccttttctacggaattgcgcgtg
tctttgtctcgtttagctcatacaattaagccctgaaagcaacgaacgtgaccgcaacct
cttgttgctctcaattttgacttcgttttaccagacaggcatgcttattatttgtgttca
cactcgtgtgcttcacattttttagtccagagagctttctaaactagagggaccgctgtt
actttcttaaaccagaggaaggttgcggcaataacaggtctgtgatgcccttagatgttc
cgggctgcacacgtgctacaatgattattgcagtgagcatctcattttttacatacatcg
catgcgcgagtccatttattcatcacttcggtgtgcttaaatgtgcactctgcgcgcgat
aaagctacttcgaaagtaagcgggtaatcaattagaagtaatgatttcttttttttctgc
acgcatatatatggcacttatacccgggtagccttgttgctacttctgtgcgtatcagtg
atattttgtgttttacacacattatatattaccatatgcgcaattgtcaattcatggtgg
ggacagaccattgttaattgttggtctcggtcttaactaggaatgccttgtacggatctt
tggttcaacaaaccatccggaatacgtccctgccctttgtacacaccgcccgtcgctctt
accgatggacttctctgtgagtttgagggactggtatatgactgcgagcttgctccaatc
gacactatagaaacttaaacgaacagtggggtctaaaggaaagagaagtcgtaacaaggc
atca
>AY179177_Glandulina-antarctica_Serioidea
taagggcaccacaagaacgcgtggagcatgtggcttaatttgactcaacgcgggaaatct
taccgggtccggacacactgaggattgacaggcaatattataaagtaaatctttgtgtca
ttcgtggctcaagcgatttttttatatgttaaatatgctagtcctttcatgattatgtga
taggtggtgcatggccgttcttagttcgtggagtgatctgtctgcttaattgcgtttcac
tattgggcttatataattacgtatgctgttaacgctttgacccctttctacggattgcgc
gtgtctttgtccgttcgacacatacaattaagccctgaaagcaacgaacgtgaccgcaac
ctcttgttgctctccatttcgatttataccagaatcgtcgcgtattaatttcttaatttt
aatttttttgcactttcgggtgtaatttttttttttatgactgtatttttttacgttaag
agagctttctaaactagagggaccgctgttactttcttaaaccagaggagggttgcggca
ataacaggtctgtgatgcccttagatgttccnggctgcacacgtgctacaatgattattg
cagtgagcatctcattttttacacatcgcatgcgcgagtccatttattcatcacttcggt
gttgctttaaatgtgcacctctgcgcgcgataaagcctacttcgagagcaagtgggtaat
caattagaagtaatgatttccttttttttctgcacgcatatatatggcacttatacccgg
gtagccttgttgttacttctgtgcgtatcagtgatacttttgtgtttaccacaatcgtat
attaccatatgtgcaattgtcaattcatggtggggacagaccattgttaattgttggtct
cggtcttaactaggaatgccttgtacggatctttggttcaacaaaccatccggaatacgt
ccctgccctttgtacacaccgcccgtcgctcttaccgatggacttctctgtgagtttgag
ggactggtatatgatgccacagttttttttattcgtaaaaaaaattgtcatcccactata
gaaacttaaacgaacagtggggtctaaaggaaagagaagtcgtaacaaggcatct
>DQ452689_Cassidulinoides-parkerianus_Serioidea
aagggcaccacaagaacgcgtggaacatgtggcttaatttgactcaacgcgggaaatctt
accgggtccggacacactgaggattgacaggcaatattataattttttaattgaaataaa
tttttattaatttattttttttattttttatatgttaaatatgctagtcctttcatgatt
atgtgataggtggtgcatggccgttcttagttcgtggagtgatctgtctgcttaattgcg
tttcactattgggcttatataattacgtatgttgttaacgctttgacccctttctacgga
ttgtgcgtgtctttgtctcgtttaactcatacaattaagccctgaaagcaacgaacgtga
ccgcaacctcttgttgctctcatattaccttatactgcataatatttgaataatttattt
tattttttttttatgtttaagagagctttctaaactagagggaccgctgttactttctta
aaccagaggaaggttgcggcaataacaggtctgtgatgcccttagatgttccgggctgca
cacgtgctacaatgattattgcagtgagcatctcattttttacacatcgcatgcgcgagt
ccatttattcagatatctttcattactttcgggtaatgtagtgtttgctttaaatgtgta
tctctgcgcgcgataaagcctgcttcgaaagtaagtgggtaatcaattagaagtaatgat
ttcctttttttttctgcacacatatatatggcacttatacccgggtaacctcgttgttac
ttttgtgcgtatacgtgataatctttaccgattatactaccatatgtgcaattgtcaatt
catggtggggacagaccattgttaattgttggtctcggtcttaactaggaatgccttgta
cggatctttggttcaacaaaccatccggaatacgtccctgccctttgtacacaccgcccg
tcgctcttaccgatggacttctctgtgagtttgagggactggtaaattaaataatatctc
atgtatttatacattgtgttttatttgtcactatagaaacttaaacgaacagtggggtct
aaaggaaagagaagtcgtaacaaggcatca
>AY934737_Cassidulinoides-porrectus_Serioidea
aagggcaccacaagaacgcgtggagcatgtggcttaatttgactcaacgcgggaaatctt
accgggtccggacacactgaggattgacaggcaatattataattttttaattggaataaa
tttttattaatttattttttttattttttatatgttaaatatgctagtcctttcatgatt
atgtgataggtggtgcatggccgttcttagttcgtggagtgatctgtctgcttaattgcg
tttcactattgggcttatataattacgtatgttgttaacgctttgacccctttctacgga
ttgtgcgtgtctttgtctcgtttaactcatacaattaagccctgaaagcaacgaacgtga
ccgcaacctcttgttgctctcatattaccttatactgcataatatttgaataatttattt
tatttttttttatgtttaagagagctttctaaactagagggaccgctgttactttcttaa
accagaggaaggttgcggcaataacaggtctgtgatgcccttagatgttccgggctgcac
acgtgctacaatgattattgcagtgagcatctcattttttacacatcgcatgcgcgagtc
catttattcagatatctttcatttactttcgggtgaatgtagtgtttgctttaaatgtgt
atctctgcgcgcgataaagcctgcttcgaaagtaagtgggtaatcaattagaagtaatga
tttcctttttttttctgcacacatatatatggcacttatacccgggtaaccttgttgtta
cttttgtgcgtatacgtgataatctttaccgattatactaccatatgtgcaattgtcaat
tcatggtggggacagaccattgttaattgttggtctcggtcttaactaggaatgccttgt
acggatctttggttcaacaaaccatccggaatacgtccctgccctttgtacacaccgccc
gtcgctcttaccgatggacttctctgtgagtttgagggactggtaaattaaataatatca
tgtatttatacgtgttttatttgtcactatagaaacttaaacgaacagtggggtctaaag
gaaagagaagtcgtaacaaggcatca
>AJ504685_Islandiella-norcrossi_Serioidea
aagggcaccacaagaacgcgtggagcatgtggcttaatttgactcaacgcggaaatctta
ccgggtccggacacactgaggattgacaggcaatattaatatatattgcatttatgtaca
ttatattatgttaaatatgctagtcctttcatgattatgcgataggtggtgcatggccgt
tcttagttcgtggagtgatctgtctgcttaattgcgttccactattgggcttatataatt
acgtatgctgttaacgctttgacccctttctacggattgtgcgtgtctttgtctcgttta
actcatacaattaagccctgaaagcaacgaacgtgaccgcaacctcttgttgctctcatt
catatattatgcattcgtgcattttattcacatacttttttatatttatttatcgaattg
tattaagagagctttctaaactagagggaccgctgttactttcttaaaccagaggaaggt
tgcggcaataacaggtctgtgatgcccttagatgttccgggctgcacacgtgctacaatg
attattgcagtgagcatctcattttttacacatcgcatgcgcgagtccatttattcttta
ccttcgtgtattgctttaaatgtgtatctctgcgcgcgataaagcctgcttcgaaagtca
gtgggtaatcaattagaagtaatgatttccgttttattttattatatctgcacacatata
tacggcacttatacccgggtaaccttgttgttacttctgtgtgtatacgtgatatcgttt
tcttgtaaaactttatattaccgtatgtgcaattgtcaattcatggtggggacagaccat
tgttaattgttgtctcggtcttaactaggaatgccttgtacggatctttggttcaacaaa
ccatccggaatacgtccctgccctttgtacacaccgcccgtcgctcttaccgatggactt
ctctgtgagtttgagggactggtattttgataaattcgtttatcatatcactatagaaac
ttaaacgaacagtggggtctaaaggaaagagaagtcgtaacaaggcatca
>AJ504686_Globocassidulina-sp_Serioidea
aagggcaccacaagaacgcgtggagcatgtggcttaatttgactcaacgcgggaaatctt
accgggtccggacacactgaggattgacaggcaatattataatattctgtaatacattcg
tgtgttcacagttattatatgttaaatatgctagtcctttcatgattatgtgataggtgg
tgcatggccgttcttagttngtggagtgatctgtctgcttaattgcgtttcactattggg
ttcatataattacgtatgttgttgacgctttgacccctttttctacggaaattgcgcgtg
tcttagtttttcgttcagctcatacaattgaaccctgaaagcaacgaacgtgaccgcaac
ctcttgttgctctcaattttgacatactggcacttgtgtctattgtcatgctatgatttc
tcatttcattatgacgatttcttagttaagagagctttctaaactagagggaccgctgtt
actttcttaaaccagaggcaaggttgcggcaataacaggtctgtgatgcccttagatgtt
ccgggctgcacacgtgctacaatgattattgcagtgagcatctcattttttacacatcgc
atgcgcgagtacaattattcattgcttcggtaatgctttaattgtgtacctctgcgcgcg
ataaagcctacttcgaaagtaagcgggtaatcaattagaagtaatgatttcctatttttt
tctgcacacatatatatggcacatatacccgggtagccttgttgctacttctgtgcgtat
ctgtgatgatttgtatttttacatacatctcatattaccatatgtgcaattgtcaattca
tggtggggacagaccattgttaattgttggtctcggtcttaactaggaatgccttgtacg
gatctttggttcaacaaaccatccggaatacgtccctgccctttgtacacaccgcccgtc
gctcttaccgatggacttctctgtgagtttgagggactggtatatgattgtgttcgcacc
atcgacactatagaaacttaaacgaacagtggggtctaaaggaaagagaagtcgtaacaa
ggcatca
>FJ705913_Globocassidulina-sp_Serioidea
cattgaatgtcttatcatgggatgttgccactttcaattacaattgtcaacgatatactc
atacatacacacacattatgcttatatatcatttgtgcctttatgcacgccaatataaat
ctgtcatacacacatagatttatgattgtttgattatattgctttactgctgtatatctt
tgacggttaaaaatgtcgatggggatagttggagtcaacagtactgctgggcgagaggtg
aaattcattgaccctagcaagactaccaaaagcggaagcagttggctaggctatactctt
tgtgattatcttgtcttatatacattttatcgcacacaatcttgcatatcacacacatac
acatcccgcttatgcatctctgctgtgtaatattttgtatgcatgcgcaagattctaaca
ctttacaatgaagaacgaaggttgggggatcaaagaggatcagataccctcgtcgtccca
ttaattacatcaaacgatggactctcaattgcatttatactcagtatagttgcaaatttc
ctcagcctgcaaatatatcttggcttgagcttgtgatcctcgatcacgctcgcctttaca
tttatttcgtatggtctcgatgtgacgtttcgattatatctaaatctttttgcgtataag
ctttaatgcattttaattctttgaaacataagattattgcattgcgtgcacttgattttc
ggagctttgcgctcaattctggtgagatgtaagcactatgttattttgcccgctcacgta
agttttggtttaatcgccacttttcgttgtgctggtttgcattataacactttcagtgtg
aagcacgctttaggcacgcgcttactgcagaaatgtctgagacattctcctccgggggta
gtatgcacgcaagtgtgaaacttgaaggaattgacggaagggcaccacaagaacgcgtgg
agcatgtggcttaatttgactcaacgcgggaaatcttaccgggtccggacacactgagga
ttgacaggcaatattataatatttggcattagcacttcgggtgaatcgtcattattatat
gttaaatatgctagtcctttcatgattatgtgataggtggtgcatggccgttcttagttc
gtggagtgatctgtctgcttaattgcgtttcactattgggttcatataattacgtatgtt
gttgacgctttgacccctttttctacggaaattgcgcgtgtcttagtttttcgttcagct
catacaattgaaccctgaaagcaacgaacgtgaccgcaacctcttgttgctctcaatttt
gacttacatgtctctggcatatagtcatgctatgatttctcatttcattatgagatttct
tagttaagagagctttctaaactagagggaccgctgttactttcttaaaccagaggaagg
ttgcggcaataacaggtctgtgatgcccttagatgttccgggctgcacacgtgctacaat
gattattgcagtgagcatctcattttttacacatcgcatgcgcgagtccaattattcatt
gcttcggtatgctttaattgtgtacccctgcgcgcgataaagcctacttcgaaagtaagc
gggtaatcaattagaagtaatgatttcctatatttttttctgcacacatatatatggcac
atatacccgggtagccttgttgctacttctgtgcgtatctgtgatgatttgcatttttac
atgcatctcatattaccatatgtgcaattgtcaattcatggtggggacagaccattgtta
attgttggtctcggtcttaaccaggaatgccttgtacggatctttggttcaacaaaccat
ccggaatacgtccctgccctttgtacacaccgcccgtcgctcttaccgatggacttctct
gtgagtttgagggactggtatatgatcgtgtcttcggacaccttcgacactatagaaact
taaacgaacagtggggtctaaaggaaagagaagtcgtaacaaggaatca
>AY914563_Uvigerina-phlegeri_Serioidea
aagggcaccacaagaacgcgtggagcatgtggcttaatttgactcaacgcgggaaatctt
accgggtccggacacactgaggattgacaggcaatattaatatatactttctctctcgca
ctctcacgagtgtgtgtgctgtaaagtcatatattatgttaaatatgctagtcctttcat
gattatgtgataggtggtgcatggccgttcttagttcgtggagtgatctgtctgcctaat
tgcgtttcactaagggcctatacaattacgtatgttgttattgcactttgacccctcctt
cgcgggtgcgtgtgtctttgactgcttcaactcatacaattaggtcctgaaagcaacgaa
cgtgaccgcaacctcttgttgctttcgtatacccttataacacagttatatttttatttt
atgctttaccgcatatatactaatttgctgtgcaagaaagctttttaaactagagggacc
gctgttatcttcttaaaccagaggaaggttgcggcaataacaggtctgtgatgcccttag
atgttccgggctgcacacgtgctacaatgattattgcagtgagcatctcatttattatac
accgcatgcgcgagtccatttattcattttaccttcgggttatgctttaaatgtgtatct
ctgcgcgcggtaaagcctgcttcgaaagtaagtgggtaatcaattagaagtaatgatttc
cttttttttctgcacacatatatacggcagctatacccgggtaaccttgttgttactttt
gtgcgtatagttgtaccctttttccgtatgtgcgattgtcaattcatggtggggacagac
cattgttaattgttggtctcggtcttaactaggaatgccttgtacgggtctttggttcaa
caaaccacccggaatacgtccctgccctttgtacacaccgcccgtcgctcttaccgatgg
acttctctgtgagtttgagggactgggaacgcattgcgtatatcttatgcgctctgcaca
cctatggaaacttaaacgaacagtgtggtctaaaggaaagagaagtcgtaacaaggcatc
a
>AY914566_Trifarina-earlandi_Serioidea
aagggcaccacaagaacgcgtggagcatgtggcttaatttgactcaacgcgggaaatctt
accgggtccggacacactgaggattgacaggcaatattaatatatacttttttcatattc
cttcgcgggttcgtgttaaatgtcatatattatgttaaatatgctagtcctttcatgatt
atgtgataggtggtgcatggccgttcttagttcgtggagtgatctgtctgcttaattgcg
tttcactaagggcctatacaattacgtatgttgttattacactttgacccctccttcacg
ggtgcgtgtgtctttgactgtttcaactcatacaattaggtcctgaaagcaacgaacgtg
accgcaacctcttgttgctttcgtatacccttataacacagtttttatgctcttacgtat
taatttctgtgcaagaaagctttttaaactagagggaccgctgttatcttcttaaaccag
aggaaggttgcggcaataacaggtctgtgatgcccttagatgttccgggctgcacacgtg
ctacaatgattattgcagtgagcatctcatttttatatacaccgcatgcgcgagtccatt
tattcagtttctctaccttcacgggtatcgctgttttaaatgtgtatctctgcgcgcggt
aaagcctgcttcgagagtaagtgggtaatcaattagaagtaatgatttccttttttttct
gcacacatatatacggcagttatacccgggtaaccttgttgttactttctgtgtgtatag
ctgtaccctttttccgtatgtgcgattgtcaattcatggtggggacagaccattgttaat
tgttggtctcggtcttaactaggaatgccttgtacgggtctttggttcaacaaaccaccc
ggaatacgtccctgccctttgtacacaccgcccgtcgctcttaccgatggacttctctgt
gagtttgagggactgggaacgcaattggattttatccacattgcacacctatggaaactt
aaacgaacagtgtggtctaaaggaaagagaagtcgtaacaaggcatca
>AY210779_Uvigerina-akitaensis_Serioidea
aagggcaccacaagaacgcgtggagcatgtggcttaatttgactcaacgcgggaaatctt
accgggtccggacacactgaggattgacaggcaatattaatatgtgtgacttttttgtct
ctttcacgagagtgcttgaaagcttacgtatattatgttaaatatgctagtcctttcatg
attatgtgataggtggtgcatggccgttcttagttcgtggagtgatctgtctgcttaatt
gcgtttcactaagggcctatacaattacgtatgttgttgattgcactttgacccctcctt
cacgggtgcgtgtgtctttgctttgctaacaactcatacaattaggtcctgaaagcaacg
aacgtgaccgcaacctcttgttgctttcgtataccatttataacacagtttttttttatt
ggatttatttacattaaaatttctgtgcaagaaagctttttaaactagagggaccgctgt
tatcttcttaaaccagaggaaggttgcggcaataataggtctgtgatgcccttagatgtt
ccgggctgcacacgtgctacaatgattattgcagtgagcatctcatttttacacaccgca
tgcgcgagtccatttattcacattgccttcacgggctgtgctttaaatgtgtatctctgc
gcgcggtaaagcctgcttcgaaagtaagtgggtaatcaattagaagtaatgatttccttt
tttttctgcacacatatatacggcagctatacccgggtaaccttgttgttacttttgtgt
gtatagttgtaccctttttccgtatgtgcgattgtcaattcatggtggggacagaccatt
gttaattgttggtctcggtcttaactaggaatgccttgtacgggtctttggttcaacaaa
ccacccggaatacgtccctgccctttgtacacaccgcccgtcgctcttaccgatggactt
ctctgtgagtttgaaggactgggaacgcatcgcgttttacgctttgcacacctatggaaa
cttaaacgaacagtgtggtctaaaggaaagagaagtcgtaacaaggcatca
>AY359180_Uvigerina-peregrina_Serioidea
aagggcaccacaagaacgcgtggagcatgtggcttaatttgactcaacgcgggaaatctt
accgggtccggacacactgaggattgacaggcaatattaatatgtgtgacttttttgtct
ttcacgagtgagaaagcttacgtatattatgttaaatatgctagtcctttcatgattatg
tgataggtggtgcatggccgttcttagttcgtggagtgatctgtctgcttaattgcgttt
cactaagggcctatacaattacgtatgttgttgattgcactttgacccctccttcacggg
tgcgtgtgtctttgcttttgcttcaactcatacaattaggtcctgaaagcaacgaacgtg
accgcaacctcttgttgctttcgtataccatttataacacagttttgttttatgtgtatt
ccgtacatcatataaaattggtgtgcaagaaagctttttaaactagagggaccgctgtta
tcttcttaaaccagaggaaggttgcggcaataacaggtctgtgatgcccttagatgttcc
gggctgcacacgtgctacaatgattattgcagtgagcatctcatttttacacaccgcatg
cgcgagtccatttattcacattgccttcacgggctgtgctttaaatgtgtatctctgcgc
gcggtaaagcctgcttcgaaagtaagtgggtaatcaattagaagtaatgatttccttttt
tttctgcacacatatatacggcagctatacccgggtaaccttgttgttacttttgtgtgt
atagttgtaccctttttccgtatgtgcgattgtcaattcatggtggggacagaccattgt
taattgttggtctcggtcttaactaggaatgccttgtacgggtctttggttcaacaaacc
acccggaatacgtccctgccctttgtacacaccgcccgtcgctcttaccgatggacttct
ctgtgagtttgaaggactgggaacgcatcgcgtttacgctttgcacacctatggaaactt
aaacgaacagtgtggtctaaaggaaagagaagtcgtaacaaggcatca
>AY465856_Uvigerina-akitaensis_Serioidea
aagggcaccacaagaacgcgtggagcatgtggcttaatttgactcaacgcgggaaatctt
accgggtccggacacactgaggattgacaggcaatattaatatgtgtatactttttttct
ttcacgagttggaaagctttacgtatattatgttaaatatgctagtcctttcatgattat
gtgataggtggtgcatggccgttcttagttcgtggagtgatctgtctgcttaattgcgtt
tcactaagggcctatacaattacgtatgttgttgattgcactttgacccctccttcacgg
gtgcgtgtgtctttgcttgctaacaactcatacaattaggtcctgaaagcaacgaacgtg
accgcaacctcttgttgctttcgtataccatttataacacagttttttttttatgcttta
ctgcgtataaaattctgtgcaagaaagctttttaaactagagggaccgctgttatcttct
taaaccagaggaaggttgcggcaataacaggtctgtgatgcccttagatgttccgggctg
cacacgtgctacaatgattattgcagtgagcatctcatttttacacaccgcatgcgcgag
tccatttattcacattgccttcacgggctgtgctttaaatgtgtatctctgcgcgcggta
aagcctgcttcgaaagtaagtgggtaatcaattagaagtaatgatttccttttttttctg
cacacatatatacggcagctatacccgggtaaccttgttgttacttttgtgtgtatagtt
gtaccctttttccgtatgtgcgattgtcaattcatggtggggacagaccattgttaattg
ttggtctcggtcttaactaggaatgccttgtacgggtctttggttcaacaaaccacccgg
aatacgtccctgccctttgtacacaccgcccgtcgctcttaccgatggacttctctgtga
gtttgaaggactgggaacgcatcgtatgaaatttatttcaaactttgcacacctatggaa
acttaaacgaacagtgtggtctaaaggaaagagaagtcgtaacaaggcatca
>AY210780_Uvigerina-akitaensis_Serioidea
aagggcaccacaagaacgcgtggagcatgtggcttaatttgactcaacgcgggaaatctt
accgggtccggacacactgaggattgacaggcaatattaatacacacacacatacacaca
cgcgctctcacgtgcagtgttgtgtgtgctgtagtgcgtattatgttaaatatgctagtc
ctttcatgattatgtgataggtggtgcatggccgttcttagttcgtggagtgatctgtct
gcttaattgcgtttcactaagggcctatacaatttacgtatgtcagttatttttttacac
tttgacccctctgcttcacgtttcattacgctgcagtgcgtgtgtctttgttcttataaa
ttaactcatacaatttaggtcctgaaagcaacgaacgtgaccgcaacctctggtgctttc
tttacgtgggtattaactacactcacacacatatacacactgcgtgtaaatgtgcgcgaa
agctttttaaactagagggaccgctgttatcttcttaaaccagaggaaggttgcggcaat
aacaggtctgtgatgcccttagatgttccgggctgcacacgtgctacaatgattattgca
gtgagcatctcattttttttatacaccggcatgcgcgagtccatttctttagcatcgtgt
atttacgtacgcgtgttttttttaaatgtgtatctctgcgcgcggtaaagcctgcttcga
gagtaagtgggtaatcaattagaagtaatgatttcctatttttttatattctgcacacat
atatacggcagctatacccgggtaaccttgttgttacttttgtgcgtatagttgtaccct
ttttccgtatgtgcgattgtcaattcatggtggggacagaccattgttaattgttggtct
cggtcttaactaggaatgccttgtacgggtctttggttcaacaaaccacccggaatacgt
ccctgccctttgtacacaccgcccgtcgctcttaccgatggacttctctgtgagtttgag
ggactgggaacgctgtaaatatattttttttttacgaatatattcttatgcacacctatg
gaaacttaaacgaacagtgtggtctaaaggaaagagaagtcgtaacaaggcatca
>AY465860_Uvigerina-elongatastriata_Serioidea
aagggcaccacaagaacgcgtggagcatgtggcttaatttgactcaacgcgggaaatctt
accgggtccggacacactgaggattgacaggcaatattaatacacacacacatacacaca
cgcgctctcacgtgcagtgttgtgtgtgctgtagtgcgtattatgttaaatatgctagtc
ctttcatgattatgtgataggtggtgcatggccgttcttagttcgtggagtgatctgtct
gcttaattgcgtttcactaagggcctatacaatttacgtatgtcagttatttttttacac
tttgacccctctgcttcacgtttcattacgctgcagtgcgtgtgtctttgttcttgtaaa
ttaactcatacaatttaggtcctgaaagcaacgaacgtgaccgcaacctcttgttgcttt
cttacgtgggtcttaactaactcacacacatatacacactgcgtgtaatgtgcgcgaaag
ctttttaaactagagggaccgctgttatcttcttaaaccagaggaaggttgcggcaataa
caggtctgtgatgcccttagatgttccgggctgcacacgtgctacaatgattattgcagt
gagcatctcattttttttatacaccgcatgcgcgagtccatttatttgagcatcgtgtat
ttacgtacgcgtgttttttttaaatgtgtatctctgcgcgcggtaaagcctgcttcgaga
gtaagtgggtaatcaattagaagtaatgatttcctatttttttatattctgcacacatat
atacggcagctatacccgggtaaccttgttgttacttttgtgcgtatagttgtacccttt
ttccgtatgtgcgattgtcaattcatggtggggacagaccattgttaattgttggtctcg
gtcttaactaggaatgccttgtacgggtctttggttcaacaaaccacccggaatacgtcc
ctgccctttgtacacaccgcccgtcgctcttaccgatggacttctctgtgagtttgaggg
actgggaacgctgtaaaatatttttttttttttacgaatatattcttatgcacacctatg
gaaacttaaacgaacagtgtggtctaaaggaaagagaagtcgtaacaaggcatcg
>AY359163_Globobulimina-pseudospinescens_Serioidea
aagggcaccacaagaacgcgtggagcatgtggcttaatttgactcaacgcgggaaatctt
accgggtccggacacactgaggattgacaggcaatattaatatagtttgtgtctcataca
aattgtgtgggtccaaacctcgaacatattatgtgaaaatatgctagtcctttcatgatt
atgtgataggtggtgcatggccgttcttagttcgtggagtgatctgtctgcttaattgcg
tttcattatgtgacctaataaattttacgtatgttgcttatacagtttgacccctccttt
tttgggtgtgtgcgtcttacgttttgttatattgctcatacaatttaggtcctgaaagca
acgaacgtgaccgcaacctcttgttgctttcaagcaagtgtaccctacaccttatgtctt
acgtatatattaacactcacagtgtattcttatctgtgctgtgtgatatacttatactgc
ataacgttaccatttcattactaaggaaagccttttaaactagagggaccgctgtttctt
tcttaaaccagaggaaggttgcggcaataacaggtctgtgatgcccttagatgttccggg
ctgcacacgtgctacaatgattattgcagtgagcatctcatttttgattacaccgcacgc
gcgagatcattttacacactattgtgtctatgtatctttgtgcgcggtaaagcctacttc
gaaagtaagctgggtaatccattagaagtaatgatttcctttaatgttattatagcatct
ttttggtatagtaattctgtgcacacttatatacggcatctttacccgggtaaccttgtt
gttactttttttgtgtgtatcgatgttttacaccgtatgtgcgattgtcaattcatggtg
gggacagaccattgttaattgttggtctcggtcttaactaggaatgccttgtacgggtct
ttggttcaacaaaccacccggaatacgtccctgccctttgtacacaccgcccgtcgctct
taccgatggacttctctgtgagtttgagggactgggaacgcatattaccttttgttgtag
tctgcacacattacctatggaaacttaaacgaacagtgtggtctaaaggaaagagaagtc
gtaacaaggcatca
>EU672991_Reophax-sp_Textulariids
nnanctcaaagattaagccatgcaagtggttatattaacccgacagtttaaataagtgtt
agatgctatttaaaaatcctactntacagtgattttaaactggttttcacatcagtatca
cttacgcaactgcagacagctgcttaatacagtcacacttgtcttgacttggcgctataa
caatggcataaatattttatgntttttgttttcttacttctaaatcgcaacccgatatag
aatgatttctctgtaacgctattcataaaaaatacacgttacaccgtgcaattttctttt
tggataactcagggaaagtttggctaatacgtacgagtttttacacaaaatacacacaca
cacacaaatatatgcacgcattgctgtctcttattgcacacacaaaagactggcaatgac
acaaattattactcagcacttattggtaaattttgatcgcatctttttgatgctttcagt
ttaaaatttaactgcaacatgagagacaataagtacgcacgtgctttgcctttttggcat
tgcacatttttgctgagcagactttgcgaagtttactttgcgaagcaggtcatacaagca
tctacagcatcaagtcacagggttggcaagtgtatttttgaaccntcaaagcagtcacgc
atacggaagagtagtttctgatcccatagaaggagcaccgtacattgagagaccgctctt
agttctaaggaacgcagcaggcgcgnaanttgcccaatgctagtaccctacaatgtttac
tgcattaacaatttacaacgaaataaaataaattttatttagcgttaaattattatataa
cactttctctattttcgctgtcaataaaaaaatttatccttgttacgttgttattcagtt
aaatatttcatttactgaggcagtgacaagctgtaacggttgagtattttaatgacaagt
gtctggcattgccgcctggttcgccaggcttggcagttcgccgacgctttgtgtgctcaa
ttggaatgcggtgagtttaagcaactcagaacctttgactggtgattttgaaatatattt
cactgttcttgtatctgaatttcaagtggagggcaagtctggtgccagcagccgcggtaa
taccagctccactggcctatacaatcattgttgcggttaagaggctcgtagttggattga
attgcaaaaaacttgcgtaatttttttactgcgtatatcatacacacacacacacacgca
tgatcctgcagttgatatatttacgcatattttttcaacactgtgaacaaatcagagtgt
accaaacatgctttttttgtgcattgaatgtcttatcatgggatgttgcacttaaaaatt
nttttctaaaaaaaagacaaaacacgcattacatacacacaacttttgcgtgaatcattt
tttttaggatacagcttaaatgtcgatggggatagttggagtcaagagtactgctgggcg
agaggtgaaattcattgaccctagtaagactaccaaaagcgaaagcacttgactaggcta
tactctttgtgattttgtacgccaaacattttcaatacatacacacacacacacacacat
gcattgaaatggtttgcactgtacatcactttacaatgaagaacgaaggttgggggatca
aagaggatcagataccctcgtcgtcccattaattacatcaaacgatgggctctcaattgc
atattttttttaatttgcaaatgccctcagcctacaaaatatttggcttgagctcgtgat
ttatttcacgctcgccttactttttctgtacggtcttgatggacgtttcattttatactt
tttttgcgtgtaagcattttgtattcttttagactacattgcgtgcacttgattttcgga
gctttgcgctcaattctggtgagatgtaagcattaggccattctaccctctgctactgct
tcggcggttagtctgttgtgtgtagatggctgttttggtgtgaagcacgctttaggcacg
cgcttactgcagaaatgtctgagacattcccctccgggggtagtatgcacgcaagtgtga
aacttgaaggaattgacggaagggcaccacaagaacgcgtggagcatgtggcttaatttg
actcaacgcgggaaatcttaccgggtccggacacactgaggattgacaggcaatattgaa
ttatttttaataattcatgttaaatatgctagtcctttcatgattatgtgataggtggtg
catggccgttcttagttcgtggagtgatctgtctgcttaattgcgtttcacatagggcct
ataaacacgtgtgttgcactttctctttgaccccttcttcctttttggatttagcgtgtg
tctttgaggattatgctcgcacaagtaggtcctgaaagcaacgaacgtgaccgcaacctc
ttgttgtcctttacacaatccttcgcttttgtcttttgactttcgcggagtaacagggac
tatctaaactagagggaccgctgtaatctttttaaaccagaggaaggttgcggcaataac
aggtctgtgatgcccttagatgttccgggctgcacacgtgctacaatgattattgcagtg
agcatctcatactacacaccgcttgcgcgaagtcacttttgcgtatctcaattcgtaatt
gtgatcttttgcgcgcggtaaagcctgcttcgaaagtaagcgggtaatcaattagaagta
atgatttcctttttttcgcacacatatatacggcattgttacccggaataggctcgttct
tattttttgtgtgtatcaatgttccgtatgtgcaattgtcaattcatggtggggacagac
cattgttaattgttggtctcggtcttaactaggaatgccttgtacgggtctttggttcaa
cagaccacccggaatacgtccctgccctttgtacacaccgcccgtcgctcttaccgatgg
acttctctgtgagtttgagggactggaactttgtatttttatgcaatacctctatggaaa
cttaaacgaacagtgtggtctaaannaaagagaagtcgtaacaaggcatcg
>JN003662_Reophax-sp_Textulariids
aagggcaccacaagaacgcgtggagcatgtggcttaatttgactcaacgcgggaatctta
ccgggtccggacacactgaggattgacaggcaatattggaatgtgtttttacgcattcca
tgttaaatatgctagtcctttcatgattatgtgataggtggtgcatggccgttcttagtt
cgtggagtgatctgtctgcttaattgcgtttcactaagggcttattaattacgtgtgtag
cgctctctttgacccccctttattgagcgcgtgtcttagatgattatgctcgcacaatta
agtcctgaaagcaacgaacgtgaccgcaacctcttgttgccttttgcacaatccttcgct
ttattatcttctgattttaggcgaagaaaaagaggctattaaactagagggaccgctgta
atctttttaaaccagaggaaggttgcggcaataacaggtctgtgatgcccttagatgttc
cgggctgcacacgtgctacaatgattattgcagtgagcatctcatactatacaccgcttg
cgcgaagtccttttggcgcatttttttgtgtccaattgtgatttttttgcgcgcggtgaa
gcctgcttcgaaagtaagcgggtaatcaattagaagtaatgatttcctttttcagcacac
atatatacggcgttgttacccgggatgggcttgttcccgttctctgtgtgtatcaatgtt
ttccgtatgtgcaattgtcaattcatggtggggacagaccattgttaattgttggtctcg
gtcttaactaggaatgccttgtacgggtctttggttcaacagaccacccggaatacgtcc
ctgccctttgtacacaccgcccgtcgctcttaccgatggacttctctgtgagtttgaggg
actggaatctttgtcgcttgcgtcaatacctctatggaaacttaaacgaacagtgtggtc
taaaggaaagagaagtcgtaacaaggcatcg
>DQ195588_Rosalina-sp_Discorboidea
aagggcaccacaagaacgcgtggagcatgtggcttaatttgactcaacgcgggaaatctt
accgggtccggacacactgaggattgacaggcaatattacgactcattctcttctgagtt
gcgtcgtatgttaaatatgctagtcctttcatgattatgtgataggtggtgcatggccgt
tcttagttcgtggagtgatctgtctgcttaattgcgtttcactaaggaactatattacta
tgcatgttgtcagcgcattgacccctcgttggttcacatacctttcacggttgtaaccag
tgttagcgtgcgtctttgattctcgtctggctcatgcgattagttcctgaaagcaacgaa
cgtgaccgcaacctcttgttgccttcattctacaatatgcgtattacaaactcttctgag
tccttgtatcgctatacggaggctttctaaactagagggaccgctgttatcttcttaaac
cagaggaaggttgcggcaataacaggtctgtgatgcccttagatgttccgggctgcacac
gtgctacaatgattattgcagtgagcatctcatttacttaatacatcgcaagcgcgagtc
cgtttgttcttgtgttatcagttcatgctggtgcacaagcttcaatcgagtatctctgcg
cgcgataaagcctactttgaaagtttagtgggtaatcaattagaagtaatgatttcctaa
atttatcgcacctatatatgtggcgtctttacccagccagccttttgtgctggattccgt
gtgtattgacgattgatttcaatatcaattgcctaatcttacggtaccacatgtgcaatt
gtcaattcatggtggggacagaccattgttaattgttggtctcggtcttaactaggaatg
ccttgtacgggtctttggttcaacagaccacccggaatacgtccctgccctttgtacaca
ccgcccgtcgctcttaccgatggacttctctgtgagtttcagggactgggtcaatcttgt
cttgttactagatcagacctatggaaactgaaacgaacagtgtggtctaaaggaaagaga
agtcgtaacaaggcatcg
>FR839735_Rosalina-sp_Discorboidea
aagggcaccacaagaacgcgtggagcatgtggcttaatttgactcaacgcgggaaatctt
accgggtccggacacactgaggattgacaggcaatatcgtgtattcactcttcgtagtga
tacacgtgttaaatatgctagtcctttcatgattatgtgataggtggtgcatggccgttc
ttagttcgtggagtgatctgtctgcttaattgcgtttcactaaggaactatattcttatg
tatgttgtcagcgcattgacccctcagatgctactttaacctttcgcggttggtgcaact
gtagcgtgcgtctttgattacgtctggctcatacgattagttcctgaaagcaacgaacgt
gaccgcaacctcttgttgccttcatttccaatatgcgtaaactttgtttatctgcatata
cgaaggctttctaaactagagggaccgctgttatcttcttaaaccagaggaaggttgcgg
caataacaggtctgtgatgcccttagatgttccgggctgcacacgtgctacaatgattat
tgcagtgagcatctcatttacttaatacatcgcaagcgcgagtccgtttgttctcacgtt
gagcagtgtttcggttcatgccgttcattgttctcgtaagcttcaatcgagtatctctgc
gcgcgataaagcctgctttgaaagtttagtgggtaatcaattagaagtaatgatttccta
tatttatcgcacttatatgtatggcgtctttacccagctagccttttgtgctagaattcg
tgtgtattgacgattgctttcttaagcaattgcctttcttacggtaccatgcgtgcaatt
gtcaattcatggtggggacagaccattgttaattgttggtctcggtcttaactaggaatg
ccttgtacgggtctttggttcaacagaccacccggaatacgtccctgccccttgtacaca
ccgcccgtcgctcttaccgatggacttctctgtgagtttgagggactgggtcaatctgaa
cttgtttcatgatcagacctacggaaacttaaacgaacagtgtggtctaaaggaaagaga
agtcgaacaaggca
>FR839736_Rosalina-sp_Discorboidea
aagggcaccacaagaacgcgtggagcatgtggcttaatttgactcaacgcgggaaatctt
accgggtccggacacactgaggattgacaggcaatatcgtgtattcactcttcgtagtga
tacacgtgttaaatatgctagtcctttcatgattatgtgataggtggtgcatggccgttc
ttagttcgtggagtgatctgtctgcttaattgcgtttcactaaggaactatattcttatg
tatgttgttagcgcattgacccctcagatgctactttaacctctcgcggttggtgcaact
gtagcgtgcgtctttgattacgtctagctcatacgattagttcctgaaagcaacgaacgt
gaccgcaacctcttgttgccttcatttccaatatgcgtaacacgaattctattcgctgtt
tactgcatatacgaaggctttctaaactagagggaccgctgttatcttcttaaaccagag
gaaggttgcggcaataacaggtctgtgatgcccttagatgttccgggctgcacacgtgct
acaatgattattgcagtgagcatctcatttacttaatacatcgcaagcgcgaatccgttt
gttctcacgttgagcagtgtttcggttcatgccgttcattgttctcgtaagcttcaatcg
agtatctctgcgcgcgataaagcctgctttgaaagtttagtgggtaatcaattagaagta
atgatttcctatatttatcgcacttatatgtatggcgtctttacccagctagccttttgt
gctagaattcgtgtgtattgacgattgctttcttaagcaattgcctttcttacggtacca
tacgtgcaattgtcaattcatggtggggacagaccattgttaattgttggtctcggtctt
aactaggaatgccttgtacgggtctttggttcaacagaccacccggaatacgtccctgcc
ctttgtacacaccgcccgtcgctcttaccgatggacttctctgtgagtttgagggactgg
gtcaatctgagcttgtctcatgatcagacctacggaaacttaaacgaacagtgtggtcta
aaggaaagagaagtcgaacaaggca
>AY359138_Bolivina-variabilis_Serioidea
aagggcaccacaagaacgcgtggagcatgtggcttaatttgactcaacgcgggaaatctt
accgggtccggacacactgaggattgacaggtaacatctcatacatcgcttcggcatgtg
tgggtataaatatgctagtcctttcatgattatgtgataggtggtgcatggccgttctta
gttcgtggagtgatctgtctgcttaattgcgtttcactattggatctatataccgtgcat
gtgttgcggcattgaccccattgatttcactatcaatgtgcgcgtctttcgcttagctca
ctgcgctttagatcctgaaagcaacgaacgtgaccgcaacctcttgttgctttcataccc
aatgcgcgatatatactcgtatgtttcacgcataagaaagcttatacatacttttgctac
ggcaattgtatcacaaactagagggaccgctgttactttcttaaaccagaggaaggttgc
ggcaataacaggtctgtgatgcccttagatgttccgggctgcacacgtgctacaatgatt
attgcagtgagcatctcattttttactacaccgcatgcgcgagtctatttgtctgttctg
cttcggctaactgctcaaatacgatctctgcgcgcggtaaagcctacttcgaaagtaagc
gggtaatcaattagaagtaatgatttcctattttctctgcacacatatatgcggcatatc
tacccggcatgccttgttgcatgttctttgtgcgtagatgtgtacccctttttccgcatg
tgcaattgtcaattcatggtggggacagaccattgtttcaattgttggtctcggtcttaa
ctaggaatgccttgtacgggtctttggttcaacaaaccacccggaatacgtccctgccct
ttgtacacaccgcccgtcgctcttaccgatggacttctctgtgagtttgagggactgtct
ttggctgttatacgtctcggcgtatactaccatcttaggaaacttaaacgaacagtgtgg
tctaaaggaaagagaagtcgtaacaaggcatcg
>AY359134_Bolivina-variabilis_Serioidea
aagggcaccacaagaacgcgtggagcatgtggcttaatttgactcaacgcgggaaatctt
accgggtccggacacactgaggattgacaggtaacatcacacttatatgttcgcatattc
gtgtgtataaatatgctagtcctttcatgattatgtgataggtggtgcatggccgttctt
agttcgtggagtgatctgtctgcttaattgcgtttcactattggatctatataccgtgca
tgtgttgcggcattgacccctcggtattcacttatcgagtgcgcgtctttcgcttagctc
actgcgctttagatcctgaaagcaacgaacgtgaccgcaacctcttgttgctttcatacc
caatgcgcgatatatcacactcgtgtgatatttcacgcataagaaagcttattattatac
acaaactagagggaccgctgttactttcttaaaccagaggaaggttgcggcaataacagg
tctgtgatgcccttagatgttccgggctgcacacgtgctacaatgattattgcagtgagc
atctcattttttactacaccgcatgcgcgagtctatttattctctcgagtctaaatacga
tctctgcgcgcggtaaagcctacttcgaaagtaagcgggtaatcaattagaagtaatgat
ttcctattttttctgcacacatatatgtggcgcatctacccggcttgccttgttgcaagt
tctttgtgcgtagatgtgtacattttccacatgtgcaattgtcaattcatggtggggaca
gaccattgtttcaattgttggtctcggtcttaactaggaatgccttgtacgggtctttgg
ttcaacaaaccacccggaatacgtccctgccctttgtacacaccgcccgtcgctcttacc
gatggacttctctgtgagtttgagggactgtctttggcgctttatatcagttcgctgata
tacgccattctaggaaacttaaacgaacagtgtggtctaaaggaaagagaagtcgtaaca
aggcatca
>AY210769_Bolivina-variabilis_Serioidea
aagggcaccacaagaacgcgtggagcatgtggcttaatttgactcaacgcgggaaatctt
accgggtccggacacactgaggattgacaggtaacatcacacgtattcgtacgtgtgtat
aaatatgctagtcctttcatgattatgtgataggtggtgcatggccgttcttagttcgtg
gagtgatctgtctgcttaattgcgtttcactattggatctatataccgtgcatgtgttgc
ggcattgacccctcagtatatctcatattgagtgcgcgtctttcgcttagctcactgcgc
tttagatcctgaaagcaacgaacgtgaccgcaacctcttgttgctttcatacccaatgcg
tgtgtattatatactcgtatatattacatgcgcataagaaagcttattattatacacaaa
ctagagggaccgctgttactttcttaaaccagaggaaggttgcggcaataacaggtctgt
gatgcccttagatgttccgggctgcacacgtgctacaatgattattgcagtgggcatctc
attttttactacaccgcatgcgcgagtctatttattcttcggtctaaatacgatctctgc
gcgcggtaaagcctacttcgaaagtaagcgggtaatcaattagaagtaatgatttcctat
tttttctgcacacatatatgtggcgcaactacccggcttgccttgttgcaagttctttgt
gcgtagttgtgtactttttccacatgtgcaattgtcaattcatggtggggacagaccatt
gtttcaattgttggtctcggtcttaactaggaatgccttgtacgggtctttggttcaaca
aaccacccggaatacgtccctgccctttgtacacaccgcccgtcgctcttaccgatggac
ttctctgtgagtttgagggactgtcattggcgcttatattacgcttcggtgtaatatacg
ccattctaggaaacttaaacgaacagtgtggtctaaaggaaagagaagtcgtaacaaggc
atca
>Z69613_Bolivina-sp_Serioidea
aagggcaccacaagaacgcgtggagcatgtggcttaatttgactcaacgcgggaaatctt
accgagtccggacacactgaggattgacaggtaacatctcacagttgctgccgtgggtat
aaatatgctagtcctttcatgattatgtgataggtggtgcatggccgttcttagttcgtg
gagtgatctgtctgcttaattgcgtttcactattggatctatataccgtgcatgcgttgc
ggcattgaccccattgattcacttcaatgcgcgcgtctttcgcttagctcgctgcgcttt
agatcctgaaagcaacgaacgtgaccgcaacctcttgttgctttcatacccaatgcgctg
taatatcactcgtgatatctcagcgcataagaaggcttatacatatatcgctacggcgat
gtatcacaaactagagggaccgctgttactttcttaaaccggaggaaggttgcggcaata
acaggtctgtgatgcccttagatgttccgggctgcacacgtgctacaatgattattgcag
tgagcatctattttttactacaccgcatgcgcgagtctatttgtcgcttcacagcgctca
aatacgatctctgcgcgcggtaaagcctacttcgaaagtaagcgggtaatcaattagaag
taatgatttcctatttttctctgcacacatatatgcggcgtatttacccggcatgccttg
ttgcatgttctttgtgcgtagatatgtcctccgcatgtgcaattgtcaattcatggtggg
gacagaccattgtttcaattgttggtctcggtcttaactaggaatgccttgtacgggtct
ttggttcaacaaaccacccggaatacgtccctgccctttgtacacaccgcccgtcgctct
taccgatggacttctctgtgagtttcagggactgtctttggcgcttcatatattacgctt
cggcgctatatatacgccatcttaggaaacttaaacgaacagtgtggtctaaaggaaaga
gaagtcgtaacaaggcatcg
>JQ013745_Bolivina-argentea_Serioidea
acgcaagtgtgaaacttgaaggaattgacggaagggcaccacaagaacgcgtggagcatg
tggcttaatttgactcaacgcgggaaatcttaccgggtccggacacactgaggattgaca
ggtaacatcatactttattgtacttgtatantatcgtatgtataaatatgctagtccttt
catgattatgtgataggtggtgcatggccgttcttagttcgtggagtgatctgtctgctt
aattgcgtttcactattggatctatttacacgtatatgtgtttcgttaactttgacccct
tacttcggtgagtgcgtgtcttatgtctaactcactatacattagatcctgaaagcaacg
aacgtgaccgcaacctcttgttgctttcatacccatgtgtattaatatatatattcacgt
atattttatcaatgcactaagaaagcttcgtatatacatatgcttaaatatattcacgta
tatctacagcgtatcgtatataaaactagagggaccgctgttactttcttaaaccagagg
aaggttgcggcaataacaggtctgtgatgcccttagatgttccgggctgcacacgtgcta
caatgattattgcagtgagcatctcattttttatcacaccgcatgcgcgagtctatatat
ttattattactcttcggagtgatatatactttatatacgatctctgcgcgcggtaaagcc
tacttcgaaagtaagcgggtaatcaattagaagtaatgatttcctatttttctctgcaca
catatatatggcgtatctacccggcttaccttgttgtaagttctttgtgcgtagatatcg
attttacttccatatgtgcaattgtcaattcatggtggggacagaccattgtttcaattg
ttggtctcggtcttaactaggaatgccttgtacgggtctttggttcaacaaaccacccgg
aatacgtccctgccctttgtacacaccgcccgtcgctcttaccgatggacttctctgtga
gtttgagggactgtcaaatatattatattactctcacgagtatttttatattgctaggaa
acttaaacgaacagtgtggtctaaaggaaagagaagtcgtaacaaggcatca
>AY465841_Bolivina-subaenariensis_Serioidea
aagggcaccacaagaacgcgtggagcatgtggcttaatttgactcaacgcgggaaatctt
accgggtccggacacactgaggattgacaggtaacatcatacatatcatatttatatgat
cgtatgtataaatatgctagtcctttcatgattatgtgataggtggtgcatggccgttct
tagttcgtggagtgatctgtctgcttaattgcgtttcactattggatctatttacacgca
tatgtgtcttgttaactttgaccccttatattcacttataagtgcgtgtcttatgtctaa
ctcactatgcattagatcctgaaagcaacgaacgtgaccgcaacctcttgttgctttcat
acccatgtgtattaattatatattcacgtatatttttcaatgcactaagaaagcttcgta
tatacatacgctattatattcacgtatatatgcgcatcgtatataaaactagagggaccg
ctgttactttcttaaaccagaggaaggttgcggcaataacaggtctgtgatgcccttaga
tgttccgggctgcacacgtgctacaatgattattgcagtgagcatctcattttttactac
accgcatgcgcgagtctatatatttatactctcgagtgtactttatatacgatctctgcg
cgcggtaaagcctacttcgaaagtaagcgggtaatcaattagaagtaatgatttcctatt
tttctctgcacacatatatatggcgtatctacccggcttaccttgttgtaagttctttgt
gcgtagatatcgatttatttccatatgtgcaattgtcaattcatggtggggacagaccat
tgtttcaattgttggtctcggtcttaactaggaatgccttgtacgggtctttggttcaac
aaaccacccggaatacgtccctgccctttgtacacaccgcccgtcgctcttaccgatgga
cttctctgtgagtttgagggactgttaatatattttacatctctcacgagaccgaatata
tgctaggaaacttaaacgaacagtgtggtctaaaggaaagagaagtcgtaacaaggcatc
>AY465835_Bolivina-spathulata_Serioidea
aagggcaccacaagaacgcgtggagcatgtggcttaatttgactcaacgcgggaaatctt
accgggtccggacacactgaggattgacaggtaacatcttatattcatactatttatagt
gtgatataagtataaatatgctagtcctttcatgattatgtgataggtggtgcatggccg
ttcttagttcgtggagtgatctgtctgcttaattgcgtttcactattgggtctatacata
cgtatatgtgttgcggctttgacccctcatatcttgatatgagtgcgcgtcttatgcttt
gctcactatactttagaccctgaaagcaacgaacgtgaccgcaacctcttgttgctttca
ttacacatgcaattatatatttcgcttcggcgtatatatattgctacgaaagcttgtcat
tcgtgactacataaactagagggaccgctgttactttcttaaaccagaggaaggttgcgg
caataacaggtctgtgatgcccttagatgttccgggctgcacacgtgctacaatgattat
tgcagtgagcatctcattttattactacaccgcacgtgcgagtctattttatttctttac
tttcgggtagttataaaatactgatctctgcacgcggtaaagcctacttcgaaagtaagc
gggtaatcaattagaagtaatgatttcctttacatttgtacgattttcgtatttttactg
cgcacatacatgtggcgtatatacccggcataccttgttgtatgtttttgtgcgtatata
tgtatttttccacatgcgcaattgtcaattcatggtggggacagaccattgtttcaattg
ttggtctcggtcttaactaggaatgccttgtacgggtctttggttcaacaaaccacccgg
aatacgtccctgccctttgtacacaccgcccgtcgctcttaccgatggacttctctgtga
gtttgagggactgtactttcacacttatatttatatatgcgtgaatattaggaaacttaa
acgaacagtgtggtctaaaggaaagagaagtcgtaacaaggcatcg
>AY934735_Bolivina-sp_Serioidea
aagggcaccacaagaacgcgtggagcatgtggcttaatttgactcaacgcgggaaatctt
accgggtccggacacactgaggattgacaggtaacatctcggcgtatgttcgcatacgtc
gagtataaatatgctagtcctttcatgattatgtgataggtggtgcatggccgttcttag
ttcgtggagtgatctgtctgcttaattgcgtatcactattggatccatcatacatgcatt
cgttgcggcattgaccccgtggatattcacttattcatgcgcgcgtctttcgcttagctc
gttgcatattggatcctgatagcaacgaacgtgaccgcaacctcttgttgctttcatacc
caagcgctgcatatatatttatttatatatgcttcgctaagaaagcttacactatacaaa
ctagagggaccgctgttactttcttaaaccagaggaaggttgcggcaataacaggtctgt
gatgcccttagatgttccgggctgcacacgtgctacaatgattattgcagtgagcatctc
atttttctactacatcgcatgcgcgagtctatttattcatgttcgcatgtttaaatacgg
tctctgcgcgcgataaagcctacttcgaaagtaagcgggtaatcaattagaagtaatgat
ttcctactcttagcagtacttgcacacatatatgcggcgtatttacccggccaaccttgt
tgttggtttttgtgcgtagatatgttcttttccgcatgtgcaattgtcaattcatggtgg
ggacagaccattgtttcaattgttggtctcggtcttaactaggaatgccttgtacgggtc
tttggttcaacaaaccacccggaatacgtccctgccctttgtacacaccgcccgtcgctc
ttaccgatggacttctctgtgagtttgagggactgctcgcggctgatatgtatttcgata
cacatcccgccttaggaaacttaaacgaacagtgtggtctaaaggaaagagaagtcgtaa
caaggcatca
>AJ318227_Bolivina-spathulata_Serioidea
ctcaaagattaagccatgcaagtggttatatttaacccgacagtttaaataagtgttata
tatattattaatacatacacccacgtgataatttacgcataccacttacgcaactgcaga
cagctgcttaatacagtcacacttgtcttgacttggcacccaacccgacatacatatatt
attacccacatacacgcccaacaataatatatgagtgtattgatttctctgtacacgcag
cgcttattcatacgattaatttttgcgttacacagtgacaatttttttcatcttatggat
aactcagggaaagtttggctaatacgtacgagaccacacacaaacacacacacaatacac
acatttactcagcactcaatggtaaactttgattcacgcttgccgtgttatcaacacaag
tttaactgcaacatgagagacattgagcacgccgtattgttacttcattgtaatgataca
tccgctgagcagactttgcgaatttcacatttgcgaagcatgtcatacaagcatctacag
catcaagtcacagggttggcaagtgtatttttgaaccctcaaagcagtaacggcatacgg
aagagtagtttctgatcccatagaaggagtaccgtacaatgagagaccgctcttagttct
aaggaacgcagcaggcgcgtaaattgcccaatgttagtaccctacactaatacatataat
atatatttttttctgtcacacacgacaacacacatacatccttgttatatatctcatgta
tttatttactgaggcagtgacaagctgtaacggttgagtataaaaatgacgagtgtctgg
cattgccgctctttcgggagcttggcaattttgccgacgctttgtgtgctcaattggaat
gcggtgagtttaagcaactcagaacctttggcttcggtgtctctctacgattcaccatgt
catgtatctgaattttcaagtggagggcaagtctggtgccagcagccgcggtaataccag
ctccactggcctatacaatcattgttgcggttaagaggctcgtagttggattgaacaaaa
ctatcatatgatagtttagttattatctcgacacgatatatatacacacaccacacacac
atatacgtttcgatacacactaatattatcatattttcaacactgtgaacaaatcagagt
gtatcaaacatgtcgttttcttgaatgtgcattgaatgtcttatcatgggatgttgccat
attcatatattaacctcggttaaagattacgacacacatatatatcgtatattataatct
ttaacggttataaaatgtcgatggggatagttggagtcaacagtactgctgggcgagagg
tgaaattcattgaccctagcaagactaccaaaagcgaaagcagttggctaggctatactc
tttgtgatttatacacacgtatacgtatataccccacacacataacccacacatatatat
atatacgcagtatatctaacactttacaatgaagaacgaaggttgggggatcaaagagga
tcagataccctcgtcgtcccatttgttacatcaaacgatgggctctcaattgcatttctc
gtcagagatatgtaatacatcctcagcctacaaaatattcacatagcttgagcttgtgtt
taactttcgggtgacacgctcgctataacgatttattttcgtatggtctcgacggacgtt
tcatatccttatacaatattttgcgtgtaagctttatgtcatatacttgaaacatagtac
atacatagcgtgcacttgattttcggagctttgcgctcaaattattctggtgagatgtaa
gcatcatgttctgatacccgctcacatataccttcgggtattttgctcgatgcgctgcgt
atcttaacaatttatcgatgtgaagcacgcattaggcacgcgcttactgcagaaatgtct
gagacactctcctcctggggtagtatgcacgcaagtgtaaaacttgaaggaattgacgga
agggcaccacaagaacgcgtggagcatgtggcttaatttgactcaacgcgggaaatctta
ccgggtccggacacactgaggattgacaggtaacatcgaatacacgacctcttgtgtact
cgtataaatatgctagtcctttcatgattatgtgataggtggtgcatggccgttcttagt
tcgtggagtgatctgtctgcttaattgcgtttcactattgggtttatattacatatatct
gtatatcgctttgaccctgtctcttcactgagatacagcgtgtctcacaagcatacacaa
tatatattagaccctgaaagcaacgaacgtgaccgcaacctcttgttgctttcataccca
aatatatgtgtatactcgtatactcgtatattaagaaagcctcgtatatatcataatacg
attttctctcacgagtatttttgtaatattggtatataaaactagagggaccgctgttat
cttcttaaaccagaggaaggtcgcggcaataacaggtctgtgatgcccttagatgttccg
ggctgcacacgtgctacaatgattattgcagtgagcatctcattttttttactacatcgc
atgcgcgagactacaattttacactctcgagtgtataactgcatctctgcgcgcgattaa
gcctacttcgaaagtaagcgggtaatcaattagaagtaatgatttcctatttttcctgca
caattatatatggcgtatatacccggcgtaccttgttgtacgttctttgtgcgtatgtat
gacttttttccatatgtgcaattgtcaattcatggtggggacagaccattgtttcaattg
ttggtctcggtcttaactaggaatgccttgtacgggtctttggttcaacaaaccacccgg
aatacgtccctgccctttgtacacaccgcccgtcgcacttaccgatggacttctctgtga
gtttgagggactgcttgatacgcgtatcactacgcatatcttaggaaacttaaacgaaca
gtgtggtctaaaggaaagagaagtcgtaacaaggcatca
>AJ504689_Spiroplectammina-sp_Textulariids
aagggcaccacaagaacgcgtggagcatgtggcttaatttgactcaacgcgggaaatctt
accgggtccggacacactgaggattgacaggcaatattaaaagaaaaattttaattttcg
gattaaatattttttttttatgttaaatatgctagtcctttcatgattatgtgataggtg
gtgcatggccgttcttagttcgnggagngatctgtctgcttaattgcgtttcactaaggg
cttataaattacgtgtgctgngggtaccttgacccctatattgaaatatatatagngcgn
gtctcggtttgctttcactcacacaattaagtcctgaaagcaacgaacgtgaccgcaacc
tcttgttgcctctaaaccaaacggtaatttataattaaaatttattttttagtttttatt
gctaaaaagaggctttttaaactagagggaccgctgtaatctttttaaaccagaggaagg
ttgcggcaataacaggtctgtgatgcccttagatgttccgggctgcacacgtgctacaat
gattattgcagtgagcatctcatttattatacaccgcatgcatgagtccagtttgcctaa
attttagtcttcgggcgaaggatttatgttaaattgtgttactttatgcgcggtaaagcc
tgcttcgaaagtaagcgggtaatcaattagaagtaatgatttcccaatttatagcacaca
tatatacggcatttttacccggattaagcttgtcttaatttttgtgtgtaataatgtttt
ttccgtatgtgcaattgtcaattcatggtggggacagaccattgttaattgttggtctcg
gtcttaactaggaatgccttgtacgggtcttggttcaacaaaccacccggaatacgtccc
tgccctttgtacacaccgcccgtcgctcttaccgatggacttctctgtgagtttgaggga
ctgggtattaagaaaaaatttattttatctttaccacctatgggaacttaaacgaacagt
gtggtctaaaggaaagagaagtcgtaacaaggcttca
>AJ317979_Trochammina-hadai_Textulariids
aagggcaccacaagaacgcgtggagcatgtggcttaatttgactcaacgcgggaaatctt
accgggtccggacacactgaggattgacaggcaatattgaaattattgcatttatgcaat
atttcatgttaaatatgctagtcctttcatgattatgtgataggtggtgcatggccgttc
ttagttcgtggagtgatctgtctgcttaattgcgtttcactaagggcttattaattacgt
gtgttgtaggtactttgacccctatgttgaaatattacatagtgcgtgtcttagtttgct
tttactcacacaattaagtcctgaaagcaacgaacgtgaccgcaacctcttgttgccttt
attttataatgtattttgttaatatttatattgcaagtgcatgaaaaaaggctttttaaa
ctagagggaccgctgtaacttttttaaaccagaggaaggttgcggcaataacaggtctgt
gatgcccttagatgttccgggctgcacacgtgctacaatgattattgcagtgagcatctc
attttattacaccgcctgcgcgtgtccaattatttgcatacttatgtgtgtactttaatt
gtgttacattgcgcgcggtaaagcctgcttcgaaagtaagtgggtaatcaattagaagta
atgatttccctatttatagcacacatatatgcggcatctttacccgggttaagcttgtct
taacttttgtgtgtatcgatgttttttccgcatgtgcaattgtcaattcatggtggggac
agaccattgttaattgttggtctcggtcttaactaggaatgccttgtacgggtctttggt
tcaacaaaccacccggaatacgtccctgccctttgtacacaccgcccgtcgctcttaccg
atggacttctctgtgagtttgagggactggatactgtaataatttattattactaaccat
ctatggaaacttaaacgaacagtgtggtctaaaggaaagagaagtcgtaacaaggcatcg
>EU672994_Textularia-sagittula_Textulariids
tnagtttactcaaagattaagccatgcaagtggttatattaacccgacagtttaaataag
tgttaaatgctactaaaatttatacaacgcgcattgtttacagtagtaacaatttttagc
gtgaatcccatcttaagtgattcatactgattatatcagtatcacttacgcaactgcaga
cagctgcttaatacagtcacacttgtcttgacttggcacgataaaaatatattcttttta
cacgtttacgcgtaaaagattcattttttattaattttttgctaattacacacacacaaa
attacacgcacaaaattaaaaattttgatttctctgtaacgctatctatataagattaat
tacgttacaccgtgaaaatttctttttggataactcagggaaagtttggctaatacgtac
gagttttttttaacctacacacacacacacacacacaattacattcaaaattttttaata
ttttggtatgttacccctttactactcagcacatattggtaaattttggtttactttgta
aaccagtttaaaatttaactgcaacatgagagacaatatgtacgcacgtataattacttc
ggtatttatacattacgctgagcagactttgcgaagtttactttgcgaagcaggtcatac
aagcatctacagcatcaagtcacagggttggcaagtgtatttttgaaccttcaaagcagt
cgcgcatacggaagagtagtttctgatcccatagaaagagcaccgtacattgagagaccg
ctcttagttctaaggaacgcagcaggcgcgtaaattgcccaatgctagtaccctacaatt
tatatgtaattatactaatacacgcattacaatttacaataaacaaaattaatttaaatt
aattttagctattcattataacacttcaattttactgttaaaattttaaattatccttgt
tcgttgttactcgtatatttaatatataatattattttactgaggcagtgacaagctgta
acggttgagtataaaaatgacgagtgtctggcattgccgtctagttcgctaggcttggca
gttcgccgacgctttgtgtgctcaattggaatgcggtgagtttaagcaactcagaacctt
tgtatggtgtttgtaaaatttcactatgcatgtatctgaatttcaagtggagggcaagtc
tggtgccagcagccgcggtaataccagctccactggcctatacaatcattgttgcggtta
agaggctcgtagttggattgaactgcaaacatatataaattaaatttattttaattttgt
ttgacaagttttacgcacataggtcactaaaaattattaatttttttttgactgttcgac
gtgcgttcgacgctgttaaattttataaataaaattttattaattttttttttacacaca
caattaattaaaaatttattaaaattttactgtttgccgtataaaatattttatttcaaa
cacttaaatttaatttacaatttcaacactgtgaacaaatcanagtgtatcaaacatgtc
gtttttgaatgtgcattgaatgtcttatcatggaatgttgcacttttaattttaaaattt
actgtattaaaaataatttttttacgcacacacacncacacgcacgtaaaaatatatttt
gacccacagagtcatgcattgatatataaaatttttattggtaaattttttaacagttaa
aaatgtcgatggggatagttggagtcaggagtactgttgggcgagaggtgaaattcattg
accctagcaagactaccaaaagcgaaagcacttggctaggctatactctttgtgattaaa
taaaaaaaaaattaattattttaattttacgcacacacacacatacacgcacgtaaaata
taataaattaaattttttatttatacactttacaatgaagaacgaaggttgggggatcaa
agaggatcagataccctcgtcgtcccattaattacancaaacgatgggctctcaattgca
tttatttattaaattgctaatgccctcagcctacaaaataatttggcttgagctcgtatt
ttttatacgctcgcctaacttttttcgtacggtctcgatggacgtttcatttaaactttt
ttttgcgtgtaagcatttgttattctttgaaacataagaatgcattgcgtgcacttgatt
ttcggagctttgcgctcaattctggtgagatgtaagcactatgtcatactatccgcagcg
tttatcttcggataatttgtctgtcgtgtatagttgacaatttttggtgtgaagcacgct
ttaggcacgcgcttactgcagaaatgtctgagacattcccctccgggggtagtctgcacg
caagtgtgaaacttgaaggaattgacggaagggcaccacaagaacgcgtggagcatgtgg
cttaatttgactcaacgcgggaaatcttaccgggtccggacacactgaggattgacaggc
actattaaatttttattaatttttattaataatatttatgttaaatatgctagtcctttc
atgattatgtgataggtggtgcatggccgttcttagttcgtggagtgatctgtctgctta
attgcgtttcactaagggcttaaaaattacgtgtgttgtattgttttttgacccctatcg
ttgaaatattactttagtgcgtgtcttaaattgcgatactcacacaattaagtcctgaaa
gcaacgaacgtgaccgcaacctcttgttgcctttacaatatacgcgattaaatatttatt
tattttttcgtaaaaaaaggcttttaaactagagggaccgctgtaacttttttaaaccag
aggaaggttgcggcaataacaggtctgtgatgcccttagatgttccgggctgcacacgtg
ctacaatgattattgcagtgagcatctcattttttacacaccgctagcgcgtgtccaatt
atttgcgtacttttgtgcgtattttaattgtgtacattgtgcgcggtaaagcctgcttcg
aaagtaagtgggtaatcaattagaagtaatgatttcccttttatagcacacatatatacg
gcatctttacccggtttgcgcttgtcgtaaattttgtgtgtatcgatgttttttccgtat
gtgcaattgtcaattcatggtggggacagaccattgttaattgttggtctcggtcttaac
taggaatgccttgtacgggtctttggttcaacaaaccacccggaatacgtccctgccctt
tgtacacaccgcccgtcgctcttaccgatggacttctctgtgagtttgagggactgggta
ttgtaaaatttattttttacagccacctatggaaacttaaacgaacagtgtggtctaaag
gaaagagaagtcgtaacaaggcatcg
>FR839752_Spirotextularia-sp_Textulariids
aagggcaccacaagaacgcgtggagcatgtggcttaatttgactcaacgcgggaaatctt
accgggtccggacacactgaggattgacaggcactattaaatttttatgaatcatattca
taatatttatgttaaatatgctagtcctttcatgattatgtgataggtggtgcatggccg
ttcttagttcgtggagtgatctgtctgcttaattgcgtttcactaagggcttaaaaatta
cgtgtgttgtattgttttttgacccctatcgttgaaatattacgtgtagtgcgtgtctta
aattgcgatactcacacgattaagtcctgaaagcaacgaacgtgaccgcaacctcttgtt
gcctttacatttaaacgcgtgttatgtatttttatacatttcacgtaaaaaaaggctttt
aaactagagggaccgctgtaacttttttaaaccagaggaaggttgcggcaataacaggtc
tgtgatgcccttagatgttccgggctgcacacgtgctacaatgattattgcagtgagcat
ctcatttattacacaccgcatgcgcgtgtccaattatttacgtactatttcagtgcgtac
tttaattgtgtacattgcgcgcggtaaagcctgcttcgaaagtaagtgggtaatcaatta
gaagtaatgatttcccaatttatagcacacatatatacggcatctttaccccgcttgcgc
ttgtcgtaagttttgtgcgtatcgatgttttttccgtatgtgcaattgtcaattcatggt
ggggacagaccattgttaattgttggtctcggtcttaactaggaatgccttgtacgggtc
tttggttcaacaaaccacccggaatacgtccctgccctttgtacacaccgcccgtcgctc
ttaccgatggacttctctgtgagtttgagggactgggtatctgtaaaaatttatttttac
taatatcacctatggaaacttaaacgaacagtgtggtctaaaggaaagagaagtcgaaca
aggca
>Z69610_Textularia-sp_Textulariids
aagggcaccacaagaacgcgtggagcatgtggcttaatttgactcaacgcgggaaatctt
accgggtccggacacactgaggattgacaggtattattatattgcattcgatttaatcgt
attgtcaatatatgttaaatatgctagtcctttcatgattatgtgataggtggtgcatgg
ccgttcttagttcgtggagtgatctgtctgcttaattgcgtttcactaagggcctataaa
ttacgtgtgttgcaggtactttgacccctttggttgaaatattactaaagtgcgtgtctt
agtttgcttttgctcacacaattaggtcctgaaagcaacgaacgtgaccgcaacctcttg
ttgcctttatcccaaacgccgtatataatttattatttcggtaaaaaaaggcttttaaac
tagagggaccgctgtaatctttttaaaccagaggaaggttgcggcaataacaggtctgtg
atgcccttagatgttccgggctgcacacgtgctacaatgattattgcagtgagcatctca
tttttaacacaccgcttgcgcgtgtccgtaatatttgtgcgtattatgcgtatcttatat
tgcgtgttacattgcgcgcggtaaagcctacttcgaaagtaagtgggtaatcaattagaa
gtaatgatttcctttatatagcacacatatatgcggcatctttacccgggttaagctgtc
ttaacttttgtgtgtatcgatgttttttccgcatgtgcaattgtcaattcatggtgggga
cagaccattgttaattgttggtctcggtcttaactaggaatgccttgtacgggtctttgg
ttcaacaaaccacccggaatacgtccctgccctttgtacacaccgcccgtcgctcttacc
gatggacttctctgtgagtttgagggactgggtactgctataaatttatttactgctatc
acctacggaaacttaaacgaacagtgtggtctaaaggaaagagaagtcgtaacaaggcat
cg
>FR754401_Liebusella-goesi_Textulariids
aagggcaccacaagaacgcgtggagcatgtggcttnntttgactcaacgcgggaaatctt
accgggtccggacacactgaggattgacaggcaatattaaatatatattaaaaaatttat
tttttaattatgtatttatgttaaatatgctagtcctttcatgattatgtgataggtggt
gcatggccgttcttagttcgtggagtgatctgtctgcttaattgcgtttcactaagggct
tataaatttacgtgtgttgtgagtactttgacccctacgttgaaatattacgtagtgcgc
gtcttagtttgcttcacacacacaattaagtcctgaaagcaacgaacgtgaccgcaacct
cttgttgcctttaatacacaaaaactttagtcatatattatatttttaatatatttatgt
attattgtttaaaaaaaggcttttaaactagagggaccgctgtaatctttttaaaccaga
ggaaggttgcggcaataacaggtctgtgatgcccttagatgttccgggctgcacacgtgc
tacaatgattattgcagtgagcatctcattttttacacatcgcatgcgcgagtccaatta
ttggcattcctttagtgtttgcactttaattgtgtttactttgcgcgcgataaagcctgc
ttcgaaagtaagtgggtaatcaattagaagtaatgatttcccaatttatagcacacatat
atacggcgtctttacccggaataagcttgtcttattttttgtgtgtattgatgttttttc
cgtatgtgcaattgtcaattcatggtggggacagaccattgttaattgttggtctcggtc
ttaactaggaatgccttgtacgggtctttggttcaacaaaccacccggaatacgtccctg
ccctttgtacacaccgcccgtcgctcttaccgatggacctctctgtgagtttgagggact
gggtattgatcaaaattaatttattttaatttttctaccacctatggaaacttaaacgaa
cagtgtggtctaaaggaaagagaagtcgaacaaggca
>X86095_Trochammina-sp_Textulariids
tggttgatcctgccagctgttcatacgctccttgagctcaaagattaagccatgcaagtg
gttatattaacccgacagtttaaataagtgttaaatgctactaaaatacacgcattattt
tgtttacagtagtaacaatttcaagcgtgaatcatatcctaagtgattcatactcgatat
atttcatcatatcagtatcacttacgcaactgcagacagctgcttaatacagtcacactt
gtcttgacttggcgctataaaaatatttattaataatatttttattaaaattttatgcta
attacacgcattaaaattactgatttctctgtaacgattattcattaagattatacttcg
ttacacaatgaattgcctttttggataactcagggaaagtttggctaatacgtacgagtt
aattttattacacacactttatacaacctcatacacactactcagcacatattggtaaat
tttgatacattcaatgtatcagttcaaaatttaactgcaacatgagagacaatatgcacg
caagtaagattgcttcggcaattcttacattacgctgagcagactttgcgaagtttactt
tgcgaagcatgtcatacaagcatcttcagcatcaagtcacagggttggcaagtgtatttt
tgaacctcaaagcagtcacgcatacggaagagtagtttctgatcccatagaaggagcacc
gtgcattgagagaccgctcttagttctaaggaacgcagcaggcgcgtaaattgcccaatg
ctagtaccctacaanactattatgcattaaattattacaatttacaattattaaaattat
attaaaantttagctatcataattataacacctctaantttctctgttnaaanttttanc
cntgtttattgtttactcatttatataatattattttatttagtgaggcagtgacaagct
gtaacggttgagtataaaaatgacgagtgtctggcattgccgtctgcttcggtaggcttg
gcagttcgccgacgctttgtgtgctcaattggaatgcggtgagtttaagtaactcagaac
ctttgtatggtgtttgtaaaatttcactatacatgtatctgaatttcaagtggagggcaa
gtctggtgccagcagccgcggtaataccagctccactggcctatacaatcattgttgcgg
ttaagaggctcgtagttggattgaactgctaatattaatttataaaaattaaatttcggt
ttaatatttatttatcatatatatttatagcaagttttacgcatatagcataaaatatct
attttttatgtctcgcgttcgacactgttaaatatttactacacacaccgtttatatata
aataatacaccaaaaatgaaatttatttttcaaaatttttttcaacactgtgaacaaatc
agagtgtatcaaacatgtcgtttttgaatgtgcattgaatgtcttatcatggaatgttgc
attcgttactattaaaatttactgtataatatttttcctaacacacaattgtcaaatatt
gatatgcagagacatgtatatatataaatgctgtaagttttaacggttattaaaatgtcg
atggggatagttggagtcaagagtactgctgggcgagaggtgaaattcattgaccctagc
aagactaccaaaagcgaaagcacttggctaggctatactctttgtgattagtatataaac
tgcatattattttttttaacacacattaataaaataacaacatatgctctatttactata
cactttacaatgaagaacgaaggttgggggatcaaagaggatcagataccctcgtcgtcc
cattaattacatcaaacgatgggctctcaattgcatttatttattaaattgtaaatgccc
tcagcctacaaattaaactggcttgagctcgtaatttaattattacgctcgcctaatcga
ttttagtacggtctcgatggacgtttcatttaaacttttttttgcgtgtaagcaattttt
gttattctttgaaatataagaattaacattgcgtgcacttgattttcggagctttgcgct
caattctggcgagatgtaagcactatctctttctgtccgtaccttttattttcgaataat
taagttgtacgtgtacagttgagaatattttttggtgtgaagcacgctttaggcacgcgc
ttactgcagaaatgtctgagacatctccggggtagtatgcacgcaagtgtgaaacttgaa
ggaattgacggaagggcaccacaagaacgcgtggagcatgtggcttaatttgactcaacg
cgggaaatcttaccgggtccggacacactgaggattgacaggcaatattaatgctaatca
taatgcacatttgtgtattattgatttagtattatgttgaatatgctagtcctttcatga
ttatgtgataggtggtgcatggccgttcttagttcgtggagtgatctgtctgcttaattg
cgtttcactaagggcttataaattacgtgtgttgcatgtactttgacccctaatctgaaa
tatggttggtgcgtgtcttagtttactttgctcgcacaattaagtcctgaaagcaacgaa
cgtgaccgcaacctcttgttgcctttagatttaacactgtttagtcatatttattatgca
tctatcagtaaaaaaaggcttttaaactagagggaccgctgtaatctttttaaaccagag
gaaggttgcggcaataacaggtctgtgatgcccttagatgttccgggctgcacacgtgct
acaatgattattgcagtgagcatctcattttattacacacagcctgcgcgtgtccaatta
tatacaatttatgttgtattaataattgtgtgcattgcgcgctgtaaagcctgcttcgaa
agtaagtgggtaatcaattagaagtaatgatttcctttattaatttattagtgcacaatt
atatacggcatctttacccggcttaagcttgccttaagttttgtgcgtatcgatgttttt
tccgtatgtgcaattgtcaattcatggtggggacagaccattgttaagtgttggtctcgg
tcttaactaggaatgccttgtacgggtctttggttcaacaaaccacccggaatacgtccc
tgccctttgtacacaccgcccgtcgctcttaccgatggacttctctgtgagtttgaggga
ctggatattgtaatttcggttactaccatctatggaaacttaaacgaacagtgtggtcta
aaggaaagagaagtcgtaacaaggcatcg
>FR839725_Eggerelloides-scaber_Textulariids
aagggcaccacaagaacgcgtggagcatgtggcttaatttgactcaacgcgggaaatctt
accgggtccggacacactgaggattgacaggcaataaattaaaatatattatatatattt
tatgttaaatatgctagtcctttcatgattatgtgataggtggtgcatggccgttcttag
ttcgtggagtgatctgtctgcttaattgcgtttcactaagggcttattaatttaacgtgt
gttgttaggcgttaactttgacccctaattttaataaaattagtgcgtgtcttagttttt
attgcttttaactcacacaattaagtcctgaaagcaacgaacgtgaccgcaacctcttgt
tgcctttatatttatttatttatttacgcctcgcgcgtaaaaaaattttaaaaaaaaagg
ctttttaaactagagggaccgctgtaacttttttaaaccagaggaaggttgcggcaataa
caggtctgtgatgcccttagatgttccgggctgcacacgtgctacaatgattattgcagt
gagcatctcattttaattacaccgctttgcgcgtgtgaacacacaaattatttatttaat
ttgtatgttttttacattgcgcgcggtaaagcctgcttcgaaagtaagtgggtaatcgat
tagaagtaatgatttccctaattttaatagcacacatatatacggcatctttacccgggt
ttaagcttttgtcttttacttttgtgcgtatcgatgttttttccgtatgtgcaattgtca
attcatggtggggacagaccattgttaattgttggtctcggtcttaactaggaatgcctt
gtacgggtctttggttcaacaaaccacccggaatacgtccctgccctttgtacacaccgc
ccgtcgctcttaccgatggacttctctgtgagtttgagggactggatactgtaaaaaaat
aatttttattaattattttttactacccatctatggaaacttaaacgaacagtgtggtct
aaaggaaagagaagtcgaacaaggca
>FR839727_Eggerelloides-scaber_Textulariids
aagggcaccacaagaacgcgtggagcatgtggcttaatttgactcaacgcgggaaatctt
accgggtccggacacactgaggattgacaggcaataaattaaaatatattatatatattt
tatgttaaatatgctagtcctttcatgattatgtgataggtggtgcatggccgttcttag
ttcgtggagtgatctgtctgcttaattgcgtttcactaagggcttattaatttaacgtgt
gttgttaggcgttaactttgacccctaattttaataaaattagtgcgtgtcttagttttt
attgctcttaactcacacaattaagtcctgaaagcaacgaacgtgaccgcaacctcttgt
tgcctctatatatttatttatttacgcctcgcgcgtaaaaaaaataataaaaaaaaaggc
tttttaaactagagggaccgctgtaacttttttaaaccagaggaaggttgcggcaataac
aggtctgtgatgcccttagatgttccgggctgcacacgtgctacaatgattattgcagtg
agcatctcattttaattacaccgctttgcgcgtgtgttaacacacaaattatttatttaa
tttgtatgttttttacattgcgcgcggtaaagcctgcttcgaaagtaagtgggtaatcaa
ttagaagtaatgatttccctaattttaatagcacacatatatacggcatctttacccggg
tttaagcttttgtcttttactcttgtgcgtatcgatgttttttccgtatgtgcaattgtc
aattcatggtggggacagaccattgttaattgttggtctcggtcttaactaggaatgcct
tgtacgggtctttggttcaacaaaccacccggaatacgtccctgccctttgtacacaccg
cccgtcgctcttaccgatggacttctctgtgagtttgagggactggatactgtaaatttt
tttactacccatctatggaaacttaaacgaacagtgtggtctaaaggaaagagaagtcga
acaaggca
>FR839738_Eggerella-sp_Textulariids
aagggcaccacaagaacgcgtggagatgtggtttaatttgactcaacgcgagagatctta
ctgggtccgtacacactgaggattgacaggcaatattaaaaaaattgaatatatttaatt
atatattttaatttttttatgttaaatatgctagtcctttcatgattatgtgataggtgg
tgcatggccgttcttagttcgtggagtgatctgtctgcttaattgcgtttcactaagggc
ttatatttataatacgtgtgttgacggcactttgtcccctttatgttgcattgaaatata
tgtgatataaatgtgcgtgtcttagtatttagcttagtctcgcacaaatgagtcctgaaa
gcaacgaacgtgaccgcaacctcttgttgcctttcaattacacaacattttaacatttta
tatgttattatgttaaaaaaaaggcctttaaactagagggaccgctgtaatctttttaaa
ccagaggaaggttgcggcaataacaggtctgtgatgcccttagatgttccgggctgcaca
cgtgctacaatgattattgcagtgagcatctcattttttacacactgtagtgcgagtcca
tttattgacttaacattcacgttaatgtactttaaatgtgttactttgcgcacagtaaag
cctgcttcgaaagtaagtgggtaatcaattagaagtaatgatttcccgtaaatataaatt
tattttatatttaatagcacacatatatacggcatctttacccaacgcacagcttgtctg
tcgttttgtgtgtattgatgtaacaattttccgtatgtgcaattgtcaattcatggtggg
gacagaccattgttaattgttggtctcggtcttaactaggaatgccttgtacgggtcttt
ggttcaacaaaccacccggaatacgtccctgccctttgtacacaccgcccgtcgctctta
ccgatggacttctctgtgagtttgagggactgggttaatttattaataattaaatttatt
taattttaatatctctggaaacttaaacgaacagtgtggtctaaaggaaagagaagtcga
acaaggca
>AJ317982_Eggerelloides-scaber_Textulariids
aagggcaccacaagaacgcgtggagcatgtggcttaatttgactcaacgcgggaaatctt
accgggtccggacacactgaggattgacaggcaaatatatatatattaaatatgctagtc
ctttcatgattatgtgataggtggtgcatggccgttcttagttcgtggagtgatctgtca
gcttaattgcgtttcactaagggcttttataaatttaatgcgcagtgtgttgttgtattt
ttatactcacacacacacgcgcatgtaattaagtcctgaaagcaacgaacgtgaccgcaa
cctcttgttgcctttatatatatttttatgcgctcgcgcgtaaaataaaaaaaaggcttt
tttataaactagagggaccgctgtaacttttttaaaccagaggaaggttgcggcaataac
aggtctgtgatgcccttagatgttccgggctgcacacgtgctacaatgatcattgcagta
agcatctcattttaattttacaccgcatttgcgcgcgcgttgtatatatttttttatata
catttgctgtgctgcaaaagcggtaaaaagcctgcttcgaaagtaagtgggtaatcaatt
agaagtaatgatttccctaaattttttttaatagcacacatatatacggcatctttaccc
gttagtttttttttttaaaatactattttgtgcgtatcgatcgaatcccgtatgtgcaat
ttgtcaattcatggtggggatagaccattgtttttaattgttggtctcggtcttaactag
gaatgccttgtacgggtctttggttcaacaaaccacccggaatacgtccctgccctttgt
acacaccgcccgtcgctcttaccgatggacttctctgtgagcttgagggactgactgcgt
atcgcgaatggaaacttaaacgaacagtgtggtctaaaggaaagagaagtcgtaacaagg
catcg
>AY359177_Uvigerina-mediterranea_Serioidea
ggcaccacaagaacgcgtggagcatgtggcttaatttgactcaacgcgggaaatcttacc
gggtccggacacactgaggattgacaggcaatattaatacacttgcaacgttgtcacatt
ttttgaatgtgttcaacttagctaagtggtattatgttaaatatgctagtcctttcatga
ttatgtgataggtggtgcatggccgttcttagttcgtggagtgatctgtctgcttaattg
cgtttcactaagggcctatacaatttacgtatgtcagttatatcttttatatgactttga
cccctactgtcgtaaaatttatttttttcgattagttgcgtgtgtctttgactataattt
taactcatacaatttaggtcctgaaagcaacgaacgtgaccgcaacctcttgttgctttc
ttacgtatgtttcaattattaatagtaatagcatacatacatataatttttttgaaatat
atttcattagcacttcacagtgttatatggatatgttttttttatatgtgcgaaagcttt
tttaaactagagggaccgctgttatcttcttaaaccagaggaaggttgcggcaataacag
gtctgtgatgcccttagatgttccgggctgcacacgtgctacaatgattattgcagtgag
cgtctcattttattacaccgcatgcgcgagtccatttttaatttcgtgagtcaaatcatt
gattataaaatatatgtatctctgcgcgcggtaaagcctgcttcgagagtaagtgggtaa
tcaattagaagtaatgatttcctcctatatatgttaatttattttaatatatttcttagc
acacatatatacggcaactatgcccgggtaaccttgttgttacttttgtgcgcatagttg
taccctttttccgtatgtgcgattgtcaattcatggtggggacagaccattgttaattgt
tggtctcggtcttaactaggaatgccttgtacgggtctttggttcaacaaaccacccgga
atacgtccctgccctttgtacacaccgcccgtcgctcttaccgatggacttctctgtgag
tttgagggactggttcattcaatatatttttgcaatttcattattgcgtatatatgacac
actatggaaacttaaacgaacagtgtggtctaaaggaaagagaagtcgtaacaaggcatc
>FR754404_Valvulina-conica_Textulariids
aagggcaccacaagaacgcgtggagcatgtggcttaatttgactcaacgcgggaaatctt
accgggtccggacacactgaggattgacaggtattatcaaaaatacttaggtgtttttgt
gttaaatatgctagtcctttcatgattatgtgataggtggtgcatggcgttcttagttcg
tggagtgatctgtctgcttaattgcgtttcactaagggcctataaatttacgtatgtagt
aggtactttgacccctaccacttttcacgaagtgatagtgcgtgtcttagttttgctttt
actcatacaattaggtcctgaaagcaacgaaacgtgaccgcaacctctttgttgccttta
tttataacgtatttataaatttattattttatacaaaaaaaaaaggcttttaaaactagg
agggaaccgcttgtaactttttttaaaacaagaggaaaggttgccggcaaataaacaggt
ctgtgatgccccttagatgtttcgggccgcacacgtgctacaatgattattgcagtgagc
atctcatttttacaacaccgcttgcgcgtgtccaattatatatatttatttatttattta
tattataattgtgttgcattgcgcgcggtaaagcctacttcgaaagtaagtgggtaatca
attagaagtaatgatttccctaattttaatagcacacatatatacggcatctttacccgg
attaagcttgtcttagtctctgtgtgtatcgatgttttttccgtatgtgcaattgtcaat
tcatggtggggacagaccattgttaattgttggtctcggtcttaactaggaatgccttgt
acgggtctttggttcaacaaaccacccggaatacnnccctgccctttgtacacaccgccc
gtcgctcttaccgatggacttctctgtgagtttgagggactgggtattgaaaaaatttat
tttttctaccacctatggaaacttaaacgggcagtgtggtctaaaggaaagagaagtcga
acaaggca
>AY359176_Rosalina-orbicularis_Discorboidea
aagggcaccacaagaacgcgtggagcatgtggcttaatttgactcaacgcgggaaatctt
accgggtccggacacactgaggattgacaggcgatatcaactttttactttttttatcat
ctctcattgatgattaagagaatgtatgagagttgtgttaaatatgctagtcctttcatg
attatgtgataggtggtgcatggccgttcttagttcgtggagtgatctgtctgcttaatt
gcgtttcactaagggcctatatcaatatagcatgtctatgcaattctagcgcattgaccc
ctcacctctttttaataagagtgtgcttgctgcgtgtctttgaccaacgctgtttgcttt
tcatgtgttttaggtcctgaaagcaacgaacgtgaccgcaacctcttgttgcctcaaatc
tatctccactttcacattgaaactttttttataaagttacaattgtgtggtgttattgag
gctttttttaaactagagggaccgctgttatcttcttaaaccagaggaaggttgcggcaa
taacaggtctgtgatgcccttagatgttccgggctgcacacgtgctacaatgatcattgc
agtgagcatctcatttactttatacatcgctagcgcgagtccgtttattctgttcatgcc
gtggtgtcatatgctatggctgcagctttaaacgtgtatctctgcgcgcgataaagccta
ctttgaaagtttagtgggtaatcaattagaagtaatgatttccaagttatagcacactga
tatacggcatctttacccagctagccttttgcgctagtcttttgtgtgtagagatgaaac
aacttgtcttatcattgactcacacttttttggtgtgttcagtgtatgagtttagtttgt
ttattcttaccgtatgtgcaattgtcaattcatggtggggacagaccattgttaattgtt
ggtctcggccttaactaggaatgccttgaacgggtctttggttcaacaaaccacccggaa
tacgtccctgccctttgtacacaccgcccgtcgctcttaccgatggacttctctgtgagt
ttgagggactgggtaatctttacacctatggaaacttaaacgaacagtgtggtctaaagg
aaagagaagtcgtaacaaggcatca
>AY210777_Rosalina-orbicularis_Discorboidea
aagggcaccacaagaacgcgtggagcatgtggcttaatttgactcaacgcgggaaatctt
accgggtccggacacactgaggattgacaggcgatatcaactttttactttttcgaaggt
ctcatcacgagattgagaattatgtaagagttgtgttaaatatgctagtcctttcatgat
tatgtgataggtggtgcatggccgttcttagttcgtggagtgatctgtctgcttaattgc
gtttcactaagggcctatatcattatagcatgtctatgcaactttagcgcattgacccct
cacctcttctcaatagagtgtgtttgcgcgtgtctttgatcaacgctatttgcttttcat
gtgttttaggtcctgaaagcaacgaacgtgaccgcaacctcttgttgccgaatctatcaa
agcattatacttccaaatctatttgattctgagtacagtgtaattccggcttttttttaa
actagagggaccgctgttatcttcttaaaccagaggaaggttgcggcaataacaggtctg
tgatgcccttagatgttccgggctgcacacgtgctacaatgatcattgcagtgagcatct
catttttttatacatcgctagcgcgagtccgtttattctgttcatgccgtggtgtcatat
gctatggctgcagctttaaacgtgtatctctgcgcgcgataaagcctactttgaaagttt
agtgggtaatcaattagaagtaatgatttccaagttatagcacactgatatacggcatct
ttacccagctagccttttgtgctagtcttttgtgcgtagagatgaaactcctcacattca
atcgaattcttttattcgtttgatttgtttgtgagtttattcttaccgtatgtgcaattg
tcaattcatggtggggacagaccattgttaattgttggtgctcggtcttaactaggaatg
ccttgtacgggtctttggttcatcagaccacccggaatacgtccctgccctttgtacaca
ccgcccgtcgctcttaccgatggacttctctgtgagtttgagggactgggtattctttac
acctatggaaacttaaacgaacagtgtggtctaaaggaaagagaagtcgtaacaaggcat
ca
>AY465855_Rosalina-orbicularis_Discorboidea
aagggcaccacaagaacgcgtggagcatgtggcttaatttgactcaacgcgggaaatctt
accgggtccggacacactgaggattgacaggcgatatcaactctctctcttttaatttaa
ttattaaaaagtagaggtgttgtgttaaatatgctagtcctttcatgattatgtgatagg
tggtgcatggccgttcttagttcgtggagtgatctgtctgcttaattgcgtttcactaag
ggcctatatcattacaagcatgtctatgcaattctagcgcattgacccctcatcacattc
aaaacttcaattatttgattgttttatttgtgatgtttgcgcgtgtctttgactaacgct
gtttgcttttcatgtgttttaggtcctgaaagcaacgaacgtgaccgcaacctcttgttg
ccacattcaaactctttcatcatcacatcatcgaagctaattcgttttgtgagaaaagtc
aggtggctttttttttaaactagagggaccgctggtatcttcttaaaccagaggaaggtt
gcggcaataacaggtctgtgatgccctagatgtccggctgcacacgtgctacaatgatca
ttgcagtgagcatctcaaattacttatcatacatcgctagcgcgagtccgttattctgtt
catgcctgtagtctcatacggctgttggctgcagctttaaacgtgtatctctgcgcgcga
tacagcctgctttgaaagtttagtgggtaatcaattagaagtaatgatttccaagttata
gcacactgatatacggcatccttacccagctagccttttgtgctagtcttttgtgcgtag
agatgaatccaacattctagtaatttctcatactccctctctctttgtgagagttgtgat
aatgaatttgctttgaatggttcgtatgtgcaattgtcaattcatggtggggacagacca
ttgttaattgttggtctcggtcttaactaggaatgccttgtacgggtctttggttcaaca
aaccacccggaatacgtccctgccctttgtacacaccgcccgtcgctcttaccgatggac
ttctctgtgagtttgagggactgggtattcatgataatcaattattcattcgtgaataat
tacatgacctatggaaacttaaacgaacagtgtggtctaaaggaaagagaagtcgtaaca
aggcatc
>AJ504683_Rosalina-vilardeboana_Discorboidea
aagggcaccacaagaacgcgtggagcatgtggcttaatttgactcaacgcgagaaatctt
accgggtccggacacactgaggattgacaggcgttattaagtgtcttattctctgaatac
agtacacttatgttaaatatgctagtcctttcatgattatgtgataggtggtgcatggcc
gttcttagttcgtggagtgatctgtctgcttaattgcgtttcactaagggcctatattta
ctagtatgttgcaggcgcattgacccctcaccttaatcaggtgcttgcgcgtgtctttga
tctacgtcttgctcatacgtttaggtcctgaaagcaacgaacgtgaccgcaacctcttgt
tgcctgaacatttcaaatacattctattcatacgcttaattgcgctatgatagatcgtat
aactcaggcctttttaaactagagggaccgctgttatcttcttaaaccagaggaaggttg
cggcaataacaggtctgtgatgcccttagatgttccgggctgcacacgtgctacaatgat
cattgcagtgagcatctcatttacttacacatcgcatgcgcgagtccgtttattctgtta
gtcgtagtttctgctgcgacacagttttaaacgtgtatctctgcgcgcgataaagcctgc
tttgaaagtttagtgggtaatcaattagaagttatgatttccaagttatagcacacctat
gtatggcatctttacccagctagcctttgtgctagtctttgtgcgtagagatggatcttc
ggtctagtttctctttattgagtactgaccaatttgatctacgattctcatcgtaccgta
cgtgcaattgtcaattcatggtggggacagaccattgttaattgttggtctcggtcttaa
ctaggaatgccttgtacgggtctttggttcatcaaaccacccggaatacgcccctgccct
ttgtacacaccgcccgtcgctcttaccgatggacttctctgtgagtttgagggactgggt
cacttttatgacctatggaaacttaaacgaacagtgtggtctaaaggaaagagaagtcgt
aacaaggcatcg
>AJ504682_Rosalina-sp_Discorboidea
aagggcaccacaagaacgcgtggagcatgtggcttaatttgactcaacgcgggaaatctt
accgggtccggacacactgaggattgacaggcgttattatagatagtttacactctgtgt
gaatttaatctatatgttaaatatgctagtcctttcatgattatgtgataggtggtgcat
ggccgttcttagttngtggagtgatctgtatgcttaattgcgtttcactaagggcctata
ttattatagcatgttgcaggcgcattgacccctcaccttaatcaggtgtttgcgcgtgtc
tttgacttacgtcttgcccatgcgtttaggtcctgaagcaacgaacgtgaccgcaacctc
ttgttgccttcactatacccatgactgtattggcagcgcttaactgcgctcgttaattgc
agatcaatacgaaggcctttttaaactagagggaccgctgttatcttcttaaaccagagg
aaggttgcggcaataacaggtctgtgatgcccttagatgttccgggctgcacacgtgcta
caatgatcgttgcagtgagcatctcatttacttatacatcgcatgcgcgagtccgttcat
tctgtcagtcgtagtttctgctgcggcacagttttaaacgtgtatctctgcgcgcgataa
agcctgctttgaaagtttagtgggtaatcaattagaagttacgatttccaagttatagca
cacttatgtacggcatctttacccagctagcctttgtgctagtctttgtgcgtaaagatg
gattatgcggtttgttttattacaaccactatttgatctacgattatccatcgtaccgta
cgtgcaattgtcaattcatggtggggacagaccattgttaattgttggtctcggtcttaa
ctaggaatgccttgtacggtctttggttcatcaaaccacccggaatacgtccctgccctt
tgtacacaccgcccgtcgctctcaccgatggacttctctgtgagtttggggactgggtca
ctttttagacccatggaaacttaaacgaacagtgtggtctaaaggaaagagaagtcgtaa
caaggcatcg
>Z69614_Glabratella-opercularis_Glabratelloidea
aagggcaccacaagaacgcgtggagcatgtggcttaatttgactcaacgcgggaaatctt
accgggtccggacacactgaggattgacaggttttatccatatattttatatatggtgtc
aaaaatgctagtcctttcatgattatgtgataggtggtgcatggccgttcttagttcgtg
gagtgatctgtctgcttaattgcgtttcactacgaatctactttaaacgtgtgtttgtga
gatggactgatccctcccacctctctgaggtctggcgagttgtgcgtcttttcatcgtta
tcacatcatacaacgttgattctgaaagcaacgaacgtgaccgcaacctcttgttgcctg
tattaccacaacagtctgcactctgtntttctgtataaacaggccttatattaataaact
agagggaccgctgttactttcttaaaccagaggaaggttgcggcaataacaggtctgtga
tgcccttagatgttccgggctgcacacgtgctacaatgattattgcagtgagcatctcat
atttacttacatcacttgcatgcagcaccttaacttttgttatggcgtctttatgcgtga
taaagcctgcttcgaaagtaagtgggtaatcaattagaagtaatgatttcctttatatgc
acatttatgtttggcactgatccccagcctaactcttgttagtgcttgtgtgcgttcagt
ggaccttttacggtctctaaccattcgtgcaattgtcaattcatggtggggacagaccat
tgttaattgttggtctcggtcttaactaggaatgccttgtacgggtctttggttcaacaa
ccacccggaatacgtccctgccctttgtacacaccgcccgtcgctcttaccgatggattt
ctctgtgagtttgaaggactggccttctgtgctatggaaantcaaacgaacagtgtgatc
taaaggaaagagaagtcgtaacaaggcatcg
>AF194078_Glabratella-patelliformis_Glabratelloidea
aagggcaccacaagaacgcgtggagcatgtggcttaatttgactcaacgcgggaaatctt
accgggtccggacacactgaggattgacaggttttatccatatatattttatatatggtg
tcaaaaatgctagtcctttcatgattatgtgataggtggtgcatggccgttcttagttcg
tggagtgatctgtctgcttaattgcgtttcactacgaatctactttaaacgtgtgtttgt
gagatgaactgatccctcccattcttcggtttggcgagttgtgcgtctttttatcgttat
cacatcgcacaacgttgattctgaaagcaacgaacgtgaccgcaacctcttgttgcctgt
atcaccaaaacagtttgcactcagtgctctctgtataaacaggccttatattaataaact
agagggaccgctgttactttcttaaaccagaggaaggttgcggcaataacaggtctgtga
tgcccttagatgttccgggctgcacacgtgctacaatgattattgcagtgagcatctcat
atttatacatcacttgcatgagctgtatagttttttactatgctgtctctatgcgtgata
aagcctgcttcgaaagtaagtgggtaatcaattagaagtaatgatttcctttatatgcac
atttatgtttggcactggaccccagtctaactcttgttagtatttgagtgtattcagtgg
acctatttttggtctctaccattcgtgcaattgtcaattcatggtggggacagaccattg
ttaattgttggtctcggtcttaactaggaatgccttgtacgggtctttggttcaacaaac
cacccggaatacgtccctgccctttgtacacaccgcccgtcgctcttaccgatggatttc
tctgtgagtttgagggactggatatttaatctatggaaacttaaacgaacagtgtgatct
aaaggaaagagaagcgtaacaaggcatcg
>AF194077_Glabratella-milletti_Glabratelloidea
aagggcaccacaagaacgcgtggagcatgtggcttaatttgactcaacgcgggaaatctt
accgggtccggacacactgaggattgacaggttttatccatttacctttgggtatttggt
gtcaaaaatgctagtcctttcatgattatgtgataggtggtgcatggccgttcttagttc
gtggagtgatctgtctgcttaattgcgtttcactacgaatctacattaaacgtatgtttg
tgagatgaactgatccctcctttgttggagtcgtgcgtcttttcatcgccatcacatcat
acaacgtagattctgaaagcaacgaacgtgaccgcaaccttcttgttgccttgtataacc
ataacatatttgcacttctgtgcttggtgtataaacaggccttatattaataaactagag
ggaccgctgttactttcttaaaccagaggaaggttgccggcaataaccaggtcttgtaat
gccccttaaaatgttccgggctgcacacggtgctacaatgattattgcagtgagcatctc
atatttatacatcacttgcatgagcattttaacctccgggttattatgtctctatgcgtg
ataaagcctgcttcgaaagtaagtgggtaatcaattagaagtaatgatttcctttatatg
cacatttatgtttggcactgggccccagtgctagctcttatgttggtacttgtgtgcgtc
tagtggacctcttttggtctctaaccattcgtgcaattgtcaattcatggtggggacaga
ccattgttaattgttggtctcggtcttaactaggaatgccttgtacgggtctttggttca
acaaaccacccggaatacgtccctgccctttgtacacaccgcccgtcgctcttaccgatg
gatttctctgtgagtttgaaggactggccttttgtcgctatggaaattcaaacgatcagt
gtgatctaaaggaaagagaagtcgtaacaaggcatcg
>HE998676_Leptohyalis-scotti_Textulariids
ctcaaagattaagccatgcaagtggttattatacccgacagtttaaataagtgttattta
caacaaaacaaaaaagtgattatatcacttacgcaactgcagacagctgcttaatacagt
cacacttgtcttgacttggcgcaaccttaaaaaatttgaatctttatacacacacacaaa
caaaatgattcattttttttttacccacgtttggtgatttctctgtgcaataatttacat
taatgcacaacgtgatttattcaatttttggataactcagggaaagtttggctaatacgt
acgagttactatatttaatacaccatactttaatttttactcagcacttattggtaaatt
ttggcattacattatttattcaatgttttgtcagtttaaaatttaactgcaacatgagag
acaataagtacgcatttacaatgaatttattcactgtaatacacgctgagcagactttac
gaagtttactttgtgaagcaggtcatacaagcatctacagcatcaagtcacagggttggc
aagtgtttttttgaaccttcagagcagtcacgcatacggaagagtagtttctgatcccat
agaaggagcatagtacattgagagaccgctcttagttctaaggaacgcagcaggcgcgta
aattgcccaatgctagtaccctacaaaattactggttaataaacaatttactaaaaatta
caaaatatgtaataacacactttttaatactgtaatttttatttatattatccttgttca
ttaacttcacgtaaatttatttttttactgaggcagtgacaagctgtaacggttgagtat
aaaaatgacgagtgtctggcattgccgtctgcttttgtaggcttggcagttcgccgacgc
tttgtgtgctcaattggaatgcggtgagtttaagcaactcagaacctttggatggtgttt
tattttactatattatactgttcatgtatctgaatttcaagtggagggcaagtctggtgc
cagcagccgcggtaataccagctccactggcctatacaatcattgttgcgntaaaaagnt
ngngttggattgaaccataatttnttttctataaatttattatttactgaaaatatttca
acgacacacacacaaacaaacaatactttacattaatttgtattttatattattacttga
aatatattttcattgttaaaaaaatgaatttattttttctttcaacactgtgaacaaatc
agagtgtatcaaacatgtcatttttgaatgtgcattgaatgtcttatcatggaatgttgc
acttttataattcaaaaatttaattgtttaaaacacactcaatatgaatacaattttaat
ttttgttgtttataaaaaatgtcgatggggatagttggagtcaatgatactgcttggnga
gaggtgaaattcattgacccaagcaagatcaccaaaagcgaaagcaattggctaggctat
actctttgtgattttattaatttttaaatgtgagtcaatatttacacacacactttttta
atattgcttacacacaaaattatttaaacactttacaatgaagaacgaagnntgggggat
caaagaggatcagataccctcgtcgtcccattaattactgaaaacgatggactctcaatt
gcattttatttttagaatgtttaatgccctcagcctacaaaaataacttggcttgagctt
gtactcttttatacgctcgcctaatcattctaatgtacggtctcgatggacgtttcattt
taatatgaaatttattttcaatttgcgtgtaagcaattttgttttcctaattataaatta
attttggaactcattgcgtgcacttgattttcggagctttgcgctcaattctggtgagat
gtaagcatcatgttactcttacccgctatgaattaacttttgcattttatgtaattatta
atttcatttgtcgtgtgttaaggtaacaaattttattataaataaatgatgtgaagcacg
ctttagncacgcgcttactgcagaaatgtctgagacttttttctccgggggtagtatgca
cgcaagtgtgaaacttgaaggaattgacggaagggcaccacaagaacgcgtggagcatgt
ggcttaatttgactcaacacgagaaatcttaccgggtccggacacactgaggattgacag
gtattatcaataattattttacttnatgttaaaaattcaatnattgtgttaaatatgcta
gtcctttcatgattatgtgataggtggtgcatggccgttcttagttcgtggagtgatctg
tctgcttaattgcgtttcactaagggcttaaaattatgtgctttaatattgacccctcaa
tttttaattgagtgtgttgtctttattggtacttctaagctctgaaagcaacgaacgtga
ccgcaaccctttgttgcctttactaaaattttatttttttataaaatataattaaaaagg
ctttttaaactagggggaccgctgtaatctttttaaaccagaggaaggttgcggcaataa
caggtctgtgatgcccttagatgttccgggctgcacacgtgctacaatgatttttgcagt
gagcatctcatttttaatacatcgcttgcatgatgctttatatttaaatttatttttatt
tatttcgttcatttttgcgcgataaagcctgcttcgaaagtaagtgggtaatcaattaga
agtaaagatttccaaattttatagcacaaatatatacggcatttttacccggctttttca
tttcgaattagttttgtgtgtattaatgagttcctttgtatagtttgtcttttatggcat
tcttatacagtactttatcgtatgtgcaattgtcaattcatggtggggacagaccattgt
taattgttggtctcggtttcaactaggaatgccttgtacggatctttggttcaacaaacc
atccggaatacgtccctgccctttgtacacaccgcccgtcgctcttaccgatagacttct
ctgtgagtttgagggactggataacttatacttctatggaaacttaaacgaacagtgtgg
tccaaaggaaagagaagtcgaacaaggca
>KF042547_Elphidium-asklundi_Rotalioidea
gtcacacttgtcttgacttggcatatatgtatatcgcgcactgggagatctctatacctt
atacactatctctctatgcgtgtaagacacacagaatgacttctctgtatcgcgttatcc
ctcaattgcgttacaccgtgacccaatattcttatattatggataactcagggaaagttt
ggctaatacgtacacgagtctatatatatatatatacactattcacacacacacacacac
acactcttatatgtgtatcaacgacgggtcttgctttctatacacgcgctcactgcatgc
aaccatgttacgatatatatagtgaatagtgatatctactcagcactcaatggtaaactt
tttagatttgcatactgttacatcgcttcggcgtgtactatatgtatttcttaacactta
ttcacagtttacacgcaccatgagagacattgagcacgctctagtgtgaatgaatttcat
ttacacgtctacgctgagcagactttgcgaagtttactttgcgaagcatgtcatacaagc
atctacagcatcaagtcacagggttggcaagtgtattattgaaccttcaaagcagtcacg
catacggaggagtagtttcttatcccatagaaggagcaccgtacaatgagagaccgctct
tagttctaaggaacgcagcgggcgcaaaaattgcccaatgctagtaccctattatactat
cgaatacacgcacacattatatattatatccttgttcgcatagtctcacattatactgag
gcagtgacaagctgtaacggttgagtatttataatgacgagtgtctggcattgccgcttc
ctcggaagcttggcaagttgccgacgctttgtgtgctcaattggaatgcggtgagtccaa
gcaactcagaacctttgaacctgtgtttacacgatctcacgtgtttacactattcatgta
tctgaatttcaagtggagggcaagtctggtgccagcagccgcggtaataccagctccact
ggcctatacaatcattgttgcggttaagaggctcgtagttggattgaactactcatacac
atgcactttcacatgcatatattttagtagcacgcatatatatacactatacacacacac
acacacacagtatatatatatatgcgttcgacttctattgtatcgtatatacgttacgta
cgtacgtgatgagtgcaaagagagtgtatatacctcaccctttcaacactgtgaacaaat
cagagtgtatcaaacatgtctttttcatttgaatgcgcattgaatgtcttatcatgggac
gttgcctattctcatacctctaaaccattgaaaagtaacatgtacgatgcacactcatat
acactctatacatgcacacacacactcactcacaatacacatacacgtgtatatactttc
aatggcttaaaaacgtcgatggggatagttggagtcgacagtactgctgaagcatcctca
gcctgcaaaatgccttatggcttgagcttgtatcttttacgaggtacgctcgctgtatag
cacttttatgcacggtctcgacggacgtttcatttcattattctttatttattgcgtgta
ggcattatgactatatatttttaaacgaatgtatatcattagcgtgcacaggattttcgg
agctttgcgctcaatttattctggtgagatgtaagcatcatgtttctttctgccgcgtac
ttcttgtgactcacgtctcaatgaatgtatcgtgcagcaaggttacactttattttatat
gatgtgaagcacgctttaggcacgcgcttactgcagaaatgtctgagacattcctttccg
ggggaagtatgtacgcaagtatgaaacttgaaggaattgacggaagggcaccacaagaac
gcgtggagcatgtggcttaatttgactcaacgcgggaaatcttaccgggtccggacacac
tgaggattgacaggcaatattatactcgcactacaccgcgtgtatatgttaaatatgcta
gtcctttcatgattatgtgataggtggtgcatggccgttcttagttcgtggagtgatctg
tctgcttaattgcgtttcactaaagggcttatacatttatatattttacatatatactat
gcgcatacactttactgtgtgtgtgtgtatgtgtgtgtatctcatatacttaggctctga
aagcaacgaacgtgaccgcaacctcttgttgccttatatacaacactcatatgcacttta
ttgtgtgtgtgtagtgtgacgccaaggctttttaaactagagggaccgctgtgacattct
ttcaaccagaggaaggttgcggcaataacaggtctgtgatgcccttagatgttccgggct
gcacacgtgctacaatgattattgcagtgagcatctcatttgatttatacatcgcttgcg
cgagtacacgcgtatatatatattatactttacggtatatgtatgtgtgtatgtgtgtac
tctgcgcgcgattcagcctgctccgttaggtagcgggtaatcaattagaagtagtgattt
cctttatattttttgcacgactatatacggcgtcttatgcccggcttatacttcgctata
ggttttgtgttgcattcgatgtataaccgtatgtgcaattgtcaattcatggtggggaca
gaccattgttaattgttggtctcggtcttaactaggaatgccttgtacgggtctttggtt
caacaaaccacccggaatacgtccctgccctttgtacacaccgcccgtcgctcttaccga
tggatttctctgtgagtttgagggactggatacaccacatctatggaaacttaaacgaac
agtgtgatctaaaggaaagagaagtcgaacaaggca
>KF042578_Haynesina-nivea_Rotalioidea
ttatgtgatgtgaagcacgctttaggcacgcgcntacngcagaaatgtctgagacattcc
tctacgggggaagtatgtacgcaagtatgaaacttgaaggaattgacggaagggcaccac
aagaacgcgtggagcatgtggcttaatttgactcaacgcgggaaatcttaccgggtccgg
acacactgaggattgacaggcaatattaatatatgctttttttgcccttcacggggtggg
gatatatatattatgttaaatatgctagtcctttcatgattatgtgataggtggtgcatg
gccgttcttagttcgtggagtgatccgtctgcttaattgcgtttcactaaagggcctata
catttatgtattttgcggcaactttgaccccttaccttcacgggtatgcgtcgtgtctct
gtccctgcttagctttatacttatttaggctctgaaagcaacgaacgtgaccgcaacctc
ttgttgccttttatctctaacttctcatatattgaaattgcactcacgtgcttttttttt
gtgagctttaacaaaggctttttaaactagagggaccgctgtgacattctttcaaccaga
ggaaggttgcggcaataacaggtctgtgatgcccttagatgttccgggctgcacacgtgc
tacaatgattattgcagtgagcatctcatttgattttacatcgcttgcgcgagtattttt
tcatatttttggtatattttatacttcggtatattttatattatattttatgcattgaat
atctctgcgcgcgattcagcctgctccgttaggcagcgggtaatcaattagaagtagtga
tttccttatattttttgcacgactatatacggcgtcttatgcccggcttatacttgctat
aggttttgtgcgcatggatgttcattttccgtatgtgcaattgtcaattcatggtgggga
cagaccattgttaattgttggtctcggtcttaactaggaatgccttgtacgggtctttgg
ttcaacaaaccacccggaatacgtccctgccctttgtacacaccgcccgtcgctcttacc
gagagattttactgtgagtttgagggactggataccctcaaccccatctatggaaactta
aacgaacagtgggatcccaaggaaagagaagtcgaacaaggca
>HE998677_Robertina-arctica_Robertina
ctcaaagattaagccatgcaagtggttataataacccgatagtttaaataagtgttataa
attttgagaatcgcttcaaaaattgtactttaaacacacctcttttgacgattcagagca
aaatttcggatgataacttatgcaactgcagacagctgcttaatacagtcacacttgtct
tgactttggcactcgatcaaatcatctttgattcatacactcactgggccagaactaaca
cttacagtcacctgtttttgtcttctgggttccctttattgaattatcgatgtttttgtt
tgatacgacaaaaagatttctctgtagcggttcttatattttttacgaaatatttcgacg
ttacatcgtgcattttacttttcggataactcagggaaagtttggctaatacgtacgagc
atctttaatcttacacacccacaccactctctgcacaacgagaaaagatcttttactcag
cacttattggtaaatgtttgatgcgctttcgagtgcatctttcaacatttaaaagcaaca
tgagagacaataagtacgcaggattgggcatttcttgtcctttccatacgctgagcagac
tttgcgaagttcacttttgcgaagcaagtcatacaagcatctacagcatcaagtcacagg
gttggcaagtgtatttttgaaccttcaaagcagtcacgcatacggaagagtagtttctga
tcccatagaaggagcaccgtacattgagagaccgctcttagttctaaggaacgcagcagg
cgcgtaaattgcccaatgatagtaccctacaatatgtaataccatcattcacaaaatttt
ttaacacacaattttctctgtcaactttaatccttgtcagactgaatcaattaattaacc
ttgtgaattcattttctcatattattttactgaggcagtgacaagctgtaacggttgagt
ataataatgacgagtgtctgacattgccgcctgcttctgtaggcttggcagtctgtcgac
gctttgtgtgctcaattggaatgcggtgagtttaagcaactcagaacctttggacggtgt
tgtaaaaagcattgttcttgtatctgaatttcaagtggagggcaagtctggtgccagcag
ccgcggtaataccagctccactggcctatacaatcattgttgcggttaagaggctcgtag
ttggattgaactgcaaactttaaaaacacaatttcaggtttcttcggatctcgttctgat
gtaatacgcacacgtacccacgtcagcaacgttctttgcggattcttgtttttgattttt
atttaccaaagtttgtagcacaagacactttgtctttttctagatgaagtgtgcttgtac
gacgctgttaattgtattcggtcttgaatgacaaatatgatttgcagtctgatacacaaa
cgaaataaagatcttaccatttttatcgttttcaacactgtgaacaaatcagagtgtatc
aaacatgtcttttctaaatgtgcattgaatgttccatcatgggatgctgcacttttaaca
ctttcttttcccatgttttgctaaccactcacactgtagctttacaaccgggtaaaacat
gtgaaggcatgtgctatacttcatactgtcttttgaaaagaaaacagttataaatgtcga
tggggatagttggagtcaagagtactgttgggcgagcggtgaaatgcattgaccctagca
agactaccaaaagcgaaagcacttgactaggctatactctttgtgatgtcagtgtttgaa
gatacacgctactcgcgtatcatggttatttgcggagcaattaacgttagttgcgtattg
ccaactttcgagagattgttagagtgaacggcaacggatactgttgttgttatcgcattt
attcattgatcgcaatttgcacttcattcatctggttacactttacaatgaagaacgaag
gttgggggatcaaagaggatcagataccctcgtcgtcccattaattacatcaaacgatgg
gctctcaattgcattttttaaatattaattgcaaatgccctcaacctacaaaatattgaa
tattttcgttgcttgagctagtgtctttattgatacgctcgctttgaatttatttgtttt
cgtacggtctcgatggacgtttcgattaaaaaatctaattttttgcgtgtatgcattttg
actttatcttcattgataattcattgcgtgcacttgattttcggagctttgcgctcaaat
tttggtgagatgtaagcactgtgtcattctacacgagaactttccgttcaatttattgtt
cggacttgcttcatcgtttgtagtctgatattttttcaaataggtgtgaagcacgcttta
ggcacgcgcttactgcagaaatgtctgagacattcccctccgggggtagtatgcacgcaa
gtgtgaaacttgaaggaattgacggaagggcaccacaagaacgcgtggagcatgtggctt
aatttgactcaacgcgggaaatcttaccgggtccggacacactgaggattgacaggcact
attaaaaatggagtctcgcatttatttgcgtgttcttctttttatgtcaaatatgctagt
cctttcatgattatgtgataggtggtgcatggccgttcttagttcgnggagtgatctgtc
tgcttaattgcgtttcactaagagttctaaacttaatgtgtattgcagcggtttcattga
cccctgtcaatttattggcggtgttgttgtctttgtttcttgtctgcttacactactgag
ctctgaaagcaacgaacgtgaccgcagcctcttgttgcctttcgtaaaacaatcgctttt
cattaagcttttgatcaaaaaaggctcattttttaaactagagggaccgctgtatcttct
ttaaaccagaggaaggttgcggcaataacaggtctgtgatgcccttagatgttccgggct
gcacacgtgctacaatgattattgcagtgagcatctcattttgatacatcgcttgcgcga
gtcacactgtttattcagtgttgttctttgcgcgcgataaagcctgcttcgaaagttagt
gggtaatcaattagaagtaatgatttcctaattcttcgcacaataatatactgcattcat
taccgaccttgccttgtgtttggttctgagttacatgagtgttgaggctctctgagttct
ctttcagtatgtgcaaatgtcaactcccggtggggacaaaccattgttaattgttggttt
cggtctcaactaggaatgccttgtactggtctttggttcaacaaaccaccaggaatacgt
ccctgccctttgtacacaccgcccgtcgctcttaccgatggacttctctgtgagtttgag
ggactggaattgtttgtctacattcacttgtattcaaatcctctatggaaacttaaacga
acagtgtggtctaaaggaaagagaagtcgtaacaaggcatcg
>AJ312435_Ammobaculites-sp_Textulariids
aagggcaccacaagaacgcgtggagcatgtggcttaatttgactcaacgcgggaaatctt
accgggtccggacacactgaggattgacaggcaatattaaaaattaaaaggattcttctt
tttttttttatgttaaatatgctagtcctttcatgattatgtgataggtggtgcatggcc
gttcttagttcgtggagtgatctgtctgcttaattgcgtttcactaaggactcagatact
atgtgtgtttgcaaaaaagaagctaaagctctgacccttcattgtgtgtctttgttttag
tttttttttttttgcgcgcactacttgagtcctcattgcaacgaacgtgaccgcaacctc
ttgttgcctttatgtttgttttgggaatttttttttcaaaacattttaaaggcttttttc
tttgaaaactagagggaccgctgtaatcttttaaaccagaggaaggttgcggcaataaca
ggtctgtgatgcccttagatgttccgggctgcacacgtgctacaatgattattgcagtga
gcatctcaaattgatttacaccgtttgtattcttgtttttctttcctttttttttttttt
gatggtacacatttttttgtgtatttgttaaaaaaaaaagaggtgaaagaacgcaaatta
cacggtaaagcctacttcgacagtaagtgggtaatcaattagaagtaatgatttcccttt
ttttagcacatctatgcacggctattatatccggcctaagtttttcttagttaccgcgta
tgtgatagttttttttcgtgcgtgcaattgttaattcatggtagggacagaccattgtta
attgttggtctcggtctcaactaggaatgccttgtacgggtctttggttcaacagaccac
ccggaatacgtccctgccctttgtacacaccgcccgtcgctcttaccgatggacttctct
gtgagtttgagggactggattttcgaatctatggaaacttaaacgaacagtgtggtctaa
aggaaagagaagtcctaacaaggcatcg
>AJ312434_Ammotium-pseudocassis_Textulariids
aagggcaccacaagaaccggtggagcatgtggcttaatttgactcaacgcgggaaatctt
accgggtccggacacactgaggattgacaggcaatattaaaatgcttttcttgcgtgcaa
gagaacattttatgtcaaatatgctagtcctttcatgattatgtgataggtggtgcatgg
ccgttcttagtttgtggagtgatctgtctgcttaattgcgtttcactaaggactcagata
tcatgtgtgtttgcagctggctctgacccttcattgtgtgtctttgttcagtttgcgcac
acttccgagtcctcattgcaacgaacgtgaccgcaacctcttgttgcctttagctttatg
cagctagtggcttgagcatttttttgcttaaagtttactgctgctattaaaggcttttta
aaactagagggaccgctgtaatcttttaaaccagaggaaggttgcggcaataacaggtct
gtgatgcccttagatgttccgggctgcacacgtgctacaatgattattgcagtgagcatc
tcaattgatacaccgtttgtgttgttgagctatttttaatagttttttacgacacacggt
aaagcctgcttcgaaagtaagtgggtaatcaattagaagtaatgatttccctttttagca
cacctatgcacggctgttgcgtccggtctaagtttacttaggctcgcgtacgtagcagtt
ttttcgtgcgtgcaattgttaattcatggtggggacagaccattgttaattgttggtctc
ggtctcaactaggaatgccttgtacgggtctttggttcaacagaccacccggaatacgtc
cctgccctttgtacacaccgcccgtcgctcttaccgatggacttctctgtgagtttgagg
gactggatcttgcatctatggaaacttaaacgaacagtgtggtctaaaggaaagagaagt
cgtaacaaggcatcg
>HM244866_Ammonia-sp_Rotalioidea
ttatacaactcaacggtttaaattagtgtttcacttttgtgatcacacacgcaactgcat
acagctgcttaatacagtcacatttgtcttgacttggcacaaacacaaaatacacaccac
ggataactcaaggaaagtttggctaatacgtacgaacccaaccagattcattcacttctg
aatacgaatgaatacgcgtatcataattatttgatatgcagactagatgttactttccac
aaagtgacacatgtcttacaagtatctatagcatcaagttacacggttggcaagtgtatt
attgaaccttcaaagcagttacacatacggaggagtagtttctgatcccatagaaggagc
accgtacaatgagagatggctcttagttctaaggaacgcagcaggcgcgtaaattgccca
atgttgacacatgactgaggcnagtgacaagttgtaacggttgagtatattcaaaatgat
atagtgtttgctactgcggtgtgcttctgtacaccttgcaaccggcaacacttatgtgtg
cttaattggaatgcggtgagtccaatttaactcagagtcaaatctgaattttttcnaagt
ggagggcaagtctggtgccagcagccgcggtaataccagcttccactagcctatacaatc
attgttgcggnttaagaggctcgtagttggattgatgaaaaaacgacacaacactgtgaa
caaatcagagtgtatcaaacatgcagccttacgcaggctatagcgcattatatgtcttat
catggaatgttgcttattatacatgtcgatggagatagttggagttaacagtattactcg
gcgagcggtgaaatgcgttgacccttgtaagactaccagaagcgaaagcggttaactagg
ctattctctttgtgtactctacacatacacacacaacgaagaacgaaggttaggggatca
aagaggatcagataccctcgtagtcctatttgttacaccaaacgatgggctctcactcac
aaaccccttactgcaaatttttatattttgcatacacaacgatgttcacacatctgaatt
taatatctttgcgctccaaatttaattaatgggtgagatgtaagcatttattgtaatttt
aatcgattacatttttattaaatgtgatgcacgcattaagatagcgcttactgcagaaat
gtttaagatattcccttccgggggtagtatgcacgcaagtgtgaaacttgaaggaattga
cggaagggcaccacaagaacgcgtggagcatgtggcttaatttgactcaacacgggaaat
cttaccgggtccgaacacactgaggattgacaggcaacccttttaaatatgctagtcctt
tcatgattatgtgataggtggtgcatggccgttcttagttcgtggagtgatctgtctgct
taattgcgtatcacaaataaaacattatgcttaattgcattttgtttgatagcaacgaac
gtgaccgtaacctgttgttacgtatatatacacaacagggaccgctgtatttttactttc
taaccagtggaaggatacggcaataacaggtctgtgatgcccttagatgttccgggctgc
acacgtgctacaatgattattacactatgttatcgtttattacacacgcgatattgcgca
tagttaatcatttcacagtaatgagtcacggttgggatagactattgttaattattagtc
ttggtcttaactaggaatgccttgtacgtgtagttcaatacactactcggaatacgtccc
tgccctttgtacacaccgcccgtcgctcttaccgatgaacttttttatgagtttgaggga
tgtcatgtaacaaaacttaaacaaataatggggtttaaaggaaagagaagtcgtaacaag
gcatca
>AY359168_Haynesina-depressa_Rotalioidea
aagggcaccacaagaacgcgtggagcatgtggcttaatttgactcaacgcgggaaatctt
accgggtccggacacactgaggattgacagacaaatacacacactacggtgtgtgcatga
aatatgctagttctttcatgattatgtgataggtggtgcatggccgttcttagttcgtgg
agtgatctgtctgcttaattgcgtttcactaaaggcacatacacataatattgatgcgtt
gtgtgtataatttataattatacgcatacacacatattatattgtgctttgaaagcaacg
aacgtgaccgcaacctcttgttgcctgtatatatgtgtattttatacacaccacaggcta
ttataaactagagggaccgctgttactttcttttaaaccagaggaaggttgcggcaataa
caggtctgtgatgcccttagatgttccgggctgcacacgtgctacaatgatcattgcagt
gcgcatctcattttgttatacactgcttgtgcgtatgtgcaccatatatttatatgtgtg
tgtatgtattgcacgcagtaaagcctacttcgaaagttgtgggtaatcaatttgaagtaa
tgatttctccaaatatatactgcacactcatatacagtgtcttatgtccatgaaaatttt
attttttttgtgtgtgcattcgatgctcgtatgtgcaattgtcaattcatggtggggaca
gaccattgttaattgttggtctcggtcttaactaggaatgccttgtacgggtctttggtt
caacaaaccacccggaatacgtccctgccctttgtacacaccgcccgtcgctcttaccga
tggacttctctgtgagtttgagggactggattttatatctatggaaactcaaacgaacag
tgtggtctaaaggaaagagaagtcgtaacaaggcatcg
>HM213840_Haynesina-orbiculare_Rotalioidea
ctcaaagattaagccatgcaagtggttatttataacccgacagtttaaataagtgtacat
tttatgatatgcattagatttttataaatcatgtgcatatatgatgagggatcacagtga
tgacttaaggaaccatcacttatgcaactgcagacagctgtttaatacagtcacacttgt
cttgacttggcaatatatatgcgtgtgggtgtgggcacaggcacactcacacgcctttct
ctgttatctatacacattcagataactgcatggataactcagggaaagtttggctaatac
gtacgggtacgatgcttacatgacacatatacaggaaagagaagcacacgtgagctgggc
actcacaatgacacatacatacatgcactcacacgtgagctgggcactcacgcgagagct
gtcacacacacactacacatttactactctcacacgtgagactatgtgaacaactaagtt
ctgtgcagtaaggcggggtagacctcgtgagctagtaaaccgcggtcagtcaccatcata
gcatcacgccgagagctgtatctgtgttatgtgtatgtgagagcactcacacgtgggctg
ngcactcacgcgagagtgtgtgctgtgtattgtattggtatatgctgtgggcactgaata
tctccgggtattcgatgcacacattacaggcggatatagcatatactatatacattacac
atagcacatgcactcacacgtgagggctagctgtgtttgtgtcattattatacacagtga
gagagctgtgctgtgtatatagcacatgctgtgtgctgtgcgtgagaactgaatttattc
gggtcacacacatagcacacactacaggcggacatagcatgtattatatatacgcacacg
ctctcacactattactcagcgctcaatggtgatacattatacgtacgaacgcaacatgag
ggacattgagcacgcatttcattatgtgcgtgatcctcgggtcacacacattaatgattc
gcatatgctgagcagactttgctatacgcgaagcatctacagcatcaagtcacagggttg
gcaagtgtatttttgaaccttcaaagcagtcacgcatacggaagagtagtttctgatccc
atagaaggagcacagtacattgagagaccgctcttagttctaaggaacgcagcaggcgcg
taaattgcccaatgctagtaccctatatttaaccgtatgggcgaaagtattgcgtgcata
tttacattacgcacattaggtttatattaaatccatgtgtgtattatgagatgttacact
atgtttaaattactgtcacatatattgcccatccttgttcactcgttgaacgaaatatgc
tcgcatattttattcgctcagttacattttaaactgaggcagtgacaagctgtaacggtt
gagtatttaaaatgacaagtgtctggcattgccgctctctcgggagcttggcaaattgcc
gacgctttgtgtgctcaattggaatgcggtgagtataagccactcagaacccattgattt
tgtgctgacatgagcagtgcattttcaattgtatctgaatttcaagtggagggcaagtct
ggtgccagcagccgcggtaacaccagctccactggcctatacaatcattgttgcggttaa
gaggctcgtagttggattgaactaacattatacacacacacactgtgaacaaatcagagt
gtatcaaacatgtactttcttagaatgtgcactgaatgtcttatcatgggatgttgccta
catattctaagtgcagacgagatacactgtttggttaatattcatatatacacacactac
aattaacatctcacgctatgcaagttaaataatatatgtcgatggngatagttggagtca
acagtattgcagggcgagcggtgaaatgcgttgacccttgtaagactaccagaagcgaaa
gcggttggctaggctatgctctttgtgatttatgatgtgacgcacgctttaggcacgcgc
ttactgcagaaatgtctgagacattnncctccgggggtagtatgcacgcaagtgtgaaac
ttgaaggaattgacggaagggcaccacaagaacgcgtggagcatgtggcttaatttgact
caacgcgggaaatcttaccgggtccggacacactgaggattgacagacatacacaatgtg
agtgtgagtgagtgtatttatacacacaccgacactacgcatgtgataaacatgattggc
tctttcatgattatgtgataggtggtgcatggccgttcttagttcgtggagtgatttgtc
tgcttaattgcgtttcaaataagaatcacattatattgtgtgtgtgagtgtgtatttatt
tacacgcacgcgcgcataacatgtattttgtgatatctatgaaagcaacgaacgtgaccg
caacctctagttatgataagcatggtatcataacactagagggaccgctgctactttcaa
ctttaaccaggggaaggttgcggcaataacaggtctgtgatgcccttagatgttccgggc
tgcacacgtgctacaatgatcattgcagtgcgtatcttcaaattattacactgcttgtgc
tggcacacgtgcttgcacgcagtatgcattgcctacttcgaaagtcgtgggtaatcaatt
tgaagtaatgatatattccttatgcacatttatatacggtgcatgcatatgacacatgaa
cgcgctcgcgtgtgattgtattgtgtgcataatctgtatgtgcaattgtcaattcatggt
ggggacagagtattgttaattgttgctctcggttttaactaggaatgccttgtacgggtt
ggtttaacaaaccacccggaatacgtccctgccctttgtacacaccgcccgtcgctctta
ccgatggacttctctgtgagtttgagggactgtaatggaaactcaaacgaacagtgtggt
ctaaaggaaagagaagtcgtaacaaggcatcg
>HM213836_Elphidium-aculeatum_Rotalioidea
ctcaaagattaagccatgnagtggttatttaacccgacagtttaactaagtgttattaac
gtcaatagattactaatctatacaacccacgtaacagtgaatgcacatttcacttacgca
actgcagacagctgcttaatacagtcacacttgtcttgacttggctattgctatattcac
gcttaatgcgcgaatcggcactacacaacacatacttgcttacgataataattatattat
tatcgggtaatacgtgatttcttcactgagaagctattgcattactgcagtacgcttatc
ataccattacaacacatcttatggataactcagggaaagtttggctaatacgtacgagtc
acattacttcacacagcaattgttattcgcaatctgtcgcgtctaccgcattcatgaaac
aaacattaattataaatgcgcgcgcgcactcatctgcgaaataactaaactaattactca
gcactcaatggtaaacttatgcgtctgcgtacttctgtcttcggacgatgcgcttacgca
tgattcgtttaactgcaacatgagagacattgagcacgcagtctttcgatccttcgtgat
tgattgacatctacgctgagcagactttaagattcttaatcttgaagcatgtcatacaag
catctatagcatcaagtcacagggttggcaagtgtatttttgaaccttcaaagcagtcac
gcatacggaagagtagtttctgatcccatagaaggagcactgtacattgagagaccgctc
ttagttctaaggaacgcagcaggcgcgtaaattgcccaataatagtacaaaaacacagtg
aacatttctagctctcatatcatctattgaggcagtgataagctgtaacggttgagtatt
aatctaatttgacgtgtatatggcgtgcgttatacgtttacgcgtatattactgcatacg
ccgatactatgtgtgctcagtctggaatgcggtgagtctaaacaactcagaacctacgtt
atcatatacgtgtatctgaattttcaagtggagggcaagtctggtgccagcagccgcggt
aataccagctccactggcctatacaatcattgttgcggttaagaggctcgtagttggatt
gaactaaatatttttatatatatttacaacactgtgatcaaatcagcatgtatcacgtat
gtattactaatacacgcattgtatgtttattcatggaatgttgctctgtattttattata
caattatacgtcgatggggatagttggagtcaacagtactagtaggcgagcggtgaaatg
cattgaccctttcaagactaccaaaagcgaaagcagttgtctaggctatattctttgtac
ttgtataccatcattatacaatacacatacacactttacaatgaagaacgaaggttgggg
gatcaaagaggatcagataccctcgtcgtcccattttatacatcaaacgatgggttctca
ctcgaccaaaaatacatatcaagacttgtagtacatacttctgtactcgtctatattact
gattttctaagctttgcgctcaattttatacggtgagatgtaagtaatggctgtatcttt
atgatgcatgctatattatgatgcacgtattaggcatgcgcttactgcagaaatgtctga
gatattcccctccgggggtagtatgcacgcaagtgtgaaacttgaaggaattgacggaag
ggcaccacaagaacgcgtggagcatgtggcttaatttgactcaacgcgggaaatcttacc
gggtccggacacactgaggattgacagacaaacacatttatgtgttataaagatgctagt
tctttcatgattatgtgataggtggtgcatggccgttcttagttcgtggagtgatccgtc
tgcttaattgcgtttcaatattttattacgtatacgtatgaccaactacctttaccggta
tgtttgtgtctagtatgctatcatttgaaagcaacgaacgtgaccgtatccttttattat
gtacgcacgcgtatatttatttcattaaagggaccgctgtttctttctttaaaccagagg
aaggttacggcaataacaggtctgtgatgcccttcgatgttccgggctgcacacgtgcta
caatgattatttcattaagtatctaatctttttatgtatcgtacctctgtgtatgttcaa
aaatacctaccctgagaatgggcgggtaatcaattagaagtaatgatttcctttttttaa
tacgcaactatgtaccgtatattacatcccacatattttcaatatatgtgcgtgtgtgtt
ttattaccgtgtacgcgtaactgttaattcatggtggggatagaccattgttaattgttg
gtctcggtcttaactaggaatgccttgtacgggtcattggttcaacaaaccacccggaat
acgtccctgccctttgtacacaccgcccgtcgctcttaccgatgaacttcgctatgaatc
tattggactgtgctctcttatgagtgcggaaagatatatgaatagtgtggtttaaaggaa
agagaagtcgtaacaaggcatca
>AY359162_Elphidium-williamsoni_Rotalioidea
aagggcaccacaagaacgcgtggagcatgtggcttaatttgactcaacgcgggaaatctt
accgggtccggacacactgaggattgacagacaaatatagaaattttattatttctatat
ataaagatgctagttctttcatgattatgtgataggtggtgcatggccgttcttagttcg
tggagtgatctgtctgcttaattgcgtttcaatttttattatgtatacgtatgacccacg
tttacgcgtgcgagtctagtatgctatcatttgaaagcaacgaacgtgaccgtatccttt
tattatatacgcacgcgtatatttattcattaaagggaccgctgtttctttttttaaacc
agaggaaggttacggcaataacaggtctgtgatgcccttcgatgttccgggctgcacacg
tgctacaatgattatttcattaagtatctactatactgcacattatgtgtattaaaacct
accctgagaatgggcgggtaatcaattagaagtaatgatttccttttttttatacgcaac
tatgtaccgtatattacatcccataatatctttttattatgcgtgtgtgttttattaccg
tgtacgcgtaattgttaattcatggtggggatagaccattgttaattgttggtctcggtc
ttaactaggaatgccttgtacgggtcattggttcaacaaaccacccggaatacgtccctg
ccctttgtacacaccgcccgtcgctcttaccgatgaacttcgctatgaatctgttggact
gtatcctttaatgaatacggaaagatatatgaatagtgtggtttaaaggaaagagaagtc
gtaacaaggcatcg
>HM213824_Elphidium-margaritaceum_Rotalioidea
ctcaaagattaagccatgcaagtggttatnttnaaaccctatcagtttaaatatacgcgc
aagcgtacatgcaactgcagacagctgcttaatacagtcacacttgtcttgactcggtta
ctactactacgctcttacggataactcagggaaagtttggctaatacgtacgaacaaatt
ctatattcgcatacagttacgcatgaatgagattgtatacgtgcgcatgtttattcatcg
cacacggcagatattgtaattttattacgatacatgtcatacaagcatctacagcatcaa
gtcacagggttggcaagtgtatttttgaaccttcaaagcagtcacgcatacggaagagta
gtttctgatcccatagaaggagcactgtacattgagagaccgctcttagttctaaggaac
gcagcaggcgcgtaaattgcccaataatagtacatacggtataattacttcacctcattc
tattgaggcagtgataagctgtaacggttgagtattaatctaatttgacgtgtatctggc
atgcgttatacgtttacgcgtatattactgcatacgccgatactatgtgtgctcagtctg
gaatgcggtgagtctaaacaactcagaacctatgtttcattacatgtatctgaattttca
agtggagggcaagtctggtgccagcagccgcggtaataccagctccactggcctatacaa
tcattgttgcggttaagaggctcgtagttggattgaacaaccaattgttacaatactgtg
atcaaatcagcacgtatcacgtatgcatttttaatatgcattgtatgtttattcatggaa
tgttgtatttttatatgtcgatggggatagttggagtcaacagtactagtaggcgagcgg
tgaaatgcattgaccctaccaagactaccaaaagcgaaagcagttgtctaggctatattc
tttatacattacactctgtattcacactctttacaatgaagaacgaaggttgggggatca
aagaggatcagataccctcgtcgtcccattttatacatcaaacgatgggttctcactcga
ccaaaaacaaaatatatttatacgttttacgtattttatattattttactgattttctaa
gctttgcgctcaatttatatacggtgagatgtaagtaatggctgcgtattttattacgtg
tgctaaattatgatgcacgcattaggcatgcgcttactgcagaaatgtctgagatattcc
cctccgggggtagtatgcacgcaagtgtgaaacttgaaggaattgacggaagggcaccac
aagaacgcgtggagcatgtggcttaatttgactcaacgcgggaaatcttaccgggtccgg
acacactgaggattgacagacaaacaatttatattgttacaaagatgctagttctttcat
gattatgtgataggtggtgcatggccgttcttagttcgtggagtgatctgtctgcttaat
tgcgtttcaatatttaaatatgtatacgtatgacccaataactatgttgttgtgtgtcta
gtattactatcatttgaaagcaacgaacgtgaccgtatccttttattatatacacacatg
tatatctttttaaagggaccgctgttttctttcttttaaaccagaggaaggttacggcaa
taacaggtctgtgatgcccttcgatgttccgggctgcacacgtgctacaatgatcatttc
attaagtatcttgtgtatgtctcatacgatcctaccctgagaatgggcgggtaatcaatt
agaagtaatgatttccttttttttatacgcaaccatgtaccgttatattacatcccatat
acttacgtgtatgcgtgtgtgttttattattcgtttgtacgcgtaactgttaattcatgg
tggggatagaccattgttaattgttggtctcggtcttaactaggaatgccttgtacgggt
cattggttcaacaaaccacccggaatacgtccctgccctttgtacacaccgcccgtcgct
cttaccgatgaacttcgctatgaatctattggactgtactctgtgtacggaaagatatat
gaatagtgtggtttaaaggaaagagaagtcgtaacaaggcatca
>KF042542_Elphidium-margaritaceum_Rotalioidea
ctcaaagattaagccatgcaagtggctatttttaaaaccctatcagtttatatatacgcg
caagcgtacatgcaactgcagacagctgcttaatacagtcacacttgtcttgactcggtt
actacggtttacaacgatttacgctcttacggataactcagggaaagtttggctaatacg
tacgaacaaatttattcgcatacagttacgcatgaatgagattgtatacgtgcgcatgtt
tattcatcgcacacggcagatattgtaattttattacgatacatgtcatacaagcatcta
cagcatcaagtcacagggttggcaagtgtatttttgaaccttcaaagcagtcacgcatac
ggaagagtagtttctgatcccatagaaggagcactgtacattgagagaccgctcttagtt
ctaaggaacgcagcaggcgcgtaaattgcccaataatagtacatacggtataattactcc
tcattcatttctattgaggcagtgataagctgtaacggttgagtattaatctaaatttga
cgtgtatctggcatgcgttatacgtttacgcgtatattactgcatacgccgatactatgt
gtgctcagtctggaatgcggtgagtctaaacaactcagaacctatgtttcatttacatgt
atctgaattttcaagtggagggcaagtctggtgccagcagccgcggtaataccagctcca
ctggcctatacaatcattgttgcggttaagaggctcgtagttggattgaacaaccaattg
ttacaatactgtgatcaaatcagcacgtatcacgtatgtatttttataatacgcattgta
tgtttattcatggaatgttgtatttttatatgtcgatggggatagttggagtcaacagta
ctagtaggcgagcggtgaaatgcattgaccctaccaagactaccaaaagcgaaagcagtt
gtctaggctatattctttatactatacattacacgtatatgtattcacactctttacaat
gaagaacgaaggttgggggatcaaagaggatcagataccctcgtcgtcccattttataca
tcaaacgatgggttctcactcgaccaaaaaaacacaatatattatacattttattatgta
ttctatatatgtactgattttctaagctttgcgctcaatttatatacggtgagatgtaag
taatggctttcgtattattacgttatgctaaattatgatgcacgcattaggcatgcgctt
actgcagaaatgtctgagatattcccctccgggggtagtatgcacgcaagtgtgaaactt
gaaggaattgacggaagggcaccacaagaacgcgtggagcatgtggcttaatttgactca
acgcgggaaatcttaccgggtccggacacactgaggattgacagacaaacaatatttata
ttgttacaaagatgctagttctttcatgattatgtgataggtggtgcatggccgttctta
gttcgtggagtgatctgtctgcttaattgcgtttcaatatttaaatatgtatacgtatga
cccaacaactatgttgttgtgtgtctagtattactatcatttgaaagcaacgaacgtgac
cgtatccttttattatatacacacatgtatattttattattaaagggaccgctgtttctt
tcttttaaaccagaggaaggttacggcaataacaggtctgtgatgcccttcgatgttccg
ggctgcacacgtgctacaatgatcatttcattaagtatcttgtgtatgtctctcatacgt
ttcctaccctgagaatgggcgggtaatcaattagaagtaatgatttcctttttttttata
cgcaaccatgtaccgttatattacatcccatatacattctattgtatatgcgtgtgtgtt
ttattattcgtttgtacgcgtaactgttaattcatggtggggatagaccattgttaattg
ttggtctcggtcttaactaggaatgccttgtacgggtcattggttcaacaaaccacccgg
aatacgtccctgccctttgtacacaccgcccgtcgctcttaccgatgaacttcgctatga
atctattggactgtaccatattttatgtgtacggaaagatatatgaatagtgtggtttaa
aggaaagagaagtcgtaacaaggcatca
>KF042543_Elphidium-margaritaceum_Rotalioidea
ctcaaagattaagccatgcaagtggctatttttaaaaccctatcagtttatatatacgcg
caagcgtacatgcaactgcagacagctgcttaatacagtcacacttgtcttgactcggtt
actacggtttacaacgatttacgctcttacggataactcagggaaagtttggctaatacg
tacgaacaaatttattcgcatacagttacgcatgaatgagattgtatacgtgcgcatgtt
tattcatcgcacacggcagatattgtaattttattacgatacatgtcatacaagcatcta
cagcatcaagtcacagggttggcaagtgtatttttgaaccttcaaagcagtcacgcatac
ggaagagtagtttctgatcccatagaaggagcactgtacattgagagaccgctcttagtt
ctaaggaacgcagcaggcgcgtaaattgcccaataatagtacatacggtataattactcc
tcattcatttctattgaggcagtgataagctgtaacggttgagtattaatctaatttgac
gtgtatctggcatgcgttatacgtttacgcgtatattactgcatacgccgatactatgtg
tgctcagtctggaatgcggtgagtctaaacaactcagaacctatgtttcatttacatgta
tctgaattttcaagtggagggcaagtctggtgccagcagccgcggtaataccagctccac
tggcctatacaatctttgttgcggttaagaggctcgtagttggattgaacaaccaattgt
tacaatactgtgatcaaatcagcacgtatcacgtatgtatttttataatacgcattgtat
gtttattcatggaatgttgtatttttatatgtcgatggggatagttggagtcaacagtac
tagtaggcgagcggtgaaatgcattgaccctaccaagactaccaaaagcgaaagcagttg
tctaggctatattctttatactatacattacacgtatatgtattcacactctttacaatg
aagaacgaaggttgggggatcaaagaggatcagataccctcgtcgtcccattttatacat
caaacgatgggttctcactcgaccaaaaaaaacaatatattatacattttattatgtatt
ttatatgtactgattttctaagctttgcgctcaatttatatacggtgagatgtaagtaat
ggctttcgtattatacgttatgctaaattatgatgcacgcattaggcatgcgcttactgc
agaaatgtctgagatattcccctccgggggtagtatgcacgcaagtgtgaaacttgaagg
aattgacggaagggcaccacaagaacgcgtggagcatgtggcttaatttgactcaacgcg
ggaaatcttaccgggtccggacacactgaggattgacagacaaacaatatttatattgtt
acaaagatgctagttctttcatgattatgtgataggtggtgcatggccgttcttagttcg
tggagtgatctgtctgcttaattgcgtttcaatatttaaatacgtatacgtatgacccaa
caactatgttgttgtgtgtctagtattactatcattttaaagcaacgaacgtgaccgtat
ccttttattatatacacacatgtatatcttaatttttaaagggaccgctgtttctttctt
ttaaaccagaggaaggttacggcaataacaggtctgtgatgcccttcgatgttccgggct
gcacacgtgctacaatgatcatttcattaagtatcttgtgtatgtctctcatacgtttcc
taccctgagaatgggcgggtaatcaattagaagtaatgatttcctttttttttatacgca
accatgtaccgttatattacatcccatatacattctattgtatatgcgtgtgtgttttat
tattcgtttgtacgcgtaactgttaattcatggtggggatagaccattgttaattgttgg
tctcggtcttaactaggaatgccttgtacgggtcattggttcaacaaaccacccggaata
cgtccctgccctttgtacacaccgcccgtcgctcttaccgatgaacttcgctatgaatct
attggactgtaccattatttatgtgtacggaaagatatatgaatagtgtggtttaaagga
aagagaagtcgtaacaaggcatca
>KF042544_Elphidium-margaritaceum_Rotalioidea
ctcaaagattaagccatgcaagtggttattttaaaaccctatcagtttaaatatacgcgc
aagcgtacatgcaactgcagacagctgcttaatacagtcacacttgtcttgactcggtta
cggttacaacacgctcttacggataactcagggaaagtttggctaatacgtacgaacaac
tatattcgcatacagttacgcatgaatgaaattgtatacgtgcgcatgtttactcatcgc
acaaggcagatattgtaatttattacgatacatgtcatacaagcatctacagcatcaagt
cacagggttggcaagtgtatttttgaaccttcaaagcagtcacgcatacggaagagtagt
ttctgatcccatagaaggagcactgtacattgagagaccgctcttagttctaaggaacgc
agcaggcgcgtaaattgcccaataatagtacatcatacaattattcacataagtctctat
tgaggcagtgacaagcggtaacggttgagtattaatctaatttgacgtgtatctggcatg
cgttatacgtttacgcgtatattactgcatacgccgatactatgtgtgctcagtctggaa
tgcggtgagtctaaacaactcagaacctatgtttcattacatgtatctgaattttcaagt
ggagggcaagtctggtgccagcagccgcggtaataccagctccactggcctatacaatca
ttgttgcggttaagaggctcgtagttggattgaacaaaccaattttattattgtttacaa
tactgtgatcaaatcagcacgtatcacgtatgtatcttattacgcattgtatgtttattc
atggaatgttgtacttttatatgtcgatggggatagttggagtcaacagtactagtaggc
gagcggtgaaatgcattgaccctaccaagactaccaaaagcgaaagcagttgtctaggct
atattctttatacatacgtactctgtggtgtattcatactctttacaatgaagaacgaag
gttgggggatcaaagaggatcagataccctcgtcgtcccattttatacatcaaacgatgg
gttctcactcgaccaaaaaaatatatacttttcacacacacgtgtgtctatgtattatat
actgattttctaagctttgcgctcaatttatatacggtgagatgtaagtaatggctgcgt
atttattacgtatgctaaattatgatgcacgcattaggcatgcgcttactgcagaaatgt
ctgagatattcccctccgggggtagtatgcacgcaagtgtgaaacttgaaggaattgacg
gaagggcaccacaagaacgcgtggagcatgtggcttaatttgactcaacgcgggaaatct
taccgggtccggacacactgaggattgacagacaaacaatgtaaattgttacaaagatgc
tagttctttcatgattatgtgataggtggtgcatggccgttcttagttcgtggagtgatc
tgtctgcttaattgcgtttcaatatttaaatacgtatacgtatgacccaactctgttgtg
tgtctagtatactatcatttgaaagcaacgaacgtgaccgtatccttttattatatacac
acatgtatattattacaatattaaagggaccgctgtttctttcttttaaaccagaggaag
gttacggcaataacaggtctgtgatgcccttcgatgttccgggctgcacacgtgctacaa
tgatcatttcattaagtatctttgtgtatgtttctcatacgatcctaccctgagaatggg
cgggtaatcaattagaagtaatgatttccttttttttatacgcaaccatgtaccgttata
ttacatcccatatacattctacatgtattatgcgtgtgtgttttattattcgtttgtacg
cgcaactgttaattcatggtggggatagaccattgttaattgttggtctcggtcttaact
aggaatgccttgtacgggtcattggttcaacaaaccacccggaatacgtccctgcccttt
gtacacaccgcccgtcgctcttaccgatgaacttcgctatgaatctattggactgtactc
tgtgtacggaaagatatatgaatagtgtggtttaaaggaaagagaagtcgtaacaaggca
tca
>JN655697_Elphidium-macellum_Rotalioidea
ctcaaagattaagccatgcaagtggttacccacacccattagtttaaataagtacgaatt
attattatattacttatgcaactgcagatagctgcttaatacagttacacttgtcttgac
tgtactactattatatgtttctacggataactcagggaaagtttggctaatacgtacgat
tatacgacgcatacggtggttcattacatgaaagacactcgtacacgtatatatttttaa
tatatacacggctaattttatattttacaatatgaaatatgtcatacaagcatctatagc
atcaagtcacagggttggcaagtgtatttttgaaccttcaaagcagtcacgcatacggaa
gagtagtttctgatcccatagaaggagcactgtacattgagagaccgctcttagttctaa
ggaacgcagcaggcgcgtaaattgcccaataatagtacatacacactacgaatattatat
agtctctctctattgaggcagtgacaagctgtaacggttgagtattattctattatgacg
agtatctggcactgtattatgtatttatttacatattatacgtatagccgatactatgtg
tgctcagttggaatgcggtgagtttaaataactcagaatctactatctatatagtgtatc
tgaagtcaagtggagggcaagtctggtgccagcagccgcggtaataccagctccactggc
ctatacaaccattgttgcggttaagaggctcgtagttggattgaacattctttcaatata
ttatatatgacacttactactatgtatatatatattgtactccttcaacgctgtgaataa
atcagagtgtaccaaacatgtctgttacgtgcattgaatgattcatcatggaatgttgct
attgctattttatatactactacttatatatgtgtcgatggggatagttggagtcaacag
tactagtaggcgagcggtgaaatgcattgaccctactaagactaccaaaagcgaaagcag
ttgtctaggctatattctttatattattaatatatatacactttacaatgaagaacgaag
gttgggggatcaaagtggatcagatacccacgtcgtcccattttatacatcaaacgatgg
gctctcattcgagtttataaccaactaatactatatatggcttgagcactttctagtgtt
cgctattataataaatattatacggtatctacgcgtcagtaatatgacgtatgattttct
aagctttgcgctcaattatatactggtgagatgtaagtatctatatataatttatacgta
ctgcgtatattattatattatactatgatatgatgcacgtattaggcatgcgcttactgc
agaaatgtctgagatattcccctccgggggtagtatgcacgcaagtgtgaaacttgaagg
aattgacggaagggcaccacaagaacgcgtggagcatgtggcttaatttgactcaacgcg
ggaaatcttaccgggtccggacacactgaggattgacagacatttatataccgtaacaag
tatatatttaaagatgctagttctttcatgattatgtgataggtggtgcatggccgttct
tagttcgtggagtgatctgtctgcttaattgcgtttcatattattatataatatacacac
atcacgtgtgttatattattacttttgaaagcaacgaacgtgaccgtagccttttattat
atacgctacacgtatattaattaaagggaccgctgtatctttctttaaaccagagtaagg
ttacggcaataacaggtctgtgatgcccttcgatgttccgggctgcacacgtgctacaat
gattatttcattaagtatctactgtgcaataatatattattattattcaaaaacctactc
tgagaatgagcgggtaatcaattagaagtaatgatttccaaatttatacactcatgtacc
gtatatattatcccatattttaattaatatgcgtgtataatattgtacgctgtacgtata
tttattaattcatggtggggatagactattgttaattgttggtctcggtcttaactagga
atgccttgtacgggtcattggttcaacagaccacccggaatacgtccctgccctttgtac
acaccgcccgtcgctcttaccgatgaacttcgctatgaatctattggactgtaccattgt
ggtatggaaagatatatgaatagtgtggtttaaaggaaagagaagtcgtaacaaggcatc
a
>KF042557_Elphidiella-groenlandica_
tacagtcacacttgtcttgacttgatacacactacacacgaattttaatacacaacggat
aactcagggaaagtttggctaatacgtacgagttattataaaacacacacacaaacgatt
taattttctcagcattcaatggaagttttttttcaaaaacacacacatgaaagacattga
atacgcaatatatattctcacgaatgtatatacgctgagcagactttatttttatacttt
attgtatatttaaagcatgtcatacaagcatctaaagcatcaagtcacaccgttggcaag
tgtatttttgaaccttcaaagcagtcacgcatacggaagagtagtttctgatcccataga
aggagcacagtacaatgagagaccgctcttagttctaaggaacgcagcaggcgcgtaaat
tgcccaatgatagaacattttttaatttatttaaacaacacacgaacgacacacacacac
acaaaaaaaacgtatccttgtttactatatatctctttactgaggcagtgacaagctgta
aaggttgagtattttattaatgacaagtgcttagcattgccgcctggttcgctaggcttg
gcatttttgctagcgctttgtatgctcaatttgaatgcggtgagttcaagcaactcagaa
cctttgtaacgtgatttactttgttgtatttcatgttcatgtatctgaatttttcaagtg
gagggcaagtctggtgccagcagccgcggtaataccagctccactggcctatacaatcat
tgttgcggttaagaggctcgtagttggattgaacaacataacatatatatatatatattt
attatactacacacacacacaaaacaaaaaacaataataatatactgtatatattttttc
aacactgtgaacaaatcagagtgtatcaaacatgtatttttttaaaatgcgcattgaatg
tcttatcatggaatgttgcctttacaataatttacatatatacacaaaacacacacacac
aacacagatgtcgatggggatagttggagtcaacagtactgcggggcgagcggtgaaatg
cattgacccttgcaagactaccagaagcgaaagcggttgactaggctatactctttgtga
tataaatttttatatacatatacacacactctttttcaatgtataataattattttacat
aacacattacaatgaagaacgaagtttatgcaaactctctctcaacctgcaaaaaatttt
atttatttatatagcttgagctctttgtggctcgctatgtattgataatatatttatgca
cggtcttatgactgacgtttcataattttgataatattttttttattgtcacacatgcat
gtaagcaaaaacatttttttactaaaatgttaacctacatatgattttcgatactttgcg
ctcaaataatttactggtgagatgtaagcgttataccgtaattattttatttacacgtat
ttaacttcggttattttatcgttgtaatattaatttttacatttatataaataatatata
atgtgatgcacgcgttaggtacaagcttactgcagaaatgtctaagacattcccctccgg
gggtagtatgcacgcaagtgtgaaacttgaaggaattgacggaagggcaccacaagaacg
cgtggagcatgtggcttaacttgactcaacgcgggaaatcttaccgggtccggacacact
gaggattgacagatatatgcatatatattgctttctggcagtatatgtgtgaaagatgct
agttctttcatgattatgtgataggtggtgcatggccgttcttagttcgtggagtgatct
gtctgcttaattgcgtttcacttttatagagatatttaaaacgtatatatttatatttat
ttatttattttatgcataaattatctctcagttgaaagcaacgaacgtgaccgttgtctt
ttgttgtctatatccctttataaatagacttttttttaataaacaaaactaaagagaccg
ctgtattttcttttaaaccagaggaaggtaacggcaataacaggtctgtgatgcccttag
atgttccgggctgcacacgtgctacaataattattgcagtgagcatctcatattttttta
cactgttttaaattctaacagcgttatatactctttcgagggtatgctgttctgttttga
atttacagtaaagcctacatcgagagttttcttttacgtgggtaatcaattagaagtaat
gaatttcctatttttgtatattttatgcagtattttatatccacttgtattttcatacaa
gactgcgtatatattatattttttgcacatacaattgtcaatttatagtggggacagacc
attgttaattgttggtctcggtcttaactaggaatgccttgtacgggtctttggttcaac
aaaccacccggaatacgtccctgccctttgtacacaccgcccgtcgctcttaccgatgaa
cttctctgtgagtttcagggaccgtcctttttataggaaacttaaacgaacagtgtggtt
taaaggaaagagaagtcgaacaaggca
>AY488863_Ammonia-tepida_Rotalioidea
aagggcaccacaagaacgcgtggatcatgtggcttaatttgactcaacgcgggaaatctt
accgggtccggacacactgaggattgacaggttatggggcgggttgaatttcaatctctt
cggggattaattttctcccacctcaaaaatatgctagtcctttcatgattatgtgatagg
tggtgcatggccgttcttagttcgtggagtgatctgtctgcttaattgcgtttcactaaa
ggcgtcattaattttttgtgcctgtgtttgaccccgcacttcggtgcgcgcgcgtctttc
acacacaattactttgacgtctgaaagcaacgaacgtgaccgtaacctcttgttgccttc
tcttctcttcggagaatgccgctttataccttcacgggtgtatcgcaagtatacggaggc
ttaatactcagtaactagagggaccgctgttactttctttaaaccagaggaaggtgcggc
aataacaggtctgtgatgcccttagatgttccgggctgcacacgtgatacattgattact
tcagtgagtatctacgtattactgcgcagcagtatacgcgtgttgtttattgcttcggca
atttactttgcgctatacgccgccttaacctacttcgaaagtatgtgggtaaccaattag
aagtagtgatttccctctttataagcacacttatatggagcatcatcacccggcatgcct
tgtgcatgttttgtgtgtgttgtttgtctacatgtgcttttgtcaattcatagtggggac
agaccattgttaattgttggtctcggtcttaactaggaatgccttgtacgagtttttggt
tcaacaaaccactcggaatacgtccctgccctttgtacacaccgcccgtcgctcttaccg
atggattatattatgagttggcaggaccgtccaggaaatgcctgcgaataatgtgatcta
aaggaaagagaagtcgtaacaaggcatca
>KF042553_Elphidium-bartletti_Rotalioidea
aagcatctatagcatcaagttacgggttggcaagtgtatttttgaaccttcaaagcagtc
acgcatacggaggagtagtttctgatcccatagaaggagcacagtacattgagagaccgc
tcttagttctaaggaacgcagcaggcgcgtaaattgcccaatgttagtacccattcacac
tggagaattcatttaaggttaatttatacaacacggtatagttgttacacaaatatcaat
aacgatatatgcgagagagatatcacacacatcacccttgatcacattacgtacacgacg
tatcattgtatagattcaaccttcacacacactgaattcttatgattttactgaggcagt
gacaagctgtaacggttgagtataaaaatgacgagtgtctggcattgccgtctaggttcg
cttaggcttggcatcattgccgacgcttcgtatgctcaattggactgcggtgagttcaat
acactcagtaccatttgacgcggtagaattaatacctctgctgtgttaagttatctgaac
ccatcaagtagagggcaagtctggtgccagcagccgcggtaataccagctctactggcct
atacaatcattgttgcggttaagaggctcgtagttggattggactattatatacgcgcta
aaatacacacatacacacaacggccgtatcgaatagcatattaatatgcatagtatatga
cgtaacgtaattttatgacttgaatacgcacatctaatactatacacgacactttacaca
cacaatcacaccacgtgaaattgttgcattgttcgaatacacaaacccccaccttacata
cacgcgtattcaacactgtgaacaaatcagagtgtatcatacatgtctttaattgaatgt
gcattgaatgtctcatcatgggatgttgcctacacacagcaaatttgaaaatcgacacac
tcactcggattttttaattttctggttacaaaaatgtcgatggggatagttggagttagc
agtactgttgggcgagcggtgaaatgcgttgaccctggcaagactaccagaagcgaaagc
ggctaactaggctatcctctttgtgatttcaaaatctctctcattacgcgtcgcacacgt
acatacacacatacggcgtaaaatgtgcagattttttaaactaacacaccacaacgaaga
acgaaggttgggggatcaaagaggatcagataccctcgtcgtcccattttttacatcaaa
ctatgggctcagtgtccatttatacggtctcgacggacgtttacaatatgtatctaatca
atacatatcttttgcgtgtaagctttgtacaattattcactcaaccactcgtggttatga
atatgcgtatgcgtgcacttgattttaggagctttgcgctcatattatcttggttagatg
caagtatcactcgttcactgtgtactggcgtatcgtttatattcgtatatccgattactg
ctgtatcactatgaacaacaaacaatgtgatacgacgcacgctttaggcacgcgcttact
gcagaaatgtctgagacattcccctccgggggtagtatgcacgcaagtgtgaaacttgaa
ggaattgacggaagggcaccacaagaacgcgtggagcatgtggcttaatttgactcaacg
caggaaatcttaccgggtccggacacactgaggattgacagataataacgggttatgttg
gttcttcttgaaccgaccgactcttaaaaatatgatagctctttcataattatgtgatag
gtggtgcatggccgttcttagttcgtggagtgatctgtctgcttaattgcgttttcatta
tggctgactatagtatgtgtatttaatatgctctcgcggtatgtaaatcacgtctgtcgg
ctttgaaatgcaacgaacgtgaccgcaacctcttgttgcaccttagctgctcaaggtgct
caactagagggaccgctgtattttttcttttagccagaggaaggatgcggcaataacagg
tctgtgatgccctcagatgtcccgggctgcacacgtgctacaatgatcattgcactgcgc
atcttcttttatgtttacactgtcgtgtgcgatgtgattctacttcacagtggtcgtatc
aaacacacagtacacacacccgtgtcgacaggctactacactcgggtaacccattagaag
taatgatttccatatgcacacaatcatacgtcatgaacgctgaacactccggtgtctcaa
tgttcgtacgcatgtgcgattgtcaattcatggtggggacagaccattgataattgttgg
tctcggtctcaactaggaatgccttgtacgagtcggttcaccaaaccactcggaatacgt
ccctgccctttgtacacaccgcccgtcgctcttaccgatggacttcgctgtgagtttgag
ggactggcctaggctatagaaacttaaacgaacagtgtggtctaaaggaaagagaagtcg
taacaaggcatcg
>DQ452704_Rossyatella-sp_Glabratelloidea
aagggcaccacaagaacgcgtggagcatgtggcttaatttgactcaacgcgggaaatctt
accgggtccggacacactgaggattgacagaaattatcgtgtacagctctcatacattct
gtgtatgaagctttcacgtgtcaaatatgctagttctttcatgattatgtgataggtggt
gcatggccattcttagttcgtggagtgatctgtctgcttaattgcgtttcacaaagagct
taaactttaaactgtgacagtgggttagcagttggaccccttctgctaagacttcggtct
ctgcattagcgcgcgtactctgctatttacaatcctatcttcacattaagtcgctctgaa
agcaaagaacgtgaccacaacctcttgttgcctgtgttttctaagctgtgcttttctttc
gacttcggtctgtttgaaacatcagtctagaattgtctctttaagtagaggtcgataaaa
caggctttgtattaataaactcgagggaccgctgcttctttcttaaaccagaggaaggat
gtggcaataacaggtctgtgatgcccttagatgttccgggctgcacacgtgctacaatga
ttgttgcactgtgcatctcaatatacacatcgcttgcatgagcaactggatggactttta
gtctatcttgctttgtctctatgcgcgataaaccctgcatcgaaagcaaaagtgggtaaa
caattagaagtaacaaaaatcttacatgcacactacaagtttggtgccaactcccgtgat
ctcgttgctttatgtaacagtccgagtgtgtttggtggaattcctgtcaaagaattcatt
cttccaaacgtgcaattgtcaattcaaggtggggacagaccattgcagaaattgttggtc
tcgggcttaactaggaatgccttgtacgggtttggttcaacaaaccacccggaatacgtc
cctgccctttgtacacaccgcccgtcgctcttaccgatggacttcgctgtgagtttgaag
gacaggctaactttacttgctacggaaattcaaacgaacagtgtggtctaaaggaaagag
aagtcgtaacaaggcatcg
>AF190879_Ammonia-catesbyana_Rotalioidea
aagggcaccacaagaacgcgtggagcatgtggcttaatttgactcaacgcgggaaatctt
accgggtccggacacactgaggattgacagatatataccccgtgattttatcgcggggtt
gaaagatgctagttctttcatgattatgtgataggtggtgcatggccgttcttagttcgt
ggagtgatctgtctgcttaattgcgtatcaataatagagacctagtatacgcgtagactc
atgcggtagtgaccccccttcacagggcgcgtgtcgcacgtatgttatacgcacaggtct
ccgatagcaacgaacgtgaccgtactctattgttgcagcgacaatacctttaaacgggta
ttaccgctgcttagcaagattcgtcttgcattaaactatagagaccgctgtttcttcttt
aaaccagaggaaggatacggcaataacaggtctgtgatgccctcagatgttccgggctgc
acacgtgctacaatgatcattgcactgtgcatctaacccaatgtgcgcggacgccgccgt
gcgtatatactttattgtgtatgcgtatcgtgcgtgcgaccgcgccgaacctgcttcgaa
agtaaacatttccagcgggtaatccattagaagtaatgactcgcatagaccatggcacac
tatatgtacccgcgggttctacccggctcgcctttgtgtgagtgcagtgcgtagctcgtt
gtttggtacgtgccactccgtattaattcatacgtggggatagatcattgtttaattgtt
ggtctcggtcttaactaggaatgccttgtacgggtctttggttcaacataccacccggaa
tacgtccctgccctttgtacacaccgcccgtcgctcttaccgatggattatactatgaat
ctataggactgccaaagttgctcttcgcggcgcgcttagtggaaatatatatgaatagtg
tgatctaaaggaaagagaagtcgtaacaaggcatcg
>KF023074_Ammonia-aomoriensis_Rotalioidea
aagggcaccacaagaacgcgtggagcatgtggcttaatttgactcaacgcgggaaatctt
accgggtccggacacactgaggattgacagatatataccccgtgattttatcgcggggtt
gaaagatgctagttctttcatgattatgtgataggtggtgcatggccgttcttagttcgt
ggagtgatctgtctgcttaattgcgtatcaataatagagacctagtatacgcgtagactc
atgcggtagtgaccccccttcacagggcgcgtgtcgcacgtatgttatacgcacaggtct
ccgatagcaacgaacgtgaccgtactctattgttgcagcgacaatacctttcaacgggta
ttaccgctgcttagcaagattcgtcttgcattaaactatagagaccgctgtttcttcttt
aaaccagaggaaggatacggcaataacaggtctgtgatgccctcagatgttccgggctgc
acacgtgctacaatgatcattgcactgtgcatctaacccaatgtgcgcggacgccgccgt
gcgtatatactttattgtgtatgcgtatcgtgcgtgcgaccgcgccgaacctgcttcgaa
agtaaacatttccagcgggtaatccattagaagtaatgactcgcatagaccatggcacac
tatatgtacccgcgggttctacccggctcgcctttgtgtgagtgcagtgcgtagctcgtt
gtttggtacgtgccactccgtattaattcatacgtggggatagatcattgtttaattgtt
ggtctcggtcttaactaggaatgccttgtacgggtctttggttcaacataccacccggaa
cacgtccctgccctttgtacacaccgcccgtcgctcttaccgatggattatactatgaat
ctataggactgccaaagttgctctcgggcgcttagtggaaatatatatgaatagtgtgat
ctaaaggaaagagaagtcgtaacaaggcatc
>FR839690_Ammonia-aoteana_Rotalioidea
aagggcaccacaagaacgcgtggagcngtggcttaatttgactcaacgcgggaaatctta
ccgggtccggacacactgaggattgacagatatacgcgcatatactctctcgtggagtat
atacgttcaaagatgctagttctttcatgattatgtgataggtggtgcatggccgttctt
agctcgtggagtgatctgtctgcttaattgcgtatcaataatagagacctagtatacgcg
tagactcgtatggtagtgaccccctcttaattgaggcgcgtgtcgcacatacgttatacg
cactggtctcagatagcaacgaacgtgaccgtactctattgttgcagtgaaaatgttgcc
ctcgcgctaacaaaccccactgcttagtacgcgtgtatttcggtacgcgccgtacattaa
actatagagacccgctgtttcttctttaaaccagaggaaggatacggcaataacaggtct
gtgatgccctcagatgttccgggctgcacacgtgctacaatgatcattgcaccgtgcatc
taacccaatgtgcgcggacgccgcgtatacgtgttttcttcgggactcatgtatattgct
gagcgaccgcgccgaacctacttcgaaagtaaaatttctctgtgggtaatccattagaag
taatgactcgcatagaccatggcacactataaaagtacgcgcaggttctacccggctcgc
ctttgtgtgagtgcagtgcgtagcttgttgtttcgtacgtgccacctcgtattaattcgt
acgtggggacagatcattgtttaattgttggtctcggtcttaactaggaatgccttgtac
gggtctctggttcaacataccacccggaatacgtccctgccctttgtacacaccgcccgt
cgctcttaccgatggattatactatgaatctataggactgccaaagctattcgctctcgg
gcggaagcttagtggaaatatatatggatagtgtgatctaaaggaaagagaagtcgaaca
aggca
>AY210767_Ammonia-tepida_Rotalioidea
aagggcaccacaagaacgcgtggagcatgtggcttaatttgactcaacgcgggaaatctt
accgggtccggacacactgaggattgacagatatacgctcatttgcatgtgcttcggcgc
tgcatttgagctgaaagatgctagttctttcatgattatgtgataggtggtgcatggccg
ttcttagttcgtggagtgatctgtctgcttaattgcgtatcaataatagagacctagtat
acgcgtggatttcgcgtggtagtgaccccctgttcgcgcaggcgtgtgtcgcacacgcgt
gccgcgcactggtctcagatagcaacgaacgtgaccgtattctattgttgcagtgaaatg
tactttcgagtacgacccactgcttagtatatgcacgtgcttcggtgcgagcaatataca
ttaaactatagagaccgctgtttcttctttaaaccagaggaaggatacggcaataacagg
tctgtgatgccctcagatgttccgggctgcacacgtgctacaatgatcattgcactgtgc
atctaacccaatgtgcgtggacgccgcatgtatgtactccttgtgggtacacgcattgct
gagcgaccacgccgaacctacttcgaaagtaaaatttctctgtgggtaatccattagaag
taatgactcgcatagaccatggcacaactatatgtacgcgcaggtctacccggctcgcct
ttgtgtgagtgcagtgcgtagcttgttgtttcgtacgtgccactccgtattaattcgtac
gtggggatagatcattgtttaattgttggtctcggtcttaactaggaatgccttgtacgg
gtctctggttcaacataccacccggaatacgtccctgccctttgtacacaccgcccgtcg
ctcttaccgatggattatgctatgaatctataggactgccaaagttgcctcggctgctta
gtggaaatatatatgaatagcgtgatctaaaggaaagagaagtcgtaacaaggcatcg
>FR754388_Ammonia-sp_Rotalioidea
aagggcaccacaagaacgcgtggagcatgtggcttaatttgactcaacgcgggaaatctt
accgggtccggacacactgaggattgacagatatacgctcattgctgcgtgcttcggcgc
gtgcattgagctgaaagatgctagttctttcatgattatgtgataggtggtgcatggccg
ttcttagttcgtggagtgatctgtctgcttaattgcgtatcaataatagagacctagtat
acgcgtggatttcgcgtggtagtgaccccctgtttaaccgcaggcgtgtgtcgcacacgc
gtaccacgcactggtctcagatagcaacgaacgtgaccgtattctattgttgcagtgaaa
tgtaccttcgcgggtacgacccactgcttagtatatgtacgtgcttcggtgcgaacaata
tacattaaactatagagaccgctgtttcttctttaaaccagaggaaggatacggcaataa
caggtctgtgatgccctcagatgttccgggctgcacacgtgctacaatgatcattgcact
gtgcatctaacccaatgtgcgcggacgccgcgtgcatgtgctcttcggagtacacgcatt
gctgttgcgaccacgccgaacctacttcgaaagtaaaatttctcagtgggtaatccatta
gaagtaatgactcgcatagaccatggcacactaaatgtacgcgcaggtctacccggctcg
ccttttgtgtgagtgcagtgcgtagcttgttgtttcgtacgtgccactccgtattaattc
gtacgtggggatagatcgttgtttaattgttggtctcggtcttaactaggaatgccttgt
acgggtctctggttcaacataccacccggaatacgtccctgccctttgtacacaccgccc
gtcgctcttaccgatggattatgctatgaatctataggactgccaaagtgcgcgcttcgg
cgccgcgcttagtggaaatatatatgantagcgtgatctaaaggaaagagaagtcgaaca
aggca
>HE598565_Ammonia-sp_Rotalioidea
aagggcaccacaagaacgcgtggagcatgtggcttaatttgactcaacgcgggaaatctt
accgggtccggacacactgaggattgacagatatatgcccatgcgtgcttcggcgcgctg
ggctgaaagatgctagttctttcatgattatgtgataggtggtgcatggccgttcttagt
tcgtggagtgatctgtctgcttaattgcgtatcaataatagagacctagtatacgcgtgg
atttcgtgtggtagtgaccccctgtttaacgacaggcgtgtgtcgcacacgcgtacctac
gcactggtctcagatagcaacgaacgtgaccgtattctattgttgcagtgaaatgtgcct
tcgggtacgacccactgcttagtatatgtacgcctcggcgcacaatatacattaaactat
agagaccgctgtttcttctttaaaccagaggaaggatacggcaataacaggtctgtgatg
ccctcagatgttccgggctgcacacgtgctacagtgatcattgcactgtgcatctaaccc
aatgtgcgcggacgccgcatgcatgtgctcttcacggagtacacgcattgctgttgcgac
cgcgccgaacctacttcgaaagtaaaatttctcagtgggtaatccattagaagtaatgac
tcgcatagaccatggcacaactaaatgtacgcgcaggttctacccggctcgcctttgtgt
gagtgcagtgcgtagcttgttgtttcgtacgtgccactccgtattaattcgtacgtgggg
atagatcattgtttaattgttggtctcggtcttaactaggaatgccttgtacgggtctct
ggttcaacataccacccggaatacgtccctgccctttgtacacaccgcccgtcgctctta
ccgatggattatgctatgaatctataggactgccaaagctttttttgagagcttagtgga
aatatatatgaatagcgtgatctaaaggaaagagaagtcgaacaaggca
>FR839697_Ammonia-sp_Rotalioidea
aagggcaccacaagaacgcgtggagcatgtggcttaatttgactcaacgcgggaaatctt
accgggtccggacacactgaggattgacagatatacgccgaatgatgcacttcggtgtat
cttcggcttaaagatgctagttctttcatgattatgtgataggtggtgcatggccgttct
tagttcgtggagtgatctgtctgcttaattgcgtatcaataatagagacctagtatacgc
gtagactcgcgtggtagtgaccccctcttgcaggcgcgtgtcgcacatgcgttatacgca
ctggtctccgatagcaacgaacgtgaccgtattctattgttgcagtgaaatgttaccact
tcgttggtacgacccactgcttagtacgcgcgtgcctcgtgtacgcgtcgtcattaaact
atagagaccgctgtttcttctttaaaccagaggaaggatacggcaataacaggtctgtga
tgccctcagaagttccgggctgcacacgtgctacaatgatcattgcactgtgcatctaac
ccgatgtgcgcggacgccgcgtggcatgtataccttcgggttatatgtctgcgatcgtgc
gaccgcgccgaacctacttcgaaagtaaaatttctcagtgggtaatccattagaagtaat
gactcgcatagaccatggccacactatatgtacgcgcaggtctacccggctcgcctttgt
gtgaggggcagtgcgtagcctgttgtttcgtacgtgcactccgtattaattcgtacgtgg
ggatagatcattgtttaattgttggtctcggtcttaactaggaatgccttgtaccggtct
ctggttcaacataccacccggaatacgtccctgccctttgtacacaccgcccgtcgctct
taccgatggattatactatgaatctataggactgccaaagccgctcgctcgcgagcggct
tagtggaaatatatatgaatagtgtgatctaaaggaaagagaagtcgaacaaggca
>FR839700_Ammonia-sp_Rotalioidea
aagggcaccacaagaacgcgtggagcatgtggcttaatttgactcaacgcgggaaatctt
accgggtccggacacactgaggattgacagatatacgccgaatgatgcacttcggtgtat
cttcggctcaaagatgctagttctttcatgattatgtgataggtggtgcatggccgttct
tagttcgtggagtgatctgtctgcttaattgcgtatcaataatagagacctagtatacgc
gtagactcgcgtggtagtgaccccctcttgcaggcgcgtgtcgcacatgcgttatacgca
ctggtctccgatagcaacgaacgtgaccgtattctattgttgcagtgaaatgttaccctc
gtggtacgacccactgcttagtacgcgcgtgcctcgtgtacgcgtcgtgcattaaactat
agagaccgctgtttcttctttaaaccagaggaaggatacggcaataacaggtctgtgatg
ccctcagatgttccgggctgcacacgtgctacaatgatcattgcactgtgcatctaaccc
aatgtgcgcggacgccgcgtggcatgttgccttcgggtatatatgtctgcgatcgtgcga
ccgcgccgaacctacttcgaaagtaaaatttctcagtgggtaatccattagaagtaatga
ctcgcatagaccatggcacactatatgtacgcgcaggtctacccggctcgcctttgtgtg
agtgcagtgcgtagcctgttgtttcgtacgtgcactccgtattaattcgtacgtggggat
agatcattgtttaattgttggtctcggtcttaactaggaatgccttgtacgggtctctgg
ttcaacataccacccggaatacgtccctgccctttgtacacaccgcccgtcgctcttacc
gatggattatactatgaatctataggactgccaaagcccgctcgctcgcgagcggcttag
tggaaatatatatgaatagtgtgatctaaaggaaagagaagtcgaacaaggca
>FR839712_Ammonia-sp_Rotalioidea
aagggcaccacaagaacgcgtggagatgtggcttaatttgactcaacgcgggaaatctta
ccgggtccggacacactgaggattgacagatatatgcatgcggtttctgttcgcagttaa
cccatgcttaaagatgctagttctttcatgattatgtgataggtggtgcatggccgttct
tagttcgtggagtgatctgtctgcttaattgcgtatcaataatagagacctagtatacgc
gtagactcgtatggtagtgaccccctcactttattgcgaggcgcgtgtcgcacattcgtt
atacgcacaggtctccgatagcaacgaacgtgaccgtattctattgttgcagtgaaatgt
ttgcctcggcaacgacccactgcttagtatgcgttggttgcgccttcgggcaaaaactaa
acgacatacattaaactatagagaccgctgtttcttctttaaaccagaggaaggatacgg
caataacaggtctgtgatgccctcagatgttccgggctgcacacgtgctacaatgatcat
tgcactgtgcatctaacccaatgtgcgcggacgccgcggtatgtattatttcgcttcggc
gtgtgatacatatttgtttcgtgcgaccgcgccgaacctacttcgaaagtaaaatttctc
agtgggtaatccattagaagtaatgactcgcatagaccatggcacactatatgtacgcgc
aggtctacccggctcgcctttgtgtgagtgcagtgttgtagcctgcctgtttcgtacgtg
cccatccgtattaattcgtacgtggggatagatcattgtttaattgttggtctcggtctt
aactaggaatgccttgtacgggtctttggttcaacataccacccggaatacgtccctgcc
ctttgtacacaccgcccgtcgctcttaccgatggattatactatgaatctataggactgc
caaagctgcattgcgttcgcgcatcgcacttagtggaaatatatatgaatagtgtgatct
aaaggaaagagaagtcgaacaaggca
>FR839713_Ammonia-sp_Rotalioidea
aagggcccacaagaacgcgtggagatgtggcttaatttgactcaacgcgggaaatcttac
cgggtccggacacactgaggattgacagatatatgcatagaggtttatacccctatgctt
aaagatgctagctctttcatgattatgtgataggtggtgcatggccgttcttagttcgtg
gagtgatctgtctgcttaattgcgtatcaataatagagacctagtatacgcgtagactcg
tatggtagtgaccccctcactttattgtgaggcgcgtgtcgcacattcgttatacgcaca
ggtctccgatagcaacgaacgtgaccgtattctattgttgcagtgaaatgtttgcctcgg
caacgaccccactgcttagtatgcgttaggttgagccttcgggcaaaaactaaacgacat
acattaaactatagagaccgctgtttcctctttaaaccagaggaaggatacggcaataac
aggtctgtgatgctctcagatgttccgggctgcacacgtgctacaatgatcattgcactg
tgcatctaacccaatgtgcgcggacgccgcggtatgtactatttcgcttcggcgtgtgat
acatatttgtttcgtgcgaccgcgccgaacctacttcgaaagtaaaatttctcagtgggt
aatccattagaagtaatgactcgcatagaccatggcacactatatgtacgcgcaggtcta
cccggctcgcctttgtgtgagtgcagtgttgtagcctgtctgtttcgtacgtgccactcc
gtattaattcgtacgtggggatagatcattgtttaattgttggtctcggtcttaactagg
aatgccttgtacgggtctttggttcaacataccacccggaatacgtccctgccctttgta
cacaccgcccgtcgctattaccgatggattatactatgaatctataggactgccaaagct
gcattgcgttcgcncatcgcacttagtggaaatatatatgaatagtgtgatctaaaggaa
agagaagtcgaacaaggca
>FR839705_Ammonia-batava_Rotalioidea
aagggcaccacaagaacgcgtggagcatgtggcttaatttgactcaacgcgggaaatctt
accgggtccggacacactgaggattgacagatatacgctgcgttgctctcgagcacgtgg
ctcaaagatgctagttctttcatgattatgtgataggtggtgcatggcgttcttagttcg
tggagtgatctgtctgcttaattgcgtatcaataatagagacctagtgtacgcgtattac
tcatgtggtagtgacccccttctcacggaggcgcgtgtcgcacatatggtatacgcaccg
gtctcagatagcaacgaacgtgaccgtattctattgttgcagtgaattatacgtgtgctt
tatgcatacattcccactgcttagtgtgcgtatcagtacttgtactgtgcgtcacacatt
aaactatagagaccgctgtttcttctttaaaccagaggaaggatacggcaataacaggtc
tgtgatgccctcagatgttccgggctgcacacgtgctacaatgatcactgcactgtgcat
ctaacccaatgtgcgcggacgccacgatgtgtaattgccttcgggcattttatatattcg
cttgtgcgactgcgccgaacctacttcgaaagtaaaatttttaagtgggtaatccattag
aagtaatgactcgcatagaccatggcacactatatgtacgcgcaggtctacccggctcgc
ctttgtgtgagtgcagtgcgtagcttgttgtttcgtacgtgccactccgtattaattcgt
acgtgggggtagatcattgtttaattgttggtctcggtcttaactaggaatgccttgtac
gggtctttggttcaacataccacccggaatacgtccctgccctttgtacacaccgcccgt
cgctcttaccgatggattatactatgaatctataggactgccaaagctttgcggcgtgtt
cgcacaccgcgcttagtggaaatatatatgaatagtgtgatctaaaggaaagagaagtcg
aacaaggca
>AY465834_Ammonia-beccarii_Rotalioidea
aagggcaccacaagaacgcgtggagcatgtggcttaatttgactcaacgcgggaaatctt
accgggtccggacacactgaggattgacagatatacgctacgttgcaccttcgggtgcac
gtggctcaaagatgctagttctttcatgattatgtgataggtggtgcatggccgttctta
gttcgtggagtgatctgtctgcttaattgcgtatcaataatagagacctagtatacgcgt
attactcgtgtggtagtgacccccttctcacggaggcgcgtgtcgcacatacggtatacg
cactggtctcagatagcaacgaacgtgaccgtattctattgttgcagtgaattatacgcg
tgctttatgcatgcattcccactgcttagtgtgcgctgccagtacttgttgctgctgcgt
cacacattaaactatagagaccgctgtttcttctttaaaccagaggaaggatacggcaat
aacaggtctgtgatgccctcagatgttccggctgcacacgtgctacaatgatcattgcac
tgtgcatctaacccaatgtgcgcggacgcacgatacgtaaaatggcttcgggcattttta
tgattcgcttgtgcgactgcgccgaacctacttcgaaagtaaaatttttaagtgggtaat
ccattagaagtaatgactcgcatagaccatggcacactatatgtacgcgcaggtctaccc
gactcgcctttgtgtgagtgcagtgcgtagcttgttgtttcgtacgtgccactccgtatt
aattcgtacgtggggatagatcattgtttaattgttggtctcggtcttaactaggaatgc
cttgtacgggtctttggttcaacataccacccggaatacgtccctgccctttgtacacac
cgcccgtcgctcttaccgatggattatactatgaatctataggactgccaaagctttgcg
gcgtgttcgcacaccgcgcttagtggaaatatatatgaatagtgtgatctaaaggaaaga
gaagtcgtaacaaggcatca
>FR839709_Ammonia-sp_Rotalioidea
aagggcaccacaagaacgcgtggagcatgtggcttaatttgactcaacgcgggaaatctt
accgggtccggacacactgaggattgacagatatatgcgcgacctcgcttcggcgcgagt
cacgctggaagacgctagatctttcatgattatgtgataggtggtgcatggccgttctta
gttcgtggagtgatctgtctgcttaattgcgtatccaaaaagagaccaagtatacgcgta
gaaccacgtggtagtgaccccctctttaaccggaggcgtgtgtcgcacacgtattatacg
cactggtctcggatagcaacgaacgtgaccgtactctattgttgcagtgaaacagtgctt
gccttcgggctcgcacgacccactgcttagtatatatgcgcttcggcgcataatatacat
taaactatagagaccgctgttttttccttaaaccagaggaaggatacggcaataacaggt
ctgtgatgccctcaaatgttccgggctgcacacgtgctacaatgatcattgcactgtgca
tctaacccaaagtgcgtggacaacaacacctgcgcggcttcggccgtgcgtgtgtatgat
tgaccacgccgaacctacttcgaaagtaaaatttctcagtgggtaatccattagaagtaa
tgactcgcatagaccatggcacaaaataaagtacgcgcaggtctacccggctccgccttt
gtgcagagtgcagtgtgtagcttgttgttttcgtacgtgccacctcgtattaattcgtac
gtggggacagatcattgtttaattgttggtctcggtcttaactaggaatgccttgtacgg
gtctttggttcaacataccacccggaatacgtccctgccctttgtacacaccgcccgtcg
ctcttaccgatggattatactatgaatctataggactgccaaagcgcttgcgcttagtgg
aaatatatatgaatagtgtgatctaaaggaaagagaagtcgaacaaggca
>FR839701_Ammonia-sp_Rotalioidea
aagggcaccacaagaacgcgtggagcatgtggcttaatttgactcaacgcgggaaatctt
accgggtccggacacactgaggattgacagatatacgctatgtgcatagttcgctgtnnc
ntagntganagatgctagttctttcatgattatgtgataggtggtgcatggcgttcttag
ttcgtggagtgatctgtctgcttaattgcgtatcaaaaatagagacctagtatacgcgta
tatctgttgtggtagtgaccccctctccgaggcgcgtgtcgcacacacagtatatgcact
ggtctccgatagcaacgaacgtgaccgtactctattgttgcagcgacagtgcgtatcttg
tatgcgtcactaccactgcttagcatatatgtgcactccgtgtacgttatgcactaaact
atagagaccgctgtttcttctttaaaccagaggaaggatacggcaataacaggtctgtga
tgccctcagatgttccgggctgcacacgtgctacaatgatcattgcactgtgcatctaac
ccaatgtgcgcggacgcctcagtgcgtatataccttcgggtgtatgtgtatcttgagagc
gaccgcgccgaacctgcttcgaaagtaaaatttctaacgcgggtaatccattagaagtaa
tgactcgcttttagaccttggcacaatatatgtgcgcgcgggctaaccgttctggtccct
tgtaccagttcagtgcttagctcgttgtttcgtacgtgccactccgtattaattcatacg
tggggatagatcattgtttaattgttggtctcggtcttaactaggaatgccttgtacggg
tctttggttcgacataccacccggaatacgtccctgccctttgtacacaccgcccgtcgc
tcttaccgatggattatactatgaatctgtaggactgccaaagcatatactcttcggggt
atgcgcttagtggaaatatatatgaatagtgtgatctaaaggaaagagaagtcgaacaag
gcaaag
>FR839695_Ammonia-sp_Rotalioidea
aagggcaccacaagaacgcgtggagcatgtggcttaatttgactcaacgcgggaaatctt
accgggtccggacacactgaggattgacagatatataccatatgtgctctcgggcactgt
ggttgaaagatgctagttctttcatgattatgtgataggtggtgcatggccgttcttagt
tcgtggagtgatctgtctgcttaattgcgtatcaaaaatagagacctagtatacgtgtat
atgctgtgcggttcgtgaccccctctttacgaggcgtgtgtcgcacgtacgctatacgca
caggtctccgatagcaacgaacgtgaccgtattctattgttgcagcgacagtgcgtactt
ttttggtgcgtactaccactgcttaggcgtgacacacttcggggggcccgcgcattaaac
tatagagaccgctgtttcttctttaaaccagaggaaggatacggcaataacaggtctgtg
atgccctcagatgttccgggctgcacacgtgctacaatgatcattgcactgtgcatctaa
cccaatgtgcgtagacgcctcagcgcgtatgctcttcggagtatgcgtatcttgagtgcg
accacgccgaacctgcttcgaaagtaaaaatttcaacgcgggtaatccattagaagtaat
gactcgcttttagaccttggcacacctttatgtgcgcgcgggctaaccgttccaacctct
gtgttggttcagtgcttagcacgttgtttcgtacgtgccactccgtattaattcatacgt
ggggatagatcattgtttaattgttggtctcggtcttaactaggaatgccttgtacgggt
ctttggttcaacataccacccggaatacgtccctgccctttgtacacaccgcccgtcgct
cttaccgatggattatactatgaatctgcaggactgccaaagcgccgcttgcggtgctta
gtggaaatatatatgaatagtgtgatctaagggaaagagaagtcgaacaaggca
>FR839750_Ammonia-sp_Rotalioidea
aagggcaccacaagaacgnnggagcatgtggcttaatttgactcaacacgggaaatctta
ccgggtccggacacactgaggattgacagatatacgttgcgtgagctctctttgggggcc
gacgcaactgaaagatgctagttctttcacgattatgtgataggtggtgcatggccgttc
ttagttcgcggagtgatctgtctgcttaattgcgtatcaataatagagacctactatacg
cgtagaaccgtatggtttgtgaccccctccctcgcggaggcgtgtgtcgcacatacgtta
tacgcataggtctcagatagcnaacgaacgtgaccgtactctattgttgcagtaacatat
acgcctaaccaacgtataaaccactgcttagtgtgacgctgcgtcttaccaacgcgcgac
acacattaaactatagagaccgctgtttcttctttaaaccagaggaaggatacggcaata
acaggtctgtgatgccctcagatgttccgggctgcacacgtgctacaatgatcattgcac
tgtgcatctaacccaatgtgcgcggacgcacgattttgaatatgtgcctcggtacgtatt
catatatctgttgcgaccgcgccgaacctacttcgaaagtaaaatttctcagtgggtaat
ccattagaagtaatgactcgcatagaccatggcacattatatgtacgcgcaagtctatcc
ggcccgcctttgtgcgtggtgcagtgtatagcttgttgtttcgtacgtgccacttacgta
ttaattcatacgtggggacagatcattgtttaattgttggtctcggtcttaactaggaat
gccttgtacgggtctttggttcaacaaaccacccggaatacgtccctgccctttgtacac
accgcccgtcgctcttaccgatggattatactatgaatctataggactgccaaacctttg
tgctcgcacacgggttagtggaaatatatatgaatagtgtgatctaaaggaaagagaagt
cgaacaaggca
>FR839751_Ammonia-sp_Rotalioidea
aagggcaccacaagaacgcgtggagcntgtggcttaatttgactcaacacgggaaatctt
accgggtccggacacactgaggattgacagatatacgttgcgtgagctctctcgggggcc
gacgcaactgaaagatgctagttctttcatgattatgtgataggtggtgcatggccgttc
ttagttcgtggagtgatctgtctgcttaattgcgtatcaataatagagacctactatacg
cgtaaaaccatatggtttgtgaccccctcgttaagaggcgtgtgtcgcacatatgtgtta
tacgcataggtctcagatagcaacgaacgtgaccgtactctattgttgcagtaacatata
cgcctaaccaacgtataaaccactgcttagcatatagctgcgtcttaccaacgcgcaata
tgcattaaactatagagaccgctgtttcttctttaaaccagaggaaggatacggcaataa
caggtctgtgatgccctcagatgttccgggctgcgcacgtgctacaatgatcattgcact
gtgcatctaacccaatgtgcgcggacgcacgattttgaatatgtgcctcggtacgtattc
atatatctgttgcgaccgcgccgaacctacttcgaaagtaaaatttctcagtgggtaatc
cattagaagtaatgactcgcatagaccatggcacattatatgtacgcgcaagtctatccg
gcccgcctttgtgcgtggtgcagtgtatagcttgttgtttcgtacgtgccacttacgtat
taattcatacgtggggacagatcattgtttaattgttggtctcggtcttaactaggaatg
ccttgtacgggtctttggttcaacaaaccacccggaatacntccctgccctttgtacaca
ccgcccgtcgctcttaccgatggattatactatgaatctataggactgccaaaccttcgc
ttgcgagggttagtggaaatatgtatgaatagtgtgatctaaaggaaagagaagtcgaac
aaggca
>FR754384_Ammonia-sp_Rotalioidea
aagggcaccacaagaacgcgtggagcatgtggcttaatttgactcaacgcgggaaatctt
accgggtccggacacactgaggattgacagatatatacaccgtcggtacttgtatcgcgc
ggtgttgaaagatgctagttctttcatgattatgtgataggtggtgcatggccgttctta
gttcgtggagtgatctgtctgcttaattgcgtatcataaaaagagacctagtatacgcgt
aagatatcgtttacggttcgtgacccccttcgggcgtgtgtcgcacgtacgtatcatacg
cactggtctccgatagcaacgaacgtggccgcactctattgttgcagcgaatgtatgcat
cttcgggtgtatctaccgctgcttagcatatttcatgcctcgtgcgtgtgtatgcattaa
actatagggaccgctgtattttttttaaaccagaggaaggatacggcaataacaggtctg
tgatgccctcagatgttccgggctgcacacgtgctacaatgatcattgcactgtgcatct
aacccaatgtgcgtggacgccacggtatgtatttatgcttcggcgtagtatatatcagtt
ggtcggtcgcgccgaacctacttcgaaagtaaaatttctcagtgggtaatccattagaag
taatgactcgcatagaccatggtacacacttatatatgtacgcgcaggttctacccggcc
ggcctttgtgtcggtgcagtgcgtagcttgttgtttcgtacgtaccactccgtattaatt
catacgtggggatagatcattgtttaattgttggtctcggtcataactaggaatgccttg
tacgggtctctggttcaacataccacccggaatacgtccctgccctttgtacacaccgcc
cgtcgctcttaccgatggattatactatgaatctataggactgccaaaattgttgtacct
cggtaccgcgcttagtggaaatatatatgaatagtgtgatctaaaggaaagagaagtcga
acaaggca
>HE598562_Ammonia-sp_Rotalioidea
aagggcaccacaagaacgcgtggagcatgtggcttaatttgactcaacgcgggaaatctt
accgggtccggacacactgaggattgacagatatatatacaccgtcggtacttgtatcgc
ggtgttgaaagatgctagttctttcatgattatgtgataggtggtgcatggccgttctta
gttcgtggagtgatctgtctgcttaattgcgtatcataaaaagagacctagtatacgcgt
aagatatcgtttacggctcgtgacccccttcgggcgtgtgtcgcacgtacgtatcatacg
cactggtctccgatagcaacgaacgtgaccgtactctattgttgcagcgaatgtatgcat
cttcgggtgtatctaccgctgcttagcatatttcatgcctcgtgcgtgtgtatgcattaa
actatagagaccgctgtattttttttaaaccagaggaaggatacggcaataacaggtctg
tgatgccctcagatgttccgggctgcacacgtgctacaatgatcattgcactgtgcatct
aacccaatgtgcgtggacgccacggtatgtatttatgcttcggcgtagtatatatcagtt
ggtcggccgcgccgaacctacttcgaaagtaaaatttctcagtgggtaatccattagaag
taatgactcgcatagaccatggtacacacttatatatgtacgcgcaggttctacccggcc
ggcctttgtgtcggtgcagtgcgtagcttgttgtttcgtacgtaccactccgtattaatt
catacgtggggatagatcattgtttaattgttggtctcggtcttaactaggaatgccttg
tacgggtctccggttcaacataccacccggaatacntccctgccctttgtacacaccgcc
cgtcgctcttaccgatggattatactatgaatctataggactgcccaagttgtgcactcg
tgcacgcttagtggaaatatatatgaatagtgtgatctaaaggaaagagaagtcgaacaa
ggcaaag
>Z69617_Ammonia-sp_Rotalioidea
aagggcaccacaagaacgcgtggagcatgtggcttaatttgactcaacgcgggaaatctt
accgggtccggacacactgaggattgacagatatacgtaccatatatatgcttcggcgta
ttgtgtgtactgaaagatgctagttctttcatgattatgtgataggtggtgcatggccgt
tcttagttcgtggagtgatctgtctgcttaattgcgtatcattaaagagacctagtatac
gcgtaagacttcgttttacggttcgtgacccccctcacgggcgtgtgtcgcacgtacggg
tcatactcacaggtctccgatagcaacgaacgtgaccgtactctattgttgcagcgaatg
tatatatcctatacgggtgtatctaccgtacgcgtgtcgtacattaaactatagagaccg
ctgtattttccttaaaccagaagaaggatacggcaataacaggtctgtgatgccctcaga
tgttccgggctgcacacgtgccacaatgatcattgcactgtgcatctaacccaatgtgcg
tggggcgccacggtatatatttatacttcggtgtaatatatatcagttggtcggccacgc
cgaacctacttggaaagtaaaatttctcagtgggtaatccattagaagtaatgactcgca
tagaccatggtacacacttatattatgtacgcgcaggttctacccggccggcctttgtgt
cggtgcagtgtgtagcttgttgttcgtacgtaccactccgtattaattcatacgtgggat
agatcattgtttaattgttggtctcggtcttaactaggaatgccttgtacggtctccggt
tcaacataccacccggaatacgtccctgccctctgtacacaccgcccgtcgctcttaccg
atggattatactatgaatctataggactgccaaagttgtgtctcgacacgcttagtggaa
atatatatgaatagtgtgatctaaaggaaagagaagtcgtaacaaggcatcg
>FR839710_Ammonia-sp_Rotalioidea
aagggcaccacaagaacgcgtggagcatgtggcttaatttgactcaacgcgggaaatctt
accgggtccggacacactgaggattgacagatatatatatattatctctttcgcttcggc
gttagggataattgaaagatgctagttctttcatgattatgtgataggtggtgcatggcc
gttcttagttcgtggagtgatctgtctgcttaattgcgtatcaattaaaaagacctagta
tacgcgtacttgcttcgttacggttcgtgaccccctcttaactgaggcgtgtgtcgcacg
tacgagcatacgcataggtctttgatagcaacgaacgtgaccgtactctattgttgcagc
gaatgatacttcgcggtatctaccgctgcttagtgcgtgtattgttgcttcggtaacgtt
accgcacattaaactatagagaccgctgtattttctttaaaccagaggaaggatacggca
ataacaggtctgtgatgccctcagatgttccgggctgcacacgtgctacaatgatcattg
cactgtgcatctaacccaatgtgcgtggacgccacgttttgtacgtcgcttcggtgatgt
atgaatcagttggtcgaccacgccgaacctacttcgaaagtaaaatttctttgtgggtaa
tccattagaagtaatgactcgcatagaccatggtacactatatatgtacgcgcaagttct
acccggctatacctttgtgtatagtgcagtgcgtagcttgttgttttcgtacgtaccaac
atttacgtattaattcatacgtggggatagatcattgtttaattgttggtctcggtctta
actaggaatgccttgtacgggtctttggttcaacataccacccggaatacgtccctgccc
tttgtacacaccgcccgtcgctcttaccgatggattatactatgaatctataggactgcc
aaagcatacattaatttgtgtgcttagtggaaatatatatgaatagtgtgatctagagga
aagagaagtcgaacaaggca
>GQ853567_Ammonia-sp_Rotalioidea
aagggcaccacaagaacgcgtggagcatgtggcttaatttgactcaacgcgggaaatctt
accgggtccggacacactgaggattgacagatatattagtacttcgctcttctgtgcgtt
gtacttgaaagatgctagctctttcatgattatgtgataggtggtgcatggccgttctta
gttcgtggagtgatctgtctgcttaattgcgtatcaacaataaaaaggtctaataatacg
cgtatattttgttatgtcggttagtgaccccctttaattaggcgcgtgtcgcacgtataa
ctttgtacgcacagacctttgatagcaacgaacgtgaccgtactctattgttgcagtgaa
tatatttgtgtctcggcgcaaatattaccattgcttagtatcgtttactctgcgtttcgg
cgtagatatcaatacaccaaactatagagaccgctgttttttccttaaaccagaggaagg
atacggcaataacaggtctgtgatgccctcggatgttccgggctgcacacgtgctacaat
gatcattgcactgtgcatctaacccaatgtgcgttggatggccacagggtgcacacattt
tttgtgtgtatcttcgttggccgaccacgccgaacctacttcgaaagtaaaacttttctc
agtgggtaatccattagaagtaatgactcgcatagaccatggcacattttatgtacgcgc
aggttctacccggctcgatctttgtatcgagtgcagtgcgtagcttgttgtttctatcgt
acgtgccaacttcattgtactaattcatacgtggggatagatcattgtttaattgttggt
ctcagtcttaactaggaatgccttgtacgggtctttggttcaacataccacctggaatac
gtccctgccctttgtacacaccgcccgtcgctcttaccgatggattatactatgaatcta
taggactgccaaagctgctcttgtggtggcttagtggaaatatatatgaatagtgtgatc
taaaggaaagagaagtcgtaacaaggcatcg
>GQ853568_Ammonia-sp_Rotalioidea
aagggcaccacaagaacgcgtggagcatgtggcttaatttgactcaacgcgggaaatctt
accgggtccggacacactgaggattgacagatatatagtacttcgcatactttgtgtgtg
cgttgtacttgaaagatgctagttctttcatgattatgtgataggtggtgcatggccgtt
cttagttcgtggagtgatctgtctgcttaattgcgtatcaacaataaaaaggtctaataa
tacgcgtatattctgttatgtcggttagtgaccccctttaattaggcgcgtgtcgcacgt
ataactattgtacgcacagacctttgatagcaacgaacgtgaccgtactctattgttgca
atgaatatatttgtgtctcggtgcaaatattaccattgcttagtatatgtatattcgttc
acggatatcatatacaccaaactatagagaccgctgttttttccttaaaccagaggaagg
atacggcaataacaggtctgtgatgccctcagatgttccgggctgcacacgtgctacaat
gatcattgcactgtgcatctaacccaatgtgcgttggatggccacagggtgcacacattt
tgtgtgtgtatcttcgttggccgaccacgccgaacctacttcgaaagtaaaaatttctaa
caatgggtaatccattggaagtaatgactcgcatagaccatggcacactttatatgtacg
cgcaggttctacccggcttagcctttgtgttgagtgcagtgcgtaacttgatgttttttc
gtacgtgccaattccagtattaattcatacgtggggatagatcattgttaattgttggtn
tcggtcttagctacgaatgctttgttcgggtctttggttcatcataccacccggaatacg
tccctgccctttgtacacaccgcccgtcgttttaccgatggattatactatgaatctata
ggactnccaaagtatatctcctcgcagtgattacttagttgaaatatatatgaatagtgt
ggtctaaaggaaagagaagtcgtaacaaggcatcg
>KF042554_Elphidium-frigidum_Rotalioidea
tacagtcacacttgtcttgacttggtatacgcacgtatatgatacacaccacacactcgt
atcattacgtacattatagatcacgcatcgcgctaatcgatttctgtgtcattcattaca
cacacacacaatggataactcagggaaagtttggctaatacgtacgagacccttcacata
cactgcattatatgtatcgcgacttcgagaacatgcacaaaacaaaatacatagcatccg
accaaaggtgcatgtaatcagcagcgctttggaccacaggctataatgaatcgccccaaa
gcgtcgcgtcacaacacacactcagtgggcatcatacgggataaaatgcatctcccgcta
tataaaacacatggccagccggacacccatacgtgggcttgctgatagctatataactat
acaccgcacctgtcacccattcgtgggccgggtatgattttttccggattcgttcctttc
tttcatacacgcagtatagtacaatagtgaatcgtgttatttctacattgaggcggatgt
gttggcgtgagggaattcagaccattcccgctgaagacgctgcatgcgtgcgtacacaca
cacaccacacacacacgattctctcgtcacacacgatatatattgtattttctcagcact
caatggtggcacttcatactgccagtcgcctcgtgagagacattgagcacgcattgacca
cacattcgcgtgtgtggccgttacgctgagcagactttgcaaagtttactttgcgaagcg
tgtcatacaagcatctatagcatcaagttacgggttggcaagtgtatttttgaaccttca
aagcagtcacgcatacggaggagtagtttctgatcccatagaaggagcacaacacattga
gagaccgctcttagttctaaggaacgcagcaggcgcgtaaattgcccaatgttagtaccc
gattcgcaaccggtgaattcatacgagtatttttacatacggtgctgacccgatatctag
tcaacgtgcacagagatagaattgttagcatacatacatccttgccattacctcgcacac
atacacgtaattgaattgttcacccgaccattcctttactgaggcagtgacaagctgtaa
cggttgagtataaaaatgacgagtgtctggcattgccgtctacgttcgcgtaggcttggc
atcattgccgacgcttcgtatgctcaattggactgcggtgagtccaacacactcagaacc
attcacacgccaccgtatacggcttcgcaaacctatacgctgtgagttatctgaacacca
tcaagtagagggcaagtctggtgccagcagccgcggtaataccagctctactggcctata
caatcattgttgcggttaagaggctcgtagttggattggactatcgaacgattatacgac
catattatgaatgtgtactaaatgtacgtgaatcgccttagcaacggttcacgttacgat
ctgtattcgcactgcacacaccacacacacagcagcagtataataatatgaccatcgcat
atcacacgcatagtattagcaccgcatgaagttaatcgagctatacgcgtatcactgaca
catacgcacacagcaactatgattaactacgcatgcggctcgacgcaccattgagtggtt
gcagaataagtgattacatgtcatatgactaatgaatatcgatacacacaaaacatacgn
aagacgaatccccctcacacctacaaaatgatacgccttgatcgagccctgttgcactcg
tgcgactaagctctcgaatagtatccatttttatacggtctcgacggacgttttactatg
tatctaatcaatacatatcttttgcgtgtaagcttcaatgcaataactatagcaatatgg
ttggcgcatgcgtgcacttgattttaggagctttgagctcatattatcttggttagatgc
aagcattactcgtggcgcagatctcagtgtgtacttatgtacttcggtacgtatgtgcac
atctgttatccgcgtcacatcatacaattgtaatgcgacgcacgctttaggcacgcgctt
actgcagaaatgtctgagacattcccctccgggggtagtatgcacgcaagtgtgaaactt
gaaggaattgacggaagggcaccacaagaacgcgtggagcatgtggcttaatttgactca
acgcaggaaatcttaccgggtccggacacactgaggattgacagacaagcgcagtgagag
attcgtctctcgctgtgcaaaatatgatagctctttcataattatgtgataggtggtgca
tggccgttcttagttcgtggagtgatctgtctgcttaattgcgtttccatacaaaggtgt
tcgcataatataacgcgttgtacgtccgcgtacatcgtattgtattgaaccctttaggaa
tgcaacgaacgagaccgcaacctcttgttgcaccttcagctgctcaaggtgctcaactag
agggacagctgtatttatttcttttagccagaggaaggatgcggcaataacaggtctgtg
atgccctcagatgtcccgggctgcacacgtgctacaatgatcattgcactgcgcatcttc
taacacggcttaatatttatattttgctatacacacccgagtcgatagacaaccttctcg
ggtaacccattagaagtaatgatttcctatatttcagcacatacatcgttatgtggtcat
gtgcattgcacttcggtgtatgcactctatgattacgtaacgcgtgcaaatatcaattca
tggtggggacagaccattgataattgttggtctcggtcttaactaggaatgccttgtacg
agtcggttcaccagaccactcggaatacgtccctgccctttgtacacaccgcccgtcgct
cttaccgatggacttcgctgtgagtttgagggactggccgcatttcgcggctatagaaac
tcaaacgaacagtgtggtctaaaggaaagagaagtcgaacaaggca
>AF381181_Rotaliida-XX-sp_Rotaliida-X
aagggcaccacaagaaacgcgtggagcatgtggcttaatttgactcaacgcggggaaaac
ttaccgggtccggacacactgaggattgacaggtgctcggtaaaagggaaaaggaacgct
ttggcatttccttttcccctttgccttaaatatgatagtcctttcatgattgtgtgatag
gtggtgcatggccgttcttagttcgtggagtgatctgtctgcttaattgcgtttcagaat
aaaggttcttaccggccatgttaattttgtaacgaagcctccttttatgcgtgccttaag
gtttcgttaaaaggttgctgctctcttacatttaacagccttatgaaacctcgaaggaaa
cgaacgtgatcgcaacctcttgttgcctctcttttaccatctttaaccatggtagactgc
tacctcgtaattctttcctatttaaaaggaagctatgggggatagcagaacggaatgctt
taactagaaggaacgccgacttcttttaaaacggaggaaggttgcggcaataacagttct
gtgatgcccttagatgttccgggctgcacacgtgctacaatgatcgttgcagtgagcatc
tttaaacgctcgtaaggggaaatttatttcccctttacgacacacctacttcgaaagtaa
gtaggtaatcaattcgaagtaacgatttctctcgcacacaaaacttcgtagcgccttagc
ttttcttagtggtttcgattgctaagcaatagcctagggattgctacgaagtgctcttat
ttttttcatggtggggacagaccattgcaattgttggtctcggtcttaactaggaatgcc
ttgtacgggtcatggttcaacagaccacccggaatatgtccctgccctttgtacacaccg
cccgtcgctactaccgatcggctgcggtggtgagcccctgggggagcagcgtgctgctcg
aacttggtcaaaccatcgcagctagaggaagtaaaagtcgtaacaaggtttcc
>AF381182_Rotaliida-XX-sp_Rotaliida-X
aagggcaccacaagaacgcgtggagcatgtggcttaatttgactcaacgcggggaaactt
accgggtccggacacactgaggattgacaggtgctcggtaaaagggaagaggaagcgctt
tggcatttccttttcccctttgccttaaatatgatagtcctttcatgattgtgtgatagg
tggtgcatggccgttcttagttcgtggagtgatctgtctgcttaattgcgtttcagaata
aaggttcttaccggccatgttaattttgtaacgaggcctccttttatgcgtgccttaggg
tttcgttaaaaggttgctgctctcttacatttaacagccttatgaaacctcgaaggaaac
gaacgtgatcgcaacctcttgttgcctctcttttaccatctttaaccatggtagactgct
acctcgtagttctttcctatttaaaaggaagctatgggggatagcagaacggaatgcttt
aactagaaggaacgccgactcctttaaaacggaagaaggtgccggcaataacagttttgt
gatgcccttagatgttccgggctgcacacgtgctacaatgatcgttgcagtgagcatctt
taaacgcttgtaagggaaatttatttcccctttacgacacacctacttcgaaagtaagta
ggtaatcaattcgaagtaacgatttctctcgcacacaaaacctcgtagcgccttagcttt
tcttagtggtttcgattgctaagcaatagcctagggattgctacgaagtgctcttatttt
tttcatggtggggacagaccattgcaattgttggtctcggtcttaactaggaatgccttg
tacgggtcatggttcaacagaccacccggaatatgtccctgccctttgtacacaccgccc
gtcgctcttaccgatggacttctctgtgagtataagggactggtatactaatactatgga
aacttacacgaacagtgtggtctaaaggaaagagaagtcgtaacaaggcatcg
