# Supplementary material for: Renewal of planktonic foraminifera diversity after the Cretaceous Paleogene mass extinction by benthic colonizers
Source: Nat Commun. 2022 Nov 21;13:7135. doi: 10.1038/s41467-022-34794-5 (PMC9681854; doi:10.1038/s41467-022-34794-5)
Supplement: Supplementary file 6 — Supplementary Data 3 [file 41467_2022_34794_MOESM6_ESM.zip › Supplementary Data 3/01_Backbone_phylogeny/01_02_Output_MAFFT.fas]

>AJ514835_Baculogypsina-sphaerulata_Calcarinoidea
------------------------------------------------------------
------------------------------------------------------------
------------------------------------------------------------
------------------------------------------------------------
------------------------------------------------------------
------------------------------------------------------------
------------------------------------------------------------
------------------------------------------------------------
------------------------------------------------------------
------------------------------------------------------------
------------------------------------------------------------
------------------------------------------------------------
------------------------------------------------------------
------------------------------------------------------------
------------------------------------------------------------
------------------------------------------------------------
------------------------------------------------------------
------------------------------------------------------------
------------------------------------------------------------
------------------------------------------------------------
------------------------------------------------------------
------------------------------------------------------------
------------------------------------------------------------
------------------------------------------------------------
------------------------------------------------------------
------------------------------------------------------------
------------------------------------------------------------
------------------------------------------------------------
------------------------------------------------------------
------------------------------------------------------------
------------------------------------------------------------
------------------------------------------------------------
------------------------------------------------------------
------------------------------------------------------------
------------------------------------------------------------
------------------------------------------------------------
------------------------------------------------------------
------------------------------------------------------------
------------------------------------------------------------
------------------------------------------------------------
------------------------------------------------------------
------------------------------------------------------------
------------------------------------------------------------
------------------------------------------------------------
------------------------------------------------------------
------------------------------------------------------------
------------------------------------------------------------
------------------------------------------------------------
------------------------------------------------------------
------------------------------------------------------------
------------------------------------------------------------
------------------------------------------------------------
------------------------------------------------------------
------------------------------------------------------------
------------------------------------------------------------
------------------------------------------------------------
------------------------------------------------------------
------------------------------------------------------------
------------------------------------------------------------
------------------------------------------------------------
------------------------------------------------------------
------------------------------------------------------------
------------------------------------------------------------
------------------------------------------------------------
------------------------------------------------------------
------------------------------------------------------------
------------------------------------------------------------
------------------------------------------------------------
------------------------------------------------------------
-------------------------------cttaccgggtccggacacactgaggattg
acaggtgtt------------------------at-------------------------
---------------------------cccacataatcagtg------------------
--------------------------------ggtg------------------------
---t-taaatatg-ctagtcctttcatgattatgtgataggtggtgcatggccgttctta
gtttgtggagtgatctgtctgcttaattgcgtttc---actga-agg---ctc-a-ta--
------ttatatgca----cggcat--------------tctttgacccctcatt-----
--------------------------------aataatgagc-g-ttgtgtcttagt---
cttttg-----ctta-gc---------at---------ctggg---------ccttggaa
gc-aacg-aacgtgaccgcaacctc-ttgttgcc--------------------------
------tctca-t--------------------------------aa-ccatat------
------------------------------------------------------------
------------------------------------------------------------
------------------------------------------------------------
-aaaagaggccta-----------------------------------------------
tttaa-------------ataa-actag--aggga-ccgct-g-ttac-tttc---ttaa
a-ccagagg-aaggttg-cggc-aataaca-gg-tctgtgatg-ccctt-agatgtt-cc
gggc-tgcacac-gtgctac-aatga-ttattgc--agtgagcatc-tca--taca----
-c-atac---acacc-gc-at-gcgc-gagt-------------------ccac-ttttt
c-a---------------------------------------------------------
---cga-----------------------aggtgtg--------tgtc------------
-----------------tctgcgcgcggtaaa--------gcctgc-ttcgaa-agt-a-
--------a--g-tgggtaatcaattagaagtaatgatttcc------------------
--------------------------------------atacag-cac-ac------a-t
atatacgg-catctt-tacccggc-ctg-------c-ctt-gt---------tg-caggt
-tt-cttg-tgtgtat-tga-tgt---------------tt-------------------
-----------------------------------ttt----------------------
--ccgtatgtgcga--------ttgtcaattcatg-gtggggacagaccattg---ttaa
ttgttggt-ctcggtcttaactaggaatgccttgtac-ggtctttgg-ttcaacaaacca
cccggaatacgtccctgccctttg-tacacaccgcccgtcgctctta-ccgatggacttc
tct-gtgagtttgagggactggga----------acgcatat-----------------c
tct-------------------------------ata-----tg------------cac-
----------------acctatggaaacttaaacgaacagtgtggtctaaaggaaagaga
agtcgtaacaaggcatcg
>AY359160_Chilostomella-ovoidea_Clade3
------------------------------------------------------------
------------------------------------------------------------
------------------------------------------------------------
------------------------------------------------------------
------------------------------------------------------------
------------------------------------------------------------
------------------------------------------------------------
------------------------------------------------------------
------------------------------------------------------------
------------------------------------------------------------
------------------------------------------------------------
------------------------------------------------------------
------------------------------------------------------------
------------------------------------------------------------
------------------------------------------------------------
------------------------------------------------------------
------------------------------------------------------------
------------------------------------------------------------
------------------------------------------------------------
------------------------------------------------------------
------------------------------------------------------------
------------------------------------------------------------
------------------------------------------------------------
------------------------------------------------------------
------------------------------------------------------------
------------------------------------------------------------
------------------------------------------------------------
------------------------------------------------------------
------------------------------------------------------------
------------------------------------------------------------
------------------------------------------------------------
------------------------------------------------------------
------------------------------------------------------------
------------------------------------------------------------
------------------------------------------------------------
------------------------------------------------------------
------------------------------------------------------------
------------------------------------------------------------
------------------------------------------------------------
------------------------------------------------------------
------------------------------------------------------------
------------------------------------------------------------
------------------------------------------------------------
------------------------------------------------------------
------------------------------------------------------------
------------------------------------------------------------
------------------------------------------------------------
------------------------------------------------------------
------------------------------------------------------------
------------------------------------------------------------
------------------------------------------------------------
------------------------------------------------------------
------------------------------------------------------------
------------------------------------------------------------
------------------------------------------------------------
------------------------------------------------------------
------------------------------------------------------------
------------------------------------------------------------
------------------------------------------------------------
------------------------------------------------------------
------------------------------------------------------------
------------------------------------------------------------
------------------------------------------------------------
------------------------------------------------------------
------------------------------------------------------------
------------------------------------------------------------
------------------------------------------------------------
------------------------------------------------------------
--------------------------------aagggcaccacaag-aacgcgtggagca
tgtggcttaatttgactcaacgcggg-aaatcttaccgggtccggacacactgaggattg
acaggcaat------------------------at---------------tacta-----
-----catca----------------------gttttttgaa------------------
ctatgtat------------------------tatg------------------------
---t-taaatatg-ctagtcctttcatgattatgtgataggtggtgcatggccgttctta
gttcgtggagtgatctgtctgcttaattgcgtttc---actaa-ggg---cct-a-taaa
t-----ttacgtgtg----ttgcg---------gc----actttgacccctctttt----
--------------------------------------gagc-g--cgcgtcttag----
--tttg-----cttt-gc----------tcgc-acaa-ttagg---------tcctgaaa
gc-aacg-aacgtgaccgcaacctc-ttgttgcc--------------------------
------t-tta-t---------------------------------a-tcaaac------
----------------atgttta-------------------------------------
---ccat-----------------------------------------------------
---tttttgat---------------------------------------ggta-ttcat
gaaaaaagg-ctt-----------------------------------------------
tt-----------------taa-actag--aggga-ccgct-g-ttac-tttc---ttaa
a-ccagagg-aaggttg-cggc-aataaca-gg-tctgtgatg-ccctt-agatgtt-cc
gggc-tgcacac-gtgctac-aatga-ttattgc--agtgagcatc-tca---ttt----
----tac---acacc-gc-at-gcgc-gagt-------------------ccat-ttatt
c-a--------------------------ccttttc------------------tgaggc
gc-ttt-----------------------aaatgtg--------tacc------------
-----------------tctgcgcgcggtaaa--------gcctgc-ttcgaa-agt-t-
--------a--g-tgggtaatcaattagaagtaatgatttcc------------------
-----ttttt--------------------------------ag-cac-ac------a-t
atatacgg-cgttta-tacccggg-ctg-------c-ctt-gt---------tg-tagct
-tt-tgtg-cgtata---ga-tgt---------------tt-------------------
-----------------------------------ttt----------------------
--ccgtatgtgcga--------ttgtcaattcatg-gtggggacagaccattg---ttaa
ttgttggt-ctcggtcttaactaggaatgccttgtacgggtctttgg-ttcaacaaacca
cccggaatacgtccctgccctttg-tacacaccgcccgtcgctctta-ccgatggacttc
tct-gtgagtttgagggactggga----------acgcagga-----------------t
ttat-------------------------------tttc---tg------------cac-
----------------acctatggaaacttaaacgaacagtgtggtctaaaggaaagaga
agtcgtaacaag------
>FJ185795_Epistominella-arctica_Clade3
------------------------------------------------------------
------------------------------------------------------------
------------------------------------------------------------
------------------------------------------------------------
------------------------------------------------------------
------------------------------------------------------------
------------------------------------------------------------
------------------------------------------------------------
------------------------------------------------------------
------------------------------------------------------------
------------------------------------------------------------
------------------------------------------------------------
------------------------------------------------------------
------------------------------------------------------------
------------------------------------------------------------
------------------------------------------------------------
------------------------------------------------------------
------------------------------------------------------------
------------------------------------------------------------
------------------------------------------------------------
------------------------------------------------------------
------------------------------------------------------------
------------------------------------------------------------
------------------------------------------------------------
------------------------------------------------------------
------------------------------------------------------------
------------------------------------------------------------
------------------------------------------------------------
------------------------------------------------------------
------------------------------------------------------------
------------------------------------------------------------
------------------------------------------------------------
------------------------------------------------------------
------------------------------------------------------------
------------------------------------------------------------
------------------------------------------------------------
------------------------------------------------------------
------------------------------------------------------------
------------------------------------------------------------
------------------------------------------------------------
------------------------------------------------------------
------------------------------------------------------------
------------------------------------------------------------
------------------------------------------------------------
------------------------------------------------------------
------------------------------------------------------------
------------------------------------------------------------
------------------------------------------------------------
------------------------------------------------------------
------------------------------------------------------------
------------------------------------------------------------
------------------------------------------------------------
------------------------------------------------------------
------------------------------------------------------------
------------------------------------------------------------
------------------------------------------------------------
------------------------------------------------------------
------------------------------------------------------------
------------------------------------------------------------
------------------------------------------------------------
------------------------------------------------------------
------------------------------------------------------------
------------------------------------------------------------
------------------------------------------------------------
------------------------------------------------------------
------------------------------------------------------------
------------------------------------------------------------
------------------------------------------------------------
--------------------------------aagggcaccacaag-aacgcgtggagca
tgtggcttaatttgactcaacgcggg-aaatcttaccgggtccggacacactgaggattg
acaggcaat------------------------at---------------taata-----
-----tttgt----------------------tacttcggtt------------------
tcgtttat------------------------tatg------------------------
---t-taaatatg-ctagtcctttcatgattatgtgataggtggtgcatggccgttctca
gttcgtggagtgatctgtctgcttaattgcgtttc---actaa-ggg---cct-a-taaa
------ttacgtgtg----ttgcg---------gc----actttgacccctcttttttt-
--------------------------------taaaaagagc-g--cgtgtcttag----
--tttg-----ctta-gc----------tcac-acaa-ttagg---------tcctgaaa
gc-aacg-aacgtgaccgcaacctc-ttgttgcc--------------------------
------t-tta-t---------------------------------a-ccaaac------
----------------atgttat-------------------------------------
---attc-----------------------------------------------------
---tcttcgga---------------------------------------gggt-ttcat
gaaaaaagg-ctt-----------------------------------------------
tt-----------------taa-actag--aggga-ccgct-g-ttac-tttc---ttaa
a-ccagagg-aaggttg-cggc-aataaca-gg-tctgtgatg-ccctt-agatgtt-cc
gggc-tgcacac-gtgctac-aatga-ttattgc--agtgagcatc-tcat-tttt----
----tac---acacc-gc-at-acgc-gagt-------------------ccat-ttatt
c-a--------------------------ctttc----------------------gggt
gc-ttt-----------------------aaatgtg--------tatc------------
-----------------tctgcgagcggtaaa--------gcctgc-ttcgaa-agt-a-
--------a--g-tgggtaatcaattagaagtaatgatttcc------------------
---ttttttt------------------------------t-ag-cac-ac------a-t
atatacgg-cgttta-tacccggg-ctg-------c-ctt-gt---------tg-tagct
-tt-tgtg-cgtata---ga-tgt---------------tt-------------------
-----------------------------------ttt----------------------
--ccgtatgtgcga--------ttgtcaattcatg-gtggggacagaccattg---ttaa
ttgttggt-ctcggtcttaactaggaatgccttgtacgggtctttgg-ttcaacaaacca
cccggaatacgtccctgccctttg-tacacaccgcccgtcgctctta-ccgatggacttc
tct-gtgagtttgagggactggga----------acgcagat-----------------t
ttat-------------------------------tatc---tg------------cac-
----------------acctatggaaacttaaacgaacagtgtggtctaaaggaaagaga
agtcgtaacaaggcatcg
>AM491308_Epistominella-vitrea_Clade3
------------------------------------------------------------
------------------------------------------------------------
------------------------------------------------------------
------------------------------------------------------------
------------------------------------------------------------
------------------------------------------------------------
------------------------------------------------------------
------------------------------------------------------------
------------------------------------------------------------
------------------------------------------------------------
------------------------------------------------------------
------------------------------------------------------------
------------------------------------------------------------
------------------------------------------------------------
------------------------------------------------------------
------------------------------------------------------------
------------------------------------------------------------
------------------------------------------------------------
------------------------------------------------------------
------------------------------------------------------------
------------------------------------------------------------
------------------------------------------------------------
------------------------------------------------------------
------------------------------------------------------------
------------------------------------------------------------
------------------------------------------------------------
------------------------------------------------------------
------------------------------------------------------------
------------------------------------------------------------
------------------------------------------------------------
------------------------------------------------------------
------------------------------------------------------------
------------------------------------------------------------
------------------------------------------------------------
------------------------------------------------------------
------------------------------------------------------------
------------------------------------------------------------
------------------------------------------------------------
------------------------------------------------------------
------------------------------------------------------------
------------------------------------------------------------
------------------------------------------------------------
------------------------------------------------------------
------------------------------------------------------------
------------------------------------------------------------
------------------------------------------------------------
------------------------------------------------------------
------------------------------------------------------------
------------------------------------------------------------
------------------------------------------------------------
------------------------------------------------------------
------------------------------------------------------------
------------------------------------------------------------
------------------------------------------------------------
------------------------------------------------------------
------------------------------------------------------------
------------------------------------------------------------
------------------------------------------------------------
------------------------------------------------------------
------------------------------------------------------------
------------------------------------------------------------
------------------------------------------------------------
------------------------------------------------------------
------------------------------------------------------------
------------------------------------------------------------
------------------------------------------------------------
------------------------------------------------------------
------------------------------------------------------------
--------------------------------aagggcaccacaag-aacgcgtggagca
tgtggcttaatttgactcaacgcggg-aaatcttaccgggtccggacacactgaggattg
acaggcaat------------------------at---------------taatt-----
-----tctgc----------------------agcttcggct------------------
aaagttat------------------------tatg------------------------
---t-taaatatg-ctagtcctttcatgattatgtgataggtggtgcatggccgttctta
gttcgtggagtgatctgtctgcttaattgcgtttc---actaa-ggg---cct-a-taaa
------ttacgtgtg----ttgcg---------gt----actttgacccctcttttttca
--------------------------------cgagaagagc-g--cgtgtcttag----
--tttg-----ctta-gc----------tcac-acaa-ttagg---------tcctgaaa
gc-aacg-aacgtgaccgcaacctc-ttgttgcc--------------------------
------t-tta-t---------------------------------a-ccaaac------
----------------atg-gat-------------------------------------
---attc-----------------------------------------------------
---tcttcgga---------------------------------------gggt-ttcat
gaaaaaagg-ctt-----------------------------------------------
tt-----------------taa-actag--aggga-ccgct-g-ttac-tttc---ttaa
a-ccagagg-aaggttg-cggc-aataaca-gg-tctgtgatg-ccctt-agatgtt-cc
gggc-tgcacac-gtgctac-aatga-ttattgc--agtgagcatc-tcat-tttt----
----tac---acacc-gc-at-acgc-gagt-------------------ccat-ttatt
c-a--------------------------ctctc----------------------gggt
gc-ttt-----------------------aaatgtg--------catc------------
-----------------tctgcgagcggtaaa--------gcctgc-ttcgaa-agt-a-
--------a--g-tgggtaatcaattagaagtaatgatttcc------------------
---ttttttt------------------------------ctag-cac-ac------a-t
atatacgg-cgttta-tacccggg-ctg-------c-ctt-gt---------tg-tagct
-tt-tgtg-cgtata---ga-tgt---------------tt-------------------
-----------------------------------ttt----------------------
--ccgtatgtgcga--------ttgtcaattcatg-gtggggacagaccattg---ttaa
ttgttggt-ctcggtcttaactaggaatgccttgtacgggtctttgg-ttcaacaaacca
cccggaatacgtccctgccctttg-tacacaccgcccgtcgctctta-ccgatggacttc
tct-gtgagtttgagggactggga----------acgcaggt-----------------t
ttttat---------------------------taaatc---tg------------cac-
----------------acctatggaaacttaaacgaacagtgtggtctaaaggaaagaga
agtcg-aacaaggca---
>FJ705897_Epistominella-exigua_Clade3
------------------------------------------------------caagtg
gttatat------taacccgacagtttaaataagtgttaaatgctacattaaacttatac
acactcacgcacacacaccat---acgattttgtttacggtagtaac-aatttcagcgtg
aatcacttcttac----acgcagtgaatc---actgga---atttac-acattcagtatc
acttacgcaactgcagacagctgcttaatacagtcacacttgtcttgacttggcgtcatt
ttaaaaatttccttattcggaacacctgctcgcaggcttacg-------------ggtgg
attttttt-atatcg-acttttgtcgtgcatacccacgcatttc----------------
--------------------------------------aaaattcattttgatttctctg
tatcgcttat---------------tctctaaggacatgcgttacaccgtga--------
---------caattttcttttatggataactcagggaaagtttggctaatacgtacgagt
acatata-----ccacacacacacacacacgatacaaaatttattttgttttgctgcgtg
tatcgacacaccacacacacacacacacact-----------------------------
------------------------------------------------------------
------------------------------------------------------------
------------------------------------------------------------
------------------------------------------------------------
------------------------------------------------------------
------------------------------------------------------------
------------------------------------------------------------
------------------------------------------------------------
----------------------------------------------------------ta
ctactcagcactca-atggtaaactttggccgcgt-------------------------
--------------tcgcgcagtcagtttaaag-tttaactgcaacatgagaga------
---ca-ttgagcacgcacgtgtcgttccttcggg--------------------------
----------------------------------agctt---------------------
------------------------------------------------------------
--cacatca-cgctgagcagac-tttgcgaagtttac-ttc-----------------gc
gaagcatgt--catacaagcatctacagcatcaagtca-cagggttggcaagtgtatttt
tgaaccttcaaagcagtcac-gcatacggaa-gagtagtttctgatcccatagaaggagc
accgtacaatgagagaccgc-tcttagttctaaggaacgcagcaggcgcgtaaattg-cc
caatgctagtaccctacaatctatttataaattgt----aacattaccat-------gcg
ttaacaattt----acaacataacaagtttatta---------------------cacat
atagcactat------------atttttttctgtcacacagagaag-------------a
catccttgttcgttgtttattc------------agcatataagctattattttat----
-----attagt-tttttactgaggc-agtgacaagctgtaacggttgagta------taa
aaatgacg-agtgtctggcattgccgctctttc----gggagcttggcaa--gttgccga
cgctt-tgtgtgctcaat-tggaatgcggtgagtttaa-gcaactcagaacctttggacg
gtgttagtaaa------------atttcactgt-tcgtgtatctgaa----tttcaagtg
gagggcaagtctggtgccagcagccgcggtaataccagc-tccactggcctatacaatca
ttgttgcgg-ttaagaggctcgtagttggattgaactgcaaa-------atttgaatgaa
ttctcgtatccattctattttttgttatagttttacgcattatcaaattcacgtttgtat
tttgcgt--tcgacgctcgtta---------------------------aaaatttacac
acacacacttttttttttacgcggcactcgaatttttaccgtagcgtatatacgtacatt
ctacacacacacactt----------------atttacgtatatatgcac--tcacgcgg
taattat----------ttgagagaac----------------tatatcactcgc-----
------------------------------------------------------------
--------ttaaaatt-------tattctcctttcaacactgtgaacaaatcaaagtgta
tcaaacatgtcgtttt---------------tgaatgtgcattgaatgtcttatcatggg
atgttgcactt----------------------------ccgccttaaa-----------
--------------ga------aaattattgcaattt------------tttcgccacac
acacaccatgcgtac---------------atgttatatatat--------ttcgcagcc
acgtaaaattctgttattttctttaac---ggttaaaaatgtcgatggggat--------
--agttggagtc-aacagtactgctgggcgagcggt-gaaatgcattgaccctagcaaga
c-taccaaaagcgaaagcag-ttggct------aggctatac-tctttgtgattatgcg-
tataa----gagtcacacgtatatttttt-----------------tacacacacacaca
c---------------------gca-----------------------------------
-----caaaaa---------------------------------------ttttatacgc
tctctctccattacgcatca------------------atacactttacaatgaagaacg
aaggttgggggatcaaagaggatcagataccctcgtcgtcccattaattacatcaaacga
tgggctctcaattgcatttttcatta----aattgcaaatttcctcagcctacaaa-atg
-----------acttggcttgagctcgtattttt---------a-tacgctcgcct----
------aacttttttcgtat---ggtctcg---atggacgttt-c---------------
---------atttatatttt---tttgcgtgtaagcatta------tgttattctttgaa
acataag----------aatgcat-tgcgtgc--acttgattttcggagctttgcgctca
att---------ctggtgagatgtaagca-ctgtgtca----------------------
-----tactgcccgc--agcgtataccctcgggtatt---------------tcgtctgt
cg-tg-tgcagttgaca---------------------------atcttggtgtgaagca
cgctttaggcacgcgcttactgcagaaatgtctgagacattcccctccgggggtagtatg
cacgcaagtgtgaaacttgaaggaattgacggaagggcaccacaag-aacgcgtggagca
tgtggcttaatttgactcaacgcggg-aaatcttaccgggtccggacacactgaggattg
acaggcaat------------------------at---------------taatt-----
-----tc--g----------------------tatttcggt-------------------
-acgttat------------------------tatg------------------------
---t-taaatatg-ctagtcctttcatgattatgtgataggtggtgcatggccgttctta
gttcgtggagtgatctgtctgcttaattgcgtttc---actaa-ggg---cct-a-taaa
t-----ttacgtgtg----ttgcg---------gc----actttgacccctcttttttta
--------------------------------ttaaaagagc-g--cgcgtcttag----
--tttg-----ctta-gc----------tcac-acaa-ttagg---------tcctgaaa
gc-aacg-aacgtgaccgcaacctc-ttgttgcc--------------------------
------t-tta-t---------------------------------a-ccaaac------
----------------atg--at-------------------------------------
---atac-----------------------------------------------------
---tcttctga---------------------------------------gtac-ttcat
gaaaaaagg-ctt-----------------------------------------------
tt-----------------taa-actag--aggga-ccgct-g-ttac-tttc---ttaa
a-ccagagg-aaggttg-cggc-aataaca-gg-tctgtgatg-ccctt-agatgtt-cc
gggc-tgcacac-gtgctac-aatga-ttattgc--agtgagcatc-tcat-tttt----
----tac---acacc-gc-at-acgc-gagt-------------------ccat-ttatt
c-a--------------------------ctctc----------------------gggt
gc-ttt-----------------------aaatgtg--------tatc------------
-----------------tctgcgagcggtaaa--------gcctgc-ttcgaa-agt-a-
--------a--g-tgggtaatcaattagaagtaatgatttcc------------------
---ttttttt--------------------------------ag-cac-ac------a-t
atatacgg-cgttta-tacccggg-ctg-------c-ctt-gt---------tg-tagct
-tt-tgtg-cgtata---ga-tgt---------------tt-------------------
-----------------------------------ttt----------------------
--ccgtatgtgcga--------ttgtcaattcatg-gtggggacagaccattg---ttaa
ttgttggt-ctcggtcttaactaggaatgccttgtacgggtctttgg-ttcaacaaacca
cccggaatacgtccctgccctttg-tacacaccgcccgtcgctctta-ccgatggacttc
tct-gtgagtttgagggactggga----------acgcagat-----------------t
ttat-------------------------------tatc---ag------------cac-
----------------acctatggaaacttaaacgaacagtgtggtctaaagggaagaga
agtcg-aacaaggca---
>FJ185813_Epistominella-sp_Clade3
------------------------------------------------------------
------------------------------------------------------------
------------------------------------------------------------
------------------------------------------------------------
------------------------------------------------------------
------------------------------------------------------------
------------------------------------------------------------
------------------------------------------------------------
------------------------------------------------------------
------------------------------------------------------------
------------------------------------------------------------
------------------------------------------------------------
------------------------------------------------------------
------------------------------------------------------------
------------------------------------------------------------
------------------------------------------------------------
------------------------------------------------------------
------------------------------------------------------------
------------------------------------------------------------
------------------------------------------------------------
------------------------------------------------------------
------------------------------------------------------------
------------------------------------------------------------
------------------------------------------------------------
------------------------------------------------------------
------------------------------------------------------------
------------------------------------------------------------
------------------------------------------------------------
------------------------------------------------------------
------------------------------------------------------------
------------------------------------------------------------
------------------------------------------------------------
------------------------------------------------------------
------------------------------------------------------------
------------------------------------------------------------
------------------------------------------------------------
------------------------------------------------------------
------------------------------------------------------------
------------------------------------------------------------
------------------------------------------------------------
------------------------------------------------------------
------------------------------------------------------------
------------------------------------------------------------
------------------------------------------------------------
------------------------------------------------------------
------------------------------------------------------------
------------------------------------------------------------
------------------------------------------------------------
------------------------------------------------------------
------------------------------------------------------------
------------------------------------------------------------
------------------------------------------------------------
------------------------------------------------------------
------------------------------------------------------------
------------------------------------------------------------
------------------------------------------------------------
------------------------------------------------------------
------------------------------------------------------------
------------------------------------------------------------
------------------------------------------------------------
------------------------------------------------------------
------------------------------------------------------------
------------------------------------------------------------
------------------------------------------------------------
------------------------------------------------------------
------------------------------------------------------------
------------------------------------------------------------
------------------------------------------------------------
--------------------------------aagggcaccacaag-aacgcgtggagca
tgtggcttaatttgactcaacgcggg-aaatcttaccgggtccggacacactgaggattg
acaggcaat------------------------at---------------taatt-----
-----tc--g----------------------aatttcggt-------------------
-tcgttat------------------------tatg------------------------
---t-taaatatg-ctagtcctttcatgattatgtgataggtggtgcatggccgttctta
gttcgtggagtgatctgtctgcttaattgcgtttc---actaa-ggg---cct-a-taag
t-----ttacgtgtg----ttgcg---------gc----acttcgacccctcttattt--
--------------------------------atttaagagc-g--cgcgtcttag----
--tttg-----ctta-gc----------tcac-acaa-ttagg---------tcctgaaa
gc-aacg-aacgtgaccgcaacctc-ttgttgcc--------------------------
------t-tta-t---------------------------------a-ccaaac------
----------------atgttat-------------------------------------
---ggat-----------------------------------------------------
---ttattcat--------------------------------------------ttcat
gaaaaaagg-ctt-----------------------------------------------
tt-----------------taa-actag--aggga-ccgct-g-ttac-tttc---ttaa
a-ccagagg-aaggttg-cggc-aataaca-gg-tctgtgatg-ccctt-agatgtt-cc
gggc-tgcacac-gtgctac-aatga-ttattgc--agtgagcatc-tcat-tttt----
----tac---acacc-gc-at-acgc-gagt-------------------ccat-ttatt
t-c--------------------------atctttc-------------------ggggt
gctttt-----------------------aaatgtg--------tatc------------
-----------------tctgcgagcggtaaa--------gcctgc-ttcgaa-agt-a-
--------a--g-tgggtaatcaattagaagtaatgatttcc------------------
---ttttttt------------------------------t-ag-cac-ac------a-t
atatacgg-cgttta-tacccggg-ctg-------c-ctt-gt---------tg-tagct
-tt-tgtg-cgtata---ga-tgt---------------tt-------------------
-----------------------------------ttt----------------------
--ccgtatgtgcga--------ttgtcaattcatg-gtggggacagaccattg---ttaa
ttgttggt-ctcggtcttaactaggaatgccttgtacgggtctttgg-ttcaacaaacca
cccggaatacgtccctgccctttg-tacacaccgcccgtcgctctta-ccgatggacttc
tct-gtgagtttgagggactggga----------acgcatga-----------------t
ttat---------------------------------ca---cg------------cac-
----------------acctatggaaacttaaacgaacagtgtggtctaaaggaaagaga
agtcgtaacaaggcatcg
>DQ195552_Cibicidoides-pachyderma_Clade3
------------------------------------------------------------
------------------------------------------------------------
------------------------------------------------------------
------------------------------------------------------------
------------------------------------------------------------
------------------------------------------------------------
------------------------------------------------------------
------------------------------------------------------------
------------------------------------------------------------
------------------------------------------------------------
------------------------------------------------------------
------------------------------------------------------------
------------------------------------------------------------
------------------------------------------------------------
------------------------------------------------------------
------------------------------------------------------------
------------------------------------------------------------
------------------------------------------------------------
------------------------------------------------------------
------------------------------------------------------------
------------------------------------------------------------
------------------------------------------------------------
------------------------------------------------------------
------------------------------------------------------------
------------------------------------------------------------
------------------------------------------------------------
------------------------------------------------------------
------------------------------------------------------------
------------------------------------------------------------
------------------------------------------------------------
------------------------------------------------------------
------------------------------------------------------------
------------------------------------------------------------
------------------------------------------------------------
------------------------------------------------------------
------------------------------------------------------------
------------------------------------------------------------
------------------------------------------------------------
------------------------------------------------------------
------------------------------------------------------------
------------------------------------------------------------
------------------------------------------------------------
------------------------------------------------------------
------------------------------------------------------------
------------------------------------------------------------
------------------------------------------------------------
------------------------------------------------------------
------------------------------------------------------------
------------------------------------------------------------
------------------------------------------------------------
------------------------------------------------------------
------------------------------------------------------------
------------------------------------------------------------
------------------------------------------------------------
------------------------------------------------------------
------------------------------------------------------------
------------------------------------------------------------
------------------------------------------------------------
------------------------------------------------------------
------------------------------------------------------------
------------------------------------------------------------
------------------------------------------------------------
------------------------------------------------------------
------------------------------------------------------------
------------------------------------------------------------
------------------------------------------------------------
------------------------------------------------------------
------------------------------------------------------------
--------------------------------aagggcaccacaag-aacgcgtggagca
tgtggcttaatttgactcaacgcggg-aaatcttaccgggtccggacacactgaggattg
acaggcaat------------------------at---------------taata-----
-----cgtgt-------------------------------tc-----------------
gcacgtat------------------------tatg------------------------
---t-taaatatg-ctagtcctttcatgattatgtgataggtggtgcatggccgttctta
gttcgtggagtgatctgtctgcttaattgcgtttc---actaa-ggg---cct-a-taaa
t-----ttacgtgtg----ttgcg---------gc----actttgacccctttc------
--------------------------------ttcggaaagc-g--cgtgtcttag----
--tttg-----cttt-gc----------tcac-acaa-ttagg---------tcctgaaa
gc-aacg-aacgtgaccgcaacctc-ttgttgcc--------------------------
------t-tta-t---------------------------------a-ccaaac------
----------------atgttt--------------------------------------
-----gt-----------------------------------------------------
---cattttta-------tggca--------------------------------ttcat
gaaaaaagg-ctt-----------------------------------------------
tt-----------------taa-actag--aggga-ccgct-g-ttac-tttc---ttaa
a-ccagagg-aaggttg-cggc-aataaca-gg-tctgtgatg-ccctt-agatgtt-cc
gggc-tgcacac-gtgctac-aatga-ttattgc--agtgagcatc-tca--tttt----
----tac---acacc-gc-at-gcgc-gagt-------------------ccat-ttatt
c-a--------------------------cttc------------------------ggt
gc-ttt-----------------------aaatgtg--------tatt------------
-----------------tctgcgcgcggtaaa--------gcctgc-ttcgaa-agt-a-
--------a--g-tgggtaatcaattagaagtaatgatttcc------------------
-----ttttt--------------------------------ag-cac-ac------a-t
atatacgg-cgtcta-tacccggg-tta-------c-ctt-gt---------tg-taact
-tt-tgtg-tgtata---ga-tgt---------------tt-------------------
-----------------------------------ttt----------------------
--ccgtatgtgcga--------ttgtcaattcatg-gtggggacaggccattg---ttaa
ttgttggt-ctcggtcttaactaggaatgccttgtacgggtctttgg-ttcaacaaacca
cccggaatacgtccctgccctttg-tacacaccgcccgtcgctctta-ccgatggacttc
tct-gtgagtttgagggactggga----------acgcagaattt--------------a
ttc---------------------------------------tg------------cac-
----------------acctatggaaacttaaacgaacagtgtggtctaaaggaaagaga
agtcgtaacaagacatcg
>AY210774_Melonis-affinis_Clade3
------------------------------------------------------------
------------------------------------------------------------
------------------------------------------------------------
------------------------------------------------------------
------------------------------------------------------------
------------------------------------------------------------
------------------------------------------------------------
------------------------------------------------------------
------------------------------------------------------------
------------------------------------------------------------
------------------------------------------------------------
------------------------------------------------------------
------------------------------------------------------------
------------------------------------------------------------
------------------------------------------------------------
------------------------------------------------------------
------------------------------------------------------------
------------------------------------------------------------
------------------------------------------------------------
------------------------------------------------------------
------------------------------------------------------------
------------------------------------------------------------
------------------------------------------------------------
------------------------------------------------------------
------------------------------------------------------------
------------------------------------------------------------
------------------------------------------------------------
------------------------------------------------------------
------------------------------------------------------------
------------------------------------------------------------
------------------------------------------------------------
------------------------------------------------------------
------------------------------------------------------------
------------------------------------------------------------
------------------------------------------------------------
------------------------------------------------------------
------------------------------------------------------------
------------------------------------------------------------
------------------------------------------------------------
------------------------------------------------------------
------------------------------------------------------------
------------------------------------------------------------
------------------------------------------------------------
------------------------------------------------------------
------------------------------------------------------------
------------------------------------------------------------
------------------------------------------------------------
------------------------------------------------------------
------------------------------------------------------------
------------------------------------------------------------
------------------------------------------------------------
------------------------------------------------------------
------------------------------------------------------------
------------------------------------------------------------
------------------------------------------------------------
------------------------------------------------------------
------------------------------------------------------------
------------------------------------------------------------
------------------------------------------------------------
------------------------------------------------------------
------------------------------------------------------------
------------------------------------------------------------
------------------------------------------------------------
------------------------------------------------------------
------------------------------------------------------------
------------------------------------------------------------
------------------------------------------------------------
------------------------------------------------------------
--------------------------------aagggcaccacaag-aacgcgtggagca
tgtggcttaatttgactcaacgcggg-aaatcttaccgggtccggacacactgaggattg
acaggcaat------------------------at---------------taata-----
-----cgtgt-------------------------tttaacct-----------------
tcacgtat------------------------tatg------------------------
---t-taaatatg-ctagtcctttcatgattatgtgataggtggtgcatggccgttctta
gttcgtggagtgatctgtctgcttaattgcgtttc---actaa-ggg---cct-a-taat
t-----ttacgtgtg----ttgcg---------gc----actttgacccctttcttt---
-------------------------------tattagagagc-g--cgcgtcttag----
--tttg-----cttt-gc----------tcac-acaa-ttagg---------tcctgaaa
gc-aacg-aacgtgaccgcaacctc-ttgttgcc--------------------------
------t-tta-t---------------------------------a-ccaaac------
----------------atgttt--------------------------------------
-----gt-----------------------------------------------------
---tattttta-------taata--------------------------------ttcat
gaaaaaagg-c-t-----------------------------------------------
tt-----------------taa-actag--aggga-ccgct-g-ttac-tttc---ttaa
--ccagagg-aaggttg-cggc-aataaca-gg-tctgtgatg-ccctt-agatgtt-cc
gggc-tgcacac-gtgctac-aatga-ttattgc--agtgagcatc-tca--tttt----
----tac---acacc-gc-at-gcgc-gagt-------------------ccat-ttatt
c-a--------------------------cttc------------------------ggt
gc-ttt-----------------------aaatgtg--------tatc------------
-----------------tctgcgcgcggtaaa--------gcctgc-ttcgaa-agt-a-
--------a--g-tgggtaatcaattagaagtaatgatttcc------------------
-----ttttt--------------------------------ag-cac-ac------a-t
atatacgg-cgtcta-tacccggg-tta-------c-ctt-gt---------tg-tagct
-tt-tgtg-cgtata---ga-tgt---------------tt-------------------
-----------------------------------ttt----------------------
--ccgtatgtgcga--------ttgtcaattcatg-gtggggacagaccattg---ttaa
ttgttggt-ctcggtcttaactaggaatgccttgtacgggtctttgg-ttcaacaaacca
cccggaatacgtccctgccctttg-tacacaccgcccgtcgctctta-ccgatggacttc
tct-gtgagtttgagggactggga----------acgcataa-----------------a
ttt-------------------------------attttt-atg------------cac-
----------------acctatggaaacttaaacgaacagtgtggtctaaaggaaagaga
agtcgtaacaaggcatca
>AY934753_Melonis-pompilioides_Clade3
------------------------------------------------------------
------------------------------------------------------------
------------------------------------------------------------
------------------------------------------------------------
------------------------------------------------------------
------------------------------------------------------------
------------------------------------------------------------
------------------------------------------------------------
------------------------------------------------------------
------------------------------------------------------------
------------------------------------------------------------
------------------------------------------------------------
------------------------------------------------------------
------------------------------------------------------------
------------------------------------------------------------
------------------------------------------------------------
------------------------------------------------------------
------------------------------------------------------------
------------------------------------------------------------
------------------------------------------------------------
------------------------------------------------------------
------------------------------------------------------------
------------------------------------------------------------
------------------------------------------------------------
------------------------------------------------------------
------------------------------------------------------------
------------------------------------------------------------
------------------------------------------------------------
------------------------------------------------------------
------------------------------------------------------------
------------------------------------------------------------
------------------------------------------------------------
------------------------------------------------------------
------------------------------------------------------------
------------------------------------------------------------
------------------------------------------------------------
------------------------------------------------------------
------------------------------------------------------------
------------------------------------------------------------
------------------------------------------------------------
------------------------------------------------------------
------------------------------------------------------------
------------------------------------------------------------
------------------------------------------------------------
------------------------------------------------------------
------------------------------------------------------------
------------------------------------------------------------
------------------------------------------------------------
------------------------------------------------------------
------------------------------------------------------------
------------------------------------------------------------
------------------------------------------------------------
------------------------------------------------------------
------------------------------------------------------------
------------------------------------------------------------
------------------------------------------------------------
------------------------------------------------------------
------------------------------------------------------------
------------------------------------------------------------
------------------------------------------------------------
------------------------------------------------------------
------------------------------------------------------------
------------------------------------------------------------
------------------------------------------------------------
------------------------------------------------------------
------------------------------------------------------------
------------------------------------------------------------
------------------------------------------------------------
--------------------------------aagggcaccacaag-aacgcgtggagca
tgtggcttaatttgactcaacgcggg-aaatcttaccgggtccggacacactgaggattg
acaggcaat------------------------at---------------taata-----
-----cgtgt---------------------------------------tctta-----c
gcgcgtat------------------------tatg------------------------
---t-taaatatg-ctagtcctttcatgattatgtgataggtggtgcatggccgttctta
gttcgtggagtgatctgtctgcttaattgcgtttc---actaa-ggg---cct-a-taaa
t-----ttacgtgtg----ttgcg---------gc----tctttgacccctttctttttt
a------------------------------ccgaagaaagc-g--cgcgtcttag----
-ttttg-----cttt-gc----------tcac-acaa-ttagg---------tcctgaaa
gc-aacg-aacgtgaccgcaacctc-ttgttgcc--------------------------
------t-tta-t---------------------------------a-ccaaac------
----------------atgttt--------------------------------------
-----gc-----------------------------------------------------
---tatttttaacgat--acgca--------------------------------ttcat
gaaaaaagg-ctt-----------------------------------------------
tt-----------------taa-actag--aggga-ccgct-g-ttac-tttc---ttaa
a-ccagagg-aaggttg-cggc-aataaca-gg-tctgtgatg-ccctt-agatgtt-cc
gggc-tgcacac-gtgctac-aatgaagtattgc--agtgagcatc-tca--tttt----
----tac---acacc-gc-at-gcgc-gagt-------------------ccat-ttatt
c-a--------------------------cttc------------------------ggt
gt-ttt-----------------------aaatgtg--------tatc------------
-----------------tctgcgcgcggtaaa--------gcctgc-ttcgaa-agt-a-
--------a--g-tgggtaatcaattagaagtaatgatttcc------------------
---ttttttt--------------------------------ag-cac-ac------a-t
atatacgg-cgtcta-tatccggg-tta-------c-ctt-gt---------tg-taact
-tt-tgtg-tgtata---ga-tgt---------------tt-------------------
-----------------------------------ttt----------------------
--ccgtatgtgcga--------ttgtcaattcatg-gtggggacagaccattg---ttaa
ttgttggt-ctcggtcttaactaggaatgccttgtacgggtctttgg-ttcaacaaacca
cccggaatacgtccctgccctttg-tacacaccgcccgtcgctctta-ccgatgaacttc
tct-gtgagtttgagggactggga----------acgcagaa-----------------t
ttt-------------------------------attatt-cta------------cac-
----------------acctatggaaacttaaacgaacagtgtggtctaaaggaaagaga
agtcgtaacaaggcatcg
>AJ972504_Cibicidoides-cicatricosus_Clade3
------------------------------------------------------------
------------------------------------------------------------
------------------------------------------------------------
------------------------------------------------------------
------------------------------------------------------------
------------------------------------------------------------
------------------------------------------------------------
------------------------------------------------------------
------------------------------------------------------------
------------------------------------------------------------
------------------------------------------------------------
------------------------------------------------------------
------------------------------------------------------------
------------------------------------------------------------
------------------------------------------------------------
------------------------------------------------------------
------------------------------------------------------------
------------------------------------------------------------
------------------------------------------------------------
------------------------------------------------------------
------------------------------------------------------------
------------------------------------------------------------
------------------------------------------------------------
------------------------------------------------------------
------------------------------------------------------------
------------------------------------------------------------
------------------------------------------------------------
------------------------------------------------------------
------------------------------------------------------------
------------------------------------------------------------
------------------------------------------------------------
------------------------------------------------------------
------------------------------------------------------------
------------------------------------------------------------
------------------------------------------------------------
------------------------------------------------------------
------------------------------------------------------------
------------------------------------------------------------
------------------------------------------------------------
------------------------------------------------------------
------------------------------------------------------------
------------------------------------------------------------
------------------------------------------------------------
------------------------------------------------------------
------------------------------------------------------------
------------------------------------------------------------
------------------------------------------------------------
------------------------------------------------------------
------------------------------------------------------------
------------------------------------------------------------
------------------------------------------------------------
------------------------------------------------------------
------------------------------------------------------------
------------------------------------------------------------
------------------------------------------------------------
------------------------------------------------------------
------------------------------------------------------------
------------------------------------------------------------
------------------------------------------------------------
------------------------------------------------------------
------------------------------------------------------------
------------------------------------------------------------
------------------------------------------------------------
------------------------------------------------------------
------------------------------------------------------------
------------------------------------------------------------
------------------------------------------------------------
------------------------------------------------------------
------------------------------gtaagggcaccacaag-aacgcgtggagca
tgtggcttaatttgactcaacgcggg-aaatcttaccgggtccggacacactgaggattg
acaggcaat------------------------at---------------taata-----
-----cgttt----------------------tgcttcggtaa-----------------
catcgtat------------------------tatg------------------------
---t-taaatatg-ctagtcctttcatgattatgtgataggtggtgcatggccgttctta
gttcgtggagtgatctgtctgcttaattgcgtttc---actaa-ggg---cct-a-taaa
t-----ttacgtgtg----ttgca-------tcgc----actttgacccctttcttt---
-------------------------------aattagagagc-g--cgtgtcttag----
ttttcg-----cttt-gc----------tcat-acaa-ttagg---------tcctgaaa
gc-aacg-aacgtgaccgcaacctc-ttgttgcc--------------------------
------t-tta-t---------------------------------a-ccaaac------
----------------atgtttt-------------------------------------
---gcgt-----------------------------------------------------
---caatttt--cgaa--ttgcg--------------------------cgcat-ttcat
gaaaaaagg-ctt-----------------------------------------------
tt-----------------taa-actag--aggga-ccgct-g-ttac-tttc---ttaa
a-ccagagg-aaggttg-cggc-aataaca-gg-tctgtgatg-ccctt-agatgt--cc
gggc-tgcacac-gtgctac-aatga-ttattgc--agtgagcatc-tca--tttt----
----tac---acacc-gc-at-gcgc-gag--------------------ccat-ttatt
c-a--------------------------ccttc----------------------gggt
gt-ttt-----------------------aaatgtg--------tatc------------
-----------------tctgcgcgcggtaaa--------gcctgc-ttcgac-agt-a-
--------a--g-tgggtaatcaattagaagtaatgatttcc------------------
---ttttttt------------------------------t-ag-cac-ac------a-t
atatacgg-cgtcta-tgcccggg-tta-------c-ctt-gt---------tg-tagct
-tt-tgtg-cgtata---ga-tgt---------------tt-------------------
-----------------------------------ttt----------------------
--ccgtatgtgcga--------ttgtcaattcatg-gtggggacagaccattg---ttaa
ttgttggt-ctcggtcttaactaggaatgccttgtacgggtctttgg-ttcaacaaacca
cccggaatacgtccctgccctttg-tacacaccgcccgtcgctctta-ccgatggacttc
tct-gtga-tttgagggactggga----------acgcagga-----------------a
ttt-------------------------------atttc---tg------------cac-
----------------acctatggaaacttaaacgaacagtgtggtctaaaggaaagaga
agtcgtaacaaggcatag
>AM491318_Oridorsalis-umbonatus_Clade3
------------------------------------------------------------
------------------------------------------------------------
------------------------------------------------------------
------------------------------------------------------------
------------------------------------------------------------
------------------------------------------------------------
------------------------------------------------------------
------------------------------------------------------------
------------------------------------------------------------
------------------------------------------------------------
------------------------------------------------------------
------------------------------------------------------------
------------------------------------------------------------
------------------------------------------------------------
------------------------------------------------------------
------------------------------------------------------------
------------------------------------------------------------
------------------------------------------------------------
------------------------------------------------------------
------------------------------------------------------------
------------------------------------------------------------
------------------------------------------------------------
------------------------------------------------------------
------------------------------------------------------------
------------------------------------------------------------
------------------------------------------------------------
------------------------------------------------------------
------------------------------------------------------------
------------------------------------------------------------
------------------------------------------------------------
------------------------------------------------------------
------------------------------------------------------------
------------------------------------------------------------
------------------------------------------------------------
------------------------------------------------------------
------------------------------------------------------------
------------------------------------------------------------
------------------------------------------------------------
------------------------------------------------------------
------------------------------------------------------------
------------------------------------------------------------
------------------------------------------------------------
------------------------------------------------------------
------------------------------------------------------------
------------------------------------------------------------
------------------------------------------------------------
------------------------------------------------------------
------------------------------------------------------------
------------------------------------------------------------
------------------------------------------------------------
------------------------------------------------------------
------------------------------------------------------------
------------------------------------------------------------
------------------------------------------------------------
------------------------------------------------------------
------------------------------------------------------------
------------------------------------------------------------
------------------------------------------------------------
------------------------------------------------------------
------------------------------------------------------------
------------------------------------------------------------
------------------------------------------------------------
------------------------------------------------------------
------------------------------------------------------------
------------------------------------------------------------
------------------------------------------------------------
------------------------------------------------------------
------------------------------------------------------------
--------------------------------aagggcaccacaag-aacgcgtggagca
tgtggcttaatttgactcaacgcggg-aaatcttaccgggtccggacacactgaggattg
acaggcaat------------------------at---------------taata-----
-----cgtgt-------------------------ttcggcg------------------
---cgtat------------------------tatg------------------------
---t-taaatatg-ctagtcctttcatgattatgtgataggtggtgcatggccgttctta
gttcgtggagtgatctgtctgcttaattgcgtttc---actaa-gga---tct-a-tcaa
-------tacgtgtg----ttgcg---------gc----actttgacccctctct-----
--------------------------------------gagc-g--cgcgtcttag----
---ttg-----ctta-gc----------tcgc-acaa-ttagg---------tcctgaaa
gc-aacg-aacgtgaccgcaacctc-ttgttgcc--------------------------
------t-tta-t---------------------------------a-ccaaac------
----------------atttttg-------------------------------------
---ctgt-----------------------------------------------------
---tctc------------agca--------------------------------ttaat
gcaaaaagg-ctt-----------------------------------------------
tt-----------------taa-actag--aggga-ccgct-g-ttac-tttc---ttaa
a-ccagagg-aaggttg-cggc-aataaca-gg-tctgtgatg-ccctt-agatgtt-cc
gggc-tgcacac-gtgctac-aatga-ttgttgc--agtgagcatc-tca--tttt----
----tac---acacc-gc-at-gcgc-gagt-------------------ccgt-ttatt
c-g--------------------------cttc------------------------tgt
gt-ttt-----------------------aaacgtg--------tatt------------
-----------------tctgcgcgcggtaaa--------gcctgc-ttcgag-agt-a-
--------a--g-tgggtaatcaattagaagtaacgatttcc------------------
---ttt------------------------------------ag-cac-ac------a-t
atatacgg-cgtcta-tgcccggg-ttg-------c-ctt-gt---------tg-taact
-tc-tgtg-cgtata---ga-tgt---------------tt-------------------
-----------------------------------ttt----------------------
--ccgtatgtgcga--------ttgtcaattcatg-gtggggacagaccattg---ttaa
ttgttggt-ctcggtcttaactaggaatgccttgtacgggtctttgg-ttcaacaaacca
cccggaatacgtccctgccctttg-tacacaccgcccgtcgctctta-ccgatggacttc
tct-gtgagtttgagggactggga----------tcgcagat-----------------t
tatc--------------------------------------tg------------caca
----------------acctatggaaacttaaacgaacagtgtggtctaaaggaaagaga
agtcgtaacaaggcatcg
>DQ195544_Cibicidoides-refulgens_Clade3
------------------------------------------------------------
------------------------------------------------------------
------------------------------------------------------------
------------------------------------------------------------
------------------------------------------------------------
------------------------------------------------------------
------------------------------------------------------------
------------------------------------------------------------
------------------------------------------------------------
------------------------------------------------------------
------------------------------------------------------------
------------------------------------------------------------
------------------------------------------------------------
------------------------------------------------------------
------------------------------------------------------------
------------------------------------------------------------
------------------------------------------------------------
------------------------------------------------------------
------------------------------------------------------------
------------------------------------------------------------
------------------------------------------------------------
------------------------------------------------------------
------------------------------------------------------------
------------------------------------------------------------
------------------------------------------------------------
------------------------------------------------------------
------------------------------------------------------------
------------------------------------------------------------
------------------------------------------------------------
------------------------------------------------------------
------------------------------------------------------------
------------------------------------------------------------
------------------------------------------------------------
------------------------------------------------------------
------------------------------------------------------------
------------------------------------------------------------
------------------------------------------------------------
------------------------------------------------------------
------------------------------------------------------------
------------------------------------------------------------
------------------------------------------------------------
------------------------------------------------------------
------------------------------------------------------------
------------------------------------------------------------
------------------------------------------------------------
------------------------------------------------------------
------------------------------------------------------------
------------------------------------------------------------
------------------------------------------------------------
------------------------------------------------------------
------------------------------------------------------------
------------------------------------------------------------
------------------------------------------------------------
------------------------------------------------------------
------------------------------------------------------------
------------------------------------------------------------
------------------------------------------------------------
------------------------------------------------------------
------------------------------------------------------------
------------------------------------------------------------
------------------------------------------------------------
------------------------------------------------------------
------------------------------------------------------------
------------------------------------------------------------
------------------------------------------------------------
------------------------------------------------------------
------------------------------------------------------------
------------------------------------------------------------
--------------------------------aagggcaccacaag-aacgcgtggagca
tgtggcttaatttgactcaacgcggg-aaatcttaccgggtccggacacactgaggattg
acaggcaat------------------------at---------------taata-----
-----tgtgt-------------------------ttcggca------------------
---cgtat------------------------tatg------------------------
---t-taaatatg-ctagtcctttcatgattatgtgataggtggtgcatggccgttctta
gttcgtggagtgatctgtctgcttaattgcgtttc---actaa-ggg---ctt-a-aaaa
t-----ttacgtgtg----ttgcg---------gc----actttgacccctttccttt--
------------------------------aattaagaaagc-g--cgtgtcttag----
--tttg-----ctta-gc----------tcac-acaa-ttagg---------tcctgaaa
gc-aacg-aacgcgaccgcaacctc-ttgttgcc--------------------------
------t-tta-t---------------------------------a-ccaaac------
----------------atgtctga------------------------------------
---atat-----------------------------------------------------
---tctttatt-gaat--aatca--------------------------------ttcgt
gaaaaaagg-ctt-----------------------------------------------
tt-----------------taa-actag--aggga-ccgct-g-ttac-tttc---ttaa
a-ccagagg-aaggttg-cggc-aataaca-gg-tctgtgatg-ccctt-agatgtt-cc
gggc-tgcacac-gtgctac-aatga-ttattgc--agtgagcatc-tca--tttt----
----tac---acacc-gc-at-gcgc-gagt-------------------ccat-ttatt
c-a--------------------------tttccttc-----------------gggtat
gt-ttt-----------------------aaatgtg--------tttc------------
-----------------tctgcgcgcggtaaa--------gcctgc-ttcgaa-agt-a-
--------a--g-tgggtaatcaattagaagtaatgattccc------------------
---ttttttt------------------------------tcag-cac-ac------a-t
atatacgg-cgttta-tacccggg-tta-------c-ctt-gt---------tg-tagct
-tt-tgtg-tgtata---ga-tgt---------------tt-------------------
-----------------------------------ttt----------------------
--ccgtatgtgcaa--------ttgtcaattcatg-gtggggacagaccattg---ttaa
ttgttggt-ctcggtcttaactaggaatgccttgtacgggtctttgg-ttcaacaaacca
cccggaatacgtccctgccctttg-tacacgccgcccgtcgctctta-ccgatggacttc
tct-gtgagtttgagtgactggga----------acgcagca-----------------a
tttc------------------------------gattc---tg------------cac-
----------------acctatggaaacttaaacgaacagtgtggtctaaaggaaagaga
agtcgtaacaaggcatcg
>AY934754_Pullenia-subcarinata_Clade3
------------------------------------------------------------
------------------------------------------------------------
------------------------------------------------------------
------------------------------------------------------------
------------------------------------------------------------
------------------------------------------------------------
------------------------------------------------------------
------------------------------------------------------------
------------------------------------------------------------
------------------------------------------------------------
------------------------------------------------------------
------------------------------------------------------------
------------------------------------------------------------
------------------------------------------------------------
------------------------------------------------------------
------------------------------------------------------------
------------------------------------------------------------
------------------------------------------------------------
------------------------------------------------------------
------------------------------------------------------------
------------------------------------------------------------
------------------------------------------------------------
------------------------------------------------------------
------------------------------------------------------------
------------------------------------------------------------
------------------------------------------------------------
------------------------------------------------------------
------------------------------------------------------------
------------------------------------------------------------
------------------------------------------------------------
------------------------------------------------------------
------------------------------------------------------------
------------------------------------------------------------
------------------------------------------------------------
------------------------------------------------------------
------------------------------------------------------------
------------------------------------------------------------
------------------------------------------------------------
------------------------------------------------------------
------------------------------------------------------------
------------------------------------------------------------
------------------------------------------------------------
------------------------------------------------------------
------------------------------------------------------------
------------------------------------------------------------
------------------------------------------------------------
------------------------------------------------------------
------------------------------------------------------------
------------------------------------------------------------
------------------------------------------------------------
------------------------------------------------------------
------------------------------------------------------------
------------------------------------------------------------
------------------------------------------------------------
------------------------------------------------------------
------------------------------------------------------------
------------------------------------------------------------
------------------------------------------------------------
------------------------------------------------------------
------------------------------------------------------------
------------------------------------------------------------
------------------------------------------------------------
------------------------------------------------------------
------------------------------------------------------------
------------------------------------------------------------
------------------------------------------------------------
------------------------------------------------------------
------------------------------------------------------------
--------------------------------aagggcaccacaag-aacgcgtggagca
tgtggcttaatttgactcaacgcggg-aaatcttaccgggtccggacacactgaggattg
acaggcaat------------------------at---------------taata-----
----------------------------------cgtcagttc----------------g
ccgtgtat------------------------tatg------------------------
---t-taaatatg-ctagtcctttcatgattatgtgataggtggtgcatggccgttctta
gttcgtggagtgatctgtctgcttaattgcgtttc---actaa-ggg---cct-a-taat
t-----ttacgtgtg----ttgca---------gc----actttgaccccttc-------
--------------------------------agcaatgagc-g--cgcgtcttag----
--tttg-----ctt--gc----------tcgc-acaa-ttagg---------tcctgaaa
gc-aacg-aacgtgaccgcaacctc-ttgttgcc--------------------------
------t-tta-t---------------------------------a-cc-aac------
----------------atgtttt-------------------------------------
-----gt-----------------------------------------------------
---ttatgtct-------ttata---------------------------nntn-ttcat
gaaaaaagg-c-t-----------------------------------------------
tt-----------------taa-actag--aggga-ccgct-g-ttac-tttc---ttaa
acccagagg-aaggttg-cggc-aataaca-gg-tctgtgatg-ccctt-agatgtt-cc
gggc-tgcacac-gtgctac-aatga-ttattgc--agtgagcatc-tca--tttt----
----tac---acacc-gc-at-gcgc-gagt-------------------ctat-ttatt
c-g--------------------------tgttc----------------------gcac
gt-ttt-----------------------aaatatg--------tatt------------
-----------------tctgcgcgcggtaaa--------gcctgc-ttcgaa-agt-a-
--------a--g-tgggtaatcaattagaagtaatgatttcc------------------
---ttttttt------------------------------t-ag-cac-ac------a-t
atatacgg-cgtcta-tgcccggg-ctg-------c-ctt-gt---------tg-tagct
-tt-tgtg-cgtata---ga-tgt---------------tt-------------------
-----------------------------------ttt----------------------
--ccgtatgtgcga--------ttgtcaattcatg-gtggggacagaccattg---ttaa
ttgttggt-ctcggtcttaactaggaatgccttgtacgggtctttgg-ttcaacaaacca
cccggaatacgtccctgccctttg-tacacaccgcccgtcgctctta-ccgatggacttc
tct-gtgagtttgagggactggga----------acgcagat-----------------t
tatc--------------------------------------tg------------cac-
----------------acctatggaaacttaaacgaacagtgtggtctaaaggaaagaga
agtcgtaacaaggcatcg
>AY934746_Virgulina-concava_Clade3
------------------------------------------------------------
------------------------------------------------------------
------------------------------------------------------------
------------------------------------------------------------
------------------------------------------------------------
------------------------------------------------------------
------------------------------------------------------------
------------------------------------------------------------
------------------------------------------------------------
------------------------------------------------------------
------------------------------------------------------------
------------------------------------------------------------
------------------------------------------------------------
------------------------------------------------------------
------------------------------------------------------------
------------------------------------------------------------
------------------------------------------------------------
------------------------------------------------------------
------------------------------------------------------------
------------------------------------------------------------
------------------------------------------------------------
------------------------------------------------------------
------------------------------------------------------------
------------------------------------------------------------
------------------------------------------------------------
------------------------------------------------------------
------------------------------------------------------------
------------------------------------------------------------
------------------------------------------------------------
------------------------------------------------------------
------------------------------------------------------------
------------------------------------------------------------
------------------------------------------------------------
------------------------------------------------------------
------------------------------------------------------------
------------------------------------------------------------
------------------------------------------------------------
------------------------------------------------------------
------------------------------------------------------------
------------------------------------------------------------
------------------------------------------------------------
------------------------------------------------------------
------------------------------------------------------------
------------------------------------------------------------
------------------------------------------------------------
------------------------------------------------------------
------------------------------------------------------------
------------------------------------------------------------
------------------------------------------------------------
------------------------------------------------------------
------------------------------------------------------------
------------------------------------------------------------
------------------------------------------------------------
------------------------------------------------------------
------------------------------------------------------------
------------------------------------------------------------
------------------------------------------------------------
------------------------------------------------------------
------------------------------------------------------------
------------------------------------------------------------
------------------------------------------------------------
------------------------------------------------------------
------------------------------------------------------------
------------------------------------------------------------
------------------------------------------------------------
------------------------------------------------------------
------------------------------------------------------------
------------------------------------------------------------
--------------------------------aagggcaccacaag-aacgcgtggagca
tgtggcttaatttgactcaacgcggg-aaatcttaccgggtccggacacactgaggattg
acaggcaat------------------------at---------------taatt-----
-----tcatataa-tt--------------tcaatttcgattgt-----tctta-----t
tatgatct------------------------tatg------------------------
---t-taaatatg-ctagtcctttcatgattatgtgataggtggtgcatggccgttctta
gttcgtggagtgatctgtctgcttaattgcgtttc---actaa-ggg---cct-a-taaa
t-----ttacgtgtg----ttgcg---------gc----actttgacccctcatattttt
tt--------------------------taaaaaatgtgagc-g--cgtgtcttag----
--tttg-----ttta-gc----------tcgc-acaa-ttagg---------tcctgaaa
gc-aacg-aacgtgaccgcaacctc-ttgttgcc--------------------------
------t-tta-t---------------------------------a-ccaaac------
----------------atatattgtct---------------------------------
--aacac-----------------------------------------------------
---tttttttaaagtg--attta---------------------------gctt-tgtat
gaaaaaagg-ctt-----------------------------------------------
tt-----------------taa-actag--aggga-ccgct-g-ttac-tttc---ttaa
a-ccagagg-aaggttg-cggc-aataaca-gg-tctgtgatg-ccctt-agatgttccc
gggc-tgcacac-gtgctac-aatga-ttattgc--agtgagcatc-tcatttttt----
----aac---acacc-gc-at-acgc-gagt-------------------ccat-ttatt
c-a--------------------------ttttaacctt-------------cgggtggt
gt-ttt-----------------------aaatgtg--------tatc------------
-----------------tctgcgagcggtaaa--------gcctgc-ttngaa-agt-a-
--------a--g-tgggtaatcaattagaagtaatgatttcc------------------
---gttttttt-----------------------------atag-cac-ac------a-t
atatacgg-cattta-tacccggg-tta-------c-ctt-gt---------tg-taact
-tt-tgtg-cgtatg---aa-tgt---------------tt-------------------
-----------------------------------ttt----------------------
--ccgtatgtgcaa--------ttgtcaattcatg-gtggggacagaccattg---ttaa
ttgttggt-ctcggtcttaactaggaatgccttgtacgggtctttgg-ttcaacaaacca
cccggaatacgtccctgccctttg-tacacaccgcccgtcgctctta-ccgatggacttc
tct-gtgagtttgagggactggga----------acgcaata-----------------a
tcttgtatta------aaatttatttttttttacatttt---tg------------cac-
----------------gcctatggaaacttaaacgaacagtgtggtctaaaggaaagaga
agtcgtaacaagacatcg
>AY934747_Bulimina-marginata_Clade3
------------------------------------------------------------
------------------------------------------------------------
------------------------------------------------------------
------------------------------------------------------------
------------------------------------------------------------
------------------------------------------------------------
------------------------------------------------------------
------------------------------------------------------------
------------------------------------------------------------
------------------------------------------------------------
------------------------------------------------------------
------------------------------------------------------------
------------------------------------------------------------
------------------------------------------------------------
------------------------------------------------------------
------------------------------------------------------------
------------------------------------------------------------
------------------------------------------------------------
------------------------------------------------------------
------------------------------------------------------------
------------------------------------------------------------
------------------------------------------------------------
------------------------------------------------------------
------------------------------------------------------------
------------------------------------------------------------
------------------------------------------------------------
------------------------------------------------------------
------------------------------------------------------------
------------------------------------------------------------
------------------------------------------------------------
------------------------------------------------------------
------------------------------------------------------------
------------------------------------------------------------
------------------------------------------------------------
------------------------------------------------------------
------------------------------------------------------------
------------------------------------------------------------
------------------------------------------------------------
------------------------------------------------------------
------------------------------------------------------------
------------------------------------------------------------
------------------------------------------------------------
------------------------------------------------------------
------------------------------------------------------------
------------------------------------------------------------
------------------------------------------------------------
------------------------------------------------------------
------------------------------------------------------------
------------------------------------------------------------
------------------------------------------------------------
------------------------------------------------------------
------------------------------------------------------------
------------------------------------------------------------
------------------------------------------------------------
------------------------------------------------------------
------------------------------------------------------------
------------------------------------------------------------
------------------------------------------------------------
------------------------------------------------------------
------------------------------------------------------------
------------------------------------------------------------
------------------------------------------------------------
------------------------------------------------------------
------------------------------------------------------------
------------------------------------------------------------
------------------------------------------------------------
------------------------------------------------------------
------------------------------------------------------------
--------------------------------aagggcaccacaag-aacgcgtggagca
tgtggcttaatttgactcaacgcggg-aaatcttaccgggtccggacacactgaggattg
acaggcaat------------------------at---------------tagca-----
-----cttag------------------------cttcggcg------------------
--acgtgt------------------------tatg------------------------
---t-taaatatg-ctagtcctttcatgattatgtgataggtggtgcatggccgttctta
gttcgtggagtgatctgtctgcctaattgcgtttc---accaa-ggg---cct-a-taat
t-----ttacgtgtg----ttgcg---------gc----accttgacccctntttt----
--------------------------------tttaaagagc-g--cgtgtcttgg----
--tttg-----ctta-gc----------tcgc-acaa-ttagg---------tcctgaaa
gc-aacg-aacgtgaccgcaacctc-ttgttgcc--------------------------
------t-tta-t---------------------------------a-ccaaac------
----------------gtgcatat------------------------------------
---gtaa-----------------------------------------------------
---ttttttta---aa--ttgct------------------------------t-tgcgc
gcaaaaagg-ctt-----------------------------------------------
tt-----------------taa-actag--aggga-ccgct-g-ttac-tttc---ttaa
a-ccagagg-aaggttg-cggc-aataaca-gg-tctgtgatg-ccctt-agatgtt-cc
gggc-tgcacac-gtgctac-aatga-ttattgc--agtgagcatc-tcat-tttt----
----tac---acacc-gc-at-acgc-gaga-------------------ccat-ttatt
c-a--------------------------ccttc----------------------gggt
gc-ttt-----------------------aaatgtg-------ttttc------------
-----------------tctgcgagcggtaaa--------gcctgc-ttcgaa-agt-a-
--------a--g-tgggtaatcaattagaagtaatgatttcc------------------
---ttttttt--------------------------------ag-cac-ac------a-t
atatacgg-cgtcta-tgcccggg-tta-------c-ctt-gt---------tg-tagct
-tt-tgtg-cgtata---ga-tgt---------------tt-------------------
-----------------------------------ttt----------------------
--ccgtatgtgcga--------ttgtcaattcatg-gtggggacagaccattg---ttaa
ttgttggt-ctcggtcttaactaggaatgccttgtacgggtctttgg-ttcaacaaacca
cccggaatacgtccctgccctttg-tacacaccgcccgtcgctctta-ccgatggacttc
tct-gtgagtttgagggactggga----------acgcgaag-----------------t
tatttt---------------------------tataacatacg------------cac-
c--------------tgcctatggaaacttaaacgaacagtgtggtctaaaggaaagaga
agtcgtaacaaggcatcg
>AY934744_Stainforthia-fusiformis_Clade3
------------------------------------------------------------
------------------------------------------------------------
------------------------------------------------------------
------------------------------------------------------------
------------------------------------------------------------
------------------------------------------------------------
------------------------------------------------------------
------------------------------------------------------------
------------------------------------------------------------
------------------------------------------------------------
------------------------------------------------------------
------------------------------------------------------------
------------------------------------------------------------
------------------------------------------------------------
------------------------------------------------------------
------------------------------------------------------------
------------------------------------------------------------
------------------------------------------------------------
------------------------------------------------------------
------------------------------------------------------------
------------------------------------------------------------
------------------------------------------------------------
------------------------------------------------------------
------------------------------------------------------------
------------------------------------------------------------
------------------------------------------------------------
------------------------------------------------------------
------------------------------------------------------------
------------------------------------------------------------
------------------------------------------------------------
------------------------------------------------------------
------------------------------------------------------------
------------------------------------------------------------
------------------------------------------------------------
------------------------------------------------------------
------------------------------------------------------------
------------------------------------------------------------
------------------------------------------------------------
------------------------------------------------------------
------------------------------------------------------------
------------------------------------------------------------
------------------------------------------------------------
------------------------------------------------------------
------------------------------------------------------------
------------------------------------------------------------
------------------------------------------------------------
------------------------------------------------------------
------------------------------------------------------------
------------------------------------------------------------
------------------------------------------------------------
------------------------------------------------------------
------------------------------------------------------------
------------------------------------------------------------
------------------------------------------------------------
------------------------------------------------------------
------------------------------------------------------------
------------------------------------------------------------
------------------------------------------------------------
------------------------------------------------------------
------------------------------------------------------------
------------------------------------------------------------
------------------------------------------------------------
------------------------------------------------------------
------------------------------------------------------------
------------------------------------------------------------
------------------------------------------------------------
------------------------------------------------------------
------------------------------------------------------------
--------------------------------aagggcaccacaag-aacgcgtggagca
tgtggcttaatttgactcaacgcggg-aaatcttaccgggtccggacacactgaggattg
acaggcaat------------------------at---------------taa-------
----------------------------------tttcgctc-----------------c
ggcgattt------------------------tatg------------------------
---t-taaatatg-ctagtcctttcatgattatgtgataggtggtgcatggccgttctta
gttcgtggagtgatctgtctgcttaattgcgtttc---actaa-ggg---cct-a-taat
t-----taacgtgtg----ttgcg---------gc----actttgacccctcttc-----
-----------------------------------gcggagc-g--tgcgtcttag----
--cttg-----ttta-gc----------tcac-acaa-ttagg---------tcctgaaa
gc-aacg-aacgtgaccgcaacctc-ttgttgcc--------------------------
------t-tta-t---------------------------------a-ccaaac------
----------------acagtctg------------------------------------
---acct-----------------------------------------------------
---tcttctcgaagg-----------------------------------gc-t-gccgt
gaaaaaagg-ctt-----------------------------------------------
tt-----------------taa-actag--aggga-ccgct-g-ttac-tttc---ttaa
a-ccagagg-aaggttg-cggc-aataaca-gg-tctgtgatg-ccctt-aaatgtt-cc
gggc-tgcacac-gtgctac-aatga-ttattgc--agtgagcatc-tcatttttt----
----tac---acacc-gc-at-tcac-gagt-------------------ccat-ttatt
c-att------------------------ccttc--------------------gggttt
gc-ttt-----------------------aaatgtg--------catc------------
-----------------tctgtgagcggtaaa--------gcctgctttcgaa-agt-a-
--------a--g-tgggtaatcaattagaagtaatgatttcc------------------
---ttttttc--------------------------------ag-cac-ac------a-t
atatacgg-cgttta-tacccggg-ctgt------c-ctt-gt---------tgatagct
-tt-tgtg-tgtata---ga-tgt---------------tt-------------------
-----------------------------------ttt----------------------
--ccgtatgtgcaa--------ttgtcaattcatg-gtggggacagaccattg---ttaa
ttgttggt-ctcggtcttaactaggaatgccttgtacgggtctttgg-ttcaacaaacca
cccggaatacgtccctgccctttg-tacacaccgcccgtcgctctta-ccgatggacttc
tct-gtgagtttgagggactggga----------acgcagtg-----------------c
tct-----------------------ttactgagcctac---tg------------cac-
----------------acctatggaaacttaaacgaacagtgtggtctaaaggaaagaga
agtcgtaacaaggcatcg
>AY934743_Stainforthia-sp_Clade3
------------------------------------------------------------
------------------------------------------------------------
------------------------------------------------------------
------------------------------------------------------------
------------------------------------------------------------
------------------------------------------------------------
------------------------------------------------------------
------------------------------------------------------------
------------------------------------------------------------
------------------------------------------------------------
------------------------------------------------------------
------------------------------------------------------------
------------------------------------------------------------
------------------------------------------------------------
------------------------------------------------------------
------------------------------------------------------------
------------------------------------------------------------
------------------------------------------------------------
------------------------------------------------------------
------------------------------------------------------------
------------------------------------------------------------
------------------------------------------------------------
------------------------------------------------------------
------------------------------------------------------------
------------------------------------------------------------
------------------------------------------------------------
------------------------------------------------------------
------------------------------------------------------------
------------------------------------------------------------
------------------------------------------------------------
------------------------------------------------------------
------------------------------------------------------------
------------------------------------------------------------
------------------------------------------------------------
------------------------------------------------------------
------------------------------------------------------------
------------------------------------------------------------
------------------------------------------------------------
------------------------------------------------------------
------------------------------------------------------------
------------------------------------------------------------
------------------------------------------------------------
------------------------------------------------------------
------------------------------------------------------------
------------------------------------------------------------
------------------------------------------------------------
------------------------------------------------------------
------------------------------------------------------------
------------------------------------------------------------
------------------------------------------------------------
------------------------------------------------------------
------------------------------------------------------------
------------------------------------------------------------
------------------------------------------------------------
------------------------------------------------------------
------------------------------------------------------------
------------------------------------------------------------
------------------------------------------------------------
------------------------------------------------------------
------------------------------------------------------------
------------------------------------------------------------
------------------------------------------------------------
------------------------------------------------------------
------------------------------------------------------------
------------------------------------------------------------
------------------------------------------------------------
------------------------------------------------------------
------------------------------------------------------------
--------------------------------aagggcaccacaag-aacgcgtggagca
tgtggcttaatttgactcaacgcggg-aaatcttaccgggtccggacacactgaggattg
acaggcaat------------------------at---------------taa-------
----------------------------------tttctgccat-----tc--g-----t
ggcgtttt------------------------tatg------------------------
---t-taaatatg-ctagtcctttcatgattatgtgataggtggtgcatggccgttctta
gttcgtggagtgatctgtctgcttaattgcgtttc---actaa-ggg---cct-a-taat
t-----taacgtgtg----ttgcg---------gc----actttgacccctcct------
------------------------------------cggagc-g--tgtgtcttag----
--cttg-----ttta-gc----------tcac-acaa-ttagg---------tcctgaaa
gc-aacg-aacgtgaccgcaacctc-ttgttgcc--------------------------
------t-tta-t---------------------------------a-ccaaac------
----------------acgttttg------------------------------------
---ttct-----------------------------------------------------
---cttcacggagca-----------------------------------gcat-ttcgt
gaaaaaagg-ctt-----------------------------------------------
tt-----------------taa-actag--aggga-ccgct-g-ttac-tttc---ttaa
a-ccagagg-aaggttg-cggc-aataaca-gg-tctgtgatg-ccctt-agatgtt-cc
gggc-tgcacac-gtgctac-aatga-ttattgc--agtgagcatc-tca--tttt----
-t--tac---acacc-gc-at-tcac-gagt-------------------ccat-ttatt
c-att------------------------ccttc--------------------gggttt
gc-ttt-----------------------aaatgtg--------catc------------
-----------------tctgtgagcggtaaa--------gcctgc-ttcgaa-agt-a-
--------a--g-tgggtaatcaattagaagtaatgatttcc------------------
---ttttttc--------------------------------ag-cac-ac------a-t
atatacgg-cgttta-tacccggg-ctgt------c-ctt-gt---------tgatagct
-tt-tgtg-tgtata---ga-tgt---------------tt-------------------
-----------------------------------ttt----------------------
--ccgtatgtgcaa--------ttgtcaattcatg-gtggggacagaccattg---ttaa
ttgttggt-ctcggtcttaactaggaatgccttgtacgggtctttgg-ttcaacaaacca
cccggaatacgtccctgccctttg-tacacaccgcccgtcgctctta-ccgatggacttc
tct-gtgagtttgagggactggga----------acgcagcg-----------------t
aat-----------------------ttattttgca--c---tg------------cac-
----------------acctatggaaacttaaacgaacagtgtggtctaaaggaaagaga
agtcgtaacaaggcatcg
>JN003678_Stainforthiidae-X-sp_Clade3
------------------------------------------------------------
------------------------------------------------------------
------------------------------------------------------------
------------------------------------------------------------
------------------------------------------------------------
------------------------------------------------------------
------------------------------------------------------------
------------------------------------------------------------
------------------------------------------------------------
------------------------------------------------------------
------------------------------------------------------------
------------------------------------------------------------
------------------------------------------------------------
------------------------------------------------------------
------------------------------------------------------------
------------------------------------------------------------
------------------------------------------------------------
------------------------------------------------------------
------------------------------------------------------------
------------------------------------------------------------
------------------------------------------------------------
------------------------------------------------------------
------------------------------------------------------------
------------------------------------------------------------
------------------------------------------------------------
------------------------------------------------------------
------------------------------------------------------------
------------------------------------------------------------
------------------------------------------------------------
------------------------------------------------------------
------------------------------------------------------------
------------------------------------------------------------
------------------------------------------------------------
------------------------------------------------------------
------------------------------------------------------------
------------------------------------------------------------
------------------------------------------------------------
------------------------------------------------------------
------------------------------------------------------------
------------------------------------------------------------
------------------------------------------------------------
------------------------------------------------------------
------------------------------------------------------------
------------------------------------------------------------
------------------------------------------------------------
------------------------------------------------------------
------------------------------------------------------------
------------------------------------------------------------
------------------------------------------------------------
------------------------------------------------------------
------------------------------------------------------------
------------------------------------------------------------
------------------------------------------------------------
------------------------------------------------------------
------------------------------------------------------------
------------------------------------------------------------
------------------------------------------------------------
------------------------------------------------------------
------------------------------------------------------------
------------------------------------------------------------
------------------------------------------------------------
------------------------------------------------------------
------------------------------------------------------------
------------------------------------------------------------
------------------------------------------------------------
------------------------------------------------------------
------------------------------------------------------------
------------------------------------------------------------
--------------------------------aagggcaccacaag-aacgcgtggagca
tgtggcttaatttgactcaacgcggg-aaatcttaccgggtccggacacactgaggattg
acaggcaat------------------------at---------------taa-------
----------------------------------tttctgccat-----tc--g-----t
ggcgtttt------------------------tatg------------------------
---t-taaatatg-ctagtcctttcatgattatgtgataggtggtgcatggccgttctta
gttcgtggagtgatctgtctgcttaattgcgtttc---actaa-ggg---cct-a-taat
t-----taacgtgtg----ttgcg---------gc----actttgacccctcct------
------------------------------------cggagc-g--tgtgtcttag----
--cttg-----ttta-gc----------tcac-acaa-ttagg---------tcctgaaa
gc-aacg-aacgtgaccgcaacctc-ttgttgcc--------------------------
------t-tta-t---------------------------------a-ccaaac------
----------------acgttttg------------------------------------
---ttct-----------------------------------------------------
---cttcacagagca-----------------------------------gcat-ttcgt
gaaaaaagg-ctt-----------------------------------------------
tt-----------------taa-actag--aggga-ccgct-g-ttac-tttc---ttaa
a-ccagagg-aaggttg-cggc-aataaca-gg-tctgtgatg-ccctt-agatgtt-cc
gggc-tgcacac-gtgctac-aatga-ttattgc--agtgagcatc-tca--tttt----
-t--tac---acacc-gc-at-tcac-gagt-------------------ccat-ttatt
c-att------------------------ccttc--------------------gggttt
gc-ttt-----------------------aaatgtg--------catc------------
-----------------tctgtgagcggtaaa--------gcctgc-ttcgaa-agt-a-
--------a--g-tgggtaatcaattagaagtaatgatttcc------------------
---tttttttc-------------------------------ag-cac-ac------a-t
atatacga-cgttta-tacccggg-ctgt------c-ctt-gt---------tgatagct
-tt-tgtg-tgtata---ga-tgt---------------tt-------------------
-----------------------------------ttt----------------------
--ccgtatgtgcaa--------ttgtcaattcatg-gtggggacagaccattg---ttaa
ttgttggt-ctcggtcttaactaggaatgccttgtacgggtctttgg-ttcaacaaacca
cccggaatacgtccctgccctttg-tacacaccacccgtcgctctta-ccgatggacttc
tct-gtgagtttgagggactggga----------acgcaggt-----------------t
ctt-----------------------tttattaagagtc---tg------------cac-
----------------acctatggaaacttaaacgaacagtgtggtctaaaggaaagaga
agtcgtaacaaggcatcg
>JQ013743_Buliminella-tenuata_Clade3
------------------------------------------------------------
------------------------------------------------------------
------------------------------------------------------------
------------------------------------------------------------
------------------------------------------------------------
------------------------------------------------------------
------------------------------------------------------------
------------------------------------------------------------
------------------------------------------------------------
------------------------------------------------------------
------------------------------------------------------------
------------------------------------------------------------
------------------------------------------------------------
------------------------------------------------------------
------------------------------------------------------------
------------------------------------------------------------
------------------------------------------------------------
------------------------------------------------------------
------------------------------------------------------------
------------------------------------------------------------
------------------------------------------------------------
------------------------------------------------------------
------------------------------------------------------------
------------------------------------------------------------
------------------------------------------------------------
------------------------------------------------------------
------------------------------------------------------------
------------------------------------------------------------
------------------------------------------------------------
------------------------------------------------------------
------------------------------------------------------------
------------------------------------------------------------
------------------------------------------------------------
------------------------------------------------------------
------------------------------------------------------------
------------------------------------------------------------
------------------------------------------------------------
------------------------------------------------------------
------------------------------------------------------------
------------------------------------------------------------
------------------------------------------------------------
------------------------------------------------------------
------------------------------------------------------------
------------------------------------------------------------
------------------------------------------------------------
------------------------------------------------------------
------------------------------------------------------------
------------------------------------------------------------
------------------------------------------------------------
------------------------------------------------------------
------------------------------------------------------------
------------------------------------------------------------
------------------------------------------------------------
------------------------------------------------------------
------------------------------------------------------------
------------------------------------------------------------
------------------------------------------------------------
------------------------------------------------------------
------------------------------------------------------------
------------------------------------------------------------
------------------------------------------------------------
------------------------------------------------------------
------------------------------------------------------------
------------------------------------------------------------
------------------------------------------------------------
------------------------------------------------------------
------------------------------------------------------------
------------------------------------------------------------
-acgcaagtgtgaaacttgaaggaattgacggaagggcaccacaag-aacgcgtggagca
tgtggcttaatttgactcaacgcggg-aaatcttaccgggtccggacacactgaggattg
acaggcaat------------------------at---------------tagca-----
-----gtgcaacgtat--------------ccgttcgcggttgc-----gc--------t
tgcattgt------------------------tatg------------------------
---t-taaatatg-ctagtcctttcatgattatgtgataggtggtgcatggccgttctta
gttcgtggagtgatctgtctgcttaattgcgtttc---actaa-ggg---cct-a-taat
t-----taacgtgtg----ttgcg---------gc----actttgacccctct-------
------------------------------------ctgagc-g--cgcgtcttag----
--c-tg-----ttta-gc----------tcac-acaa-ttagg---------tcctgaaa
gc-aacg-aacgtgaccgcaacctc-ttgttgcc--------------------------
------t-tta-t---------------------------------a-ccaaac------
------------------------------------------------------------
atggcat-----------------------------------------------------
---tgctctca--------------------------------------cgagctgtcat
gaaaaaagg-ctt-----------------------------------------------
tt-----------------taa-actag--aggga-ccgct-g-ttac-tttc---ttaa
a-ccagagg-aaggttg-cggc-aataaca-gg-tctgtgatg-ccctt-agatgtt-cc
gggc-tgcacac-gtgctac-aatga-ttattgc--agtgagcatc-tca-ttttt----
----tac---acacc-gc-at-tcac-gagt-------------------ccat-ttatt
c-a--------------------------ctgcctt-----------------cgggcgt
gc-ttt-----------------------aaatgtg--------catc------------
-----------------tctgtgagcggtaaa--------gcctgc-ttcgag-agt-a-
--------a--g-tgggtaatcaattagaagtaatgatttcc------------------
---ttttttt------------------------------ccag-cac-ac------a-t
atatacgg-cgttta-tacccggg-ctgt------c-ctt-gt---------tgatagct
-tt-tgtg-tgtata---ga-tgt---------------tt-------------------
-----------------------------------ttt----------------------
--ccgtatgtgcaa--------ttgtcaattcatg-gtggggacagaccattg---ttaa
ttgttggt-ctcggtcttaactaggaatgccttgtacgggtctttgg-ttcaacaaacca
cccggaatacgtccctgccctttg-tacacaccgcccgtcgctctta-ccgatggacttc
tct-gtgagtttgagggactggga----------acgcagcg-----------------c
actc----------------------tttattgagagcc---tg------------cac-
----------------acctacggaaacttaaacgaacagtntggtctaaaggaaagaga
agtcgtaacaag------
>AY359190_Virgulinella-fragilis_Clade3
------------------------------------------------------------
------------------------------------------------------------
------------------------------------------------------------
------------------------------------------------------------
------------------------------------------------------------
------------------------------------------------------------
------------------------------------------------------------
------------------------------------------------------------
------------------------------------------------------------
------------------------------------------------------------
------------------------------------------------------------
------------------------------------------------------------
------------------------------------------------------------
------------------------------------------------------------
------------------------------------------------------------
------------------------------------------------------------
------------------------------------------------------------
------------------------------------------------------------
------------------------------------------------------------
------------------------------------------------------------
------------------------------------------------------------
------------------------------------------------------------
------------------------------------------------------------
------------------------------------------------------------
------------------------------------------------------------
------------------------------------------------------------
------------------------------------------------------------
------------------------------------------------------------
------------------------------------------------------------
------------------------------------------------------------
------------------------------------------------------------
------------------------------------------------------------
------------------------------------------------------------
------------------------------------------------------------
------------------------------------------------------------
------------------------------------------------------------
------------------------------------------------------------
------------------------------------------------------------
------------------------------------------------------------
------------------------------------------------------------
------------------------------------------------------------
------------------------------------------------------------
------------------------------------------------------------
------------------------------------------------------------
------------------------------------------------------------
------------------------------------------------------------
------------------------------------------------------------
------------------------------------------------------------
------------------------------------------------------------
------------------------------------------------------------
------------------------------------------------------------
------------------------------------------------------------
------------------------------------------------------------
------------------------------------------------------------
------------------------------------------------------------
------------------------------------------------------------
------------------------------------------------------------
------------------------------------------------------------
------------------------------------------------------------
------------------------------------------------------------
------------------------------------------------------------
------------------------------------------------------------
------------------------------------------------------------
------------------------------------------------------------
------------------------------------------------------------
------------------------------------------------------------
------------------------------------------------------------
------------------------------------------------------------
--------------------------------aagggcaccacaag-aacgcgtggagca
tgtggcttaatttgactcaacgcggg-aaatcttaccgggtccggacacactgaggattg
acaggcaat------------------------at---------------taata-----
-----tttcacaag------------------tacttcggtatc------tttg-----t
cgatttat------------------------tatg------------------------
---t-taaatatg-ctagtcctttcatgattatgtgataggtggtgcatggccgttctta
gttcgtggagtgatctgtctgcttaattgcgtttc---actaa-gga---tct-a-ttta
t-----taacgtgtg----ttgcg---------gc----actttgacccctcatttt---
-------------------------------tattaatgtgc-g--cgtgtcttag----
--tttg-----ctta-gc----------tcac-acaa-ttaga---------tcctgaaa
gc-aacg-aacgtgaccgcaacctc-ttgttgcc--------------------------
------t-tta-t---------------------------------a-ccaaac------
----------------atgttggttttaaagaatc-------------------------
------------------------------------------------------------
---ctttttttatacc---------------------------------------ttcgt
gcaaaagg--ctt-----------------------------------------------
tt-----------------taa-actag--aggga-ccgct-g-ttat-cttc---ttaa
a-ccagagg-aagattg-cggc-aataaca-gg-tctgtgatg-ccctt-agatgtt-cc
gggc-tgcacac-gtgctac-aatga-ttattgc--agtgagcatc-tca--tttt----
----tac---acacc-gc-at-tcgc-gagt-------------------ccat-ttatt
c-a--------------------------tcttc----------------------gggt
gc--tt-----------------------aaatgtg--------tatc------------
-----------------tctgcgagcggtaaa--------gcctgc-ttcgag-agt-a-
--------a--g-tgggtaatcaattagaagtaatgatttcc------------------
----tttttta-----------------------------t-ag-cac-ac------a-t
atatacag-cattta-tgcccggg-ttg-------g-ccttgt---------tgtcagct
-tc-tgtg-tgtata---ga-tgt---------------atatctcaattag--------
--------attctttatgtctcttt------ttagatt----------------------
--ctgtatgtgcaa--------ttgtcaattcatg-gtggggacagaccattg---ttaa
ttgttggt-ctcggtcttaactaggaatgccttgtacgggtctttgg-ttcaacaaacca
cccggaatacgtccctgccctttg-tacacaccgcccgtcgctctta-ccgatggacttc
tct-gtgagtttgagggactggg-------------------------------------
---------------------tattttt--------------------------------
----------------gcctatggaaacttaaacgaacagtgtggtctaaaggaaagaga
agtcgtaacaaggcatca
>AJ488885_Cycloclypeus-carpenteri_Nummulitoidea
------------------------------------------------------------
------------------------------------------------------------
------------------------------------------------------------
------------------------------------------------------------
------------------------------------------------------------
------------------------------------------------------------
------------------------------------------------------------
------------------------------------------------------------
------------------------------------------------------------
------------------------------------------------------------
------------------------------------------------------------
------------------------------------------------------------
------------------------------------------------------------
------------------------------------------------------------
------------------------------------------------------------
------------------------------------------------------------
------------------------------------------------------------
------------------------------------------------------------
------------------------------------------------------------
------------------------------------------------------------
------------------------------------------------------------
------------------------------------------------------------
------------------------------------------------------------
------------------------------------------------------------
------------------------------------------------------------
------------------------------------------------------------
------------------------------------------------------------
------------------------------------------------------------
------------------------------------------------------------
------------------------------------------------------------
------------------------------------------------------------
------------------------------------------------------------
------------------------------------------------------------
------------------------------------------------------------
------------------------------------------------------------
------------------------------------------------------------
------------------------------------------------------------
------------------------------------------------------------
------------------------------------------------------------
------------------------------------------------------------
------------------------------------------------------------
------------------------------------------------------------
------------------------------------------------------------
------------------------------------------------------------
------------------------------------------------------------
------------------------------------------------------------
------------------------------------------------------------
------------------------------------------------------------
------------------------------------------------------------
------------------------------------------------------------
------------------------------------------------------------
------------------------------------------------------------
------------------------------------------------------------
------------------------------------------------------------
------------------------------------------------------------
------------------------------------------------------------
------------------------------------------------------------
------------------------------------------------------------
------------------------------------------------------------
------------------------------------------------------------
------------------------------------------------------------
------------------------------------------------------------
------------------------------------------------------------
------------------------------------------------------------
------------------------------------------------------------
------------------------------------------------------------
------------------------------------------------------------
------------------------------------------------------------
--------------------------------aagggcaccacaag-aacgcgtggagca
tgtggcttaatttgactcaacgcggg-aaatcttaccgggtccggacacactgaggattg
acaggtatt------------------------at---------------tgtat-----
-----atcactcttac-------------------------------------g------
-tgatata------------------------catg------------------------
---t-taaatatg-ctagtcctttcatgattatgtgataggtggtgcatggccgttctta
gttcgtggagtgatctgtctgcttaattgcgtttc---actaa-ggg---cct-a-taaa
t-----ttacgtatg----ttgcg---------gc----actttgacccctc--------
--------------------------------ttaattgagc-g--cgtgtctttg----
--tttg-----ctta-gc----------tcat-acaa-ttagg---------tcctgaaa
gc-aacg-aacgtgaccgcaacctc-ttgttgcc--------------------------
------t-tta-t---------------------------------a-ccaaac------
----------------acac----------------------------------------
------a-----------------------------------------------------
---gttctatcatttc--gat----------------------------gtaga-tgtgt
gcaaaaaggccct-----------------------------------------------
tt-----------------taa-actag--aggga-ccgct-g-ttac-tttc---ttaa
a-ccagagg-aaggttg-cggc-aataaca-gg-tctgtgatg-ccctt-agatgtt-cc
gggc-tgcacac-gtgctac-aatga-ttattgc--agtgagcatc-tca--tttt----
----tac---acacc-gc-at-gcgc-gagt-------------------ctat-ttatt
c-a--------------------------cctt---------------------ttgtgt
gc-ttt-----------------------aaatatg--------tatc------------
-----------------tctgcgcgcggtaaa--------gcctgc-ttcgaa-agt-a-
--------a--g-tgggtaatcaattagaagtaatgatttcc------------------
-----tttat--------------------------------ag-cac-ac------a-t
atatacgg-cgtctt-tacccggc-ttg-------c-ctt-gt---------tg-caagt
-tt-cttg-tgtgtat-tga-tgt---------------tt-------------------
-----------------------------------ttt----------------------
--ccgtatgtgcga--------ttgtcaattcatg-gtggggacagaccattg---ttaa
ttgttggt-ctcggtcttaactaggaatgccttgtacgggtctttgg-ttcaacaaacca
cccggaatacgtccctgccctttg-tacacaccgcccgtcgctctta-ccgatggacttc
tct-gtgagtttgagggactggga----------acgcatat-----------------c
ttta-----------------------------tata-----tg------------cac-
----------------acctatggccacttaaacgaacagtgtggtctaaaggaaagaga
agtcgtaacaaggcatcg
>AJ311212_Nummulites-venosus_Nummulitoidea
------------------------------------------------------------
------------------------------------------------------------
------------------------------------------------------------
------------------------------------------------------------
------------------------------------------------------------
------------------------------------------------------------
------------------------------------------------------------
------------------------------------------------------------
------------------------------------------------------------
------------------------------------------------------------
------------------------------------------------------------
------------------------------------------------------------
------------------------------------------------------------
------------------------------------------------------------
------------------------------------------------------------
------------------------------------------------------------
------------------------------------------------------------
------------------------------------------------------------
------------------------------------------------------------
------------------------------------------------------------
------------------------------------------------------------
------------------------------------------------------------
------------------------------------------------------------
------------------------------------------------------------
------------------------------------------------------------
------------------------------------------------------------
------------------------------------------------------------
------------------------------------------------------------
------------------------------------------------------------
------------------------------------------------------------
------------------------------------------------------------
------------------------------------------------------------
------------------------------------------------------------
------------------------------------------------------------
------------------------------------------------------------
------------------------------------------------------------
------------------------------------------------------------
------------------------------------------------------------
------------------------------------------------------------
------------------------------------------------------------
------------------------------------------------------------
------------------------------------------------------------
------------------------------------------------------------
------------------------------------------------------------
------------------------------------------------------------
------------------------------------------------------------
------------------------------------------------------------
------------------------------------------------------------
------------------------------------------------------------
------------------------------------------------------------
------------------------------------------------------------
------------------------------------------------------------
------------------------------------------------------------
------------------------------------------------------------
------------------------------------------------------------
------------------------------------------------------------
------------------------------------------------------------
------------------------------------------------------------
------------------------------------------------------------
------------------------------------------------------------
------------------------------------------------------------
------------------------------------------------------------
------------------------------------------------------------
------------------------------------------------------------
------------------------------------------------------------
------------------------------------------------------------
------------------------------------------------------------
------------------------------------------------------------
--------------------------------aagggcaccacaag-aacgcgtggagca
tgtggcttaatttgactcaacgcggg-aaatcttaccgggtccggacacactgaggattg
acaggtatt------------------------at---------------tgtat-----
-----aacactatt--------------------------tat----------g------
-tgttata------------------------catg------------------------
---t-taaatatg-ctagtcctttcatgattatgtgataggtggtgcatggccgttctta
gttcgtggagtgatctgtctgcttaattgcgtttc---actaa-ggg---cct-a-taaa
t-----ttacgtatg----ttgcg---------gc----actttgacccctc--------
--------------------------------ttaattgagc-g--cgtgtctttg----
--attg-----ctta-gc----------tcat-acaa-ttagg---------tcctgaaa
gc-aacg-aacgtgaccgcaacctc-ttgttacc--------------------------
------t-tta-ta--------------------------------a-ccaaac------
----------------acg-tgca------------------------------------
gtaataa-----------------------------------------------------
---ttcttattatctc--gc-----------------------------------ttcgt
gcaaaaagg-cct-----------------------------------------------
tt-----------------taa-actag--aggga-ccgct-g-ttac-tttc---ttaa
a-ccagagg-aaggttg-cggc-aataaca-gg-tctgtgatg-ccctt-agatgtt-cc
gggc-tgcacac-gtgctac-aatga-ttattgc--agtgagcatc-tca--tttt----
----tac---acacc-gc-at-gcgc-gagt-------------------ctat-ttatt
c-a--------------------------ccatc--------------------ttgtgt
gt-ttt-----------------------aaatatg--------tatc------------
-----------------tctgcgcgcggtaaa--------gcctgc-ttcgaa-agt-a-
--------a--g-tgggtaatcaattagaagtaatgatttcc------------------
----ttatat--------------------------------ag-cac-ac------a-t
atatacgg-catctt-tacccggc-ctg-------c-ctt-gt---------tg-caggt
-tt-cttg-tgtgtat-tga-tgt---------------tt-------------------
-----------------------------------ttt----------------------
--ccgtatgtgcga--------ttgtcaattcatg-gtggggacagaccattg---ttaa
ttgttggt-ctcggtcttaactaggaatgccttgtacgggtctttgg-ttcaacaaacca
cccggaatacgtccctgccctttg-tacacaccgcccgtcgctctta-ccgatggacttc
tct-gtgagtttgagggactggga----------acgcatat-----------------c
tct-------------------------------ata-----tg------------cac-
----------------acctatggaaacttaaacgaacagtgtggtctaaaggaaagaga
agtcgtaacaaggcatcg
>AJ879135_Planoperculina-heterosteginoides_Nummulitoidea
------------------------------------ctcaaagattaagccatgcaagtg
gttatat------taacccgacagtttaaataagtgttaaatgct-------acccatac
acactcatacacgcat--tac---acgaggttgtttacgggagtaac-aatttcagcgtg
aatcacacccta--------tagtgaatc---actgaa---atatac-acattcagtatc
acttacgcaactgcagacagctgcttaatacagtcacacttgtcttgacttg--------
---------------------------gcttatatga-tacg-------------catac
ccagtatc-gtatcatacatacactgtatacac---------------------------
-------------------------------------------atacattgatttctctg
tatcgcttg----------------cttataaggagatgcgttacaccgtga--------
---------caattttc-tttatggataactcagggaaagtttggctaatacgtacgagt
aataacc-----tatctcattc-----ca-------------------------------
-----------cacacatacccctacattc------------------------------
------------------------------------------------------------
------------------------------------------------------------
------------------------------------------------------------
------------------------------------------------------------
------------------------------------------------------------
------------------------------------------------------------
------------------------------------------------------------
------------------------------------------------------------
----------------atgggtatgtgaaa----------------------------ga
ctactcagcactcatagggtaaactttggcttcgt-------------------------
--------------tcgcgtcgcccgtttaaag--ttaactgc-acctgagaga------
---ca-ttgagcacgcacgtgtcgaacctttggg--------------------------
----------------------------------tgctt---------------------
------------------------------------------------------------
--cacatcttcgctgaaacagactttgcgaagtttac-ttt-----------------gc
gaagcatgcagcatacaagcatctacagcatcaagtc---caggttggcaagtgtatttt
gacctttcaagagcagtcac-gcatagggaa-gagtagtttctgatcccatagaaggagc
accgtacaatgagagaccgc-tcttagttttaaggaacgcagcaggcgcgtaaattg-cc
caatgctagtaccctacaatcacatacacgattg------atattattac-------gcg
ttaacaatttactgacaacacacccactctatatattagatgggcgtgtgcagc--atat
ataacacaat------------tatttattctgtcacccgacagaacat----acacaca
catccttgttc------------------------acgtaaatatcctcgctatat----
-----gtaattaattttactgaggc-agtgacaagctgtaatggttgagta------taa
aaatgacg-agtgtctggcattgccgctccttc----tggagcttggcaa--gttgccga
cgctt-tgtgtgctcaat-tggaatgcggtgagtttaa-gcaactcagaacctttgaccg
gtgtttgtaat------------atttcactgt-tcatgaatctgaa----tttcaagtg
gagggcaagtctggtgccagcagccgcggtaataccagc-tccactggcctatacaatca
ttgttgcgg-ttaagaggctcgtagttggattgaactgcaaacacaa-tatatgaatgaa
ttc---tattcattctgcgtttgatagtttt--tacgcgttacttt---------tacgt
ctcgcgta-tcgacgctaccta------------------------catgaaattattac
c-acgtatacggtttaccgtgttacagtgatatttcttataca-----------------
tcatgcacagacgctcacagtagtgcttacacacacacacacatacacaa---gctgtag
cgactga-----------------------------gtcatcgtatgatacacgc-----
------------------------------------------------------------
--------agagaattgaatacattctcttatttcaacactgtgaacaaatcagagtgta
tcaaacatgtcgtttt---------------tgaatgtgcattgaatgtcttatcatggg
atgttgcactt----------------------------tcagcatgtt-----------
--------------aa------gaattattacgtaca---tacgctgcgc-ttaacacac
ataca-cacccgtag----cagcgctagtaagcctaagctta---------tacgctatg
---tataattc-ataacggtt------------ttaaat-gtcgatgggga---------
-tagttggagtc--acagtactgctgggcgagaggt-gaaattcattgaccctagcaaga
cttaccaaaagcgaaagcag-ttggct------aggctatac-tctttgtgcttgcgca-
cgtga-ccactgtgatacgt-atgtctca-cgctgtcagtca-t--tacacacacataca
cac-----------ttct-gcagca-----------------------------------
-----gagaca---------------------------------------taca---cac
gtatccaacgtagcgcat---------------------tacactttacaatgaagaacg
aaggttgggggatcaaagaggatcagataccctcgtcgtcccattaattacatcaaacga
tgggctctcaattgcattttctttta----aattgcaaatctcctcagcctacaaa-atg
-----------acttggcttgagctcgtaactct---------gttacgctcgcct----
------gactattttcgtac---ggtctcg---atggacgttt-c---------------
---------atttaactatc---tttgcgtgtaagcattg------tactaatctttgaa
acacaag----------attgtac-tgcgtgc--acttgattttcggagctttgcgctca
att---------ctggtgagatgtaagca-gtatgtta----------------------
-----tattacccgc--agtgtatgtctttggacatt---------------tcatctgt
cgttgttgtaattaacac--------------------------cttttactgtgaagca
cgctttaggcacgcgcttactgcagaaatgtctgagatatttcactccgggggtagtatg
cacgcaagtgtgaaacttgaaggaattgacggaagggcaccacaag-aacgcgtggagca
tgtggcttaatttgactcaacgcggg-aaatcttaccgggtccggacacactgaggattg
acaggtatt------------------------at---------------tgtat-----
-----attcactcac-------------------tctctgtag--------tag------
-tgatata------------------------catg------------------------
---t-taaatatg-ctagtcctttcatgattatgtgataggtggtgcatggccgttctta
gttcgtggagtgatctgtctgcttaattgcgtttc---actaa-ggg---cct-a-taaa
t-----ttacgtatg----ttgcg---------gc----gctttgacccctc--------
--------------------------------ttaattgagc-g--cgtgtctttg----
--tctg-----ctta-gc----------tcat-acaa-ttagg---------tcctgaaa
gc-aacg-aacgtgaccgcaacctc-ttgttgcc--------------------------
------t-tta-t---------------------------------a-ccaaac------
----------------acgttgca------------------------------------
gtaata------------------------------------------------------
---ttttcattacctt--gc-----------------------------------ttcgt
gcaaaaagg-cct-----------------------------------------------
tt-----------------taa-actag--aggga-ccgct-g-ttac-tttc---ttaa
a-ccagagg-aaggttg-cggc-aataaca-gg-tctgtgatg-ccctt-agatgtt-cc
gggc-tgcacac-gtgctac-aatga-ttattgc--agtgagcatc-tca--tttt----
----tac---acacc-gc-at-gcgccgagt-------------------ctat-ttatt
c-a--------------------------ccat---------------------ttgtgt
gc-ttt-----------------------aaatatg--------tatc------------
-----------------tctgcgcgcggtaaa--------gcctgc-ttcgaa-agt-a-
--------a--g-tgggtaatcaattagaagtaatgatttcc------------------
-----tttat--------------------------------ag-cac-ac------a-t
atatacgg-catctt-tacccggc-tta-------c-ctt-gt---------tg-taagt
-tt-cttg-tgtgtat-tga-tgt---------------tt-------------------
-----------------------------------ttt----------------------
--ccgtatgtgcga--------ttgtcaattcatg-gtggggacagaccattg---ttaa
ttgttggt-ctcggtcttaactaggaatgccttgtacgggtctttgg-ttcaacaaacca
cccggaatacgtccctgccctttg-tacacaccgcccgtcgctctta-ccgatggacttc
tct-gtgagtttgagggactggga----------acgcatat-----------------c
tct------------------------------tata-----tg------------cac-
----------------acctatggaaacttaaacgaacagtgtggtctaaaggaaagaga
agtcgtaacaaggcatcg
>AJ488886_Planostegina-operculinoides_Nummulitoidea
------------------------------------------------------------
------------------------------------------------------------
------------------------------------------------------------
------------------------------------------------------------
------------------------------------------------------------
------------------------------------------------------------
------------------------------------------------------------
------------------------------------------------------------
------------------------------------------------------------
------------------------------------------------------------
------------------------------------------------------------
------------------------------------------------------------
------------------------------------------------------------
------------------------------------------------------------
------------------------------------------------------------
------------------------------------------------------------
------------------------------------------------------------
------------------------------------------------------------
------------------------------------------------------------
------------------------------------------------------------
------------------------------------------------------------
------------------------------------------------------------
------------------------------------------------------------
------------------------------------------------------------
------------------------------------------------------------
------------------------------------------------------------
------------------------------------------------------------
------------------------------------------------------------
------------------------------------------------------------
------------------------------------------------------------
------------------------------------------------------------
------------------------------------------------------------
------------------------------------------------------------
------------------------------------------------------------
------------------------------------------------------------
------------------------------------------------------------
------------------------------------------------------------
------------------------------------------------------------
------------------------------------------------------------
------------------------------------------------------------
------------------------------------------------------------
------------------------------------------------------------
------------------------------------------------------------
------------------------------------------------------------
------------------------------------------------------------
------------------------------------------------------------
------------------------------------------------------------
------------------------------------------------------------
------------------------------------------------------------
------------------------------------------------------------
------------------------------------------------------------
------------------------------------------------------------
------------------------------------------------------------
------------------------------------------------------------
------------------------------------------------------------
------------------------------------------------------------
------------------------------------------------------------
------------------------------------------------------------
------------------------------------------------------------
------------------------------------------------------------
------------------------------------------------------------
------------------------------------------------------------
------------------------------------------------------------
------------------------------------------------------------
------------------------------------------------------------
------------------------------------------------------------
------------------------------------------------------------
------------------------------------------------------------
--------------------------------aagggcaccacaag-aacgcgtggagca
tgtggcttaatttgactcaacgcggg-aaatcttaccgggtccggacacactgaggattg
acaggtatt------------------------at---------------tgtat-----
-----attcacttaca--------------t-attcttaataatat--gtctag------
-tggtata------------------------catg------------------------
---t-taaatatg-ctagtcctttcatgattatgtgataggtggtgcatggccgttctta
gttcgtggagtgatctgtctgcttaattgcgtttc---actaa-ggg---cct-a-taaa
t-----ttacgtatg----ttgcg---------gc----gctttgacccctc--------
--------------------------------ttaattgagc-g--cgtgtctttg----
--tctg-----ctta-gc----------tcat-acaa-ttagg---------tcctgaaa
gc-aacg-aacgtgaccgcaacctc-ttgttgcc--------------------------
------t-tta-t---------------------------------a-ccaaac------
----------------acgttgca------------------------------------
gtaatat-----------------------------------------------------
---ttttcattacctt--gc-----------------------------------ttcgt
gcaaaaagg-cct-----------------------------------------------
tt-----------------taa-actag--aggga-ccgct-g-ttac-tttc---ttaa
a-ccagagg-aaggttg-cggc-aataaca-gg-tctgtgatg-ccctt-agatgtt-cc
gggc-tgcacac-gtgctac-aatga-ttattgc--agtgagcatc-tca--ttta----
----tac---acacc-gc-at-gcgc-gagt-------------------ctat-ttatt
c-a--------------------------ccat---------------------ttgtgt
gc-ttt-----------------------aaatatg--------tatc------------
-----------------tctgcgcgcggtaaa--------gcctgc-ttcgaa-agt-a-
--------a--g-tgggtaatcaattagaagtaatgatttcc------------------
----ttttat--------------------------------ag-cac-ac------a-t
atatacgg-catctt-tacccggc-tta-------c-ctt-gt---------tg-taagt
-tt-cttg-tgtgtat-tga-tgt---------------tt-------------------
-----------------------------------ttt----------------------
--ccgtatgtgcga--------ttgtcaattcatg-gtggggacagaccattg---ttaa
ttgttggt-ctcggtcttaactaggaatgccttgtacgggtctttgg-ttcaacaaacca
cccggaatacgtccctgccctttg-tacacaccgcccgtcgctctta-ccgatggacttc
tct-gtgagtttgagggactggga----------acgcatac-----------------c
tct------------------------------tgta-----tg------------cac-
----------------acctatggaaacttaaacgaacagtgtggtctaaaggaaagaga
agtcgtaacaaggcatcg
>AJ488888_Operculina-ammonoides_Nummulitoidea
------------------------------------------------------------
------------------------------------------------------------
------------------------------------------------------------
------------------------------------------------------------
------------------------------------------------------------
------------------------------------------------------------
------------------------------------------------------------
------------------------------------------------------------
------------------------------------------------------------
------------------------------------------------------------
------------------------------------------------------------
------------------------------------------------------------
------------------------------------------------------------
------------------------------------------------------------
------------------------------------------------------------
------------------------------------------------------------
------------------------------------------------------------
------------------------------------------------------------
------------------------------------------------------------
------------------------------------------------------------
------------------------------------------------------------
------------------------------------------------------------
------------------------------------------------------------
------------------------------------------------------------
------------------------------------------------------------
------------------------------------------------------------
------------------------------------------------------------
------------------------------------------------------------
------------------------------------------------------------
------------------------------------------------------------
------------------------------------------------------------
------------------------------------------------------------
------------------------------------------------------------
------------------------------------------------------------
------------------------------------------------------------
------------------------------------------------------------
------------------------------------------------------------
------------------------------------------------------------
------------------------------------------------------------
------------------------------------------------------------
------------------------------------------------------------
------------------------------------------------------------
------------------------------------------------------------
------------------------------------------------------------
------------------------------------------------------------
------------------------------------------------------------
------------------------------------------------------------
------------------------------------------------------------
------------------------------------------------------------
------------------------------------------------------------
------------------------------------------------------------
------------------------------------------------------------
------------------------------------------------------------
------------------------------------------------------------
------------------------------------------------------------
------------------------------------------------------------
------------------------------------------------------------
------------------------------------------------------------
------------------------------------------------------------
------------------------------------------------------------
------------------------------------------------------------
------------------------------------------------------------
------------------------------------------------------------
------------------------------------------------------------
------------------------------------------------------------
------------------------------------------------------------
------------------------------------------------------------
------------------------------------------------------------
--------------------------------aagggcaccacaag-aacgcgtggagca
tgtggcttaatttgactcaacgcggg-aaatcttaccgggtccggacacactgaggattg
acaggtatt------------------------at---------------tgtat-----
-----c-----------------------------tgctacac----------g------
-ca-gata------------------------catg------------------------
---t-taaatatg-ctagtcctttcatgattatgtgataggtggtgcatggccgttctta
gttcgtggagtgatctgtctgcttaattgcgtttc---actaa-ggg---cct-a-taaa
t-----ttacgtatg----ttgcg---------gc----gctttgacccctc--------
--------------------------------ttaattgagc-g--cgtgtctttg----
--tctg-----ctta-gc----------tcat-acaa-ttagg---------tcctgaaa
gc-aacg-agcgtgaccgcaacctc-ttgttgcc--------------------------
------t-tta-t---------------------------------a-ccaaac------
------------------------------------------------------------
acaatag-----------------------------------------------------
---ttctatat-tttt--ata----------------------------tagtc-tttgt
gcaaaaagg-cct-----------------------------------------------
tt-----------------taa-actag--aggga-ccgct-g-ttac-tttc---ttaa
a-ccagagg-aaggttg-cggc-aataaca-gg-tctgtgatg-ccctt-agatgtt-cc
gggc-tgcacac-gtgctac-aatga-ttattgc--agtgagcatc-tca--tttt----
----tac---acacc-gc-at-gcgc-gagt-------------------ctat-ttatt
c-a--------------------------cctt---------------------ttgtgt
gc-ttt-----------------------aaatatg--------tatc------------
-----------------tctgcgcgcggtaaa--------gcctgc-ttcgaa-agt-a-
--------a--g-tgggtaatcaattagaagtaatgatttcc------------------
----ttatat--------------------------------ag-cac-ac------a-t
atatacgg-catctt-tacccggc-tta-------c-ctt-gt---------tg-taagt
-tt-cttg-tgcgtat-tga-tgt---------------tt-------------------
-----------------------------------ttt----------------------
--ccgtatgtgcga--------ttgtcaattcatg-gtggggacagaccatta---ttaa
ttgttggt-ctcggtcttaactaggaatgccttgtacgggtctttgg-ttcaacaaacca
cccggaatacgtccctgccctttg-tacacaccgcccgtcgctctta-ccgatggacttc
tct-gtgagtttgagggactggga----------acgcatat-----------------a
ttt------------------------------tatata--ttg------------cac-
----------------acctatggaaacttaaacgaacagtgtggtctaaaggaaagaga
agtcgtaacaaggcatcg
>AJ488887_Operculina-sp_Nummulitoidea
------------------------------------------------------------
------------------------------------------------------------
------------------------------------------------------------
------------------------------------------------------------
------------------------------------------------------------
------------------------------------------------------------
------------------------------------------------------------
------------------------------------------------------------
------------------------------------------------------------
------------------------------------------------------------
------------------------------------------------------------
------------------------------------------------------------
------------------------------------------------------------
------------------------------------------------------------
------------------------------------------------------------
------------------------------------------------------------
------------------------------------------------------------
------------------------------------------------------------
------------------------------------------------------------
------------------------------------------------------------
------------------------------------------------------------
------------------------------------------------------------
------------------------------------------------------------
------------------------------------------------------------
------------------------------------------------------------
------------------------------------------------------------
------------------------------------------------------------
------------------------------------------------------------
------------------------------------------------------------
------------------------------------------------------------
------------------------------------------------------------
------------------------------------------------------------
------------------------------------------------------------
------------------------------------------------------------
------------------------------------------------------------
------------------------------------------------------------
------------------------------------------------------------
------------------------------------------------------------
------------------------------------------------------------
------------------------------------------------------------
------------------------------------------------------------
------------------------------------------------------------
------------------------------------------------------------
------------------------------------------------------------
------------------------------------------------------------
------------------------------------------------------------
------------------------------------------------------------
------------------------------------------------------------
------------------------------------------------------------
------------------------------------------------------------
------------------------------------------------------------
------------------------------------------------------------
------------------------------------------------------------
------------------------------------------------------------
------------------------------------------------------------
------------------------------------------------------------
------------------------------------------------------------
------------------------------------------------------------
------------------------------------------------------------
------------------------------------------------------------
------------------------------------------------------------
------------------------------------------------------------
------------------------------------------------------------
------------------------------------------------------------
------------------------------------------------------------
------------------------------------------------------------
------------------------------------------------------------
------------------------------------------------------------
--------------------------------aagggcaccacaag-aacgcgtggagca
tgtggcttaatttgactcaacgcggg-aaatcttaccgggtccggacacactgaggattg
acaggtatt------------------------at---------------tgtat-----
-----ca---------------------------ttactatac----------g------
-tatgata------------------------catg------------------------
---t-taaatatg-ctagtcctttcatgattatgtgataggtggtgcatggccgttctta
gttcgtggagtgatctgtctgcttaattgcgtttc---actaa-ggg---cct-a-taaa
t-----ttacgtatg----ttgcg---------gc----gctttgacccctc--------
--------------------------------ttaattgagc-g--cgtgtctttg----
--tttg-----ctta-gc----------tcat-acaa-ttagg---------tcctgaaa
gc-aacg-aacgtgaccgcaacctc-ttgttgcc--------------------------
------t-tta-t---------------------------------a-ccaaac------
------------------------------------------------------------
acaatag-----------------------------------------------------
---tcctatatatttt--ata----------------------------tagac-tttgt
gcaaaaagg-cct-----------------------------------------------
tt-----------------taa-actag--aggga-ccgct-g-ttac-tttc---ttaa
a-ccagagg-aaggttg-cggc-aataaca-gg-tctgtgatg-ccctt-agatgtc-cc
gggc-tgcacac-gtgctac-aatga-ttattgc--agtgagcatc-tca--tttt----
----tac---acacc-gc-at-gcgc-gagt-------------------ctat-ttatt
c-a--------------------------cctt---------------------ttgtgt
gc-ttt-----------------------aaatatg--------tatc------------
-----------------tctgcgcgcggtaaa--------gcctgc-ttcgaa-agt-a-
--------a--g-tgggtaatcaattagaagtaatgatttcc------------------
----ttatat--------------------------------ag-cac-ac------a-t
atatacgg-catctt-tacccggc-tta-------c-ctt-gt---------tg-taagt
-tt-cttg-tgcgtat-tga-tgt---------------tt-------------------
-----------------------------------ttt----------------------
--ccgtatgtgcga--------ttgccaattcatg-gtggggacagaccattg---ttaa
ttgttggt-ctcggtcttaacaaggaatgccttgtacgggtctttgg-ttcaacaaacca
cccggaatacgtccctgccctttg-tacacaccgcccgtcgctctta-ccgatggacttc
tct-gtgagtttgagggactggga----------acgcatat-----------------a
ttt------------------------------catata--ttg------------cac-
----------------acctatggaaacttaaacgaacagtgtggtctaaaggaaagaga
agtcgtaacaaggcatcg
>AJ488889_Operculina-ammonoides_Nummulitoidea
------------------------------------------------------------
------------------------------------------------------------
------------------------------------------------------------
------------------------------------------------------------
------------------------------------------------------------
------------------------------------------------------------
------------------------------------------------------------
------------------------------------------------------------
------------------------------------------------------------
------------------------------------------------------------
------------------------------------------------------------
------------------------------------------------------------
------------------------------------------------------------
------------------------------------------------------------
------------------------------------------------------------
------------------------------------------------------------
------------------------------------------------------------
------------------------------------------------------------
------------------------------------------------------------
------------------------------------------------------------
------------------------------------------------------------
------------------------------------------------------------
------------------------------------------------------------
------------------------------------------------------------
------------------------------------------------------------
------------------------------------------------------------
------------------------------------------------------------
------------------------------------------------------------
------------------------------------------------------------
------------------------------------------------------------
------------------------------------------------------------
------------------------------------------------------------
------------------------------------------------------------
------------------------------------------------------------
------------------------------------------------------------
------------------------------------------------------------
------------------------------------------------------------
------------------------------------------------------------
------------------------------------------------------------
------------------------------------------------------------
------------------------------------------------------------
------------------------------------------------------------
------------------------------------------------------------
------------------------------------------------------------
------------------------------------------------------------
------------------------------------------------------------
------------------------------------------------------------
------------------------------------------------------------
------------------------------------------------------------
------------------------------------------------------------
------------------------------------------------------------
------------------------------------------------------------
------------------------------------------------------------
------------------------------------------------------------
------------------------------------------------------------
------------------------------------------------------------
------------------------------------------------------------
------------------------------------------------------------
------------------------------------------------------------
------------------------------------------------------------
------------------------------------------------------------
------------------------------------------------------------
------------------------------------------------------------
------------------------------------------------------------
------------------------------------------------------------
------------------------------------------------------------
------------------------------------------------------------
------------------------------------------------------------
--------------------------------aagggcaccacaag-aacgcgtggagca
tgtggcttaatttgactcaacgcggg-aaatcttaccgggtccggacacactgaggattg
acaggtatt------------------------at---------------tgtat-----
-----ca----------------------------tgctatac----------g------
-tatgata------------------------catg------------------------
---t-taaatatg-ctagtcctttcatgattatgtgataggtggtgcatggccgttctta
gttcgtggagtgatctgtctgcttaattgcgtttc---actaa-ggg---cct-a-taaa
t-----ttacgtatg----ttgcg---------gc----gctttgacccctc--------
--------------------------------ttaattgagc-g--cgtgtctttg----
--tctg-----ctta-gc----------tcat-acaa-ttagg---------tcctgaaa
gc-aacg-aacgtgaccgcaacctc-ttgttgcc--------------------------
------t-tta-t---------------------------------a-ccaaac------
------------------------------------------------------------
acaatag-----------------------------------------------------
----cttctatatttt--ata----------------------------tagacttttgt
gcaaaaagg-cct-----------------------------------------------
tt-----------------taa-actag--aggga-ccgct-g-ttac-tttc---ttaa
a-ccagagg-aaggttg-cggc-aataaca-gg-tctgtgatg-ccctt-agatgtt-cc
gggc-tgcacac-gtgctac-aatga-ttattgc--agtgagcatc-tca--tttt----
----tac---acacc-gc-at-gcgc-gagt-------------------ctat-ttatt
c-a--------------------------cctt---------------------ttgtgt
gc-ttt-----------------------aaatatg--------tatc------------
-----------------tctgcgcgcggtaaa--------gcctgc-ttcgaa-agt-a-
--------a--g-tgggtaatcaattagaagtaatgatttcc------------------
----ttatat--------------------------------ag-cac-ac------a-t
atatacgg-catctt-tacccggc--ta-------c-ctt-gt---------tg-taagt
-tt-cttg-tgcgtat-tga-tgt---------------tt-------------------
-----------------------------------ttt----------------------
--ccgtatgtgcga--------ttgtcaattcatg-gtggggacagaccattg---ttaa
ttgttggt-ctcggtcttaactaggaatgccttgtacgggtctttggtttcaacaaacca
cccggaatacgtccctgccctttg-tacacaccgcccgtcgctctta-ccgatggacttc
tct-gtgagtttgagggactggga----------acgcatat-----------------a
ttt-------------------------------atata--ttg------------cac-
----------------acctatggaaacttaaacgaacagtgtggtctaaaggaaagaga
agtcgtaacaaggcatcg
>AJ879147_Operculina-discoidalis_Nummulitoidea
------------------------------------ctcaaagattaagccatgcaagtg
gttatat------taacccgacagtttaaataagtgttaaatgct-------acccatac
acactcatacacgcattatat---acgaggttgtttacgggagtaac-aatttcagcgtg
aatcacatccta--------cagtgaatc---actgaa---atgtactacattcagtatc
acttacgcaactgcagacagctgcttaatacagtcacacttgtcttgacttg--------
---------------------------gctcatatat-tcat-------------ggtac
-ctgtatc-atgt-atatatatactgtacacacatac-----------------------
-----------------------------------------aaatacattgatttctctg
tatcgcgctta-t-----------cttaataaggagatgcgttacaccgtga--------
---------caattttc-tttatggataactcagggaaagtttggctaatacgtacgagt
aataacc-------tcatattcatttaca-------------------------------
-----------tacacatacacctacacaatg--t-------------------------
------------------------------------------------------------
------------------------------------------------------------
------------------------------------------------------------
------------------------------------------------------------
------------------------------------------------------------
------------------------------------------------------------
------------------------------------------------------------
------------------------------------------------------------
---------------attatatgtaagaca---------------------------cca
ctactcagcactca-atggtaaactttggcttcgt-------------------------
--------------tcgcgccgccggtttaaag-gttaactgc-acatgagaga------
---ca-ttgagcacgcacgtgtcgcgccttcggg--------------------------
----------------------------------tgctt---------------------
------------------------------------------------------------
--cacatctacgctgagcagac--ttgcgaag-ttac-ttt-----------------gc
gaagcatg---catacaagcatctacagcatcaagtc--ccaggttggcaagtgtatttt
tgaaccttcaaagcagtcac-gcatacggaaggagtagtttctgatcccatagaaggagc
accgtacaatgagagaccgctttttagttctaaggaacgcagcaggcgcgtaaattg-cc
caatgctagtaccctacaatcacatacacgattg------atattattac-------gcg
ttaacaatttactgacaacacacataataca--------------gtgtgcagcatatat
ataacacaatt----------atatttactctgtcacccgacagtgtattcatacacaca
catccttgttc------------------------acgtaaatatcctcgctatat----
-----gtaattaattttactgaggc-agtgacaagctgtaacggttgagta------taa
aaatgacg-agtgtctggcattgccgctccttc----gggagcttggcaa--gttgccga
cgctt-tgtgtgctcaat-tggaatgcggtgagtttaa-gcaactcagaacctttgaccg
gtgtttgtaat------------atttcactgt-tcatgtatctgaa----tttcaagtg
gagggcaagtctggtgccagcagccgcggtaataccagc-tccactggcctatacaatca
ttgttgcgg-ttaagaggctcgtagttggattgaactgcaaacacaa-tatatgagtgaa
ttc---tattcattctgcgtttgatagtttttatacgcgctaccttt-------atacgg
ttcgcgta-tcgacgctacctac-----------------------aatgaaattattac
ctacgtatacggtttaccgtgctacagtaatatttcttata-------------------
acacgcacactcgctcgctgta------------tcacacatatacatgacccactgcag
caactga----------gtgatcaatc-tacgatacgtcatcgtatgatacacgc-----
------------------------------------------------------------
--------agagaattgaatacattctcttatttcaacactgtgaacaaatcatagtgta
tcaaacatgtcgtttt---------------tgaatgtgcattgaatgtcttatcacggg
atgttgcactt----------------------------tcagcctgtt-----------
--------------aa------gaattattacgtgca---------------tcacacac
ataca-caccttgtgcacacagcgcta-----agtaagcttat---a---ttacgctatg
g-atataattc-ataaacggt------------tataaatgttgatggggat--------
---agtggagtcacacagtactgct-ggcgagaggt-gaaattcattgaccctagcaaga
cttaccaaaagcgaaagcag--tggct------aggctatac-tctttgtgcttgcgca-
ggtga---------ttacatattttcttatcgcagtcactca-ca-cacatacatacaca
cac-----------tgct-gcagca-----------------------------------
-----gaaata---------------------------------------tatga-----
-----caccacagcgcat---------------------tacacttt-caatgaagaacg
aaggttggggggtcaaagaggatcagataccctcgtcgtcccattaattacatcaaacga
tgggctctcaattgcattttctttta----aattgcaaatctcctcagcctacaaa-atg
-----------acttggcttgagctagcaactct---------gttgcgctcgcct----
------gactattttcgtac---ggtctcga--atggacgttt-c---------------
---------atttaactatc---tttgcgtgtaagcattg------tactaatctttgaa
ccataag----------attgtac-tgcgtgc--acttgattttcggagctttgcgctca
att---------ctggtgagatgtaagca-gtatgtta----------------------
-----tattacccgc--agtgtatatctttggatatt---------------tcatctgt
cg-tgttgtaattaacac--------------------------tttttactgtgaagca
cgctttaggcacgcgcttactgcagaaatgtctgagatcttcatctccgggggtagtatg
cacgcaagtgtgaaacttgaaggaattgacggaagggcaccacaag-aacgcgtggagca
tgtggcttaatttgactcaacgcggg-aaatcttaccgggtccggacacactgaggattg
acaggtatt------------------------at---------------tgtat-----
-----ca---------------------------tagctatat----------g-----c
ttatgata------------------------catg------------------------
---t-taaatatg-ctagtcctttcatgattatgtgataggtggtgcatggccgttctta
gttcgtggagtgatctgtctgcttaattgcgtttc---actaa-ggg---cct-a-taaa
t-----ttacgtatg----ttgcg---------gc----gctttgacccctc--------
--------------------------------ttaattgagc-g--cgtgtctttg----
--tctg-----ctta-gc----------tcat-acaa-ttagg---------tcctgaaa
gc-aacg-aacgtgaccgcaacctc-ttgttgcc--------------------------
------t-tta-t---------------------------------a-ccaaac------
------------------------------------------------------------
acaatag-----------------------------------------------------
---tcctatat-tttt--ata----------------------------tagac-tttgt
gcaaaaagg-cct-----------------------------------------------
tt-----------------taa-actag--aggga-ccgct-g-ttacttttc---ttaa
a-ccagagg-aaggttg-cggc-aataacaggg-tctgtgatg-ccctt-agatgtt-cc
gggcttgcacac-gtgctac-aatgatttattgc--agtgagcatc-tca--tttt----
----tac---acacc-gc-at-gcgc-gagt-------------------ctat-ttatt
c-a--------------------------cctt---------------------ttgtgt
gc-ttt-----------------------aaatatg--------tatc------------
-----------------tctgcgcgcggtaaa--------gcctgc-ttcgaa-agt-a-
--------a--g-tgggtaatcaattagaagtaatgatttcc------------------
----ttatat--------------------------------ag-cac-ac------a-t
atatacgg-catctt-tacccggc-tta-------c-ctt-gt---------tg-taagt
-tt-cttg-tgcgtat-tga-tgt---------------tt-------------------
-----------------------------------ttt----------------------
--ccgtatgtgcga--------ttgtcaattcatg-gtggggacagaccattg---ttaa
ttgttggt-ctcggtcttaactaggaatgccttgtacgggtctttgg-ttcaacaaacca
cccggaatacgtccctgccctttg-tacacaccgcccgtcgctctta-ccgatggacttc
tct-gtgagtttgagggactggga----------acgcatat-----------------a
ttt------------------------------tatata--ttg------------cac-
----------------acctatggaaacttaaacgaacagtgtggtctagaggaaagaga
agtcgtaacaaggcatcg
>AJ879148_Operculinella-cumingii_Nummulitoidea
------------------------------------------------------------
------------------------------------------------------------
------------------------------------------------------------
------------------------------------------------------------
------------------------------------------------------------
------------------------------------------------------------
------------------------------------------------------------
------------------------------------------------------------
------------------------------------------------------------
------------------------------------------------------------
------------------------------------------------------------
------------------------------------------------------------
------------------------------------------------------------
------------------------------------------------------------
------------------------------------------------------------
------------------------------------------------------------
------------------------------------------------------------
------------------------------------------------------------
------------------------------------------------------------
------------------------------------------------------------
------------------------------------------------------------
------------------------------------------------------------
------------------------------------------------------------
------------------------------------------------------------
------------------------------------------------------------
------------------------------------------------------------
------------------------------------------------------------
------------------------------------------------------------
------------------------------------------------------------
------------------------------------------------------------
------------------------------------------------------------
------------------------------------------------------------
------------------------------------------------------------
------------------------------------------------------------
------------------------------------------------------------
------------------------------------------------------------
------------------------------------------------------------
------------------------------------------------------------
------------------------------------------------------------
------------------------------------------------------------
------------------------------------------------------------
------------------------------------------------------------
------------------------------------------------------------
------------------------------------------------------------
------------------------------------------------------------
------------------------------------------------------------
------------------------------------------------------------
------------------------------------------------------------
------------------------------------------------------------
------------------------------------------------------------
------------------------------------------------------------
------------------------------------------------------------
------------------------------------------------------------
------------------------------------------------------------
------------------------------------------------------------
------------------------------------------------------------
------------------------------------------------------------
------------------------------------------------------------
------------------------------------------------------------
------------------------------------------------------------
------------------------------------------------------------
------------------------------------------------------------
------------------------------------------------------------
------------------------------------------------------------
------------------------------------------------------------
------------------------------------------------------------
------------------------------------------------------------
------------------------------------------------------------
--------------------------------aagggcaccacaag-aacgcgtggagca
tgtggcttaatttgactcaacgcggg-aaatcttaccgggtccggacacactgaggattg
acaggtatt------------------------at---------------tgtat-----
-----ctg-------------------------cttattatgc----------a------
----gata------------------------catg------------------------
---t-taaatatg-ctagtcctttcatgattatgtgataggtggtgcatggccgttctta
gttcgtggagtgatctgtctgcttaattgcgtttc---actaa-ggg---cct-a-taaa
t-----ttacgtatg----ttgcg---------gc----gctttgacccctc--------
--------------------------------ttaactgagc-g--cgtgtctttg----
--tttg-----ctta-gc----------gcat-acaa-ttagg---------tcctgaaa
gc-aacg-aacgtgaccgcaacctc-ttgttgcc--------------------------
------t-tta-t---------------------------------a-ccaaac------
------------------------------------------------------------
ac-atag-----------------------------------------------------
---ttctatcc-tttt--acagga------------------------ttaggc-tttgt
gcaaaaagg-cct-----------------------------------------------
tt-----------------taa-actag--aggga-ccgct-g-ttac-tttc---ttaa
a-ccagagg-aaggttg-cggc-aataaca-gg-tctgtgatg-ccctt-agatgtt-cc
gggc-tgcacac-gtgctac-aatga-ttattgc--agtgagcatc-tca--ttta----
----tac---acacc-gc-at-gcgc-gagt-------------------ctat-ttatt
c-a--------------------------cctt---------------------ttgtgt
gc-ttt-----------------------aaatatg--------tatc------------
-----------------tctgcgcgcggtaaa--------gcctgc-ttcgaa-agt-a-
--------a--g-tgggtaatcaattagaagtaatgatttcc------------------
----ttatat--------------------------------ag-cac-ac------a-t
atatacgg-catctt-tacccggc-tta-------c-ctt-gt---------tg-taagt
-tt-cttg-tgcgtat-tga-tgt---------------tt-------------------
-----------------------------------ttt----------------------
--ccgtatgtgcga--------ttgtcaattcatg-gtggggacagaccattg---ttaa
ttgttggt-ctcggtcttaactaggaatgccttgtacgggtctttgg-ttcaacaaacca
cccggaatacgtccctgccctttg-tacacaccgcccgtcgctctta-ccgatggacttc
tct-gtgagtttgagggactggga----------acgcatat-----------------c
ttt-------------------------------ata-----tg------------cac-
----------------acctatggaaacttaaacgaacagtgtggtctaaaggaaagaga
agtcgtaacaaggcatcg
>AJ488890_Heterostegina-depressa_Nummulitoidea
------------------------------------------------------------
------------------------------------------------------------
------------------------------------------------------------
------------------------------------------------------------
------------------------------------------------------------
------------------------------------------------------------
------------------------------------------------------------
------------------------------------------------------------
------------------------------------------------------------
------------------------------------------------------------
------------------------------------------------------------
------------------------------------------------------------
------------------------------------------------------------
------------------------------------------------------------
------------------------------------------------------------
------------------------------------------------------------
------------------------------------------------------------
------------------------------------------------------------
------------------------------------------------------------
------------------------------------------------------------
------------------------------------------------------------
------------------------------------------------------------
------------------------------------------------------------
------------------------------------------------------------
------------------------------------------------------------
------------------------------------------------------------
------------------------------------------------------------
------------------------------------------------------------
------------------------------------------------------------
------------------------------------------------------------
------------------------------------------------------------
------------------------------------------------------------
------------------------------------------------------------
------------------------------------------------------------
------------------------------------------------------------
------------------------------------------------------------
------------------------------------------------------------
------------------------------------------------------------
------------------------------------------------------------
------------------------------------------------------------
------------------------------------------------------------
------------------------------------------------------------
------------------------------------------------------------
------------------------------------------------------------
------------------------------------------------------------
------------------------------------------------------------
------------------------------------------------------------
------------------------------------------------------------
------------------------------------------------------------
------------------------------------------------------------
------------------------------------------------------------
------------------------------------------------------------
------------------------------------------------------------
------------------------------------------------------------
------------------------------------------------------------
------------------------------------------------------------
------------------------------------------------------------
------------------------------------------------------------
------------------------------------------------------------
------------------------------------------------------------
------------------------------------------------------------
------------------------------------------------------------
------------------------------------------------------------
------------------------------------------------------------
------------------------------------------------------------
------------------------------------------------------------
------------------------------------------------------------
------------------------------------------------------------
--------------------------------aagggcaccacaag-aacgcgtggagca
tgtggcttaatttgactcaacgcggg-aaatcttaccgggtccggacacactgaggattg
acaggtatt------------------------at---------------tgtat-----
----------------------------------tgatcacac-------ctag-t-gtg
tatcaata------------------------catg------------------------
---t-taaatatg-ctagtcctttcatgattatgtgataggtggtgcatggccgttctta
gttcgtggagtgatctgtctgcttaattgcgtttc---actaa-ggg---cct-a-taaa
t-----ttacgtatg----atgcg---------gc----gctttgacccctc--------
--------------------------------ttaattgagc-g--cgtgtctttg----
--tttg-----ctta-gc----------acat-acaa-ttagg---------tcctgaaa
gc-aacg-aacgtgaccgcaacctc-ttgttgcc--------------------------
------t-cta-t---------------------------------a-ccaaac------
----------------acatagttgta---------------------------------
------------------------------------------------------------
---tctttatgattac--ac-----------------------------------tttgt
gcaaagagg-cct-----------------------------------------------
tt-----------------taa-actag--aggga-ccgct-g-ttac-tttc---ttaa
a-ccagagg-aaggttg-cggc-aataaca-gg-tctgtgatg-ccctt-agatgtt-cc
gggc-tgcacac-gtgctac-aatga-ttattgc--agtgagcatc-tca--tttt----
----tac---acacc-gc-at-gcgc-gagt-------------------ctat-ttatt
c-a--------------------------cctt---------------------tagtgt
gc-ttt-----------------------aaatatg--------tatc------------
-----------------tctgcgcgcggtaaa--------gcctgc-ttcgaa-agt-a-
--------a--g-tgggtaatcaattagaagtaatgatttcc------------------
----ttatat--------------------------------ag-cac-ac------a-t
atatacgg-catctt-tacccggc-tta-------c-ctt-gt---------tg-taagt
-tt-cttg-tgtgtat-tga-tgt---------------tt-------------------
-----------------------------------ttt----------------------
--ccgtatgtgcga--------ttgtcaattcatg-gtggggacagaccattg---ttaa
ttgttggt-ctcggtcttaactaggaatgccttgtacgggtctttgg-ttcaacaaacca
cccggaatacgtccctgccctttg-tacacaccgcccgtcgctctta-ccgatggacttc
tct-gtgagtttgagggaccggga----------acgcatat-----------------a
attca---------------------------ttata-----tg------------cac-
----------------acctatggaaacttaaacgaacagtgtggtctaaaggaaagaga
agtcgtaacaaggcatcg
>AJ879164_Operculina-elegans_Nummulitoidea
------------------------------------ctcaaagattaagccatgcaagtg
gttatat------taacccgacagtttaaataagtgttaaatgct-------acccat--
acactcatacacgcat--tat---acgaggttgattacgggagtaac-aatttcagcgtg
aatcacatcata--------tagtgaatc---actgaa---at-----acattcagtatc
acttacgcaactgcagacagctgcttaatacagtcacacttgtcttgacttg--------
---------------------------gctcatatgattacg-------------catac
actgtatc-gtat----catatattatacacac---------------------------
-------------------------------------------atacattgatttctctg
tatcgcttgt---------------cttataaggagatgcgttacaccgtga--------
---------caattttc-tttatggataactcagggaaagtttggctaatacgtacgagt
aataacc-----t----cattcacacaca-------------------------------
----------tcacacatacacactca---------------------------------
------------------------------------------------------------
------------------------------------------------------------
------------------------------------------------------------
------------------------------------------------------------
------------------------------------------------------------
------------------------------------------------------------
------------------------------------------------------------
------------------------------------------------------------
----------------atgtatatgtaaga----------------------------ca
ctactcagcactca-atggtaaactttggcttcg--------------------------
--------------tcgcgtcccaggtttaaaggtttaactgc-acatgagaga------
---ca-ttgagcacgcacgtgtcgaaccttcggg--------------------------
----------------------------------tgctt---------------------
------------------------------------------------------------
--cacattt-cgctgagcagac-tttgcgaagtttac-ttt-----------------gc
gaagcatgt--catacaagcatctacagcatcaagtca-cagggttggcaagtgtatttt
tg-accttcaaagcagtcac-gcatacggaa-gagtagtttctgatcccatagaaggagc
-ccgtacaatgagagaccgt-tcttagttctaaggaacgcagcaggcgcgtaaattgccc
caatgctagtaccctacaatcacat--acgattg------atattattac-------gcg
ctaacaatttactaacagc-------------------------------------atat
ataacacaatt----------atatttattctgtcacccgacaga--------acacaca
catccttgttc------------------------acgtaaatatcctcgctatat----
-----gtaattaattttactgaggc-agtgacaagctgtaacggttgagta------taa
aaatgacg-agtgtctggcattgccgctccttc----gggagcttggcaa--gttgccga
cgctt-tgtgtgctcaat-tggaatgcggtgagtttaa-gcaactcagaacctttggacg
gtgtttgtaat------------atttcactgt-tcacgtatctgaa----tttcaagtg
gagggcaagtctggtgccagcagccgcggtaataccagc-tccactggcctatacaatca
ttgttgcgg-ttaagaggctcgtagttggattgaactgcaaacacaattatatgaatgaa
ttc---tattcattctgcgtttgatagtttc--tacgcgtcactatatattatatattgt
ttcgcgta-tcgacgctaccta------------------------aatgaaattattac
c-acgtatacggtttaccgtgttacagtgatatttctgata-------------------
acatgcacactcgctc-ctgtatcg---------ttacacacatacacac-tctctgcag
caactga----------gtgatacaatatatcatacgtcatcgtacgatacacgc-----
------------------------------------------------------------
--------agagaattgaatacattctcttatttcaacactgtgaacaaatcagagtgta
tcaaacatgtcgtttt---------------tgaatgtgcaatgaatgtcttatcatggg
atgttgcactt----------------------------tcagcctgtt-----------
--------------aa------gaattattacgtaca---tatgctgcgctttaacacac
atacaccactcacagcagctagct--------ggtaagcttattgtt---atacgctatg
gaataaaattcaataacgggtt---------aataaaatggtcgatggggata-------
-agttgggagtctacaagtactgctgggcgagaggtggaaattcattgaccctagcaagg
acttccaaagcgaaagccagattggctt----agggctatactccttggtgcttgcgcca
cgtgg------attatacgtaataagtct-cgctgtccctaa-caccacatacacac---
---------------ttt-gcggca-----------------------------------
-----gagatat-----------------------------------tattattatacac
gtat-ccacgtagcgcat---------------------tacactttacaatgaagaacg
aaggttgggggatcaaagaggatcagataccctcgtcgtcccattaattacatcaaacga
tgggctctcaattgcattttctttta----aattgcaaatctcctcagcctacaaa-atg
-----------acttggcttgagctcgtaactct---------gttacgctcgcct----
------gactattttcgtac---ggtctcg---atggacgttt-c---------------
---------atttaactatc---tttgcgtgtaagcattg------tactaatctttgaa
acacaag----------attgtac-tgcgtgc--gcttgattttcggagctttgcgctca
att---------ctggtgagatgtaagca-gtatgtta----------------------
-----tattacccgc--agtgtatgtcttcgggcatt---------------tcatctgt
cg-tgttgtaattaacac--------------------------cttttactgtgaagca
cgctttaggcacgcgcttactgcagaaatgtctgagatattattctccgggggtagtatg
cacgcaagtgtgaaacttgaaggaattgacggaagggcaccacaag-aacgcgtggagca
tgtggcttaatttgactcaacgcggg-aaatcttaccgggtccggacacactgaggattg
acaggtatt------------------------at---------------tgtat-----
-----atttaca----------------------ctcttacagt---------g------
-tgatata------------------------catg------------------------
---t-taaatatg-ctagtcctttcatgattatgtgataggtggtgcatggccgttctta
gttcgtggagtgatctgtctgcttaattgcgtttc---actaa-ggg---cct-a-taaa
t-----ttacgtatg----ttgcg---------gc----actttgacccctc--------
--------------------------------ttaacagagc-g--cgtgtctttg----
--attg-----ctta-gc----------tcat-acaa-ttagg---------tcctgaaa
gc-aacg-aacgtgaccgcaacctc-ttgttacc--------------------------
------t-tta-t---------------------------------a-ccaaac------
---------------accgttgcag-----------------------------------
taaatat-----------------------------------------------------
---ttttaataatctt------------------------------------gc-ttcgt
gcaaaaagggcct-----------------------------------------------
tt-----------------taa-actag--aggga-ccgctgg-ttac-tttc---ttaa
a-ccagaag-aaggttgccggc-aataacaggg-tctgtgatg-gcctt-agatggt-cc
gggc-tgcacac-gtgctac-aatga-ttattgc--agtgagcatc-tca--tttt----
----tac---acacc-gc-at-gcgc-gagt-------------------ctaa-ttatt
c-a--------------------------ccatt--------------------ttgtgt
gc-ttt-----------------------aaatatg--------tatc------------
-----------------tctgcgcgcggtaaa--------gcctgc-ttcgaa-agt-a-
--------a--g-tgggtaatcaattagaagtaatgatttcc------------------
---tttatat--------------------------------ag-cac-ac------a-t
atat-cgg-catctt-tacccggc-ctg-------c-ctt-gt---------tg-caggt
-tt-cttg-tgtgtat-tga-tgt---------------tt-------------------
-----------------------------------ttt----------------------
--ccgtatgtgcga--------ttgtcaattcatg-gtggggacagaccattg---ttaa
ttgttggt-ctcggtcttaactaggaatgccttgtacgggtctttgg-ttcaacaaacca
cccggaatacgtccctgccctttg-tacacaccgcccgtcgctctta-ccgatggacttc
tct-gtgagtttgagggactggga----------acgcatat-----------------c
tct-------------------------------ata-----tg------------cac-
----------------acctatggaaacttaaacgaacagtgtggtctaaaggaaagaga
agtcgtaacaaggcatcg
>AJ504678_Baculogypsinoides-spinosus_Calcarinoidea
------------------------------------------------------------
------------------------------------------------------------
------------------------------------------------------------
------------------------------------------------------------
------------------------------------------------------------
------------------------------------------------------------
------------------------------------------------------------
------------------------------------------------------------
------------------------------------------------------------
------------------------------------------------------------
------------------------------------------------------------
------------------------------------------------------------
------------------------------------------------------------
------------------------------------------------------------
------------------------------------------------------------
------------------------------------------------------------
------------------------------------------------------------
------------------------------------------------------------
------------------------------------------------------------
------------------------------------------------------------
------------------------------------------------------------
------------------------------------------------------------
------------------------------------------------------------
------------------------------------------------------------
------------------------------------------------------------
------------------------------------------------------------
------------------------------------------------------------
------------------------------------------------------------
------------------------------------------------------------
------------------------------------------------------------
------------------------------------------------------------
------------------------------------------------------------
------------------------------------------------------------
------------------------------------------------------------
------------------------------------------------------------
------------------------------------------------------------
------------------------------------------------------------
------------------------------------------------------------
------------------------------------------------------------
------------------------------------------------------------
------------------------------------------------------------
------------------------------------------------------------
------------------------------------------------------------
------------------------------------------------------------
------------------------------------------------------------
------------------------------------------------------------
------------------------------------------------------------
------------------------------------------------------------
------------------------------------------------------------
------------------------------------------------------------
------------------------------------------------------------
------------------------------------------------------------
------------------------------------------------------------
------------------------------------------------------------
------------------------------------------------------------
------------------------------------------------------------
------------------------------------------------------------
------------------------------------------------------------
------------------------------------------------------------
------------------------------------------------------------
------------------------------------------------------------
------------------------------------------------------------
------------------------------------------------------------
------------------------------------------------------------
------------------------------------------------------------
------------------------------------------------------------
------------------------------------------------------------
------------------------------------------------------------
--------------------------------aagggcaccacaag-aacgcgtggagca
tgtggcttaatttgactcaacgcggg-aaatcttaccgggtccgaacacactgaggattg
acaggtagt------------------------atcatatcacacacttttgtgt-----
-----tgtgata------------------------------------------------
--------------------------------tgtg------------------------
---t-taaatatg-ctagtcctttcatgattatgtgataggtggtgcatggccgttctta
gttcgtggagtgatctgtctgcttaattgcgtttc---actaa-agg----cc-a-tatt
t-----taacg-atg--tattgcg---------gc----gctttgacccctca-------
-------------------------------ttaatttgagc-g-ttgtgtcttagt---
c-tttg-----ctta-gc---------atcat-gcat-ttggg---------ccttgaaa
gc-aacg-aacgtgaccgcaacctc-ttgttgcc--------------------------
------tctca-t---------------------------------a-ccaaat------
----------------gcactacactcatgtgt---------------------------
------------------------------------------------------------
-------------------------------------------------------tatgc
acaaagagg-cct-----------------------------------------------
tt-----------------taa-actag--aggga-ccgct-g-ttac-tttc---ttaa
a-ccagagg-aaggttg-cggc-aataaca-gg-tctgtgatg-ccctt-agatgtt-cc
gggc-tgcacac-gtgctac-aatga-ttattgc--agtgagcatc-tca--tttt----
at--tac---acacc-gc-at-gcgc-gagt-------------------ctga-ttatt
c-a--------------------------ctctc----------------------gagt
gc-ttt-----------------------aatcatg--------tagc------------
-----------------tctgcgcgcggtaaa--------gcctgc-ttcgaa-agt-a-
--------a--g-tgggtaatcaattagaagtaatgatttcc------------------
----tttttta-----------------------------ttcg-cac-ac------a-t
atatacgg-catctt-tacccggc-ctg-------c-ctt-gt---------tg-cagtg
-tc-tctg-tgtgtat-tga-tgt---------------ga-------------------
-------------tatattacatat------caattat----------------------
--ccgtatgtgcaa--------ttgtcaattcatg-gtggggacagaccattg---ttaa
ttgttggt-ctcggtcttaactaggaatgccttgtacgggtctttgg-ttcaacaaacca
cccggaatacgtccctgccctttg-tacacaccgcccgtcgctctta-ccgatggacttc
tct-gtgagtttgagggactggat----------tg------------------------
------------------------------------------cg-----------ttat-
----------------ttctatggaaacttaaacgaacagtgtggtctaaaggaaagaga
agtcgtaacaaggcatcg
>AJ504680_Calcarina-defrancii_Calcarinoidea
------------------------------------------------------------
------------------------------------------------------------
------------------------------------------------------------
------------------------------------------------------------
------------------------------------------------------------
------------------------------------------------------------
------------------------------------------------------------
------------------------------------------------------------
------------------------------------------------------------
------------------------------------------------------------
------------------------------------------------------------
------------------------------------------------------------
------------------------------------------------------------
------------------------------------------------------------
------------------------------------------------------------
------------------------------------------------------------
------------------------------------------------------------
------------------------------------------------------------
------------------------------------------------------------
------------------------------------------------------------
------------------------------------------------------------
------------------------------------------------------------
------------------------------------------------------------
------------------------------------------------------------
------------------------------------------------------------
------------------------------------------------------------
------------------------------------------------------------
------------------------------------------------------------
------------------------------------------------------------
------------------------------------------------------------
------------------------------------------------------------
------------------------------------------------------------
------------------------------------------------------------
------------------------------------------------------------
------------------------------------------------------------
------------------------------------------------------------
------------------------------------------------------------
------------------------------------------------------------
------------------------------------------------------------
------------------------------------------------------------
------------------------------------------------------------
------------------------------------------------------------
------------------------------------------------------------
------------------------------------------------------------
------------------------------------------------------------
------------------------------------------------------------
------------------------------------------------------------
------------------------------------------------------------
------------------------------------------------------------
------------------------------------------------------------
------------------------------------------------------------
------------------------------------------------------------
------------------------------------------------------------
------------------------------------------------------------
------------------------------------------------------------
------------------------------------------------------------
------------------------------------------------------------
------------------------------------------------------------
------------------------------------------------------------
------------------------------------------------------------
------------------------------------------------------------
------------------------------------------------------------
------------------------------------------------------------
------------------------------------------------------------
------------------------------------------------------------
------------------------------------------------------------
------------------------------------------------------------
------------------------------------------------------------
--------------------------------aagggcaccacaag-aacgcgtggagca
tgtggcttaatttgactcaacgcggg-aaatcttaccgggtccggacacactgaggattg
acaggtggt------------------------atcc---------cagtta--------
------ttaactg-----------------------------------------------
--------------------------------ggtg------------------------
---t-taaatatg-ctagtcctttcatgattatgtgataggtggtgcatggccgttctta
gttcgtggagtgatctgtctgcttaattgcgtttc---actaa-agg---ccc-a-tatt
t-----taacgcatg--cattgcg---------gc----gctttgacccctc--------
--------------------------------ttaactgagc-g-ttgtgtcttag----
--ttag-----ctta-gc--------tttcat-gcat-ttggg---------ccttgaaa
gc-aacg-aacgtgaccgcaacctc-ttgttgcc--------------------------
------tctca-t---------------------------------a-ccacat------
----------------acacaatttattt-------------------------------
------------------------------------------------------------
-------------------------------------------------------tgtgt
tgaaagagg-cct-----------------------------------------------
tt-----------------taa-actag--aggga-ccgct-g-ttac-tttc---ttaa
a-ccagagg-aaggttg-cggc-aataaca-gg-tctgtgatg-ccctt-agatgtt-cc
gggc-tgcacac-gtgctac-aatga-ttattgc--agtgagcatc-tca---ttt----
at--tac---acacc-gc-at-gcgc-gagt-------------------ctga-ttaat
----------------------------------------------------------tt
at-ttt-----------------------aatcatg--------tatc------------
-----------------tctgcgcgcggtaaa--------gcctgc-ttcgaa-agt-a-
--------a--g-tgggtaatcaattaggagtaatgatttcc------------------
-------atta-----------------------------ttcg-cac-ac------a-t
atatacgg-catctt-tacccggc-ctg-------c-ctt-gt---------tg-cagtg
-tc-tttg-tgtgtat-cga-tgt------------------------------------
--------------------------------atctta----------------------
--ccgtatgtgcaa--------ttgtcaattcatg-gtggggacagaccattg---ttaa
ttgttggt-ctcggtcttaactaggaatgccttgtacgggtctttgg-ttcaacaaacca
cccggaatacgtccctgccctttg-tacacaccgcccgtcgttctta-ccgatggacttc
tct-gtgagtttgagggactggaa----------cc------------------------
------------------------------------------cg----------------
----------------ttctatggaaacttaaacgaacagtgtggtctaaaggaaagaga
agtcgtaacaaggcatcg
>AJ504681_Calcarina-gaudichaudii_Calcarinoidea
------------------------------------------------------------
------------------------------------------------------------
------------------------------------------------------------
------------------------------------------------------------
------------------------------------------------------------
------------------------------------------------------------
------------------------------------------------------------
------------------------------------------------------------
------------------------------------------------------------
------------------------------------------------------------
------------------------------------------------------------
------------------------------------------------------------
------------------------------------------------------------
------------------------------------------------------------
------------------------------------------------------------
------------------------------------------------------------
------------------------------------------------------------
------------------------------------------------------------
------------------------------------------------------------
------------------------------------------------------------
------------------------------------------------------------
------------------------------------------------------------
------------------------------------------------------------
------------------------------------------------------------
------------------------------------------------------------
------------------------------------------------------------
------------------------------------------------------------
------------------------------------------------------------
------------------------------------------------------------
------------------------------------------------------------
------------------------------------------------------------
------------------------------------------------------------
------------------------------------------------------------
------------------------------------------------------------
------------------------------------------------------------
------------------------------------------------------------
------------------------------------------------------------
------------------------------------------------------------
------------------------------------------------------------
------------------------------------------------------------
------------------------------------------------------------
------------------------------------------------------------
------------------------------------------------------------
------------------------------------------------------------
------------------------------------------------------------
------------------------------------------------------------
------------------------------------------------------------
------------------------------------------------------------
------------------------------------------------------------
------------------------------------------------------------
------------------------------------------------------------
------------------------------------------------------------
------------------------------------------------------------
------------------------------------------------------------
------------------------------------------------------------
------------------------------------------------------------
------------------------------------------------------------
------------------------------------------------------------
------------------------------------------------------------
------------------------------------------------------------
------------------------------------------------------------
------------------------------------------------------------
------------------------------------------------------------
------------------------------------------------------------
------------------------------------------------------------
------------------------------------------------------------
------------------------------------------------------------
------------------------------------------------------------
--------------------------------aagggcaccacaag-aacgcgtggagca
tgtggcttaatttgactcaacgcggg-aaatcttaccgggtccggacacactgaggattg
acaggtgtt------------------------atcc-------------caatt-----
-----cacactgaattg-------------------------------------------
--------------------------------ggtg------------------------
---t-taaatatg-ctagtcctttcatgattatgtgataggtggtgcatggccgttctta
gttcgtggagtgatctgtctgcttaattgcgtttc---actaa-agg---cca-t-catt
a-----taacgcatg--tattgcg---------gc---aactttgacccctct-------
------------------------------gattatttgagc-g-ttgtgtcttagt---
tttttg-----ctta-gc---------atcat-gcat-ttggg---------ccttgaaa
gc-aacg-aacgtgaccgcaacctc-ttgttgcc--------------------------
------tctca-------------------------------------------------
------------------------------------------------------------
------------------------------------------------------------
-------------------------------------------------------tatac
ataaaagaggcct-----------------------------------------------
tt-----------------taa-actag--aggga-ccgct-g-ttac-tttc---ttaa
a-ccagagg-aaggttg-cggc-aataaca-gg-tctgtgatg-ccctt-agatgtt-cc
gggc-tgcacac-gtgctac-aatga-ttattgc--agtgagcatc-tca--tttt----
attatac---acacc-gc-at-gcgc-gagtg------------------gcga-ttatt
t-a--------------------------ttta---------------------------
-----t-----------------------aatcatg--------catc------------
-----------------tctgcgcgcggtaaa--------gcctgc-ttcgaa-agt-a-
--------a--g-tgggtaatcaattagaagtaatgatttcc------------------
------tatat-----------------------------tcag-cac-ac------a-t
atatacgg-catctt-tacccggc-ctg-------c-ctt-gt---------tg-cagtg
-tc-tctg-tgtgtat-tga-tgt------------------------------------
--------------------------------taactt----------------------
--ccgtatgtgcaa--------ttgtcaattcacg-gtggggacagaccattg---ttaa
ttgttggt-ctcggtcttaactaggaatgccttgtacgggtctttgg-ttcaacacacca
cccggaatacgtccctgccctttg-tacacaccgcccgtcgctctta-ccgatggacttc
tct-gtgagtttgagggactggat----------at------------------------
------------------------------------------ta--------------t-
----------------ttctatggaaacttaaacgaacagtgtggtctaaaggaaagaga
agtcgtaacaaggcatcg
>AJ488884_Pararotalia-nipponica_Calcarinoidea
------------------------------------------------------------
------------------------------------------------------------
------------------------------------------------------------
------------------------------------------------------------
------------------------------------------------------------
------------------------------------------------------------
------------------------------------------------------------
------------------------------------------------------------
------------------------------------------------------------
------------------------------------------------------------
------------------------------------------------------------
------------------------------------------------------------
------------------------------------------------------------
------------------------------------------------------------
------------------------------------------------------------
------------------------------------------------------------
------------------------------------------------------------
------------------------------------------------------------
------------------------------------------------------------
------------------------------------------------------------
------------------------------------------------------------
------------------------------------------------------------
------------------------------------------------------------
------------------------------------------------------------
------------------------------------------------------------
------------------------------------------------------------
------------------------------------------------------------
------------------------------------------------------------
------------------------------------------------------------
------------------------------------------------------------
------------------------------------------------------------
------------------------------------------------------------
------------------------------------------------------------
------------------------------------------------------------
------------------------------------------------------------
------------------------------------------------------------
------------------------------------------------------------
------------------------------------------------------------
------------------------------------------------------------
------------------------------------------------------------
------------------------------------------------------------
------------------------------------------------------------
------------------------------------------------------------
------------------------------------------------------------
------------------------------------------------------------
------------------------------------------------------------
------------------------------------------------------------
------------------------------------------------------------
------------------------------------------------------------
------------------------------------------------------------
------------------------------------------------------------
------------------------------------------------------------
------------------------------------------------------------
------------------------------------------------------------
------------------------------------------------------------
------------------------------------------------------------
------------------------------------------------------------
------------------------------------------------------------
------------------------------------------------------------
------------------------------------------------------------
------------------------------------------------------------
------------------------------------------------------------
------------------------------------------------------------
------------------------------------------------------------
------------------------------------------------------------
------------------------------------------------------------
------------------------------------------------------------
------------------------------------------------------------
--------------------------------aagggcaccacaag-aacgcgtggagca
tgtggcttaatttgactcaacgcggg-aaatcttaccgggtccggacacactgaggattg
acaggtatt------------------------at---------------tacac-----
-----tttatca----------------------cttcggtgataag-------------
--------------------------tg----tatg------------------------
---t-taaatatg-ctagtcctttcatgattatgtgataggtggtgcatggccgttctta
gttcgtggagtgatctgtctgcttaattgcgtttc---actaa-agg---tct-a-taat
t-----taacgtatg----ttgctg--------gc----gctttgacccctca-------
-------------------------------ttaatttgagc-g--cgtgtcttagt---
--tatg-----ctta-gc----------tcat-acat-ttaga---------ccttgaaa
gc-aacg-aacgtgaccgcaacctc-ttgttgcc--------------------------
------t-tta-t---------------------------------a-ccaaat------
----------------gcgtcat-------------------------------------
---acga-----------------------------------------------------
---tttttatcgcaat---------------------------------------gtcgc
acaaaaagg-cct-----------------------------------------------
tt-----------------taa-actag--aggga-ccgct-g-ttac-tttc---ttaa
a-ccagagg-aaggttg-cggc-aataaca-gg-tctgtgatg-ccctt-agatgtt-cc
gggc-tgcacac-gtgctac-aatga-ttattgc--agtgagcatc-tca--tttt----
at--tac---acacc-gc-at-gcgc-gagt-------------------ccat-ttatt
c-a--------------------------cttc------------------------ggt
gc-ttt-----------------------aaatgtg--------tatc------------
-----------------tctgcgcgcggtaaa--------gcctgc-ttcgaa-agt-a-
--------a--g-tgggtaatcaattagaagtaatgatttcc------------------
---ttttttta-----------------------------ttcg-cac-ac------a-t
atatacgg-caactt-tacccggc-ctg-------c-ctt-gt---------tg-cagtg
-tc-tctg-tgtgtat-tgt-tgt------------------------------------
--------------------------------tttttt----------------------
--ccgtatgtgcaa--------ttgtcaattcatg-gtggggacagaccattg---ttaa
ttgttggt-ctcggtcttaactaggaatgccttgtacgggtctttgg-ttcaacaaacca
cccggaatacgtccctgccctttg-tacacaccgcccgtcgctctta-ccgatggacttc
tct-gtgagtttgagggactggat----------at------------------------
------------------------------------------tt-------------at-
----------------ttctatggaaacttaaacgaacagtgtggtctaaaggaaagaga
agtcgtaacaaggcatcg
>AY465848_Globobulimina-affinis_Serioidea
------------------------------------------------------------
------------------------------------------------------------
------------------------------------------------------------
------------------------------------------------------------
------------------------------------------------------------
------------------------------------------------------------
------------------------------------------------------------
------------------------------------------------------------
------------------------------------------------------------
------------------------------------------------------------
------------------------------------------------------------
------------------------------------------------------------
------------------------------------------------------------
------------------------------------------------------------
------------------------------------------------------------
------------------------------------------------------------
------------------------------------------------------------
------------------------------------------------------------
------------------------------------------------------------
------------------------------------------------------------
------------------------------------------------------------
------------------------------------------------------------
------------------------------------------------------------
------------------------------------------------------------
------------------------------------------------------------
------------------------------------------------------------
------------------------------------------------------------
------------------------------------------------------------
------------------------------------------------------------
------------------------------------------------------------
------------------------------------------------------------
------------------------------------------------------------
------------------------------------------------------------
------------------------------------------------------------
------------------------------------------------------------
------------------------------------------------------------
------------------------------------------------------------
------------------------------------------------------------
------------------------------------------------------------
------------------------------------------------------------
------------------------------------------------------------
------------------------------------------------------------
------------------------------------------------------------
------------------------------------------------------------
------------------------------------------------------------
------------------------------------------------------------
------------------------------------------------------------
------------------------------------------------------------
------------------------------------------------------------
------------------------------------------------------------
------------------------------------------------------------
------------------------------------------------------------
------------------------------------------------------------
------------------------------------------------------------
------------------------------------------------------------
------------------------------------------------------------
------------------------------------------------------------
------------------------------------------------------------
------------------------------------------------------------
------------------------------------------------------------
------------------------------------------------------------
------------------------------------------------------------
------------------------------------------------------------
------------------------------------------------------------
------------------------------------------------------------
------------------------------------------------------------
------------------------------------------------------------
------------------------------------------------------------
--------------------------------aagggcaccacaag-aacgcgtggagca
tgtggcttaatttgactcaacgcggg-aaatcttaccgggtccggacacactgaggattg
acaggcaat------------------------at---------------taata-----
-----attttatatttcgctttcact----gcgatttcaata------------------
-tttttat------------------------tatg------------------------
---t-taaatatg-ctagtcctttcatgattatgtgataggtggtgcatggccgttctta
gttcgtggagtgatctgtctgcttaattgcgtttc---actaa-ggg---cct-a-taaa
t-----tcacgtatg----ttgcg---------ac----actttgacccctcc-------
---------------------------------tctgtgtgc-g--tgcgtctttg----
--tttg-----ttta-gc----------tcat-acaa-ttagg---------tcctgaaa
gc-aacg-aacgtgaccgcaacctc-ttgttgct--------------------------
------t-tcg-tatatatg-aatatatatttttttattt---tttactcacgtgaaaa-
-atatattatattatcatgttatacataaaatatattatgtgttctcctgatgttcttac
attacat-tgttatgctg--gtcacatgataagatt--------ttttcttttacagaga
aaattttgattgtgtt--gtgttgcgtgtatgttgtgcttggggtctcaaatatttttat
gcacagaaagcct-----------------------------------------------
tt-----------------taa-actag--aggga-ccgct-g-ttac-tttc---ttaa
a-ccagagg-aaggttg-cggc-aataaca-gg-tctgtgatg-ccctt-agatgtt-cc
gggc-tgcacac-gtgctac-aatga-ttattgc--agtgagcatc-tcattttnt----
-t-attc---acacc-gc-at-gcgc-gaga-------------------ccat-ttatt
c-t--------------------------ctctt-------------------cgcgagt
gt-ttt-----------------------aaatgtg--------tatc------------
-----------------tctgcgcgcggtaaa--------gcctac-ttcgaa-agt-a-
--------a--g-cgggtaatcaattagaagtaatgatttcc------------------
---tatattttatttttatcactcgttggtataaaataattctg-cac-ac------a-t
atatacgg-catctt-tacccggg-tag-------c-ctt-gt---------tgttactt
-tt-tgtg-cgtatc---ga-tgt---------------ttt------------------
-----------------------------------ttt----------------------
--ccgtatgtgcga--------ttgtcaattcatg-gtggggacagaccattg---ttaa
ttgttggt-ctcggtcttaactaggaatgccttgtactggtctttgg-ttcaacaaacca
ccaggaatacgtccctgccctttg-tacacaccgcccgtcgctctta-ccgatggacttc
tct-gtgagtttgagggactggga----------acgcatat-----------------t
ttttttttcttcacgaaa-----------taaaaata-----cg------------cac-
----------------acctatggaaacttaaacgaacagtgtggtctaaaggaaagaga
agtcgtaacaaggcatca
>AY210773_Globobulimina-pseudospinescens_Serioidea
------------------------------------------------------------
------------------------------------------------------------
------------------------------------------------------------
------------------------------------------------------------
------------------------------------------------------------
------------------------------------------------------------
------------------------------------------------------------
------------------------------------------------------------
------------------------------------------------------------
------------------------------------------------------------
------------------------------------------------------------
------------------------------------------------------------
------------------------------------------------------------
------------------------------------------------------------
------------------------------------------------------------
------------------------------------------------------------
------------------------------------------------------------
------------------------------------------------------------
------------------------------------------------------------
------------------------------------------------------------
------------------------------------------------------------
------------------------------------------------------------
------------------------------------------------------------
------------------------------------------------------------
------------------------------------------------------------
------------------------------------------------------------
------------------------------------------------------------
------------------------------------------------------------
------------------------------------------------------------
------------------------------------------------------------
------------------------------------------------------------
------------------------------------------------------------
------------------------------------------------------------
------------------------------------------------------------
------------------------------------------------------------
------------------------------------------------------------
------------------------------------------------------------
------------------------------------------------------------
------------------------------------------------------------
------------------------------------------------------------
------------------------------------------------------------
------------------------------------------------------------
------------------------------------------------------------
------------------------------------------------------------
------------------------------------------------------------
------------------------------------------------------------
------------------------------------------------------------
------------------------------------------------------------
------------------------------------------------------------
------------------------------------------------------------
------------------------------------------------------------
------------------------------------------------------------
------------------------------------------------------------
------------------------------------------------------------
------------------------------------------------------------
------------------------------------------------------------
------------------------------------------------------------
------------------------------------------------------------
------------------------------------------------------------
------------------------------------------------------------
------------------------------------------------------------
------------------------------------------------------------
------------------------------------------------------------
------------------------------------------------------------
------------------------------------------------------------
------------------------------------------------------------
------------------------------------------------------------
------------------------------------------------------------
--------------------------------aagggcaccacaag-aacgcgtggagca
tgtggcttaatttgactcaacgcggg-aaatcttaccgggtccggacacactgaggattg
acaggcaat------------------------at---------------taata-----
-----atttattttttctgtgtgtc-----accacatcagtaat---------------a
tattttat------------------------tatg------------------------
---t-taaatatg-ctagtcctttcatgattatgtgataggtggtgcatggccgttctta
gttcgtggagtgatctgtctgcttaattgcgtttc---actaa-ggg---cct-a-gaaa
t-----ttacgtatg----ttgcg---------ac----actttgacccctcc-------
---------------------------------tttgtgtgc-g--tgcgtctttg----
--tttg-----ttta-gc----------tcat-acaa-atagg---------tcctgaaa
gc-aacg-aacgtgaccgcaacctc-ttgttgct--------------------------
------t-tcg-tatatatatgatacatgtatttt-----------a-ttatac------
-------tagtataatatattatacatactg------------------------catat
ataatat-t-atgtgtcattgtcactaactaaaaat-ataagacttgcct----------
---ttttttttatgtt--gtgtaatgtctttac--------atattttgtatatctttat
gcacagaaagcct-----------------------------------------------
tt-----------------taa-actag--aggga-ccgct-g-ttac-tttc---ttaa
a-ccagagg-aaggttg-cggc-aataaca-gg-tctgtgatg-ccctt-agatgtt-cc
gggc-tgcacac-gtgctac-aatga-ttattgc--agtgagcatc-tca-tttat----
-t-attc---acacc-gc-at-gcgc-gaga-------------------cca--ttatt
c-t--------------------------ctctt-------------------cgcgagt
gt-ttt-----------------------aaatgtg--------tatc------------
-----------------tctgcgcgcggtaaa--------gcctac-ttcgaa-agt-a-
--------a--g-cgggtaatcaattagaagtaatgatttcc------------------
---tatattttattgtatcatttttttggtat--agtaattctg-cac-ac------a-t
atatacgg-catctt-tacccggg-tag-------c-ctt-gt---------tgttactt
-tt-tgtg-cgtatc---ga-tgt---------------ttt------------------
-----------------------------------ttt----------------------
--ccgtatgtgcga--------ttgtcaattcatg-gtggggacagaccatcg---ttaa
ttgttggt-ctcggtcttaactaggaatgccttgtacgggtctttgg-ttcaacaaacca
cccggaatacgtccctgccctttg-tacacaccgcccgtcgctctta-ccgatggacttc
tct-gtgagtttgagggactggga----------acgcatgtaat------------aaa
ttttatttatt------------------------ta-----tg------------cac-
----------------acctatggaaacttaaacgaacagtgtggtctaaaggaaagaga
agtcgtaacaaggcatca
>AY934751_Nonionella-labradorica_Clade3
------------------------------------------------------------
------------------------------------------------------------
------------------------------------------------------------
------------------------------------------------------------
------------------------------------------------------------
------------------------------------------------------------
------------------------------------------------------------
------------------------------------------------------------
------------------------------------------------------------
------------------------------------------------------------
------------------------------------------------------------
------------------------------------------------------------
------------------------------------------------------------
------------------------------------------------------------
------------------------------------------------------------
------------------------------------------------------------
------------------------------------------------------------
------------------------------------------------------------
------------------------------------------------------------
------------------------------------------------------------
------------------------------------------------------------
------------------------------------------------------------
------------------------------------------------------------
------------------------------------------------------------
------------------------------------------------------------
------------------------------------------------------------
------------------------------------------------------------
------------------------------------------------------------
------------------------------------------------------------
------------------------------------------------------------
------------------------------------------------------------
------------------------------------------------------------
------------------------------------------------------------
------------------------------------------------------------
------------------------------------------------------------
------------------------------------------------------------
------------------------------------------------------------
------------------------------------------------------------
------------------------------------------------------------
------------------------------------------------------------
------------------------------------------------------------
------------------------------------------------------------
------------------------------------------------------------
------------------------------------------------------------
------------------------------------------------------------
------------------------------------------------------------
------------------------------------------------------------
------------------------------------------------------------
------------------------------------------------------------
------------------------------------------------------------
------------------------------------------------------------
------------------------------------------------------------
------------------------------------------------------------
------------------------------------------------------------
------------------------------------------------------------
------------------------------------------------------------
------------------------------------------------------------
------------------------------------------------------------
------------------------------------------------------------
------------------------------------------------------------
------------------------------------------------------------
------------------------------------------------------------
------------------------------------------------------------
------------------------------------------------------------
------------------------------------------------------------
------------------------------------------------------------
------------------------------------------------------------
------------------------------------------------------------
--------------------------------aagggcaccacaag-aacgcgtggagca
tgtggcttaatttgactcaacgcggg-aaatcttaccgggtccggacacactgaggattg
acaggcaat------------------------at---------------taaat-----
-----actactctaactatact-----cgtatatgttctgttgtatt-------------
--------------------------------tatg------------------------
---t-taaatatg-ctagtcctttcatgattatgtgataggtggtgcatggccgttctta
gttcgtggagtgatctgtctgcttaattgcgtttc---actaa-ggg---cct-a-taca
t-----ttacgtgtg----ctgcg---------gc----actttgacccctcttatt---
-------------------------------cacgtaagagc-g--cgtgtcttagtt--
--tttg-----ctta-gc----------tcgc-acaa-ttagg---------tcctgaaa
gc-aacg-aacgtgaccgcaacctc-ttgttgcc--------------------------
------ttttgataccaacggtgcattt-----------------tgttcacattcact-
-ttcgcttgcgtttgtgtattgtgtataat------------------------------
------------------------------------------------------------
-------------------------------------------------------tgtgc
tgcaaaaaggctt-----------------------------------------------
tc-----------------taa-actag--aggga-ccgct-g-ttac-tttc---ttaa
a-ccagagg-aaggttg-cggc-aataaca-gg-tctgtgatg-ccctt-agatgtt-cc
gggc-tgcacac-gtgctac-aatga-ttattgc--agtgagcatc-tca--tttt----
-t--gat---acacc-gc-at-gcgc-gggcc------------------gcat-ttatt
t-ca----------------------gttccatcattt---------------gggttct
gtttta-----------------------aagtgtg-------tttttg-----------
----------------ctctgcgcgcggtaaa--------gcttac-tgcgac-agt-a-
--------a--g-tgggtaatcaattagaagtaatgatttcc------------------
---ttattttt-----------------------------atag-cac-ac------a-t
atatatgg-cattta-tgcccggg-ttg-------tactttgt---------tg-cagct
-tc-tgtg-cgtata---ga-tgt---------------tgaataca-------------
-----------cactttttgtgtta------ttcatta----------------------
--ccatatgtgcaa--------ttgtcaattcatg-gtggggacagaccattg---ttaa
ttgttggt-ctcggtcttaactaggaatgccttgtacgggtctttgg-ttcaacaaacca
cccggaatacgtccctgccctttg-tacacaccgcccgtcgctctta-ccgatggacttc
tct-gtgagtttgagggactggga----------acgcacat-----------------a
tttgcttta---------ttgcattttt--------------tg------------cac-
----------------gcctatggaaacttaaacgaacagtgtggtctaaaggaaagaga
agtcgtaacaaggcatcg
>AJ504687_Hyalinea-balthica_Planorbulinoidea
------------------------------------------------------------
------------------------------------------------------------
------------------------------------------------------------
------------------------------------------------------------
------------------------------------------------------------
------------------------------------------------------------
------------------------------------------------------------
------------------------------------------------------------
------------------------------------------------------------
------------------------------------------------------------
------------------------------------------------------------
------------------------------------------------------------
------------------------------------------------------------
------------------------------------------------------------
------------------------------------------------------------
------------------------------------------------------------
------------------------------------------------------------
------------------------------------------------------------
------------------------------------------------------------
------------------------------------------------------------
------------------------------------------------------------
------------------------------------------------------------
------------------------------------------------------------
------------------------------------------------------------
------------------------------------------------------------
------------------------------------------------------------
------------------------------------------------------------
------------------------------------------------------------
------------------------------------------------------------
------------------------------------------------------------
------------------------------------------------------------
------------------------------------------------------------
------------------------------------------------------------
------------------------------------------------------------
------------------------------------------------------------
------------------------------------------------------------
------------------------------------------------------------
------------------------------------------------------------
------------------------------------------------------------
------------------------------------------------------------
------------------------------------------------------------
------------------------------------------------------------
------------------------------------------------------------
------------------------------------------------------------
------------------------------------------------------------
------------------------------------------------------------
------------------------------------------------------------
------------------------------------------------------------
------------------------------------------------------------
------------------------------------------------------------
------------------------------------------------------------
------------------------------------------------------------
------------------------------------------------------------
------------------------------------------------------------
------------------------------------------------------------
------------------------------------------------------------
------------------------------------------------------------
------------------------------------------------------------
------------------------------------------------------------
------------------------------------------------------------
------------------------------------------------------------
------------------------------------------------------------
------------------------------------------------------------
------------------------------------------------------------
------------------------------------------------------------
------------------------------------------------------------
------------------------------------------------------------
------------------------------------------------------------
--------------------------------aagggcaccacaag-aacgcgtggagca
tgtggcttaatttgactcaacgcggg-aaatcttaccgggtccggacacactgaggattg
acaggcaat------------------------at---------------cataa-----
-----tttatagttta--------------tttacttcggtactt----------a-ttc
taatatta------------------------tgtg------------------------
---t-taaatatg-ctagtcctttcatgattatgtgataggtggtgcatggccgttctta
gttcgtggagtgatctgtctgcttaattgcgtttc---actaa-ggg---tcc-a-taaa
t-----ttatgtatg----ttgcg---------ac----gcattgacccctcattt----
--------------------------------aattatgagc-g-ctgcgtctttg----
---tcg-----ttta-gc----------tcat-gcga-ttggn---------tcctgaaa
gc-aacg-aacgtgaccgcaacctc-ttgttgcc--------------------------
------t-tta-t---------------------------------a-ccaaac------
--------acttttatatgctgcgtacagt------------------------------
------------------------------------------------------------
taatcctgtatgtatt--gtactgta-----------------------------attgt
gcaaaaagg-ctt-----------------------------------------------
tt-----------------taa-actag--aggga-ccgct-g-ttac-tttc---ttaa
a-ccagagg-aaggttg-cggc-aataaca-gg-tctgtgatg-ccctt-agatgtt-cc
gggc-tgcacac-gtgctac-aatga-ttattgc--agtgagcatc-tca--tatt----
----cat---acatc-gc-at-gcgc-gagt-------------------ccat-ttatt
c-t-----------------------gtgctttc-------------------gggcact
gt-ttt-----------------------aaatgtg--------tatc------------
-----------------tctgcgcgcgataaa--------gcctac-ttcgaa-agt-a-
--------a--g-cgggtaatcaattagaagtaatgatttcc------------------
---ttaattt------------------------------atag-cac-ac------a-t
atatacgg-cagctt-tacccagc-cag-------c-ctt-gt---------tgctggat
-ct-tgtg-tgtatt---gc-tgt---------------tt-------------------
-----------------------------------ttt----------------------
--ccgtatgtgcaa--------ttgtcaattcatg-gtggggacagaccattg---ttaa
ttgttggt-ctcggtcttaactaggaatgccttgtacgggtctttgg-ttcaacaaacca
cccggaatacgtccctgccctttg-tacacaccgcccgtcgctcttacccgatggacttc
tct-gtgagtttcagggactggag----------tt-----------------------a
tttt----------------------------------------------------caa-
----------------ccctatggaaactgaaacgnaca-tgtggtctaaaggaaagaga
agtcgtaacaaggcatca
>AY934740_Planorbulinella-sp_Planorbulinoidea
------------------------------------------------------------
------------------------------------------------------------
------------------------------------------------------------
------------------------------------------------------------
------------------------------------------------------------
------------------------------------------------------------
------------------------------------------------------------
------------------------------------------------------------
------------------------------------------------------------
------------------------------------------------------------
------------------------------------------------------------
------------------------------------------------------------
------------------------------------------------------------
------------------------------------------------------------
------------------------------------------------------------
------------------------------------------------------------
------------------------------------------------------------
------------------------------------------------------------
------------------------------------------------------------
------------------------------------------------------------
------------------------------------------------------------
------------------------------------------------------------
------------------------------------------------------------
------------------------------------------------------------
------------------------------------------------------------
------------------------------------------------------------
------------------------------------------------------------
------------------------------------------------------------
------------------------------------------------------------
------------------------------------------------------------
------------------------------------------------------------
------------------------------------------------------------
------------------------------------------------------------
------------------------------------------------------------
------------------------------------------------------------
------------------------------------------------------------
------------------------------------------------------------
------------------------------------------------------------
------------------------------------------------------------
------------------------------------------------------------
------------------------------------------------------------
------------------------------------------------------------
------------------------------------------------------------
------------------------------------------------------------
------------------------------------------------------------
------------------------------------------------------------
------------------------------------------------------------
------------------------------------------------------------
------------------------------------------------------------
------------------------------------------------------------
------------------------------------------------------------
------------------------------------------------------------
------------------------------------------------------------
------------------------------------------------------------
------------------------------------------------------------
------------------------------------------------------------
------------------------------------------------------------
------------------------------------------------------------
------------------------------------------------------------
------------------------------------------------------------
------------------------------------------------------------
------------------------------------------------------------
------------------------------------------------------------
------------------------------------------------------------
------------------------------------------------------------
------------------------------------------------------------
------------------------------------------------------------
------------------------------------------------------------
--------------------------------aagggcaccacaag-aacgcgtggagca
tgtggcttaatttgactcaacgcggg-aaatcttaccgggtccggacacactgaggattg
acaggcact------------------------at---------------tatgc-----
-----tgtaatgtcttt--------------------------------------g-tac
ttacagca------------------------tatg------------------------
---t-taaatatg-ctagtcctttcatgattatgtgataggtggtgcatggccgttctta
gttcgtggagtgatctgtctgcttaattgcgtttc---actaa-ggg---tcc-a-tata
a-----ttatgtacg----ttgcg---------gc----gctttgacccctatgcatctg
ctcatcgt----------------tagttagtatgctntagc-g--cgagtctctg----
--tctg-----ctta-gc----------tcgt-gcag-ttgga---------tcctgaaa
gc-aacg-aacgtgaccgcaacctc-ttgttgcc--------------------------
------t-ttaat---------------------------------a-ctacac------
---------------------------------------------------------aac
aatgcgt-----------------------------------------------------
---catctactatttt--gtagcgtga----------------------------ccatt
gtaaaaaaggctt-----------------------------------------------
tt-----------------taa-actag--aggga-ccgct-g-ttac-tttc---ttaa
a-ccagagg-aaggttg-cggc-aataaca-gg-tctgtgatg-ccctt-agatgtt-cc
gggc-tgcacac-gtgctac-aatga-ttattgc--agtgagcatc-tca--tttt----
-t--aac---acatc-gc-aa-gcgc-gagt-------------------ccat-ttatg
c-aggt----------------tctaacattatcatgtgtta----------gtaatatt
gt-ttt-----------------------aaatgtg--------tatc------------
-----------------tctgcgcgcgataaa--------gcctgc-ttcgaa-agt-a-
--------a--g-tgggtaatcaattagaagtaatgatttcc------------------
---atttttt------------------------------acag-cac-ga------a-t
atatgtgg-cgactt-ttcccagc-cag-------c-ctt-gt---------tg-ctgga
-tt-cttg-tgtgaat-tgt-tgt---------------tttttt---------------
-----------------------------------att----------------------
--acacatgtgcaa--------ttgtcaattcatg-gtggggacagaccattg---ttaa
ttgttggt-ctcggtcttaactaggaatgccttgtacgggtctttgg-ttcaacaaacca
cccggaatacgtccctgccctttg-tacacaccgcccgtcgctctta-ccgatggacttc
tct-gtgagtttcaaggactgggg----------tttcattt------------------
----------------------------------att-----tg-----------ctaa-
----------------ctctatggaaattgaaacgaacagtgtggtctaaaggaaagaga
agtcgtaacaaggcatcg
>FM877703_Schlumbergerella-floresiana_Calcarinoidea
------------------------------------------------------------
------------------------------------------------------------
------------------------------------------------------------
------------------------------------------------------------
------------------------------------------------------------
------------------------------------------------------------
------------------------------------------------------------
------------------------------------------------------------
------------------------------------------------------------
------------------------------------------------------------
------------------------------------------------------------
------------------------------------------------------------
------------------------------------------------------------
------------------------------------------------------------
------------------------------------------------------------
------------------------------------------------------------
------------------------------------------------------------
------------------------------------------------------------
------------------------------------------------------------
------------------------------------------------------------
------------------------------------------------------------
------------------------------------------------------------
------------------------------------------------------------
------------------------------------------------------------
------------------------------------------------------------
------------------------------------------------------------
------------------------------------------------------------
------------------------------------------------------------
------------------------------------------------------------
------------------------------------------------------------
------------------------------------------------------------
------------------------------------------------------------
------------------------------------------------------------
------------------------------------------------------------
------------------------------------------------------------
------------------------------------------------------------
------------------------------------------------------------
------------------------------------------------------------
------------------------------------------------------------
------------------------------------------------------------
------------------------------------------------------------
------------------------------------------------------------
------------------------------------------------------------
------------------------------------------------------------
------------------------------------------------------------
------------------------------------------------------------
------------------------------------------------------------
------------------------------------------------------------
------------------------------------------------------------
------------------------------------------------------------
------------------------------------------------------------
------------------------------------------------------------
------------------------------------------------------------
------------------------------------------------------------
------------------------------------------------------------
------------------------------------------------------------
------------------------------------------------------------
------------------------------------------------------------
------------------------------------------------------------
------------------------------------------------------------
------------------------------------------------------------
------------------------------------------------------------
------------------------------------------------------------
------------------------------------------------------------
------------------------------------------------------------
------------------------------------------------------------
------------------------------------------------------------
------------------------------------------------------------
--------------------------------aagggcaccacaag-aacgcgtggagca
tgtggcttaatttgactcaacgcggg-aaatcttaccgggtccagacacactgaggattg
acagattac------------------------aa---------------tatac-----
------------------------------------------------------------
------------------------------------------------------------
----------------agatcttacatgattatgtgataggtggtgcatggccgttccta
gttcgtggagtgatctgtctgcttaattgcgtttc---actgacggc---t---------
---------catatg-------------------------------------attttatg
g--------------------------------------tgt-g-tcgcgtctcagc---
tgatca-----c-----------------cgc-atca-atgag---------ccttgaaa
gc-aacg-aacgtgaccgcaacctc-ttgttatt--------------------------
------------------------------------------------------------
-----aa-----------------------------------------------------
------------------------------------------------------------
------------------------------------------------------------
------------------------------------------------------------
tt-----------------taa-actag--aggga-ccgct-g-ttac-tttc---ttaa
a-ccagagg-aaggttg-cggc-aataaca-gg-tctgtgatg-ccctt-agatgtt-cc
gggc-tgcacac-gtgctac-aatga-ttattgc--agtgtgcatc-tca--t-------
----------aca--------------------------------------cac-acacc
t-a---------------------------------------------------------
-----------------------------------------------a------------
-----------------cctatgttaggtaca--------gcctac-tttgag-agg-g-
--------a--gttaggcaatcaattagaagtaatgattccc------------------
-----------------------------------atac-acag-cac-ac------a-t
atatacgg-catctt-tacccggc-ccg-------c-ctt-gt---------tg-cagtg
-tc-tctg-tgcgtatttga-tg-------------------------------------
----------------------------------ttta----------------------
--ccgtatgtgcaa--------ttgtcaattcatg-gtggggacagaccattg---ttaa
ttgttggt-ctcggtcttaactaggaatgccttgtacgggtctttgg-ttcaacaaacca
cccggaatacgtccctgccctttg-tacacaccgcccgtcgctctta-ccgatggacttc
tct-gtgagtatgagggaccg---------------------------------------
------------------------------------------------------------
--------------------atggaaacttaaacgaacagtgtggtctaaaggaaagaga
agtcgtaacaaggcatcg
>FJ705915_Cassidulina-laevigata_Serioidea
------------------------------------------------------------
------------------------------------------------------------
------------------------------------------------------------
------------------------------------------------------------
------------------------------------------------------------
------------------------------------------------------------
------------------------------------------------------------
------------------------------------------------------------
------------------------------------------------------------
------------------------------------------------------------
------------------------------------------------------------
------------------------------------------------------------
------------------------------------------------------------
------------------------------------------------------------
------------------------------------------------------------
------------------------------------------------------------
------------------------------------------------------------
------------------------------------------------------------
------------------------------------------------------------
------------------------------------------------------------
------------------------------------------------------------
------------------------------------------------------------
------------------------------------------------------------
------------------------------------------------------------
------------------------------------------------------------
------------------------------------------------------------
------------------------------------------------------------
------------------------------------------------------------
------------------------------------------------------------
------------------------------------------------------------
------------------------------------------------------------
------------------------------------------------------------
------------------------------------------------------------
------------------------------------------------------------
------------------------------------------------------------
------------------------------------------------------------
------------------------------------------------------------
------------------------------------------------------------
------------------------------------------------------------
------------------------------------------------------------
------------------------------------------------------------
------------------------------------------------------------
------------------------------------------------------------
------------------------------------------------------------
------------------------------------------------------------
------------------------------------------------------------
------------------------------------------------------------
------------------------------------------------------------
------------------------------------------------------------
------------------------------------------------------------
------------------------------------------------------------
------------------------------------------------------------
------------------------------------------------------------
------------------------------------------------------------
------------------------------------------------------------
------------------------------------------------------------
------------------------------------------------------------
------------------------------------------------------------
------------------------------------------------------------
------------------------------------------------------------
------------------------------------------------------------
------------------------------------------------------------
------------------------------------------------------------
------------------------------------------------------------
------------------------------------------------------------
------------------------------------------------------------
------------------------------------------------------------
------------------------------------------------------------
--------------------------------aagggcaccacaag-aacgcgtggagca
tgtggcttaatttgactcaacgcggg-aaatcttaccgggtccggacacactggggattg
acaggcaat------------------------at---------------tataa-----
-------------------aatcactatttcactctcgagtgttata--------a----
--ttttta------------------------tatg------------------------
---t-taaatatg-ctagtcctttcatgattatgtgataggtggtgcatggccgttctta
gttcgtggagtgatctgtctgcttaattgcgtttc---actattggg---ctt-a-tata
a-----ttacgtatgc---acgctt-------tgc----gctttgaccccttttc-----
-------------------------------tacggaattgc-g--cgtgtctttgt---
--ctcg-----ttta-gc----------tcat-acaa-ttaag---------ccctgaaa
gc-aacg-aacgtgaccgcaacctc-ttgttgct--------------------------
------c-tca-attttgacttcgtttt------------------a-ccagac------
--------aggcatgcttattatttgtgttcacac-----------------tcgtgtgc
ttcacat-----------------------------t-----------------------
-------------------------------------------------------tttta
gtccagagagctt-----------------------------------------------
tc-----------------taa-actag--aggga-ccgct-g-ttac-tttc---ttaa
a-ccagagg-aaggttg-cggc-aataaca-gg-tctgtgatg-ccctt-agatgtt-cc
gggc-tgcacac-gtgctac-aatga-ttattgc--agtgagcatc-tca--tttt----
-t--tac-atacatc-gc-at-gcgc-gagt-------------------ccat-ttatt
c-a-----------------------tcacttcggtgt----------------------
-g-ctt-----------------------aaatgtg--------ca-c------------
-----------------tctgcgcgcgataaa--------g-ctac-ttcgaa-agt-a-
--------a--g-cgggtaatcaattagaagtaatgatttct------------------
---tttttttctg--------------------------------cac-gc------a-t
atatatgg-cactta-tacccggg-tag-------c-ctt-gt---------tg-ctact
-tc-tgtg-cgtatcagtga-tat---------------tttgtg---------------
-----------ttttacacacatta------tatatta----------------------
--ccatatgcgcaa--------ttgtcaattcatg-gtggggacagaccattg---ttaa
ttgttggt-ctcggtcttaactaggaatgccttgtacggatctttgg-ttcaacaaacca
tccggaatacgtccctgccctttg-tacacaccgcccgtcgctctta-ccgatggacttc
tct-gtgagtttgagggactggta----------tatgactgcga---------------
----------------------------------gct-----tg---------ctccaa-
------------tcgacactatagaaacttaaacgaacagtggggtctaaaggaaagaga
agtcgtaacaaggcatca
>AY179177_Glandulina-antarctica_Serioidea
------------------------------------------------------------
------------------------------------------------------------
------------------------------------------------------------
------------------------------------------------------------
------------------------------------------------------------
------------------------------------------------------------
------------------------------------------------------------
------------------------------------------------------------
------------------------------------------------------------
------------------------------------------------------------
------------------------------------------------------------
------------------------------------------------------------
------------------------------------------------------------
------------------------------------------------------------
------------------------------------------------------------
------------------------------------------------------------
------------------------------------------------------------
------------------------------------------------------------
------------------------------------------------------------
------------------------------------------------------------
------------------------------------------------------------
------------------------------------------------------------
------------------------------------------------------------
------------------------------------------------------------
------------------------------------------------------------
------------------------------------------------------------
------------------------------------------------------------
------------------------------------------------------------
------------------------------------------------------------
------------------------------------------------------------
------------------------------------------------------------
------------------------------------------------------------
------------------------------------------------------------
------------------------------------------------------------
------------------------------------------------------------
------------------------------------------------------------
------------------------------------------------------------
------------------------------------------------------------
------------------------------------------------------------
------------------------------------------------------------
------------------------------------------------------------
------------------------------------------------------------
------------------------------------------------------------
------------------------------------------------------------
------------------------------------------------------------
------------------------------------------------------------
------------------------------------------------------------
------------------------------------------------------------
------------------------------------------------------------
------------------------------------------------------------
------------------------------------------------------------
------------------------------------------------------------
------------------------------------------------------------
------------------------------------------------------------
------------------------------------------------------------
------------------------------------------------------------
------------------------------------------------------------
------------------------------------------------------------
------------------------------------------------------------
------------------------------------------------------------
------------------------------------------------------------
------------------------------------------------------------
------------------------------------------------------------
------------------------------------------------------------
------------------------------------------------------------
------------------------------------------------------------
------------------------------------------------------------
------------------------------------------------------------
-------------------------------taagggcaccacaag-aacgcgtggagca
tgtggcttaatttgactcaacgcggg-aaatcttaccgggtccggacacactgaggattg
acaggcaat------------------------at---------------tataa-----
-------------------agtaaatctttgtgtcattcgtggctca--------agcga
ttttttta------------------------tatg------------------------
---t-taaatatg-ctagtcctttcatgattatgtgataggtggtgcatggccgttctta
gttcgtggagtgatctgtctgcttaattgcgtttc---actattggg---ctt-a-tata
a-----ttacgtatg----ctgtta--------ac----gctttgaccccttt-------
-------------------------------ctacggattgc-g--cgtgtctttgt--c
cgttcg----------ac----------acat-acaa-ttaag---------ccctgaaa
gc-aacg-aacgtgaccgcaacctc-ttgttgct--------------------------
------c-tcc-atttcgat----ttat------------------a-ccagaatcgtcg
cgtattaatttcttaattttaattttt--------------------------------t
tgcactt-------------------------------------------tcgggtgtaa
tttttttttttatgac--tgtatttt-----------------------------tttac
gttaagagagctt-----------------------------------------------
tc-----------------taa-actag--aggga-ccgct-g-ttac-tttc---ttaa
a-ccagagg-agggttg-cggc-aataaca-gg-tctgtgatg-ccctt-agatgtt-cc
nggc-tgcacac-gtgctac-aatga-ttattgc--agtgagcatc-tca--tttt----
-t--tac---acatc-gc-at-gcgc-gagt-------------------ccat-ttatt
c-a-----------------------tcacttcggtgt---------------------t
gc-ttt-----------------------aaatgtg--------cacc------------
-----------------tctgcgcgcgataaa--------gcctac-ttcgag-agc-a-
--------a--g-tgggtaatcaattagaagtaatgatttcc------------------
---ttttttt------------------------------tctg-cac-gc------a-t
atatatgg-cactta-tacccggg-tag-------c-ctt-gt---------tg-ttact
-tc-tgtg-cgtatcagtga-tac---------------ttttgt---------------
----------gtttaccaca-atcg------tatatta----------------------
--ccatatgtgcaa--------ttgtcaattcatg-gtggggacagaccattg---ttaa
ttgttggt-ctcggtcttaactaggaatgccttgtacggatctttgg-ttcaacaaacca
tccggaatacgtccctgccctttg-tacacaccgcccgtcgctctta-ccgatggacttc
tct-gtgagtttgagggactggta----------tatgatgccac-------------ag
ttttttttat-tcgt-------------aaaaaaaat-----tg-----------tcatc
c---------------cactatagaaacttaaacgaacagtggggtctaaaggaaagaga
agtcgtaacaaggcatct
>DQ452689_Cassidulinoides-parkerianus_Serioidea
------------------------------------------------------------
------------------------------------------------------------
------------------------------------------------------------
------------------------------------------------------------
------------------------------------------------------------
------------------------------------------------------------
------------------------------------------------------------
------------------------------------------------------------
------------------------------------------------------------
------------------------------------------------------------
------------------------------------------------------------
------------------------------------------------------------
------------------------------------------------------------
------------------------------------------------------------
------------------------------------------------------------
------------------------------------------------------------
------------------------------------------------------------
------------------------------------------------------------
------------------------------------------------------------
------------------------------------------------------------
------------------------------------------------------------
------------------------------------------------------------
------------------------------------------------------------
------------------------------------------------------------
------------------------------------------------------------
------------------------------------------------------------
------------------------------------------------------------
------------------------------------------------------------
------------------------------------------------------------
------------------------------------------------------------
------------------------------------------------------------
------------------------------------------------------------
------------------------------------------------------------
------------------------------------------------------------
------------------------------------------------------------
------------------------------------------------------------
------------------------------------------------------------
------------------------------------------------------------
------------------------------------------------------------
------------------------------------------------------------
------------------------------------------------------------
------------------------------------------------------------
------------------------------------------------------------
------------------------------------------------------------
------------------------------------------------------------
------------------------------------------------------------
------------------------------------------------------------
------------------------------------------------------------
------------------------------------------------------------
------------------------------------------------------------
------------------------------------------------------------
------------------------------------------------------------
------------------------------------------------------------
------------------------------------------------------------
------------------------------------------------------------
------------------------------------------------------------
------------------------------------------------------------
------------------------------------------------------------
------------------------------------------------------------
------------------------------------------------------------
------------------------------------------------------------
------------------------------------------------------------
------------------------------------------------------------
------------------------------------------------------------
------------------------------------------------------------
------------------------------------------------------------
------------------------------------------------------------
------------------------------------------------------------
--------------------------------aagggcaccacaag-aacgcgtggaaca
tgtggcttaatttgactcaacgcggg-aaatcttaccgggtccggacacactgaggattg
acaggcaat------------------------at---------------tataa-----
-----ttttttaattg--aaataaatttttattaatttatttttttt--------a----
-tttttta------------------------tatg------------------------
---t-taaatatg-ctagtcctttcatgattatgtgataggtggtgcatggccgttctta
gttcgtggagtgatctgtctgcttaattgcgtttc---actattggg---ctt-a-tata
a-----ttacgtatg----ttgtta--------ac----gctttgaccccttt-------
-------------------------------ctacggattgt-g--cgtgtctttgt---
--ctcg-----ttta-ac----------tcat-acaa-ttaag---------ccctgaaa
gc-aacg-aacgtgaccgcaacctc-ttgttgct--------------------------
------c-tc--------------------------------------------------
----------------atattacctta--------------------------------t
actgcat-------------------------------------------aatatttgaa
taatttattttatttt--ttttttat-----------------------------gt---
-ttaagagagctt-----------------------------------------------
tc-----------------taa-actag--aggga-ccgct-g-ttac-tttc---ttaa
a-ccagagg-aaggttg-cggc-aataaca-gg-tctgtgatg-ccctt-agatgtt-cc
gggc-tgcacac-gtgctac-aatga-ttattgc--agtgagcatc-tca--tttt----
-t--tac---acatc-gc-at-gcgc-gagt-------------------ccat-ttatt
c-agatatctt-----------tca-ttactttcgggt-aatg---------tagtgttt
gc-ttt-----------------------aaatgtg--------tatc------------
-----------------tctgcgcgcgataaa--------gcctgc-ttcgaa-agt-a-
--------a--g-tgggtaatcaattagaagtaatgatttcc------------------
---tttttttt-----------------------------tctg-cac-ac------a-t
atatatgg-cactta-tacccggg-taa-------c-ctc-gt---------tg-ttact
-tt-tgtg-cgtatacgtga-taa---------------tcttta---------------
----------ccga----------t------tatacta----------------------
--ccatatgtgcaa--------ttgtcaattcatg-gtggggacagaccattg---ttaa
ttgttggt-ctcggtcttaactaggaatgccttgtacggatctttgg-ttcaacaaacca
tccggaatacgtccctgccctttg-tacacaccgcccgtcgctctta-ccgatggacttc
tct-gtgagtttgagggactggta-----aattaaataatatctc-----------atgt
atttatacat-------------------------tg-----tgtttt-----atttgt-
----------------cactatagaaacttaaacgaacagtggggtctaaaggaaagaga
agtcgtaacaaggcatca
>AY934737_Cassidulinoides-porrectus_Serioidea
------------------------------------------------------------
------------------------------------------------------------
------------------------------------------------------------
------------------------------------------------------------
------------------------------------------------------------
------------------------------------------------------------
------------------------------------------------------------
------------------------------------------------------------
------------------------------------------------------------
------------------------------------------------------------
------------------------------------------------------------
------------------------------------------------------------
------------------------------------------------------------
------------------------------------------------------------
------------------------------------------------------------
------------------------------------------------------------
------------------------------------------------------------
------------------------------------------------------------
------------------------------------------------------------
------------------------------------------------------------
------------------------------------------------------------
------------------------------------------------------------
------------------------------------------------------------
------------------------------------------------------------
------------------------------------------------------------
------------------------------------------------------------
------------------------------------------------------------
------------------------------------------------------------
------------------------------------------------------------
------------------------------------------------------------
------------------------------------------------------------
------------------------------------------------------------
------------------------------------------------------------
------------------------------------------------------------
------------------------------------------------------------
------------------------------------------------------------
------------------------------------------------------------
------------------------------------------------------------
------------------------------------------------------------
------------------------------------------------------------
------------------------------------------------------------
------------------------------------------------------------
------------------------------------------------------------
------------------------------------------------------------
------------------------------------------------------------
------------------------------------------------------------
------------------------------------------------------------
------------------------------------------------------------
------------------------------------------------------------
------------------------------------------------------------
------------------------------------------------------------
------------------------------------------------------------
------------------------------------------------------------
------------------------------------------------------------
------------------------------------------------------------
------------------------------------------------------------
------------------------------------------------------------
------------------------------------------------------------
------------------------------------------------------------
------------------------------------------------------------
------------------------------------------------------------
------------------------------------------------------------
------------------------------------------------------------
------------------------------------------------------------
------------------------------------------------------------
------------------------------------------------------------
------------------------------------------------------------
------------------------------------------------------------
--------------------------------aagggcaccacaag-aacgcgtggagca
tgtggcttaatttgactcaacgcggg-aaatcttaccgggtccggacacactgaggattg
acaggcaat------------------------at---------------tataa-----
-----ttttttaattg--gaataaatttttattaatttatttttttt--------a----
-tttttta------------------------tatg------------------------
---t-taaatatg-ctagtcctttcatgattatgtgataggtggtgcatggccgttctta
gttcgtggagtgatctgtctgcttaattgcgtttc---actattggg---ctt-a-tata
a-----ttacgtatg----ttgtta--------ac----gctttgaccccttt-------
-------------------------------ctacggattgt-g--cgtgtctttgt---
--ctcg-----ttta-ac----------tcat-acaa-ttaag---------ccctgaaa
gc-aacg-aacgtgaccgcaacctc-ttgttgct--------------------------
------c-tc--------------------------------------------------
----------------atattacctta--------------------------------t
actgcat-------------------------------------------aatatttgaa
taatttatttta-ttt--ttttttat-----------------------------gt---
-ttaagagagctt-----------------------------------------------
tc-----------------taa-actag--aggga-ccgct-g-ttac-tttc---ttaa
a-ccagagg-aaggttg-cggc-aataaca-gg-tctgtgatg-ccctt-agatgtt-cc
gggc-tgcacac-gtgctac-aatga-ttattgc--agtgagcatc-tca--tttt----
-t--tac---acatc-gc-at-gcgc-gagt-------------------ccat-ttatt
c-agatatctt-----------tcatttactttcgggtgaatg---------tagtgttt
gc-ttt-----------------------aaatgtg--------tatc------------
-----------------tctgcgcgcgataaa--------gcctgc-ttcgaa-agt-a-
--------a--g-tgggtaatcaattagaagtaatgatttcc------------------
---tttttttt-----------------------------tctg-cac-ac------a-t
atatatgg-cactta-tacccggg-taa-------c-ctt-gt---------tg-ttact
-tt-tgtg-cgtatacgtga-taa---------------tcttta---------------
----------ccga----------t------tatacta----------------------
--ccatatgtgcaa--------ttgtcaattcatg-gtggggacagaccattg---ttaa
ttgttggt-ctcggtcttaactaggaatgccttgtacggatctttgg-ttcaacaaacca
tccggaatacgtccctgccctttg-tacacaccgcccgtcgctctta-ccgatggacttc
tct-gtgagtttgagggactggta-----aattaaataatatcat-------------gt
atttatacg---------------------------------tgtttt-----atttgt-
----------------cactatagaaacttaaacgaacagtggggtctaaaggaaagaga
agtcgtaacaaggcatca
>AJ504685_Islandiella-norcrossi_Serioidea
------------------------------------------------------------
------------------------------------------------------------
------------------------------------------------------------
------------------------------------------------------------
------------------------------------------------------------
------------------------------------------------------------
------------------------------------------------------------
------------------------------------------------------------
------------------------------------------------------------
------------------------------------------------------------
------------------------------------------------------------
------------------------------------------------------------
------------------------------------------------------------
------------------------------------------------------------
------------------------------------------------------------
------------------------------------------------------------
------------------------------------------------------------
------------------------------------------------------------
------------------------------------------------------------
------------------------------------------------------------
------------------------------------------------------------
------------------------------------------------------------
------------------------------------------------------------
------------------------------------------------------------
------------------------------------------------------------
------------------------------------------------------------
------------------------------------------------------------
------------------------------------------------------------
------------------------------------------------------------
------------------------------------------------------------
------------------------------------------------------------
------------------------------------------------------------
------------------------------------------------------------
------------------------------------------------------------
------------------------------------------------------------
------------------------------------------------------------
------------------------------------------------------------
------------------------------------------------------------
------------------------------------------------------------
------------------------------------------------------------
------------------------------------------------------------
------------------------------------------------------------
------------------------------------------------------------
------------------------------------------------------------
------------------------------------------------------------
------------------------------------------------------------
------------------------------------------------------------
------------------------------------------------------------
------------------------------------------------------------
------------------------------------------------------------
------------------------------------------------------------
------------------------------------------------------------
------------------------------------------------------------
------------------------------------------------------------
------------------------------------------------------------
------------------------------------------------------------
------------------------------------------------------------
------------------------------------------------------------
------------------------------------------------------------
------------------------------------------------------------
------------------------------------------------------------
------------------------------------------------------------
------------------------------------------------------------
------------------------------------------------------------
------------------------------------------------------------
------------------------------------------------------------
------------------------------------------------------------
------------------------------------------------------------
--------------------------------aagggcaccacaag-aacgcgtggagca
tgtggcttaatttgactcaacgcgg--aaatcttaccgggtccggacacactgaggattg
acaggcaat------------------------at---------------taata-----
-----tatattgcattt--------------------------------------atgta
cattatat------------------------tatg------------------------
---t-taaatatg-ctagtcctttcatgattatgcgataggtggtgcatggccgttctta
gttcgtggagtgatctgtctgcttaattgcgttcc---actattggg---ctt-a-tata
a-----ttacgtatg----ctgtta--------ac----gctttgaccccttt-------
-------------------------------ctacggattgt-g--cgtgtctttgt---
--ctcg-----ttta-ac----------tcat-acaa-ttaag---------ccctgaaa
gc-aacg-aacgtgaccgcaacctc-ttgttgct--------------------------
------c-tca-------------------------------------------------
-----------ttcatatattatgcat--------------------------------t
cgtgcat-------------------------------------------tttattcaca
tacttttttatattta--tttatcga-----------------------------attgt
attaagagagctt-----------------------------------------------
tc-----------------taa-actag--aggga-ccgct-g-ttac-tttc---ttaa
a-ccagagg-aaggttg-cggc-aataaca-gg-tctgtgatg-ccctt-agatgtt-cc
gggc-tgcacac-gtgctac-aatga-ttattgc--agtgagcatc-tca--tttt----
-t--tac---acatc-gc-at-gcgc-gagt-------------------ccat-ttatt
c-t-----------------------ttaccttcgtgt-------------------att
gc-ttt-----------------------aaatgtg--------tatc------------
-----------------tctgcgcgcgataaa--------gcctgc-ttcgaa-agt-c-
--------a--g-tgggtaatcaattagaagtaatgatttcc------------------
---gttttatttt---------------------attatatctg-cac-ac------a-t
atatacgg-cactta-tacccggg-taa-------c-ctt-gt---------tg-ttact
-tc-tgtg-tgtatacgtga-tat---------------cgtttt---------------
----------cttgtaaa---actt------tatatta----------------------
--ccgtatgtgcaa--------ttgtcaattcatg-gtggggacagaccattg---ttaa
ttgtt-gt-ctcggtcttaactaggaatgccttgtacggatctttgg-ttcaacaaacca
tccggaatacgtccctgccctttg-tacacaccgcccgtcgctctta-ccgatggacttc
tct-gtgagtttgagggactggta-----ttttgataaat--------------------
------------------------------------t-----cgttta-----tcatat-
----------------cactatagaaacttaaacgaacagtggggtctaaaggaaagaga
agtcgtaacaaggcatca
>AJ504686_Globocassidulina-sp_Serioidea
------------------------------------------------------------
------------------------------------------------------------
------------------------------------------------------------
------------------------------------------------------------
------------------------------------------------------------
------------------------------------------------------------
------------------------------------------------------------
------------------------------------------------------------
------------------------------------------------------------
------------------------------------------------------------
------------------------------------------------------------
------------------------------------------------------------
------------------------------------------------------------
------------------------------------------------------------
------------------------------------------------------------
------------------------------------------------------------
------------------------------------------------------------
------------------------------------------------------------
------------------------------------------------------------
------------------------------------------------------------
------------------------------------------------------------
------------------------------------------------------------
------------------------------------------------------------
------------------------------------------------------------
------------------------------------------------------------
------------------------------------------------------------
------------------------------------------------------------
------------------------------------------------------------
------------------------------------------------------------
------------------------------------------------------------
------------------------------------------------------------
------------------------------------------------------------
------------------------------------------------------------
------------------------------------------------------------
------------------------------------------------------------
------------------------------------------------------------
------------------------------------------------------------
------------------------------------------------------------
------------------------------------------------------------
------------------------------------------------------------
------------------------------------------------------------
------------------------------------------------------------
------------------------------------------------------------
------------------------------------------------------------
------------------------------------------------------------
------------------------------------------------------------
------------------------------------------------------------
------------------------------------------------------------
------------------------------------------------------------
------------------------------------------------------------
------------------------------------------------------------
------------------------------------------------------------
------------------------------------------------------------
------------------------------------------------------------
------------------------------------------------------------
------------------------------------------------------------
------------------------------------------------------------
------------------------------------------------------------
------------------------------------------------------------
------------------------------------------------------------
------------------------------------------------------------
------------------------------------------------------------
------------------------------------------------------------
------------------------------------------------------------
------------------------------------------------------------
------------------------------------------------------------
------------------------------------------------------------
------------------------------------------------------------
--------------------------------aagggcaccacaag-aacgcgtggagca
tgtggcttaatttgactcaacgcggg-aaatcttaccgggtccggacacactgaggattg
acaggcaat------------------------at---------------tataa-----
-----tattctg-----------------taatacattcgtgtgttc--------a---c
agttatta------------------------tatg------------------------
---t-taaatatg-ctagtcctttcatgattatgtgataggtggtgcatggccgttctta
gttngtggagtgatctgtctgcttaattgcgtttc---actattggg---ttc-a-tata
a-----ttacgtatg----ttgttg--------ac----gctttgacccctttttct---
-------------------------------acggaaattgc-g--cgtgtcttagt---
ttttcg-----ttca-gc----------tcat-acaa-ttgaa---------ccctgaaa
gc-aacg-aacgtgaccgcaacctc-ttgttgct--------------------------
------c-tca-attttgacatactggc------------------a-cttgt-------
--------gtctattgtcatgctatga--------------------------------t
ttctcat-------------------------------------------ttcattatga
cgatttctt--------------------------------------------------a
gttaagagagctt-----------------------------------------------
tc-----------------taa-actag--aggga-ccgct-g-ttac-tttc---ttaa
a-ccagaggcaaggttg-cggc-aataaca-gg-tctgtgatg-ccctt-agatgtt-cc
gggc-tgcacac-gtgctac-aatga-ttattgc--agtgagcatc-tca--tttt----
-t--tac---acatc-gc-at-gcgc-gagt-------------------acaa-ttatt
c-a-----------------------ttgcttcggt---------------------aat
gc-ttt-----------------------aattgtg--------tacc------------
-----------------tctgcgcgcgataaa--------gcctac-ttcgaa-agt-a-
--------a--g-cgggtaatcaattagaagtaatgatttcc------------------
---tatttttt-----------------------------tctg-cac-ac------a-t
atatatgg-cacata-tacccggg-tag-------c-ctt-gt---------tg-ctact
-tc-tgtg-cgtatctgtga-tga---------------tttgta---------------
----------tttttacatacatct------catatta----------------------
--ccatatgtgcaa--------ttgtcaattcatg-gtggggacagaccattg---ttaa
ttgttggt-ctcggtcttaactaggaatgccttgtacggatctttgg-ttcaacaaacca
tccggaatacgtccctgccctttg-tacacaccgcccgtcgctctta-ccgatggacttc
tct-gtgagtttgagggactggta----------tatgattgtgt----t----------
------------------------------------------cg------------cacc
a-----------tcgacactatagaaacttaaacgaacagtggggtctaaaggaaagaga
agtcgtaacaaggcatca
>FJ705913_Globocassidulina-sp_Serioidea
------------------------------------------------------------
------------------------------------------------------------
------------------------------------------------------------
--------------------------------------------------------catt
gaatgtcttatcatgggatgttgccactttcaattacaattgtc----------------
------------------------------------------------------------
------------------------------------------------------------
------------------------------------------------------------
-----------a------------------------------------------------
--------acgatatac-------------------------------------------
------------------------------------------------------------
----------tcatacatacacacacattatgct--------------------------
------------------------------------------------------------
------------------------------------------------------------
------------------------------------------------------------
------------------------------------------------------------
------------------------------------------------------------
------------------------------------------------------------
------------------------------------------------------------
------------------------------------------------------------
------------------------------------------------------------
------------------------------------------------------------
------------------------------------------------------------
---ta-------------------------------------------------------
------------------------------------------------------------
------------------------------------------------------------
-----------------------tatatcatttgtgccttt--------------atg--
-----------cacgccaatat--------------------------------------
---------aaatctgtcat-acacacatag-----------------------------
------------------------------------------------------------
------------------------------------------------------------
------------------------------------------------------------
------------------------------------------------------------
------------------------------------------------------------
------------------------------------------------------------
------------------------------------------------------------
-atttatgattgtttgat-tatattgc---------------------------------
------------------------------------------------------------
----------------------------------------tttactgctgtatat-----
ctttgacgg-ttaa----------------------------------------------
------------------------------------------------------------
------------------------------------------------------------
------------------------------------------------------------
------------------------------------------------------------
------------------------------------------------------------
------------------------------------------------------------
------------------------------------------------------------
------------------------------------------------------------
------------------------------------------------------------
------------------------------------------------------------
------------------------------------------------------------
------------------------------------aaatgtcgatggggat--------
--agttggagtc-aacagtactgctgggcgagaggt-gaaattcattgaccctagcaaga
c-taccaaaagcggaagcag-ttggct------aggctatac-tctttgtgattatct--
------tgtcttatatacattttatcgca-cacaatcttgca-tatcacacacatacaca
tcccgcttatgcatctctg-----------------------------------------
------------------------------------------------------------
-----ctgtgtaatattttgtatgcatgcgcaagattctaacactttacaatgaagaacg
aaggttgggggatcaaagaggatcagataccctcgtcgtcccattaattacatcaaacga
tggactctcaattgcatttatactcagtatagttgcaaatttcctcagcctgcaaatata
tc-------tt----ggcttgagcttgtgatcctc-------gatcacgctcgcctt---
----tacatttatttcgtat---ggtctcga--tgtgacgttt-cga-------------
-----ttatatctaaatctt---tttgcgtataagctttaatgcattttaattctttgaa
acataagat-------tattgcat-tgcgtgc--acttgattttcggagctttgcgctca
att---------ctggtgagatgtaagca-ctatgtta----------------------
-----ttttgcccgct-cacgtaagttttggtttaatc-------------gccactttt
cgttgtgctggtttgcattata-------------------acactttcagtgtgaagca
cgctttaggcacgcgcttactgcagaaatgtctgagacattctcctccgggggtagtatg
cacgcaagtgtgaaacttgaaggaattgacggaagggcaccacaag-aacgcgtggagca
tgtggcttaatttgactcaacgcggg-aaatcttaccgggtccggacacactgaggattg
acaggcaat------------------------at---------------tataa-----
-----tatttggca--------------ttagcacttcgggtgaatc--------g---t
cattatta------------------------tatg------------------------
---t-taaatatg-ctagtcctttcatgattatgtgataggtggtgcatggccgttctta
gttcgtggagtgatctgtctgcttaattgcgtttc---actattggg---ttc-a-tata
a-----ttacgtatg----ttgttg--------ac----gctttgacccctttttct---
-------------------------------acggaaattgc-g--cgtgtcttagt---
ttttcg-----ttca-gc----------tcat-acaa-ttgaa---------ccctgaaa
gc-aacg-aacgtgaccgcaacctc-ttgttgct--------------------------
------c-tca-attttgacttacatgt------------------c-tctg--------
--------gcatatagtcatgctatga--------------------------------t
ttctcat-------------------------------------------ttcattatga
-gatttctt--------------------------------------------------a
gttaagagagctt-----------------------------------------------
tc-----------------taa-actag--aggga-ccgct-g-ttac-tttc---ttaa
a-ccagagg-aaggttg-cggc-aataaca-gg-tctgtgatg-ccctt-agatgtt-cc
gggc-tgcacac-gtgctac-aatga-ttattgc--agtgagcatc-tca--tttt----
-t--tac---acatc-gc-at-gcgc-gagt-------------------ccaa-ttatt
c-a-----------------------ttgcttcggt----------------------at
gc-ttt-----------------------aattgtg--------tacc------------
-----------------cctgcgcgcgataaa--------gcctac-ttcgaa-agt-a-
--------a--g-cgggtaatcaattagaagtaatgatttcct-----------------
--atatttttt-----------------------------tctg-cac-ac------a-t
atatatgg-cacata-tacccggg-tag-------c-ctt-gt---------tg-ctact
-tc-tgtg-cgtatctgtga-tga---------------tttgca---------------
----------tttttacatgcatct------catatta----------------------
--ccatatgtgcaa--------ttgtcaattcatg-gtggggacagaccattg---ttaa
ttgttggt-ctcggtcttaaccaggaatgccttgtacggatctttgg-ttcaacaaacca
tccggaatacgtccctgccctttg-tacacaccgcccgtcgctctta-ccgatggacttc
tct-gtgagtttgagggactggta----------tatgatcgtgtct--t----------
------------------------------------------cg----------gacacc
t-----------tcgacactatagaaacttaaacgaacagtggggtctaaaggaaagaga
agtcgtaacaaggaatca
>AY914563_Uvigerina-phlegeri_Serioidea
------------------------------------------------------------
------------------------------------------------------------
------------------------------------------------------------
------------------------------------------------------------
------------------------------------------------------------
------------------------------------------------------------
------------------------------------------------------------
------------------------------------------------------------
------------------------------------------------------------
------------------------------------------------------------
------------------------------------------------------------
------------------------------------------------------------
------------------------------------------------------------
------------------------------------------------------------
------------------------------------------------------------
------------------------------------------------------------
------------------------------------------------------------
------------------------------------------------------------
------------------------------------------------------------
------------------------------------------------------------
------------------------------------------------------------
------------------------------------------------------------
------------------------------------------------------------
------------------------------------------------------------
------------------------------------------------------------
------------------------------------------------------------
------------------------------------------------------------
------------------------------------------------------------
------------------------------------------------------------
------------------------------------------------------------
------------------------------------------------------------
------------------------------------------------------------
------------------------------------------------------------
------------------------------------------------------------
------------------------------------------------------------
------------------------------------------------------------
------------------------------------------------------------
------------------------------------------------------------
------------------------------------------------------------
------------------------------------------------------------
------------------------------------------------------------
------------------------------------------------------------
------------------------------------------------------------
------------------------------------------------------------
------------------------------------------------------------
------------------------------------------------------------
------------------------------------------------------------
------------------------------------------------------------
------------------------------------------------------------
------------------------------------------------------------
------------------------------------------------------------
------------------------------------------------------------
------------------------------------------------------------
------------------------------------------------------------
------------------------------------------------------------
------------------------------------------------------------
------------------------------------------------------------
------------------------------------------------------------
------------------------------------------------------------
------------------------------------------------------------
------------------------------------------------------------
------------------------------------------------------------
------------------------------------------------------------
------------------------------------------------------------
------------------------------------------------------------
------------------------------------------------------------
------------------------------------------------------------
------------------------------------------------------------
--------------------------------aagggcaccacaag-aacgcgtggagca
tgtggcttaatttgactcaacgcggg-aaatcttaccgggtccggacacactgaggattg
acaggcaat------------------------at---------------taata-----
-----tatactttctctctcgcactctcacgagtgtgt----------gtgctgta-aag
tcatatat------------------------tatg------------------------
---t-taaatatg-ctagtcctttcatgattatgtgataggtggtgcatggccgttctta
gttcgtggagtgatctgtctgcctaattgcgtttc---actaa-ggg---cct-a-taca
a-----ttacgtatg----ttgtt-att-----gc----actttgacccctcc-------
-------------------------------ttcgcgggtgc-g--tgtgtctttg----
--actgc----ttca-ac----------tcat-acaa-ttagg---------tcctgaaa
gc-aacg-aacgtgaccgcaacctc-ttgttgct--------------------------
------t-tcg-tatacc-------------------------ctta-taacacagtta-
----tatttttattttatgctttaccg-------------------------------ca
tatatac-----------------------------------------------------
-------------------------------------------------taatttgctgt
gcaagaaag-ctt-----------------------------------------------
tt-----------------taa-actag--aggga-ccgct-g-ttat-cttc---ttaa
a-ccagagg-aaggttg-cggc-aataaca-gg-tctgtgatg-ccctt-agatgtt-cc
gggc-tgcacac-gtgctac-aatga-ttattgc--agtgagcatc-tca--ttta----
-t--tat---acacc-gc-at-gcgc-gagt-------------------ccat-ttatt
c-a---------------------ttttaccttc-------------------gggttat
gc-ttt-----------------------aaatgtg--------tatc------------
-----------------tctgcgcgcggtaaa--------gcctgc-ttcgaa-agt-a-
--------a--g-tgggtaatcaattagaagtaatgatttcc------------------
---ttttttt------------------------------tctg-cac-ac------a-t
atatacgg-cagcta-tacccggg-taa-------c-ctt-gt---------tg-ttact
-tt-tgtg-cgtata---gt-tgtaccc-----------tt-------------------
-----------------------------------ttt----------------------
--ccgtatgtgcga--------ttgtcaattcatg-gtggggacagaccattg---ttaa
ttgttggt-ctcggtcttaactaggaatgccttgtacgggtctttgg-ttcaacaaacca
cccggaatacgtccctgccctttg-tacacaccgcccgtcgctctta-ccgatggacttc
tct-gtgagtttgagggactggga----------acgcattgcgtat------------a
tcttatgcgctc------------------------------tg------------cac-
----------------acctatggaaacttaaacgaacagtgtggtctaaaggaaagaga
agtcgtaacaaggcatca
>AY914566_Trifarina-earlandi_Serioidea
------------------------------------------------------------
------------------------------------------------------------
------------------------------------------------------------
------------------------------------------------------------
------------------------------------------------------------
------------------------------------------------------------
------------------------------------------------------------
------------------------------------------------------------
------------------------------------------------------------
------------------------------------------------------------
------------------------------------------------------------
------------------------------------------------------------
------------------------------------------------------------
------------------------------------------------------------
------------------------------------------------------------
------------------------------------------------------------
------------------------------------------------------------
------------------------------------------------------------
------------------------------------------------------------
------------------------------------------------------------
------------------------------------------------------------
------------------------------------------------------------
------------------------------------------------------------
------------------------------------------------------------
------------------------------------------------------------
------------------------------------------------------------
------------------------------------------------------------
------------------------------------------------------------
------------------------------------------------------------
------------------------------------------------------------
------------------------------------------------------------
------------------------------------------------------------
------------------------------------------------------------
------------------------------------------------------------
------------------------------------------------------------
------------------------------------------------------------
------------------------------------------------------------
------------------------------------------------------------
------------------------------------------------------------
------------------------------------------------------------
------------------------------------------------------------
------------------------------------------------------------
------------------------------------------------------------
------------------------------------------------------------
------------------------------------------------------------
------------------------------------------------------------
------------------------------------------------------------
------------------------------------------------------------
------------------------------------------------------------
------------------------------------------------------------
------------------------------------------------------------
------------------------------------------------------------
------------------------------------------------------------
------------------------------------------------------------
------------------------------------------------------------
------------------------------------------------------------
------------------------------------------------------------
------------------------------------------------------------
------------------------------------------------------------
------------------------------------------------------------
------------------------------------------------------------
------------------------------------------------------------
------------------------------------------------------------
------------------------------------------------------------
------------------------------------------------------------
------------------------------------------------------------
------------------------------------------------------------
------------------------------------------------------------
--------------------------------aagggcaccacaag-aacgcgtggagca
tgtggcttaatttgactcaacgcggg-aaatcttaccgggtccggacacactgaggattg
acaggcaat------------------------at---------------taata-----
-----tatacttttttcatattcctt---cgcgggttc----------gtgtta-a-atg
tcatatat------------------------tatg------------------------
---t-taaatatg-ctagtcctttcatgattatgtgataggtggtgcatggccgttctta
gttcgtggagtgatctgtctgcttaattgcgtttc---actaa-ggg---cct-a-taca
a-----ttacgtatg----ttgtt-att-----ac----actttgacccctcc-------
-------------------------------ttcacgggtgc-g--tgtgtctttg----
--actgt----ttca-ac----------tcat-acaa-ttagg---------tcctgaaa
gc-aacg-aacgtgaccgcaacctc-ttgttgct--------------------------
------t-tcg-tatacc-------------------------ctta-taacacagt---
------------ttttatgctct-------------------------------------
tacgtat-----------------------------------------------------
-------------------------------------------------taattt-ctgt
gcaagaaag-ctt-----------------------------------------------
tt-----------------taa-actag--aggga-ccgct-g-ttat-cttc---ttaa
a-ccagagg-aaggttg-cggc-aataaca-gg-tctgtgatg-ccctt-agatgtt-cc
gggc-tgcacac-gtgctac-aatga-ttattgc--agtgagcatc-tca--tttt----
-t-atat---acacc-gc-at-gcgc-gagt-------------------ccat-ttatt
c-agtt-----------------tctctaccttcacggg--------------tatcgct
gt-ttt-----------------------aaatgtg--------tatc------------
-----------------tctgcgcgcggtaaa--------gcctgc-ttcgag-agt-a-
--------a--g-tgggtaatcaattagaagtaatgatttcc------------------
---ttttttt------------------------------tctg-cac-ac------a-t
atatacgg-cagtta-tacccggg-taa-------c-ctt-gt---------tg-ttact
-ttctgtg-tgtata---gc-tgtaccc-----------tt-------------------
-----------------------------------ttt----------------------
--ccgtatgtgcga--------ttgtcaattcatg-gtggggacagaccattg---ttaa
ttgttggt-ctcggtcttaactaggaatgccttgtacgggtctttgg-ttcaacaaacca
cccggaatacgtccctgccctttg-tacacaccgcccgtcgctctta-ccgatggacttc
tct-gtgagtttgagggactggga----------acgcaattgg---------------a
ttttatccacat------------------------------tg------------cac-
----------------acctatggaaacttaaacgaacagtgtggtctaaaggaaagaga
agtcgtaacaaggcatca
>AY210779_Uvigerina-akitaensis_Serioidea
------------------------------------------------------------
------------------------------------------------------------
------------------------------------------------------------
------------------------------------------------------------
------------------------------------------------------------
------------------------------------------------------------
------------------------------------------------------------
------------------------------------------------------------
------------------------------------------------------------
------------------------------------------------------------
------------------------------------------------------------
------------------------------------------------------------
------------------------------------------------------------
------------------------------------------------------------
------------------------------------------------------------
------------------------------------------------------------
------------------------------------------------------------
------------------------------------------------------------
------------------------------------------------------------
------------------------------------------------------------
------------------------------------------------------------
------------------------------------------------------------
------------------------------------------------------------
------------------------------------------------------------
------------------------------------------------------------
------------------------------------------------------------
------------------------------------------------------------
------------------------------------------------------------
------------------------------------------------------------
------------------------------------------------------------
------------------------------------------------------------
------------------------------------------------------------
------------------------------------------------------------
------------------------------------------------------------
------------------------------------------------------------
------------------------------------------------------------
------------------------------------------------------------
------------------------------------------------------------
------------------------------------------------------------
------------------------------------------------------------
------------------------------------------------------------
------------------------------------------------------------
------------------------------------------------------------
------------------------------------------------------------
------------------------------------------------------------
------------------------------------------------------------
------------------------------------------------------------
------------------------------------------------------------
------------------------------------------------------------
------------------------------------------------------------
------------------------------------------------------------
------------------------------------------------------------
------------------------------------------------------------
------------------------------------------------------------
------------------------------------------------------------
------------------------------------------------------------
------------------------------------------------------------
------------------------------------------------------------
------------------------------------------------------------
------------------------------------------------------------
------------------------------------------------------------
------------------------------------------------------------
------------------------------------------------------------
------------------------------------------------------------
------------------------------------------------------------
------------------------------------------------------------
------------------------------------------------------------
------------------------------------------------------------
--------------------------------aagggcaccacaag-aacgcgtggagca
tgtggcttaatttgactcaacgcggg-aaatcttaccgggtccggacacactgaggattg
acaggcaat------------------------at---------------taata-----
-----tgtgtgacttttttgtctctttcacgagagtgc----------ttgaaa-g-ctt
acgtatat------------------------tatg------------------------
---t-taaatatg-ctagtcctttcatgattatgtgataggtggtgcatggccgttctta
gttcgtggagtgatctgtctgcttaattgcgtttc---actaa-ggg---cct-a-taca
a-----ttacgtatg----ttgttgatt-----gc----actttgacccctcc-------
-------------------------------ttcacgggtgc-g--tgtgtctttgc---
-tttgct----aaca-ac----------tcat-acaa-ttagg---------tcctgaaa
gc-aacg-aacgtgaccgcaacctc-ttgttgct--------------------------
------t-tcg-tatacc------------------------attta-taacacagttt-
----ttttttattggatttatttacat---------------------------------
------t-----------------------------------------------------
-------------------------------------------------aaaatttctgt
gcaagaaag-ctt-----------------------------------------------
tt-----------------taa-actag--aggga-ccgct-g-ttat-cttc---ttaa
a-ccagagg-aaggttg-cggc-aataata-gg-tctgtgatg-ccctt-agatgtt-cc
gggc-tgcacac-gtgctac-aatga-ttattgc--agtgagcatc-tca--tttt----
----tac---acacc-gc-at-gcgc-gagt-------------------ccat-ttatt
c-a---------------------cattgccttcac-----------------gggctgt
gc-ttt-----------------------aaatgtg--------tatc------------
-----------------tctgcgcgcggtaaa--------gcctgc-ttcgaa-agt-a-
--------a--g-tgggtaatcaattagaagtaatgatttcc------------------
---ttttttt------------------------------tctg-cac-ac------a-t
atatacgg-cagcta-tacccggg-taa-------c-ctt-gt---------tg-ttact
-tt-tgtg-tgtata---gt-tgtaccc-----------tt-------------------
-----------------------------------ttt----------------------
--ccgtatgtgcga--------ttgtcaattcatg-gtggggacagaccattg---ttaa
ttgttggt-ctcggtcttaactaggaatgccttgtacgggtctttgg-ttcaacaaacca
cccggaatacgtccctgccctttg-tacacaccgcccgtcgctctta-ccgatggacttc
tct-gtgagtttgaaggactggga----------acgcatcgcg----------------
ttttacgctt--------------------------------tg------------cac-
----------------acctatggaaacttaaacgaacagtgtggtctaaaggaaagaga
agtcgtaacaaggcatca
>AY359180_Uvigerina-peregrina_Serioidea
------------------------------------------------------------
------------------------------------------------------------
------------------------------------------------------------
------------------------------------------------------------
------------------------------------------------------------
------------------------------------------------------------
------------------------------------------------------------
------------------------------------------------------------
------------------------------------------------------------
------------------------------------------------------------
------------------------------------------------------------
------------------------------------------------------------
------------------------------------------------------------
------------------------------------------------------------
------------------------------------------------------------
------------------------------------------------------------
------------------------------------------------------------
------------------------------------------------------------
------------------------------------------------------------
------------------------------------------------------------
------------------------------------------------------------
------------------------------------------------------------
------------------------------------------------------------
------------------------------------------------------------
------------------------------------------------------------
------------------------------------------------------------
------------------------------------------------------------
------------------------------------------------------------
------------------------------------------------------------
------------------------------------------------------------
------------------------------------------------------------
------------------------------------------------------------
------------------------------------------------------------
------------------------------------------------------------
------------------------------------------------------------
------------------------------------------------------------
------------------------------------------------------------
------------------------------------------------------------
------------------------------------------------------------
------------------------------------------------------------
------------------------------------------------------------
------------------------------------------------------------
------------------------------------------------------------
------------------------------------------------------------
------------------------------------------------------------
------------------------------------------------------------
------------------------------------------------------------
------------------------------------------------------------
------------------------------------------------------------
------------------------------------------------------------
------------------------------------------------------------
------------------------------------------------------------
------------------------------------------------------------
------------------------------------------------------------
------------------------------------------------------------
------------------------------------------------------------
------------------------------------------------------------
------------------------------------------------------------
------------------------------------------------------------
------------------------------------------------------------
------------------------------------------------------------
------------------------------------------------------------
------------------------------------------------------------
------------------------------------------------------------
------------------------------------------------------------
------------------------------------------------------------
------------------------------------------------------------
------------------------------------------------------------
--------------------------------aagggcaccacaag-aacgcgtggagca
tgtggcttaatttgactcaacgcggg-aaatcttaccgggtccggacacactgaggattg
acaggcaat------------------------at---------------taata-----
-----tgtgtgacttttttgtctttcacgagtga----------------gaaa-g-ctt
acgtatat------------------------tatg------------------------
---t-taaatatg-ctagtcctttcatgattatgtgataggtggtgcatggccgttctta
gttcgtggagtgatctgtctgcttaattgcgtttc---actaa-ggg---cct-a-taca
a-----ttacgtatg----ttgttgatt-----gc----actttgacccctcc-------
-------------------------------ttcacgggtgc-g--tgtgtctttgc---
-ttttgc----ttca-ac----------tcat-acaa-ttagg---------tcctgaaa
gc-aacg-aacgtgaccgcaacctc-ttgttgct--------------------------
------t-tcg-tatacc------------------------attta-taacacagttt-
----tgttttatgtgtattccgtacat---------------------------------
--catat-----------------------------------------------------
-------------------------------------------------aaaattggtgt
gcaagaaag-ctt-----------------------------------------------
tt-----------------taa-actag--aggga-ccgct-g-ttat-cttc---ttaa
a-ccagagg-aaggttg-cggc-aataaca-gg-tctgtgatg-ccctt-agatgtt-cc
gggc-tgcacac-gtgctac-aatga-ttattgc--agtgagcatc-tca--tttt----
----tac---acacc-gc-at-gcgc-gagt-------------------ccat-ttatt
c-a---------------------cattgccttcac-----------------gggctgt
gc-ttt-----------------------aaatgtg--------tatc------------
-----------------tctgcgcgcggtaaa--------gcctgc-ttcgaa-agt-a-
--------a--g-tgggtaatcaattagaagtaatgatttcc------------------
---ttttttt------------------------------tctg-cac-ac------a-t
atatacgg-cagcta-tacccggg-taa-------c-ctt-gt---------tg-ttact
-tt-tgtg-tgtata---gt-tgtaccc-----------tt-------------------
-----------------------------------ttt----------------------
--ccgtatgtgcga--------ttgtcaattcatg-gtggggacagaccattg---ttaa
ttgttggt-ctcggtcttaactaggaatgccttgtacgggtctttgg-ttcaacaaacca
cccggaatacgtccctgccctttg-tacacaccgcccgtcgctctta-ccgatggacttc
tct-gtgagtttgaaggactggga----------acgcatcgcg----------------
-tttacgctt--------------------------------tg------------cac-
----------------acctatggaaacttaaacgaacagtgtggtctaaaggaaagaga
agtcgtaacaaggcatca
>AY465856_Uvigerina-akitaensis_Serioidea
------------------------------------------------------------
------------------------------------------------------------
------------------------------------------------------------
------------------------------------------------------------
------------------------------------------------------------
------------------------------------------------------------
------------------------------------------------------------
------------------------------------------------------------
------------------------------------------------------------
------------------------------------------------------------
------------------------------------------------------------
------------------------------------------------------------
------------------------------------------------------------
------------------------------------------------------------
------------------------------------------------------------
------------------------------------------------------------
------------------------------------------------------------
------------------------------------------------------------
------------------------------------------------------------
------------------------------------------------------------
------------------------------------------------------------
------------------------------------------------------------
------------------------------------------------------------
------------------------------------------------------------
------------------------------------------------------------
------------------------------------------------------------
------------------------------------------------------------
------------------------------------------------------------
------------------------------------------------------------
------------------------------------------------------------
------------------------------------------------------------
------------------------------------------------------------
------------------------------------------------------------
------------------------------------------------------------
------------------------------------------------------------
------------------------------------------------------------
------------------------------------------------------------
------------------------------------------------------------
------------------------------------------------------------
------------------------------------------------------------
------------------------------------------------------------
------------------------------------------------------------
------------------------------------------------------------
------------------------------------------------------------
------------------------------------------------------------
------------------------------------------------------------
------------------------------------------------------------
------------------------------------------------------------
------------------------------------------------------------
------------------------------------------------------------
------------------------------------------------------------
------------------------------------------------------------
------------------------------------------------------------
------------------------------------------------------------
------------------------------------------------------------
------------------------------------------------------------
------------------------------------------------------------
------------------------------------------------------------
------------------------------------------------------------
------------------------------------------------------------
------------------------------------------------------------
------------------------------------------------------------
------------------------------------------------------------
------------------------------------------------------------
------------------------------------------------------------
------------------------------------------------------------
------------------------------------------------------------
------------------------------------------------------------
--------------------------------aagggcaccacaag-aacgcgtggagca
tgtggcttaatttgactcaacgcggg-aaatcttaccgggtccggacacactgaggattg
acaggcaat------------------------at---------------taata-----
-----tgtgtatactttttttctttcacgagttgg---------------aaag-c-ttt
acgtatat------------------------tatg------------------------
---t-taaatatg-ctagtcctttcatgattatgtgataggtggtgcatggccgttctta
gttcgtggagtgatctgtctgcttaattgcgtttc---actaa-ggg---cct-a-taca
a-----ttacgtatg----ttgttgatt-----gc----actttgacccctcc-------
-------------------------------ttcacgggtgc-g--tgtgtctttgc---
--ttgct----aaca-ac----------tcat-acaa-ttagg---------tcctgaaa
gc-aacg-aacgtgaccgcaacctc-ttgttgct--------------------------
------t-tcg-tatacc------------------------attta-taacacagttt-
---------tttttttatgctttactg---------------------------------
--cgtat-----------------------------------------------------
-------------------------------------------------aaaa-ttctgt
gcaagaaag-ctt-----------------------------------------------
tt-----------------taa-actag--aggga-ccgct-g-ttat-cttc---ttaa
a-ccagagg-aaggttg-cggc-aataaca-gg-tctgtgatg-ccctt-agatgtt-cc
gggc-tgcacac-gtgctac-aatga-ttattgc--agtgagcatc-tca--tttt----
----tac---acacc-gc-at-gcgc-gagt-------------------ccat-ttatt
c-a---------------------cattgccttcac-----------------gggctgt
gc-ttt-----------------------aaatgtg--------tatc------------
-----------------tctgcgcgcggtaaa--------gcctgc-ttcgaa-agt-a-
--------a--g-tgggtaatcaattagaagtaatgatttcc------------------
---ttttttt------------------------------tctg-cac-ac------a-t
atatacgg-cagcta-tacccggg-taa-------c-ctt-gt---------tg-ttact
-tt-tgtg-tgtata---gt-tgtaccc-----------tt-------------------
-----------------------------------ttt----------------------
--ccgtatgtgcga--------ttgtcaattcatg-gtggggacagaccattg---ttaa
ttgttggt-ctcggtcttaactaggaatgccttgtacgggtctttgg-ttcaacaaacca
cccggaatacgtccctgccctttg-tacacaccgcccgtcgctctta-ccgatggacttc
tct-gtgagtttgaaggactggga----------acgcatcgtatga-------aattta
tttcaaactt--------------------------------tg------------cac-
----------------acctatggaaacttaaacgaacagtgtggtctaaaggaaagaga
agtcgtaacaaggcatca
>AY210780_Uvigerina-akitaensis_Serioidea
------------------------------------------------------------
------------------------------------------------------------
------------------------------------------------------------
------------------------------------------------------------
------------------------------------------------------------
------------------------------------------------------------
------------------------------------------------------------
------------------------------------------------------------
------------------------------------------------------------
------------------------------------------------------------
------------------------------------------------------------
------------------------------------------------------------
------------------------------------------------------------
------------------------------------------------------------
------------------------------------------------------------
------------------------------------------------------------
------------------------------------------------------------
------------------------------------------------------------
------------------------------------------------------------
------------------------------------------------------------
------------------------------------------------------------
------------------------------------------------------------
------------------------------------------------------------
------------------------------------------------------------
------------------------------------------------------------
------------------------------------------------------------
------------------------------------------------------------
------------------------------------------------------------
------------------------------------------------------------
------------------------------------------------------------
------------------------------------------------------------
------------------------------------------------------------
------------------------------------------------------------
------------------------------------------------------------
------------------------------------------------------------
------------------------------------------------------------
------------------------------------------------------------
------------------------------------------------------------
------------------------------------------------------------
------------------------------------------------------------
------------------------------------------------------------
------------------------------------------------------------
------------------------------------------------------------
------------------------------------------------------------
------------------------------------------------------------
------------------------------------------------------------
------------------------------------------------------------
------------------------------------------------------------
------------------------------------------------------------
------------------------------------------------------------
------------------------------------------------------------
------------------------------------------------------------
------------------------------------------------------------
------------------------------------------------------------
------------------------------------------------------------
------------------------------------------------------------
------------------------------------------------------------
------------------------------------------------------------
------------------------------------------------------------
------------------------------------------------------------
------------------------------------------------------------
------------------------------------------------------------
------------------------------------------------------------
------------------------------------------------------------
------------------------------------------------------------
------------------------------------------------------------
------------------------------------------------------------
------------------------------------------------------------
--------------------------------aagggcaccacaag-aacgcgtggagca
tgtggcttaatttgactcaacgcggg-aaatcttaccgggtccggacacactgaggattg
acaggcaat------------------------at---------------taata-----
-----cacacacacatacacacacgcgctctcacgtgcagtgttgtgtgtgctg----ta
gtgcgtat------------------------tatg------------------------
---t-taaatatg-ctagtcctttcatgattatgtgataggtggtgcatggccgttctta
gttcgtggagtgatctgtctgcttaattgcgtttc---actaa-ggg---cct-a-taca
a----tttacgtatg----tcagttatttttttac----actttgacccctctgcttcac
gtttc----------------------attacgctgcagtgc-g--tgtgtctttgtt-c
ttataa-----atta-ac----------tcat-acaatttagg---------tcctgaaa
gc-aacg-aacgtgaccgcaacctc-tggtgctt--------------------------
------t-ctt-tacgtgggtatta---------------------a-ctacactca---
-----cacacatatacacac----------------------------------------
tgcgtgt-----------------------------------------------------
-------------------------------------------------aaa-----tgt
gcgcgaaag-ctt-----------------------------------------------
tt-----------------taa-actag--aggga-ccgct-g-ttat-cttc---ttaa
a-ccagagg-aaggttg-cggc-aataaca-gg-tctgtgatg-ccctt-agatgtt-cc
gggc-tgcacac-gtgctac-aatga-ttattgc--agtgagcatc-tcatttttt----
-t--tat---acaccggc-at-gcgc-gagt-------------------ccat-ttctt
t-a-gc-----------------atcgtgtatttacgtac------------gcgtgttt
tt-ttt-----------------------aaatgtg--------tatc------------
-----------------tctgcgcgcggtaaa--------gcctgc-ttcgag-agt-a-
--------a--g-tgggtaatcaattagaagtaatgatttcc------------------
-tatttttttatat--------------------------tctg-cac-ac------a-t
atatacgg-cagcta-tacccggg-taa-------c-ctt-gt---------tg-ttact
-tt-tgtg-cgtata---gt-tgtaccc-----------tt-------------------
-----------------------------------ttt----------------------
--ccgtatgtgcga--------ttgtcaattcatg-gtggggacagaccattg---ttaa
ttgttggt-ctcggtcttaactaggaatgccttgtacgggtctttgg-ttcaacaaacca
cccggaatacgtccctgccctttg-tacacaccgcccgtcgctctta-ccgatggacttc
tct-gtgagtttgagggactggga----------acgctgtaaa------------tata
tttttttttt--------acgaatatat----tctta-----tg------------cac-
----------------acctatggaaacttaaacgaacagtgtggtctaaaggaaagaga
agtcgtaacaaggcatca
>AY465860_Uvigerina-elongatastriata_Serioidea
------------------------------------------------------------
------------------------------------------------------------
------------------------------------------------------------
------------------------------------------------------------
------------------------------------------------------------
------------------------------------------------------------
------------------------------------------------------------
------------------------------------------------------------
------------------------------------------------------------
------------------------------------------------------------
------------------------------------------------------------
------------------------------------------------------------
------------------------------------------------------------
------------------------------------------------------------
------------------------------------------------------------
------------------------------------------------------------
------------------------------------------------------------
------------------------------------------------------------
------------------------------------------------------------
------------------------------------------------------------
------------------------------------------------------------
------------------------------------------------------------
------------------------------------------------------------
------------------------------------------------------------
------------------------------------------------------------
------------------------------------------------------------
------------------------------------------------------------
------------------------------------------------------------
------------------------------------------------------------
------------------------------------------------------------
------------------------------------------------------------
------------------------------------------------------------
------------------------------------------------------------
------------------------------------------------------------
------------------------------------------------------------
------------------------------------------------------------
------------------------------------------------------------
------------------------------------------------------------
------------------------------------------------------------
------------------------------------------------------------
------------------------------------------------------------
------------------------------------------------------------
------------------------------------------------------------
------------------------------------------------------------
------------------------------------------------------------
------------------------------------------------------------
------------------------------------------------------------
------------------------------------------------------------
------------------------------------------------------------
------------------------------------------------------------
------------------------------------------------------------
------------------------------------------------------------
------------------------------------------------------------
------------------------------------------------------------
------------------------------------------------------------
------------------------------------------------------------
------------------------------------------------------------
------------------------------------------------------------
------------------------------------------------------------
------------------------------------------------------------
------------------------------------------------------------
------------------------------------------------------------
------------------------------------------------------------
------------------------------------------------------------
------------------------------------------------------------
------------------------------------------------------------
------------------------------------------------------------
------------------------------------------------------------
--------------------------------aagggcaccacaag-aacgcgtggagca
tgtggcttaatttgactcaacgcggg-aaatcttaccgggtccggacacactgaggattg
acaggcaat------------------------at---------------taata-----
-----cacacacacatacacacacgcgctctcacgtgcagtgttgtgtgtgctg----ta
gtgcgtat------------------------tatg------------------------
---t-taaatatg-ctagtcctttcatgattatgtgataggtggtgcatggccgttctta
gttcgtggagtgatctgtctgcttaattgcgtttc---actaa-ggg---cct-a-taca
a----tttacgtatg----tcagttatttttttac----actttgacccctctgcttcac
gtttc----------------------attacgctgcagtgc-g--tgtgtctttgtt-c
ttgtaa-----atta-ac----------tcat-acaatttagg---------tcctgaaa
gc-aacg-aacgtgaccgcaacctc-ttgttgct--------------------------
------t-tct-tacgtgggtctta---------------------a-ctaact------
-----cacacacatatacac--------------------------------------ac
tgcgtgt-----------------------------------------------------
-------------------------------------------------------aatgt
gcgcgaaag-ctt-----------------------------------------------
tt-----------------taa-actag--aggga-ccgct-g-ttat-cttc---ttaa
a-ccagagg-aaggttg-cggc-aataaca-gg-tctgtgatg-ccctt-agatgtt-cc
gggc-tgcacac-gtgctac-aatga-ttattgc--agtgagcatc-tcatttttt----
-t--tat---acacc-gc-at-gcgc-gagt-------------------ccat-ttatt
t-gagc-----------------atcgtgtatttacgtac------------gcgtgttt
tt-ttt-----------------------aaatgtg--------tatc------------
-----------------tctgcgcgcggtaaa--------gcctgc-ttcgag-agt-a-
--------a--g-tgggtaatcaattagaagtaatgatttcc------------------
-tatttttttatat--------------------------tctg-cac-ac------a-t
atatacgg-cagcta-tacccggg-taa-------c-ctt-gt---------tg-ttact
-tt-tgtg-cgtata---gt-tgtaccc-----------tt-------------------
-----------------------------------ttt----------------------
--ccgtatgtgcga--------ttgtcaattcatg-gtggggacagaccattg---ttaa
ttgttggt-ctcggtcttaactaggaatgccttgtacgggtctttgg-ttcaacaaacca
cccggaatacgtccctgccctttg-tacacaccgcccgtcgctctta-ccgatggacttc
tct-gtgagtttgagggactggga----------acgctgtaaaa----------tattt
tttttttttt--------acgaatatat----tctta-----tg------------cac-
----------------acctatggaaacttaaacgaacagtgtggtctaaaggaaagaga
agtcgtaacaaggcatcg
>AY359163_Globobulimina-pseudospinescens_Serioidea
------------------------------------------------------------
------------------------------------------------------------
------------------------------------------------------------
------------------------------------------------------------
------------------------------------------------------------
------------------------------------------------------------
------------------------------------------------------------
------------------------------------------------------------
------------------------------------------------------------
------------------------------------------------------------
------------------------------------------------------------
------------------------------------------------------------
------------------------------------------------------------
------------------------------------------------------------
------------------------------------------------------------
------------------------------------------------------------
------------------------------------------------------------
------------------------------------------------------------
------------------------------------------------------------
------------------------------------------------------------
------------------------------------------------------------
------------------------------------------------------------
------------------------------------------------------------
------------------------------------------------------------
------------------------------------------------------------
------------------------------------------------------------
------------------------------------------------------------
------------------------------------------------------------
------------------------------------------------------------
------------------------------------------------------------
------------------------------------------------------------
------------------------------------------------------------
------------------------------------------------------------
------------------------------------------------------------
------------------------------------------------------------
------------------------------------------------------------
------------------------------------------------------------
------------------------------------------------------------
------------------------------------------------------------
------------------------------------------------------------
------------------------------------------------------------
------------------------------------------------------------
------------------------------------------------------------
------------------------------------------------------------
------------------------------------------------------------
------------------------------------------------------------
------------------------------------------------------------
------------------------------------------------------------
------------------------------------------------------------
------------------------------------------------------------
------------------------------------------------------------
------------------------------------------------------------
------------------------------------------------------------
------------------------------------------------------------
------------------------------------------------------------
------------------------------------------------------------
------------------------------------------------------------
------------------------------------------------------------
------------------------------------------------------------
------------------------------------------------------------
------------------------------------------------------------
------------------------------------------------------------
------------------------------------------------------------
------------------------------------------------------------
------------------------------------------------------------
------------------------------------------------------------
------------------------------------------------------------
------------------------------------------------------------
--------------------------------aagggcaccacaag-aacgcgtggagca
tgtggcttaatttgactcaacgcggg-aaatcttaccgggtccggacacactgaggattg
acaggcaat------------------------at---------------taata-----
-----tagtttgtgtct----------catacaaattgtgtgggtccaa------acctc
gaacatat------------------------tatg------------------------
---tgaaaatatg-ctagtcctttcatgattatgtgataggtggtgcatggccgttctta
gttcgtggagtgatctgtctgcttaattgcgtttc---attat-gtga--cctaa-taaa
t----tttacgtatg----ttgcttat------ac----agtttgacccctcctt-----
--------------------------------ttttgggtgt-g--tgcgtcttacgt-t
ttgtta-----tatt-gc----------tcat-acaatttagg---------tcctgaaa
gc-aacg-aacgtgaccgcaacctc-ttgttgct--------------------------
------t-tca-----------------------------------a-gcaagtgtacc-
-----ctacaccttatgtcttacgtatatattaa-------------------cactcac
agtgtat-----------------------------------------------------
---tcttatctgtgct--gtgtgatatacttatactgca-t-aacgttaccatttcatta
ctaaggaaagcct-----------------------------------------------
tt-----------------taa-actag--aggga-ccgct-g-tttc-tttc---ttaa
a-ccagagg-aaggttg-cggc-aataaca-gg-tctgtgatg-ccctt-agatgtt-cc
gggc-tgcacac-gtgctac-aatga-ttattgc--agtgagcatc-tca--tttt----
-t--gat--tacacc-gc-ac-gcgc-gagat------------------catt-ttaca
c-a--------------------------ctat---------------------------
---tgt-----------------------gtctatg--------tatc------------
-----------------tttgtgcgcggtaaa--------gcctac-ttcgaa-agt-a-
--------a--gctgggtaatccattagaagtaatgatttcctttaatgt-tatta--ta
gcatctttttg-----------------gtatagtaattctgtg-cac-ac------t-t
atatacgg-catctt-tacccggg-taa-------c-ctt-gt---------tgttactt
-tt-tttg-tgtgtat-cga-tgt---------------ttt------------------
-----------------------------------aca----------------------
--ccgtatgtgcga--------ttgtcaattcatg-gtggggacagaccattg---ttaa
ttgttggt-ctcggtcttaactaggaatgccttgtacgggtctttgg-ttcaacaaacca
cccggaatacgtccctgccctttg-tacacaccgcccgtcgctctta-ccgatggacttc
tct-gtgagtttgagggactggga----------acgcatattac--------------c
ttttgttg------------------------tagtc-----tg------------cac-
-----------acattacctatggaaacttaaacgaacagtgtggtctaaaggaaagaga
agtcgtaacaaggcatca
>EU672991_Reophax-sp_Textulariids
n--------------------------------nanctcaaagattaagccatgcaagtg
gttatat------taacccgacagtttaaataagtgttagatgctatttaaaaatccta-
------------------------------------------------------------
---------------ctntacagtgattttaaactgg-------ttttcacatcagtatc
acttacgcaactgcagacagctgcttaatacagtcacacttgtcttgacttggcgc----
---------------tataacaatggcataaatatttt------------------atgn
tttttgtt-ttcttacttctaaatcgcaacccgatatag---------------------
-----------------------------------------------aatgatttctctg
taacgct----------------attcataaaaaatacacgttacaccgtg---------
---------caattttc-tttttggataactcagggaaagtttggctaatacgtacgagt
ttttaca-----caaaatacacacacaca-------------------------------
---------cacaaatatatgcacgcattgctgtctct----------------------
------------------------------------------------------------
------------------------------------------------------------
------------------------------------------------------------
------------------------------------------------------------
------------------------------------------------------------
------------------------------------------------------------
------------------------------------------------------------
------------------------------------------------------------
--------------tattgcacacacaaaag---------actggcaatgacacaaatta
ttactcagcactta-ttggtaaattttgatcgcat-------------------------
---------ctttttgatgctttcagtttaaaa-tttaactgcaacatgagaga------
---ca-ataagtacgcacgtgctttgcctttttggcattg--------------------
------------------------------------------------------------
------------------------------------------------------------
--cacatttttgctgagcagac-tttgcgaagtttac-ttt-----------------gc
gaagcaggt--catacaagcatctacagcatcaagtca-cagggttggcaagtgtatttt
tgaaccntcaaagcagtcac-gcatacggaa-gagtagtttctgatcccatagaaggagc
accgtacattgagagaccgc-tcttagttctaaggaacgcagcaggcgcgnaanttg-cc
caatgctagtaccctacaatgtttact------------------------------gca
ttaacaatttacaacgaaataaaataaattttat-------------ttagcgttaaatt
attatataacacttt----ctctattttcgctgtcaa-----------ta--aaaaaatt
tatccttgttacgttgttattcagtta---------------------------------
-----aatatttcatttactgaggc-agtgacaagctgtaacggttgagta------ttt
taatgaca-agtgtctggcattgccgcctggttcgc--caggcttggcag--ttcgccga
cgctt-tgtgtgctcaat-tggaatgcggtgagtttaa-gcaactcagaacctttgactg
gtgattttgaa--atat------atttcactgt-tcttgtatctgaa----tttcaagtg
gagggcaagtctggtgccagcagccgcggtaataccagc-tccactggcctatacaatca
ttgttgcgg-ttaagaggctcgtagttggattgaattgc---------------aaaaaa
cttgcgtaattttttt--------------------------------------------
----------------------------------------------actgcgtatatcat
acacacacaca------cacac--------------------------------------
------gcatgatcctgcagt-------------tgatatatttacgca-----------
------------------------------------------------------------
------------------------------------------------------------
--------------------------tattttttcaacactgtgaacaaatcagagtgta
ccaaacatgctttttt-------------------tgtgcattgaatgtcttatcatggg
atgttgcactt----------------------------aaaaattnttttct-------
--------------aa--aaaaaagacaaaacacgca---------------ttacatac
acacaacttttgcgt---------------------------------------------
----------gaatcattttttttaggatacagcttaaatgtcgatggggat--------
--agttggagtc-aagagtactgctgggcgagaggt-gaaattcattgaccctagtaaga
c-taccaaaagcgaaagcac-ttgact------aggctatac-tctttgtgattttgtac
gccaaacattttcaatacata-----------------------cacacacacacacaca
catgcatt----------------------------------------------------
-----gaaatggtttg--------------------------------------------
-------------------------------cactgtacatcactttacaatgaagaacg
aaggttgggggatcaaagaggatcagataccctcgtcgtcccattaattacatcaaacga
tgggctctcaattgcatatttttttt---aatttgcaaatgccctcagcctacaaa----
---------atatttggcttgagctcgtgatttattt--------cacgctcgcctta--
--------ctttttctgtac---ggtcttg---atggacgttt-catttt----------
-----atactttt----------tttgcgtgtaagcattt-------tgtattctttta-
----------------gactacat-tgcgtgc--acttgattttcggagctttgcgctca
att---------ctggtgagatgtaagca-ttaggcca----------------------
-----ttctaccctctgctactgcttcggcggttagtctgttgtg---------------
---------------------------------tgtagatggctgttttggtgtgaagca
cgctttaggcacgcgcttactgcagaaatgtctgagacattcccctccgggggtagtatg
cacgcaagtgtgaaacttgaaggaattgacggaagggcaccacaag-aacgcgtggagca
tgtggcttaatttgactcaacgcggg-aaatcttaccgggtccggacacactgaggattg
acaggcaat------------------------at---------------tgaat-----
-----tatttttaataatt-----------------------------------------
--------------------------------catg------------------------
---t-taaatatg-ctagtcctttcatgattatgtgataggtggtgcatggccgttctta
gttcgtggagtgatctgtctgcttaattgcgtttc---acata-ggg---cct-a-taa-
------acacgtgtg----ttgcac------tttc----tctttgaccccttc------t
tcctttt-------------------------tggatttagc-g--tgtgtctttg----
--agga-----ttat-gc----------tcgc-acaa-gtagg---------tcctgaaa
gc-aacg-aacgtgaccgcaacctc-ttgttgtc--------------------------
------cttta-c---------------------------------a-caatcc------
---------------ttcgctt--------------------------------------
------------------------------------------------------------
---ttgtcttttgact--tt-----------------c-----------------gcgga
gtaacagggacta-----------------------------------------------
tc-----------------taa-actag--aggga-ccgct-g-taat-cttt---ttaa
a-ccagagg-aaggttg-cggc-aataaca-gg-tctgtgatg-ccctt-agatgtt-cc
gggc-tgcacac-gtgctac-aatga-ttattgc--agtgagcatc-tca----------
----tactacacacc-gc-tt-gcgc-gaag-------------------tcac-ttttg
c-gtatctcaa-------------------------------------------------
---ttc-----gt----------------aattgtg---------atc------------
----------------ttttgcgcgcggtaaa--------gcctgc-ttcgaa-agt-a-
--------a--g-cgggtaatcaattagaagtaatgatttcc------------------
-----ttttt------------------------------ttcg-cac-ac------a-t
atatacgg-cattgt-tacccgga-ata-------ggctc-gt---------tcttattt
-tt-tgtg-tgtatc---aa-tg-------------------------------------
------------------------------------tt----------------------
--ccgtatgtgcaa--------ttgtcaattcatg-gtggggacagaccattg---ttaa
ttgttggt-ctcggtcttaactaggaatgccttgtacgggtctttgg-ttcaacagacca
cccggaatacgtccctgccctttg-tacacaccgcccgtcgctctta-ccgatggacttc
tct-gtgagtttgagggactggaa------------------------------------
ctttgtattt----------------------ttatg-----ca-----------atac-
----------------ctctatggaaacttaaacgaacagtgtggtctaaannaaagaga
agtcgtaacaaggcatcg
>JN003662_Reophax-sp_Textulariids
------------------------------------------------------------
------------------------------------------------------------
------------------------------------------------------------
------------------------------------------------------------
------------------------------------------------------------
------------------------------------------------------------
------------------------------------------------------------
------------------------------------------------------------
------------------------------------------------------------
------------------------------------------------------------
------------------------------------------------------------
------------------------------------------------------------
------------------------------------------------------------
------------------------------------------------------------
------------------------------------------------------------
------------------------------------------------------------
------------------------------------------------------------
------------------------------------------------------------
------------------------------------------------------------
------------------------------------------------------------
------------------------------------------------------------
------------------------------------------------------------
------------------------------------------------------------
------------------------------------------------------------
------------------------------------------------------------
------------------------------------------------------------
------------------------------------------------------------
------------------------------------------------------------
------------------------------------------------------------
------------------------------------------------------------
------------------------------------------------------------
------------------------------------------------------------
------------------------------------------------------------
------------------------------------------------------------
------------------------------------------------------------
------------------------------------------------------------
------------------------------------------------------------
------------------------------------------------------------
------------------------------------------------------------
------------------------------------------------------------
------------------------------------------------------------
------------------------------------------------------------
------------------------------------------------------------
------------------------------------------------------------
------------------------------------------------------------
------------------------------------------------------------
------------------------------------------------------------
------------------------------------------------------------
------------------------------------------------------------
------------------------------------------------------------
------------------------------------------------------------
------------------------------------------------------------
------------------------------------------------------------
------------------------------------------------------------
------------------------------------------------------------
------------------------------------------------------------
------------------------------------------------------------
------------------------------------------------------------
------------------------------------------------------------
------------------------------------------------------------
------------------------------------------------------------
------------------------------------------------------------
------------------------------------------------------------
------------------------------------------------------------
------------------------------------------------------------
------------------------------------------------------------
------------------------------------------------------------
------------------------------------------------------------
--------------------------------aagggcaccacaag-aacgcgtggagca
tgtggcttaatttgactcaacgcggg--aatcttaccgggtccggacacactgaggattg
acaggcaat------------------------at---------------tggaa-----
-----tgtgtttttacgcattc--------------------------------------
--------------------------------catg------------------------
---t-taaatatg-ctagtcctttcatgattatgtgataggtggtgcatggccgttctta
gttcgtggagtgatctgtctgcttaattgcgtttc---actaa-ggg---ctt-attaa-
------ttacgtgtg----tagcgc--------tc----tctttgacccccct------t
t----------------------------------attgagc-g--cgtgtcttag----
--atga-----ttat-gc----------tcgc-acaa-ttaag---------tcctgaaa
gc-aacg-aacgtgaccgcaacctc-ttgttgcc--------------------------
------ttttg-c---------------------------------a-caatcc------
---------------ttcgcttta------------------------------------
------------------------------------------------------------
---ttatcttctgatt--tta----------------g-----------------gcgaa
gaaaaagaggcta-----------------------------------------------
t------------------taa-actag--aggga-ccgct-g-taat-cttt---ttaa
a-ccagagg-aaggttg-cggc-aataaca-gg-tctgtgatg-ccctt-agatgtt-cc
gggc-tgcacac-gtgctac-aatga-ttattgc--agtgagcatc-tca----------
----tactatacacc-gc-tt-gcgc-gaag-------------------tcct-tttgg
c-g--------------------ca----tttttttgtg---------------------
---tcc-----------------------aattgtg-------atttt------------
-----------------tttgcgcgcggtgaa--------gcctgc-ttcgaa-agt-a-
--------a--g-cgggtaatcaattagaagtaatgatttcc------------------
------tttt------------------------------tcag-cac-ac------a-t
atatacgg-cgttgt-tacccggg-atg-------ggctt-gt---------tcccgttc
-tc-tgtg-tgtatc---aa-tgt------------------------------------
-----------------------------------ttt----------------------
--ccgtatgtgcaa--------ttgtcaattcatg-gtggggacagaccattg---ttaa
ttgttggt-ctcggtcttaactaggaatgccttgtacgggtctttgg-ttcaacagacca
cccggaatacgtccctgccctttg-tacacaccgcccgtcgctctta-ccgatggacttc
tct-gtgagtttgagggactggaa-----------------------------------t
ctttgtcgct----------------------tgcgt-----ca-----------atac-
----------------ctctatggaaacttaaacgaacagtgtggtctaaaggaaagaga
agtcgtaacaaggcatcg
>DQ195588_Rosalina-sp_Discorboidea
------------------------------------------------------------
------------------------------------------------------------
------------------------------------------------------------
------------------------------------------------------------
------------------------------------------------------------
------------------------------------------------------------
------------------------------------------------------------
------------------------------------------------------------
------------------------------------------------------------
------------------------------------------------------------
------------------------------------------------------------
------------------------------------------------------------
------------------------------------------------------------
------------------------------------------------------------
------------------------------------------------------------
------------------------------------------------------------
------------------------------------------------------------
------------------------------------------------------------
------------------------------------------------------------
------------------------------------------------------------
------------------------------------------------------------
------------------------------------------------------------
------------------------------------------------------------
------------------------------------------------------------
------------------------------------------------------------
------------------------------------------------------------
------------------------------------------------------------
------------------------------------------------------------
------------------------------------------------------------
------------------------------------------------------------
------------------------------------------------------------
------------------------------------------------------------
------------------------------------------------------------
------------------------------------------------------------
------------------------------------------------------------
------------------------------------------------------------
------------------------------------------------------------
------------------------------------------------------------
------------------------------------------------------------
------------------------------------------------------------
------------------------------------------------------------
------------------------------------------------------------
------------------------------------------------------------
------------------------------------------------------------
------------------------------------------------------------
------------------------------------------------------------
------------------------------------------------------------
------------------------------------------------------------
------------------------------------------------------------
------------------------------------------------------------
------------------------------------------------------------
------------------------------------------------------------
------------------------------------------------------------
------------------------------------------------------------
------------------------------------------------------------
------------------------------------------------------------
------------------------------------------------------------
------------------------------------------------------------
------------------------------------------------------------
------------------------------------------------------------
------------------------------------------------------------
------------------------------------------------------------
------------------------------------------------------------
------------------------------------------------------------
------------------------------------------------------------
------------------------------------------------------------
------------------------------------------------------------
------------------------------------------------------------
--------------------------------aagggcaccacaag-aacgcgtggagca
tgtggcttaatttgactcaacgcggg-aaatcttaccgggtccggacacactgaggattg
acaggcaat------------------------at---------------tacga-----
-----ctcattctcttctgagt--------------------------------------
-------------------------tgcgtcgtatg------------------------
---t-taaatatg-ctagtcctttcatgattatgtgataggtggtgcatggccgttctta
gttcgtggagtgatctgtctgcttaattgcgtttc---actaa-gga---act-a-tatt
a-----ctatgcatg----ttgtca--------gc----gcattgacccctcgttggttc
acatacctttcacggtt----------gtaaccagtgttagc-g--tgcgtctttga---
ttctcg-----tctg-gc----------tcat-gcga-ttagt---------tcctgaaa
gc-aacg-aacgtgaccgcaacctc-ttgttgcc--------------------------
------t-tcatt---------------------ct----------a-caatatgcgta-
------------ttacaaactcttctgag-----------------------------tc
cttgtat-----------------------------------------------------
---------------------------------------------------------cgc
tatacggaggctt-----------------------------------------------
tc-----------------taa-actag--aggga-ccgct-g-ttat-cttc---ttaa
a-ccagagg-aaggttg-cggc-aataaca-gg-tctgtgatg-ccctt-agatgtt-cc
gggc-tgcacac-gtgctac-aatga-ttattgc--agtgagcatc-tca--ttta----
ct--taa--tacatc-gc-aa-gcgc-gagt-------------------ccgt-ttgtt
c-ttgtgtta---------tcagttcatgctggt--------------------gcacaa
gc-ttc-----------------------aatcgag--------tatc------------
-----------------tctgcgcgcgataaa--------gcctac-tttgaa-agt-tt
--------a--g-tgggtaatcaattagaagtaatgatttcc------------------
---taaattt------------------------------atcg-cac-ct------a-t
atatgtgg-cgtctt-tacccagc-cag-------c-cttttg---------tgctggat
-tc-cgtg-tgtatt---ga-cga---------------ttgatttcaata---------
----------tcaattgcctaatct------tacggta----------------------
--ccacatgtgcaa--------ttgtcaattcatg-gtggggacagaccattg---ttaa
ttgttggt-ctcggtcttaactaggaatgccttgtacgggtctttgg-ttcaacagacca
cccggaatacgtccctgccctttg-tacacaccgcccgtcgctctta-ccgatggacttc
tct-gtgagtttcagggactggg---------------------------------tcaa
tcttgtct----------------------------------tgttactaga---tcag-
----------------acctatggaaactgaaacgaacagtgtggtctaaaggaaagaga
agtcgtaacaaggcatcg
>FR839735_Rosalina-sp_Discorboidea
------------------------------------------------------------
------------------------------------------------------------
------------------------------------------------------------
------------------------------------------------------------
------------------------------------------------------------
------------------------------------------------------------
------------------------------------------------------------
------------------------------------------------------------
------------------------------------------------------------
------------------------------------------------------------
------------------------------------------------------------
------------------------------------------------------------
------------------------------------------------------------
------------------------------------------------------------
------------------------------------------------------------
------------------------------------------------------------
------------------------------------------------------------
------------------------------------------------------------
------------------------------------------------------------
------------------------------------------------------------
------------------------------------------------------------
------------------------------------------------------------
------------------------------------------------------------
------------------------------------------------------------
------------------------------------------------------------
------------------------------------------------------------
------------------------------------------------------------
------------------------------------------------------------
------------------------------------------------------------
------------------------------------------------------------
------------------------------------------------------------
------------------------------------------------------------
------------------------------------------------------------
------------------------------------------------------------
------------------------------------------------------------
------------------------------------------------------------
------------------------------------------------------------
------------------------------------------------------------
------------------------------------------------------------
------------------------------------------------------------
------------------------------------------------------------
------------------------------------------------------------
------------------------------------------------------------
------------------------------------------------------------
------------------------------------------------------------
------------------------------------------------------------
------------------------------------------------------------
------------------------------------------------------------
------------------------------------------------------------
------------------------------------------------------------
------------------------------------------------------------
------------------------------------------------------------
------------------------------------------------------------
------------------------------------------------------------
------------------------------------------------------------
------------------------------------------------------------
------------------------------------------------------------
------------------------------------------------------------
------------------------------------------------------------
------------------------------------------------------------
------------------------------------------------------------
------------------------------------------------------------
------------------------------------------------------------
------------------------------------------------------------
------------------------------------------------------------
------------------------------------------------------------
------------------------------------------------------------
------------------------------------------------------------
--------------------------------aagggcaccacaag-aacgcgtggagca
tgtggcttaatttgactcaacgcggg-aaatcttaccgggtccggacacactgaggattg
acaggcaat------------------------at---------------cgtgt-----
-----attcactcttcgtagtgata-----------------------------------
------------------------------cacgtg------------------------
---t-taaatatg-ctagtcctttcatgattatgtgataggtggtgcatggccgttctta
gttcgtggagtgatctgtctgcttaattgcgtttc---actaa-gga---act-a-tatt
c-----ttatgtatg----ttgtca--------gc----gcattgacccctca------g
atgctactttaacctttcgcggtt---ggtgcaactg-tagc-g--tgcgtctttga---
tt-acg-----tctg-gc----------tcat-acga-ttagt---------tcctgaaa
gc-aacg-aacgtgaccgcaacctc-ttgttgcc--------------------------
------t-tcatt--------------------------tc-------caatatgcgta-
-----------------aactttgtttat------------------------------c
tgcatat-----------------------------------------------------
------------------------------------------------------------
---acgaaggctt-----------------------------------------------
tc-----------------taa-actag--aggga-ccgct-g-ttat-cttc---ttaa
a-ccagagg-aaggttg-cggc-aataaca-gg-tctgtgatg-ccctt-agatgtt-cc
gggc-tgcacac-gtgctac-aatga-ttattgc--agtgagcatc-tca--ttta----
ct--taa--tacatc-gc-aa-gcgc-gagt-------------------ccgt-ttgtt
c-tcacgttgagcagtgtttcggttcatgccgttcattgt------------tctcgtaa
gc-ttc-----------------------aatcgag--------tatc------------
-----------------tctgcgcgcgataaa--------gcctgc-tttgaa-agt-tt
--------a--g-tgggtaatcaattagaagtaatgatttcc------------------
---tatattt------------------------------atcg-cac-tt------a-t
atgtatgg-cgtctt-tacccagc-tag-------c-cttttg---------tgctagaa
-tt-cgtg-tgtatt---ga-cga---------------ttgctttcttaa---------
----------gcaattgcct-ttct------tacggta----------------------
--ccatgcgtgcaa--------ttgtcaattcatg-gtggggacagaccattg---ttaa
ttgttggt-ctcggtcttaactaggaatgccttgtacgggtctttgg-ttcaacagacca
cccggaatacgtccctgccccttg-tacacaccgcccgtcgctctta-ccgatggacttc
tct-gtgagtttgagggactggg---------------------------------tcaa
tctgaact----------------------------------tgtttcatga---tcag-
----------------acctacggaaacttaaacgaacagtgtggtctaaaggaaagaga
agtcg-aacaaggca---
>FR839736_Rosalina-sp_Discorboidea
------------------------------------------------------------
------------------------------------------------------------
------------------------------------------------------------
------------------------------------------------------------
------------------------------------------------------------
------------------------------------------------------------
------------------------------------------------------------
------------------------------------------------------------
------------------------------------------------------------
------------------------------------------------------------
------------------------------------------------------------
------------------------------------------------------------
------------------------------------------------------------
------------------------------------------------------------
------------------------------------------------------------
------------------------------------------------------------
------------------------------------------------------------
------------------------------------------------------------
------------------------------------------------------------
------------------------------------------------------------
------------------------------------------------------------
------------------------------------------------------------
------------------------------------------------------------
------------------------------------------------------------
------------------------------------------------------------
------------------------------------------------------------
------------------------------------------------------------
------------------------------------------------------------
------------------------------------------------------------
------------------------------------------------------------
------------------------------------------------------------
------------------------------------------------------------
------------------------------------------------------------
------------------------------------------------------------
------------------------------------------------------------
------------------------------------------------------------
------------------------------------------------------------
------------------------------------------------------------
------------------------------------------------------------
------------------------------------------------------------
------------------------------------------------------------
------------------------------------------------------------
------------------------------------------------------------
------------------------------------------------------------
------------------------------------------------------------
------------------------------------------------------------
------------------------------------------------------------
------------------------------------------------------------
------------------------------------------------------------
------------------------------------------------------------
------------------------------------------------------------
------------------------------------------------------------
------------------------------------------------------------
------------------------------------------------------------
------------------------------------------------------------
------------------------------------------------------------
------------------------------------------------------------
------------------------------------------------------------
------------------------------------------------------------
------------------------------------------------------------
------------------------------------------------------------
------------------------------------------------------------
------------------------------------------------------------
------------------------------------------------------------
------------------------------------------------------------
------------------------------------------------------------
------------------------------------------------------------
------------------------------------------------------------
--------------------------------aagggcaccacaag-aacgcgtggagca
tgtggcttaatttgactcaacgcggg-aaatcttaccgggtccggacacactgaggattg
acaggcaat------------------------at---------------cgtgt-----
-----attcactcttcgtagtgata-----------------------------------
------------------------------cacgtg------------------------
---t-taaatatg-ctagtcctttcatgattatgtgataggtggtgcatggccgttctta
gttcgtggagtgatctgtctgcttaattgcgtttc---actaa-gga---act-a-tatt
c-----ttatgtatg----ttgtta--------gc----gcattgacccctca------g
atgctactttaacctctcgcggtt---ggtgcaactg-tagc-g--tgcgtctttga---
tt-acg-----tcta-gc----------tcat-acga-ttagt---------tcctgaaa
gc-aacg-aacgtgaccgcaacctc-ttgttgcc--------------------------
------t-tcatt--------------------------tc-------caatatgcgta-
------------acacgaattctattcgctg------------------------tttac
tgcatat-----------------------------------------------------
------------------------------------------------------------
---acgaaggctt-----------------------------------------------
tc-----------------taa-actag--aggga-ccgct-g-ttat-cttc---ttaa
a-ccagagg-aaggttg-cggc-aataaca-gg-tctgtgatg-ccctt-agatgtt-cc
gggc-tgcacac-gtgctac-aatga-ttattgc--agtgagcatc-tca--ttta----
ct--taa--tacatc-gc-aa-gcgc-gaat-------------------ccgt-ttgtt
c-tcacgttgagcagtgtttcggttcatgccgttcattgt------------tctcgtaa
gc-ttc-----------------------aatcgag--------tatc------------
-----------------tctgcgcgcgataaa--------gcctgc-tttgaa-agt-tt
--------a--g-tgggtaatcaattagaagtaatgatttcc------------------
---tatattt------------------------------atcg-cac-tt------a-t
atgtatgg-cgtctt-tacccagc-tag-------c-cttttg---------tgctagaa
-tt-cgtg-tgtatt---ga-cga---------------ttgctttcttaa---------
----------gcaattgcct-ttct------tacggta----------------------
--ccatacgtgcaa--------ttgtcaattcatg-gtggggacagaccattg---ttaa
ttgttggt-ctcggtcttaactaggaatgccttgtacgggtctttgg-ttcaacagacca
cccggaatacgtccctgccctttg-tacacaccgcccgtcgctctta-ccgatggacttc
tct-gtgagtttgagggactggg---------------------------------tcaa
tctgagct----------------------------------tgtctcatga---tcag-
----------------acctacggaaacttaaacgaacagtgtggtctaaaggaaagaga
agtcg-aacaaggca---
>AY359138_Bolivina-variabilis_Serioidea
------------------------------------------------------------
------------------------------------------------------------
------------------------------------------------------------
------------------------------------------------------------
------------------------------------------------------------
------------------------------------------------------------
------------------------------------------------------------
------------------------------------------------------------
------------------------------------------------------------
------------------------------------------------------------
------------------------------------------------------------
------------------------------------------------------------
------------------------------------------------------------
------------------------------------------------------------
------------------------------------------------------------
------------------------------------------------------------
------------------------------------------------------------
------------------------------------------------------------
------------------------------------------------------------
------------------------------------------------------------
------------------------------------------------------------
------------------------------------------------------------
------------------------------------------------------------
------------------------------------------------------------
------------------------------------------------------------
------------------------------------------------------------
------------------------------------------------------------
------------------------------------------------------------
------------------------------------------------------------
------------------------------------------------------------
------------------------------------------------------------
------------------------------------------------------------
------------------------------------------------------------
------------------------------------------------------------
------------------------------------------------------------
------------------------------------------------------------
------------------------------------------------------------
------------------------------------------------------------
------------------------------------------------------------
------------------------------------------------------------
------------------------------------------------------------
------------------------------------------------------------
------------------------------------------------------------
------------------------------------------------------------
------------------------------------------------------------
------------------------------------------------------------
------------------------------------------------------------
------------------------------------------------------------
------------------------------------------------------------
------------------------------------------------------------
------------------------------------------------------------
------------------------------------------------------------
------------------------------------------------------------
------------------------------------------------------------
------------------------------------------------------------
------------------------------------------------------------
------------------------------------------------------------
------------------------------------------------------------
------------------------------------------------------------
------------------------------------------------------------
------------------------------------------------------------
------------------------------------------------------------
------------------------------------------------------------
------------------------------------------------------------
------------------------------------------------------------
------------------------------------------------------------
------------------------------------------------------------
------------------------------------------------------------
--------------------------------aagggcaccacaag-aacgcgtggagca
tgtggcttaatttgactcaacgcggg-aaatcttaccgggtccggacacactgaggattg
acaggtaac------------------------at---------------ctcat-----
------acatcgcttcg-------------------------------------------
-------------------------gcatgtgtggg------------------------
---tataaatatg-ctagtcctttcatgattatgtgataggtggtgcatggccgttctta
gttcgtggagtgatctgtctgcttaattgcgtttc---actattgga---tct-a-tata
c----cgtgcatgtg----ttgcg---------------gcattgaccccattgatt---
-----------------------------tcactatcaatgt-g--cgcgtctttcg---
-----------ctta-gc----------tcactgcgctttaga---------tcctgaaa
gc-aacg-aacgtgaccgcaacctc-ttgttgct--------------------------
------t-tca-t---------------------------------acccaatgcgcga-
-------------tatatact---------------------------------------
--cgtat-----------------------------------------------------
----------------------------------------------------gtttcacg
cataagaaagctt-atacatacttttgct------------------------acggcaa
ttgtatca-----------caa-actag--aggga-ccgct-g-ttac-tttc---ttaa
a-ccagagg-aaggttg-cggc-aataaca-gg-tctgtgatg-ccctt-agatgtt-cc
gggc-tgcacac-gtgctac-aatga-ttattgc--agtgagcatc-tca--tttt----
-t--tac--tacacc-gc-at-gcgc-gagt-------------------ctat-ttgtc
t-g--------------------ttctgcttc----------------------ggctaa
ctgctc-----------------------aaatac---------gatc------------
-----------------tctgcgcgcggtaaa--------gcctac-ttcgaa-agt-a-
--------a--g-cgggtaatcaattagaagtaatgatttcc------------------
---tattttc------------------------------tctg-cac-ac------a-t
atatgcgg-catatc-tacccggc-atg-------c-ctt-gt---------tg-catgt
-tc-tttg-tgcgta---ga-tgtgtac--------ccctt-------------------
-----------------------------------ttt----------------------
--ccgcatgtgcaa--------ttgtcaattcatg-gtggggacagaccattg-tttcaa
ttgttggt-ctcggtcttaactaggaatgccttgtacgggtctttgg-ttcaacaaacca
cccggaatacgtccctgccctttg-tacacaccgcccgtcgctctta-ccgatggacttc
tct-gtgagtttgagggactgtctttggctgtt-atacgtc-------------------
------------------------------t-cggcg-----ta------------tac-
------------taccatcttaggaaacttaaacgaacagtgtggtctaaaggaaagaga
agtcgtaacaaggcatcg
>AY359134_Bolivina-variabilis_Serioidea
------------------------------------------------------------
------------------------------------------------------------
------------------------------------------------------------
------------------------------------------------------------
------------------------------------------------------------
------------------------------------------------------------
------------------------------------------------------------
------------------------------------------------------------
------------------------------------------------------------
------------------------------------------------------------
------------------------------------------------------------
------------------------------------------------------------
------------------------------------------------------------
------------------------------------------------------------
------------------------------------------------------------
------------------------------------------------------------
------------------------------------------------------------
------------------------------------------------------------
------------------------------------------------------------
------------------------------------------------------------
------------------------------------------------------------
------------------------------------------------------------
------------------------------------------------------------
------------------------------------------------------------
------------------------------------------------------------
------------------------------------------------------------
------------------------------------------------------------
------------------------------------------------------------
------------------------------------------------------------
------------------------------------------------------------
------------------------------------------------------------
------------------------------------------------------------
------------------------------------------------------------
------------------------------------------------------------
------------------------------------------------------------
------------------------------------------------------------
------------------------------------------------------------
------------------------------------------------------------
------------------------------------------------------------
------------------------------------------------------------
------------------------------------------------------------
------------------------------------------------------------
------------------------------------------------------------
------------------------------------------------------------
------------------------------------------------------------
------------------------------------------------------------
------------------------------------------------------------
------------------------------------------------------------
------------------------------------------------------------
------------------------------------------------------------
------------------------------------------------------------
------------------------------------------------------------
------------------------------------------------------------
------------------------------------------------------------
------------------------------------------------------------
------------------------------------------------------------
------------------------------------------------------------
------------------------------------------------------------
------------------------------------------------------------
------------------------------------------------------------
------------------------------------------------------------
------------------------------------------------------------
------------------------------------------------------------
------------------------------------------------------------
------------------------------------------------------------
------------------------------------------------------------
------------------------------------------------------------
------------------------------------------------------------
--------------------------------aagggcaccacaag-aacgcgtggagca
tgtggcttaatttgactcaacgcggg-aaatcttaccgggtccggacacactgaggattg
acaggtaac------------------------at---------------cacac-----
------ttatatgttcg---c---------------------------------------
-------------------------atattcgtgtg------------------------
---tataaatatg-ctagtcctttcatgattatgtgataggtggtgcatggccgttctta
gttcgtggagtgatctgtctgcttaattgcgtttc---actattgga---tct-a-tata
c----cgtgcatgtg----ttgcg---------------gcattgacccctcggtat---
-----------------------------tcacttatcgagt-g--cgcgtctttcg---
-----------ctta-gc----------tcactgcgctttaga---------tcctgaaa
gc-aacg-aacgtgaccgcaacctc-ttgttgct--------------------------
------t-tca-t---------------------------------acccaatgcg-cg-
---------atatatcacact---------------------------------------
--cgtgt-----------------------------------------------------
----------gatat---------------------------------------ttcacg
cataagaaagctt-at------------------------------------------ta
ttata-ca-----------caa-actag--aggga-ccgct-g-ttac-tttc---ttaa
a-ccagagg-aaggttg-cggc-aataaca-gg-tctgtgatg-ccctt-agatgtt-cc
gggc-tgcacac-gtgctac-aatga-ttattgc--agtgagcatc-tca--tttt----
-t--tac--tacacc-gc-at-gcgc-gagt-------------------ctat-ttatt
c-t--------------------ctc----------------------------------
gagtct-----------------------aaatac---------gatc------------
-----------------tctgcgcgcggtaaa--------gcctac-ttcgaa-agt-a-
--------a--g-cgggtaatcaattagaagtaatgatttcc------------------
---tattttt------------------------------tctg-cac-ac------a-t
atatgtgg-cgcatc-tacccggc-ttg-------c-ctt-gt---------tg-caagt
-tc-tttg-tgcgta---ga-tgtgta-----------cat-------------------
-----------------------------------ttt----------------------
--ccacatgtgcaa--------ttgtcaattcatg-gtggggacagaccattg-tttcaa
ttgttggt-ctcggtcttaactaggaatgccttgtacgggtctttgg-ttcaacaaacca
cccggaatacgtccctgccctttg-tacacaccgcccgtcgctctta-ccgatggacttc
tct-gtgagtttgagggactgtctttggcgctt--tatatcagtt---------------
------------------------------c-gctga-----ta------------tac-
-------------gccattctaggaaacttaaacgaacagtgtggtctaaaggaaagaga
agtcgtaacaaggcatca
>AY210769_Bolivina-variabilis_Serioidea
------------------------------------------------------------
------------------------------------------------------------
------------------------------------------------------------
------------------------------------------------------------
------------------------------------------------------------
------------------------------------------------------------
------------------------------------------------------------
------------------------------------------------------------
------------------------------------------------------------
------------------------------------------------------------
------------------------------------------------------------
------------------------------------------------------------
------------------------------------------------------------
------------------------------------------------------------
------------------------------------------------------------
------------------------------------------------------------
------------------------------------------------------------
------------------------------------------------------------
------------------------------------------------------------
------------------------------------------------------------
------------------------------------------------------------
------------------------------------------------------------
------------------------------------------------------------
------------------------------------------------------------
------------------------------------------------------------
------------------------------------------------------------
------------------------------------------------------------
------------------------------------------------------------
------------------------------------------------------------
------------------------------------------------------------
------------------------------------------------------------
------------------------------------------------------------
------------------------------------------------------------
------------------------------------------------------------
------------------------------------------------------------
------------------------------------------------------------
------------------------------------------------------------
------------------------------------------------------------
------------------------------------------------------------
------------------------------------------------------------
------------------------------------------------------------
------------------------------------------------------------
------------------------------------------------------------
------------------------------------------------------------
------------------------------------------------------------
------------------------------------------------------------
------------------------------------------------------------
------------------------------------------------------------
------------------------------------------------------------
------------------------------------------------------------
------------------------------------------------------------
------------------------------------------------------------
------------------------------------------------------------
------------------------------------------------------------
------------------------------------------------------------
------------------------------------------------------------
------------------------------------------------------------
------------------------------------------------------------
------------------------------------------------------------
------------------------------------------------------------
------------------------------------------------------------
------------------------------------------------------------
------------------------------------------------------------
------------------------------------------------------------
------------------------------------------------------------
------------------------------------------------------------
------------------------------------------------------------
[truncated: 460,601 more chars]
