# Supplementary material for: Renewal of planktonic foraminifera diversity after the Cretaceous Paleogene mass extinction by benthic colonizers
Source: Nat Commun. 2022 Nov 21;13:7135. doi: 10.1038/s41467-022-34794-5 (PMC9681854; doi:10.1038/s41467-022-34794-5)
Supplement: Supplementary file 6 — Supplementary Data 3 [file 41467_2022_34794_MOESM6_ESM.zip › Supplementary Data 3/01_Backbone_phylogeny/01_03_Output_MODELTEST-NG.out]

--------------------------------------------------------------------------------
ModelTest-NG vx.y.z

Input data:
  MSA:        ALN_Backbone.fst
  Tree:       Maximum likelihood
    file:           -
  #taxa:            137
  #sites:           6138
  #patterns:        4138
  Max. thread mem:  278 MB

Output:
  Log:           ALN_Backbone.fst.log
  Starting tree: ALN_Backbone.fst.tree
  Results:       ALN_Backbone.fst.out

Selection options:
  # dna schemes:      11
  # dna models:       88
  include model parameters:
    Uniform:         true
    p-inv (+I):      true
    gamma (+G):      true
    both (+I+G):     true
    free rates (+R): false
    fixed freqs:     true
    estimated freqs: true
    #categories:     4
  gamma rates mode:   mean
  asc bias:           none
  epsilon (opt):      0.01
  epsilon (par):      0.05
  keep branches:      false

Additional options:
  verbosity:        very low
  threads:          22/32
  RNG seed:         12345
  subtree repeats:  enabled
--------------------------------------------------------------------------------

BIC       model              K            lnL          score          delta    weight
--------------------------------------------------------------------------------
       1  TVM+I+G4           9    -64897.8417    132237.9147         0.0000    0.9984
       2  GTR+I+G4          10    -64899.9048    132250.7631        12.8484    0.0016
       3  TIM2+I+G4          8    -64926.9576    132287.4242        49.5095    0.0000
       4  TPM2uf+I+G4        7    -64937.3984    132299.5834        61.6687    0.0000
       5  TPM1uf+I+G4        7    -64938.8632    132302.5132        64.5985    0.0000
       6  TIM1+I+G4          8    -64935.6233    132304.7555        66.8408    0.0000
       7  GTR+G4             9    -64932.5514    132307.3340        69.4193    0.0000
       8  TVM+G4             8    -64943.6908    132320.8906        82.9759    0.0000
       9  TPM3uf+I+G4        7    -64949.7806    132324.3479        86.4333    0.0000
      10  TIM3+I+G4          8    -64946.0380    132325.5849        87.6702    0.0000
--------------------------------------------------------------------------------
Best model according to BIC
---------------------------
Model:              TVM+I+G4
lnL:                -64897.8417
Frequencies:        0.2795 0.1918 0.1676 0.3611
Subst. Rates:       1.1195 4.0490 1.8001 0.9408 4.0490 1.0000 
Inv. sites prop:    0.1148
Gamma shape:        0.5350
Score:              132237.9147
Weight:             0.9984
---------------------------
Parameter importances
---------------------------
P.Inv:              -
Gamma:              0.0000
Gamma-Inv:          1.0000
Frequencies:        1.0000
---------------------------
Model averaged estimates
---------------------------
P.Inv:              -
Alpha:              0.3958
Alpha-P.Inv:        0.5350
P.Inv-Alpha:        0.1148
Frequencies:        0.2795 0.1918 0.1676 0.3611 

Commands:
  > phyml  -i ALN_Backbone.fst -m 012314 -f m -v e -a e -c 4 -o tlr
  > raxmlHPC-SSE3 -s ALN_Backbone.fst -m GTRGAMMAIX -n EXEC_NAME -p PARSIMONY_SEED
  > raxml-ng --msa ALN_Backbone.fst --model TVM+I+G4
  > paup -s ALN_Backbone.fst
  > iqtree -s ALN_Backbone.fst -m TVM+I+G4

AIC       model              K            lnL          score          delta    weight
--------------------------------------------------------------------------------
       1  TVM+I+G4           9    -64897.8417    130355.6835         0.0000    0.9553
       2  GTR+I+G4          10    -64899.9048    130361.8096         6.1261    0.0447
       3  TIM2+I+G4          8    -64926.9576    130411.9153        56.2318    0.0000
       4  GTR+G4             9    -64932.5514    130425.1028        69.4193    0.0000
       5  TIM1+I+G4          8    -64935.6233    130429.2466        73.5631    0.0000
       6  TPM2uf+I+G4        7    -64937.3984    130430.7967        75.1132    0.0000
       7  TPM1uf+I+G4        7    -64938.8632    130433.7265        78.0430    0.0000
       8  TVM+G4             8    -64943.6908    130445.3817        89.6982    0.0000
       9  TIM3+I+G4          8    -64946.0380    130450.0759        94.3924    0.0000
      10  TPM3uf+I+G4        7    -64949.7806    130455.5612        99.8778    0.0000
--------------------------------------------------------------------------------
Best model according to AIC
---------------------------
Model:              TVM+I+G4
lnL:                -64897.8417
Frequencies:        0.2795 0.1918 0.1676 0.3611
Subst. Rates:       1.1195 4.0490 1.8001 0.9408 4.0490 1.0000 
Inv. sites prop:    0.1148
Gamma shape:        0.5350
Score:              130355.6835
Weight:             0.9553
---------------------------
Parameter importances
---------------------------
P.Inv:              -
Gamma:              0.0000
Gamma-Inv:          1.0000
Frequencies:        1.0000
---------------------------
Model averaged estimates
---------------------------
P.Inv:              -
Alpha:              0.3958
Alpha-P.Inv:        0.5350
P.Inv-Alpha:        0.1147
Frequencies:        0.2797 0.1917 0.1678 0.3609 

Commands:
  > phyml  -i ALN_Backbone.fst -m 012314 -f m -v e -a e -c 4 -o tlr
  > raxmlHPC-SSE3 -s ALN_Backbone.fst -m GTRGAMMAIX -n EXEC_NAME -p PARSIMONY_SEED
  > raxml-ng --msa ALN_Backbone.fst --model TVM+I+G4
  > paup -s ALN_Backbone.fst
  > iqtree -s ALN_Backbone.fst -m TVM+I+G4

AICc      model              K            lnL          score          delta    weight
--------------------------------------------------------------------------------
       1  TVM+I+G4           9    -64897.8417    130381.6835         0.0000    0.9724
       2  GTR+I+G4          10    -64899.9048    130388.8096         7.1261    0.0276
       3  TIM2+I+G4          8    -64926.9576    130437.9153        56.2318    0.0000
       4  GTR+G4             9    -64932.5514    130451.1028        69.4193    0.0000
       5  TIM1+I+G4          8    -64935.6233    130455.2466        73.5631    0.0000
       6  TPM2uf+I+G4        7    -64937.3984    130456.7967        75.1132    0.0000
       7  TPM1uf+I+G4        7    -64938.8632    130459.7265        78.0430    0.0000
       8  TVM+G4             8    -64943.6908    130471.3817        89.6982    0.0000
       9  TIM3+I+G4          8    -64946.0380    130476.0759        94.3924    0.0000
      10  TPM3uf+I+G4        7    -64949.7806    130481.5612        99.8778    0.0000
--------------------------------------------------------------------------------
Best model according to AICc
---------------------------
Model:              TVM+I+G4
lnL:                -64897.8417
Frequencies:        0.2795 0.1918 0.1676 0.3611
Subst. Rates:       1.1195 4.0490 1.8001 0.9408 4.0490 1.0000 
Inv. sites prop:    0.1148
Gamma shape:        0.5350
Score:              130381.6835
Weight:             0.9724
---------------------------
Parameter importances
---------------------------
P.Inv:              -
Gamma:              0.0000
Gamma-Inv:          1.0000
Frequencies:        1.0000
---------------------------
Model averaged estimates
---------------------------
P.Inv:              -
Alpha:              0.3958
Alpha-P.Inv:        0.5350
P.Inv-Alpha:        0.1148
Frequencies:        0.2796 0.1917 0.1677 0.3609 

Commands:
  > phyml  -i ALN_Backbone.fst -m 012314 -f m -v e -a e -c 4 -o tlr
  > raxmlHPC-SSE3 -s ALN_Backbone.fst -m GTRGAMMAIX -n EXEC_NAME -p PARSIMONY_SEED
  > raxml-ng --msa ALN_Backbone.fst --model TVM+I+G4
  > paup -s ALN_Backbone.fst
  > iqtree -s ALN_Backbone.fst -m TVM+I+G4
Done
