# Supplementary material for: Renewal of planktonic foraminifera diversity after the Cretaceous Paleogene mass extinction by benthic colonizers
Source: Nat Commun. 2022 Nov 21;13:7135. doi: 10.1038/s41467-022-34794-5 (PMC9681854; doi:10.1038/s41467-022-34794-5)
Supplement: Supplementary file 6 — Supplementary Data 3 [file 41467_2022_34794_MOESM6_ESM.zip › Supplementary Data 3/01_Backbone_phylogeny/01_04_Output_RAxML-NG.support]

((FR839701_Ammonia-sp_Rotalioidea:0.151248,FR839695_Ammonia-sp_Rotalioidea:0.151860)92:0.110986,(KF023074_Ammonia-aomoriensis_Rotalioidea:0.005981,AF190879_Ammonia-catesbyana_Rotalioidea:0.006407)99:0.131417,(((((((FR839712_Ammonia-sp_Rotalioidea:0.016573,FR839713_Ammonia-sp_Rotalioidea:0.017490)100:0.138930,(FR839700_Ammonia-sp_Rotalioidea:0.014906,FR839697_Ammonia-sp_Rotalioidea:0.014772)97:0.068048)61:0.036370,FR839690_Ammonia-aoteana_Rotalioidea:0.150590)42:0.024446,(FR839709_Ammonia-sp_Rotalioidea:0.245627,(AY210767_Ammonia-tepida_Rotalioidea:0.060760,(FR754388_Ammonia-sp_Rotalioidea:0.003752,HE598565_Ammonia-sp_Rotalioidea:0.061912)85:0.026331)100:0.061231)30:0.033251)70:0.064557,(FR839705_Ammonia-batava_Rotalioidea:0.024469,AY465834_Ammonia-beccarii_Rotalioidea:0.032060)96:0.135114)59:0.025596,(FR839750_Ammonia-sp_Rotalioidea:0.024297,FR839751_Ammonia-sp_Rotalioidea:0.040850)100:0.272294)65:0.045221,(((GQ853567_Ammonia-sp_Rotalioidea:0.055127,GQ853568_Ammonia-sp_Rotalioidea:0.112705)98:0.259247,((Z69617_Ammonia-sp_Rotalioidea:0.080495,(HE598562_Ammonia-sp_Rotalioidea:0.014451,FR754384_Ammonia-sp_Rotalioidea:0.029276)92:0.058095)86:0.082630,FR839710_Ammonia-sp_Rotalioidea:0.198030)96:0.107030)55:0.069059,(((DQ452704_Rossyatella-sp_Glabratelloidea:0.995974,(AF194078_Glabratella-patelliformis_Glabratelloidea:0.103306,(AF194077_Glabratella-milletti_Glabratelloidea:0.203899,Z69614_Glabratella-opercularis_Glabratelloidea:0.060439)80:0.034288)100:0.401348)38:0.199073,(((FM877703_Schlumbergerella-floresiana_Calcarinoidea:0.716136,((AJ504678_Baculogypsinoides-spinosus_Calcarinoidea:0.053634,(AJ504681_Calcarina-gaudichaudii_Calcarinoidea:0.172962,AJ504680_Calcarina-defrancii_Calcarinoidea:0.128474)52:0.036575)87:0.111544,AJ488884_Pararotalia-nipponica_Calcarinoidea:0.054615)53:0.044657)45:0.083579,(AJ514835_Baculogypsina-sphaerulata_Calcarinoidea:0.271396,(((((AJ879148_Operculinella-cumingii_Nummulitoidea:0.025728,(AJ488887_Operculina-sp_Nummulitoidea:0.010060,((AJ488888_Operculina-ammonoides_Nummulitoidea:0.015254,AJ488889_Operculina-ammonoides_Nummulitoidea:0.005021)57:0.000001,AJ879147_Operculina-discoidalis_Nummulitoidea:0.005843)61:0.003823)67:0.010212)55:0.013985,AJ488890_Heterostegina-depressa_Nummulitoidea:0.064074)86:0.035661,(AJ488886_Planostegina-operculinoides_Nummulitoidea:0.016612,AJ879135_Planoperculina-heterosteginoides_Nummulitoidea:0.006958)98:0.035516)56:0.009518,AJ488885_Cycloclypeus-carpenteri_Nummulitoidea:0.069964)31:0.005571,(AJ879164_Operculina-elegans_Nummulitoidea:0.038028,AJ311212_Nummulites-venosus_Nummulitoidea:0.018322)46:0.007908)58:0.049500)36:0.037336)33:0.031409,((((((((AY934746_Virgulina-concava_Clade3:0.132324,((AY934744_Stainforthia-fusiformis_Clade3:0.043291,(JN003678_Stainforthiidae-X-sp_Clade3:0.027684,AY934743_Stainforthia-sp_Clade3:0.005889)77:0.050220)62:0.038491,JQ013743_Buliminella-tenuata_Clade3:0.088108)95:0.090182)18:0.025709,(FJ185813_Epistominella-sp_Clade3:0.060760,(FJ705897_Epistominella-exigua_Clade3:0.010089,(FJ185795_Epistominella-arctica_Clade3:0.019000,AM491308_Epistominella-vitrea_Clade3:0.041310)35:0.022274)24:0.018982)26:0.012593)28:0.037848,AY934747_Bulimina-marginata_Clade3:0.111120)7:0.011445,(AY359160_Chilostomella-ovoidea_Clade3:0.095820,((AM491318_Oridorsalis-umbonatus_Clade3:0.081817,AY934754_Pullenia-subcarinata_Clade3:0.084005)36:0.029438,((AY210774_Melonis-affinis_Clade3:0.031997,(DQ195544_Cibicidoides-refulgens_Clade3:0.094456,(AY934753_Melonis-pompilioides_Clade3:0.044562,DQ195552_Cibicidoides-pachyderma_Clade3:0.030354)59:0.005075)24:0.013303)19:0.010724,AJ972504_Cibicidoides-cicatricosus_Clade3:0.054650)15:0.018033)10:0.019293)14:0.007583)6:0.045187,(((AJ504685_Islandiella-norcrossi_Serioidea:0.075048,((AY934737_Cassidulinoides-porrectus_Serioidea:0.000001,DQ452689_Cassidulinoides-parkerianus_Serioidea:0.009285)100:0.073960,(AY179177_Glandulina-antarctica_Serioidea:0.115603,(FJ705915_Cassidulina-laevigata_Serioidea:0.088664,(AJ504686_Globocassidulina-sp_Serioidea:0.023441,FJ705913_Globocassidulina-sp_Serioidea:0.041440)100:0.134737)68:0.042530)99:0.094035)86:0.055272)100:0.263895,((((AY465856_Uvigerina-akitaensis_Serioidea:0.044028,AY210779_Uvigerina-akitaensis_Serioidea:0.020095)64:0.011899,AY359180_Uvigerina-peregrina_Serioidea:0.010905)97:0.060720,(AY914563_Uvigerina-phlegeri_Serioidea:0.047742,AY914566_Trifarina-earlandi_Serioidea:0.060035)39:0.027372)68:0.064500,(AY359177_Uvigerina-mediterranea_Serioidea:0.272325,(AY465860_Uvigerina-elongatastriata_Serioidea:0.010829,AY210780_Uvigerina-akitaensis_Serioidea:0.017594)99:0.082367)99:0.132191)99:0.060379)51:0.049012,(AY359163_Globobulimina-pseudospinescens_Serioidea:0.312274,(AY465848_Globobulimina-affinis_Serioidea:0.090399,AY210773_Globobulimina-pseudospinescens_Serioidea:0.074997)100:0.077886)71:0.047552)67:0.088146)0:0.011300,(AY359190_Virgulinella-fragilis_Clade3:0.135323,AY934751_Nonionella-labradorica_Clade3:0.281023)4:0.014958)23:0.025780,((((Z69610_Textularia-sp_Textulariids:0.140319,(X86095_Trochammina-sp_Textulariids:0.154885,(((FR754401_Liebusella-goesi_Textulariids:0.095539,AJ504689_Spiroplectammina-sp_Textulariids:0.189749)57:0.024028,FR839738_Eggerella-sp_Textulariids:0.287621)56:0.062597,(((AJ317979_Trochammina-hadai_Textulariids:0.060186,(FR839727_Eggerelloides-scaber_Textulariids:0.015202,FR839725_Eggerelloides-scaber_Textulariids:0.005106)100:0.198282)79:0.061130,FR754404_Valvulina-conica_Textulariids:0.263104)3:0.000001,(AJ317982_Eggerelloides-scaber_Textulariids:0.618647,(FR839752_Spirotextularia-sp_Textulariids:0.042779,EU672994_Textularia-sagittula_Textulariids:0.042220)96:0.042521)15:0.008868)8:0.009493)3:0.012959)11:0.040861)32:0.123778,(JN003662_Reophax-sp_Textulariids:0.122219,EU672991_Reophax-sp_Textulariids:0.102878)97:0.220115)16:0.027780,((AJ312434_Ammotium-pseudocassis_Textulariids:0.183705,AJ312435_Ammobaculites-sp_Textulariids:0.185930)100:0.523256,(HE998676_Leptohyalis-scotti_Textulariids:0.460595,HE998677_Robertina-arctica_Robertina:0.606793)60:0.054791)48:0.047186)46:0.135321,(((AF381181_Rotaliida-XX-sp_Rotaliida-X:0.122486,AF381182_Rotaliida-XX-sp_Rotaliida-X:0.013969)100:1.820620,((((((AY359138_Bolivina-variabilis_Serioidea:0.057584,Z69613_Bolivina-sp_Serioidea:0.133147)51:0.073444,(AY359134_Bolivina-variabilis_Serioidea:0.043417,AY210769_Bolivina-variabilis_Serioidea:0.054280)90:0.053400)43:0.091854,AY934735_Bolivina-sp_Serioidea:0.300797)88:0.104083,AY465835_Bolivina-spathulata_Serioidea:0.223130)40:0.036307,(JQ013745_Bolivina-argentea_Serioidea:0.054268,AY465841_Bolivina-subaenariensis_Serioidea:0.037513)100:0.155587)49:0.052351,AJ318227_Bolivina-spathulata_Serioidea:0.306314)96:0.156615)28:0.028947,(((AY359168_Haynesina-depressa_Rotalioidea:0.490642,((KF042554_Elphidium-frigidum_Rotalioidea:1.198372,KF042553_Elphidium-bartletti_Rotalioidea:0.390098)100:0.577437,HM213840_Haynesina-orbiculare_Rotalioidea:0.604416)32:0.090083)38:0.070630,(((((HM213836_Elphidium-aculeatum_Rotalioidea:0.211084,AY359162_Elphidium-williamsoni_Rotalioidea:0.148019)82:0.101735,(KF042544_Elphidium-margaritaceum_Rotalioidea:0.064927,((KF042542_Elphidium-margaritaceum_Rotalioidea:0.002644,KF042543_Elphidium-margaritaceum_Rotalioidea:0.009177)86:0.032581,HM213824_Elphidium-margaritaceum_Rotalioidea:0.048295)64:0.028072)100:0.206438)97:0.298302,JN655697_Elphidium-macellum_Rotalioidea:0.530321)100:0.745973,HM244866_Ammonia-sp_Rotalioidea:1.385885)49:0.147323,KF042557_Elphidiella-groenlandica_:0.620031)51:0.243591)21:0.122941,(KF042578_Haynesina-nivea_Rotalioidea:0.159704,KF042547_Elphidium-asklundi_Rotalioidea:0.295979)100:0.388923)12:0.075517)0:0.080578)3:0.081223)2:0.017130,((AY934740_Planorbulinella-sp_Planorbulinoidea:0.361325,AJ504687_Hyalinea-balthica_Planorbulinoidea:0.092844)70:0.052855,(((FR839735_Rosalina-sp_Discorboidea:0.006860,FR839736_Rosalina-sp_Discorboidea:0.016067)98:0.109799,DQ195588_Rosalina-sp_Discorboidea:0.103379)100:0.260733,((AJ504682_Rosalina-sp_Discorboidea:0.085758,AJ504683_Rosalina-vilardeboana_Discorboidea:0.107651)100:0.173069,(AY465855_Rosalina-orbicularis_Discorboidea:0.190235,(AY210777_Rosalina-orbicularis_Discorboidea:0.066609,AY359176_Rosalina-orbicularis_Discorboidea:0.063395)86:0.061490)93:0.131735)93:0.113797)94:0.169303)66:0.100615)2:0.029268)6:0.139217)19:0.242374,AY488863_Ammonia-tepida_Rotalioidea:0.948108)100:1.506283)20:0.002498)58:0.063075);
