# Supplementary material for: Renewal of planktonic foraminifera diversity after the Cretaceous Paleogene mass extinction by benthic colonizers
Source: Nat Commun. 2022 Nov 21;13:7135. doi: 10.1038/s41467-022-34794-5 (PMC9681854; doi:10.1038/s41467-022-34794-5)
Supplement: Supplementary file 6 — Supplementary Data 3 [file 41467_2022_34794_MOESM6_ESM.zip › Supplementary Data 3/02_EPA_Benthic-classification/02_02_epa_result.jplace]

{
  "tree": "((FR839701_Ammonia-sp_Rotalioidea:0.1512480000{0},FR839695_Ammonia-sp_Rotalioidea:0.1518600000{1})92:0.1109860000{2},(KF023074_Ammonia-aomoriensis_Rotalioidea:0.0059810000{3},AF190879_Ammonia-catesbyana_Rotalioidea:0.0064070000{4})99:0.1314170000{5},(((((((FR839712_Ammonia-sp_Rotalioidea:0.0165730000{6},FR839713_Ammonia-sp_Rotalioidea:0.0174900000{7})100:0.1389300000{8},(FR839700_Ammonia-sp_Rotalioidea:0.0149060000{9},FR839697_Ammonia-sp_Rotalioidea:0.0147720000{10})97:0.0680480000{11})61:0.0363700000{12},FR839690_Ammonia-aoteana_Rotalioidea:0.1505900000{13})42:0.0244460000{14},(FR839709_Ammonia-sp_Rotalioidea:0.2456270000{15},(AY210767_Ammonia-tepida_Rotalioidea:0.0607600000{16},(FR754388_Ammonia-sp_Rotalioidea:0.0037520000{17},HE598565_Ammonia-sp_Rotalioidea:0.0619120000{18})85:0.0263310000{19})100:0.0612310000{20})30:0.0332510000{21})70:0.0645570000{22},(FR839705_Ammonia-batava_Rotalioidea:0.0244690000{23},AY465834_Ammonia-beccarii_Rotalioidea:0.0320600000{24})96:0.1351140000{25})59:0.0255960000{26},(FR839750_Ammonia-sp_Rotalioidea:0.0242970000{27},FR839751_Ammonia-sp_Rotalioidea:0.0408500000{28})100:0.2722940000{29})65:0.0452210000{30},(((GQ853567_Ammonia-sp_Rotalioidea:0.0551270000{31},GQ853568_Ammonia-sp_Rotalioidea:0.1127050000{32})98:0.2592470000{33},((Z69617_Ammonia-sp_Rotalioidea:0.0804950000{34},(HE598562_Ammonia-sp_Rotalioidea:0.0144510000{35},FR754384_Ammonia-sp_Rotalioidea:0.0292760000{36})92:0.0580950000{37})86:0.0826300000{38},FR839710_Ammonia-sp_Rotalioidea:0.1980300000{39})96:0.1070300000{40})55:0.0690590000{41},(((DQ452704_Rossyatella-sp_Glabratelloidea:0.9959740000{42},(AF194078_Glabratella-patelliformis_Glabratelloidea:0.1033060000{43},(AF194077_Glabratella-milletti_Glabratelloidea:0.2038990000{44},Z69614_Glabratella-opercularis_Glabratelloidea:0.0604390000{45})80:0.0342880000{46})100:0.4013480000{47})38:0.1990730000{48},(((FM877703_Schlumbergerella-floresiana_Calcarinoidea:0.7161360000{49},((AJ504678_Baculogypsinoides-spinosus_Calcarinoidea:0.0536340000{50},(AJ504681_Calcarina-gaudichaudii_Calcarinoidea:0.1729620000{51},AJ504680_Calcarina-defrancii_Calcarinoidea:0.1284740000{52})52:0.0365750000{53})87:0.1115440000{54},AJ488884_Pararotalia-nipponica_Calcarinoidea:0.0546150000{55})53:0.0446570000{56})45:0.0835790000{57},(AJ514835_Baculogypsina-sphaerulata_Calcarinoidea:0.2713960000{58},(((((AJ879148_Operculinella-cumingii_Nummulitoidea:0.0257280000{59},(AJ488887_Operculina-sp_Nummulitoidea:0.0100600000{60},((AJ488888_Operculina-ammonoides_Nummulitoidea:0.0152540000{61},AJ488889_Operculina-ammonoides_Nummulitoidea:0.0050210000{62})57:0.0000010000{63},AJ879147_Operculina-discoidalis_Nummulitoidea:0.0058430000{64})61:0.0038230000{65})67:0.0102120000{66})55:0.0139850000{67},AJ488890_Heterostegina-depressa_Nummulitoidea:0.0640740000{68})86:0.0356610000{69},(AJ488886_Planostegina-operculinoides_Nummulitoidea:0.0166120000{70},AJ879135_Planoperculina-heterosteginoides_Nummulitoidea:0.0069580000{71})98:0.0355160000{72})56:0.0095180000{73},AJ488885_Cycloclypeus-carpenteri_Nummulitoidea:0.0699640000{74})31:0.0055710000{75},(AJ879164_Operculina-elegans_Nummulitoidea:0.0380280000{76},AJ311212_Nummulites-venosus_Nummulitoidea:0.0183220000{77})46:0.0079080000{78})58:0.0495000000{79})36:0.0373360000{80})33:0.0314090000{81},((((((((AY934746_Virgulina-concava_Clade3:0.1323240000{82},((AY934744_Stainforthia-fusiformis_Clade3:0.0432910000{83},(JN003678_Stainforthiidae-X-sp_Clade3:0.0276840000{84},AY934743_Stainforthia-sp_Clade3:0.0058890000{85})77:0.0502200000{86})62:0.0384910000{87},JQ013743_Buliminella-tenuata_Clade3:0.0881080000{88})95:0.0901820000{89})18:0.0257090000{90},(FJ185813_Epistominella-sp_Clade3:0.0607600000{91},(FJ705897_Epistominella-exigua_Clade3:0.0100890000{92},(FJ185795_Epistominella-arctica_Clade3:0.0190000000{93},AM491308_Epistominella-vitrea_Clade3:0.0413100000{94})35:0.0222740000{95})24:0.0189820000{96})26:0.0125930000{97})28:0.0378480000{98},AY934747_Bulimina-marginata_Clade3:0.1111200000{99})7:0.0114450000{100},(AY359160_Chilostomella-ovoidea_Clade3:0.0958200000{101},((AM491318_Oridorsalis-umbonatus_Clade3:0.0818170000{102},AY934754_Pullenia-subcarinata_Clade3:0.0840050000{103})36:0.0294380000{104},((AY210774_Melonis-affinis_Clade3:0.0319970000{105},(DQ195544_Cibicidoides-refulgens_Clade3:0.0944560000{106},(AY934753_Melonis-pompilioides_Clade3:0.0445620000{107},DQ195552_Cibicidoides-pachyderma_Clade3:0.0303540000{108})59:0.0050750000{109})24:0.0133030000{110})19:0.0107240000{111},AJ972504_Cibicidoides-cicatricosus_Clade3:0.0546500000{112})15:0.0180330000{113})10:0.0192930000{114})14:0.0075830000{115})6:0.0451870000{116},(((AJ504685_Islandiella-norcrossi_Serioidea:0.0750480000{117},((AY934737_Cassidulinoides-porrectus_Serioidea:0.0000010000{118},DQ452689_Cassidulinoides-parkerianus_Serioidea:0.0092850000{119})100:0.0739600000{120},(AY179177_Glandulina-antarctica_Serioidea:0.1156030000{121},(FJ705915_Cassidulina-laevigata_Serioidea:0.0886640000{122},(AJ504686_Globocassidulina-sp_Serioidea:0.0234410000{123},FJ705913_Globocassidulina-sp_Serioidea:0.0414400000{124})100:0.1347370000{125})68:0.0425300000{126})99:0.0940350000{127})86:0.0552720000{128})100:0.2638950000{129},((((AY465856_Uvigerina-akitaensis_Serioidea:0.0440280000{130},AY210779_Uvigerina-akitaensis_Serioidea:0.0200950000{131})64:0.0118990000{132},AY359180_Uvigerina-peregrina_Serioidea:0.0109050000{133})97:0.0607200000{134},(AY914563_Uvigerina-phlegeri_Serioidea:0.0477420000{135},AY914566_Trifarina-earlandi_Serioidea:0.0600350000{136})39:0.0273720000{137})68:0.0645000000{138},(AY359177_Uvigerina-mediterranea_Serioidea:0.2723250000{139},(AY465860_Uvigerina-elongatastriata_Serioidea:0.0108290000{140},AY210780_Uvigerina-akitaensis_Serioidea:0.0175940000{141})99:0.0823670000{142})99:0.1321910000{143})99:0.0603790000{144})51:0.0490120000{145},(AY359163_Globobulimina-pseudospinescens_Serioidea:0.3122740000{146},(AY465848_Globobulimina-affinis_Serioidea:0.0903990000{147},AY210773_Globobulimina-pseudospinescens_Serioidea:0.0749970000{148})100:0.0778860000{149})71:0.0475520000{150})67:0.0881460000{151})0:0.0113000000{152},(AY359190_Virgulinella-fragilis_Clade3:0.1353230000{153},AY934751_Nonionella-labradorica_Clade3:0.2810230000{154})4:0.0149580000{155})23:0.0257800000{156},((((Z69610_Textularia-sp_Textulariids:0.1403190000{157},(X86095_Trochammina-sp_Textulariids:0.1548850000{158},(((FR754401_Liebusella-goesi_Textulariids:0.0955390000{159},AJ504689_Spiroplectammina-sp_Textulariids:0.1897490000{160})57:0.0240280000{161},FR839738_Eggerella-sp_Textulariids:0.2876210000{162})56:0.0625970000{163},(((AJ317979_Trochammina-hadai_Textulariids:0.0601860000{164},(FR839727_Eggerelloides-scaber_Textulariids:0.0152020000{165},FR839725_Eggerelloides-scaber_Textulariids:0.0051060000{166})100:0.1982820000{167})79:0.0611300000{168},FR754404_Valvulina-conica_Textulariids:0.2631040000{169})3:0.0000010000{170},(AJ317982_Eggerelloides-scaber_Textulariids:0.6186470000{171},(FR839752_Spirotextularia-sp_Textulariids:0.0427790000{172},EU672994_Textularia-sagittula_Textulariids:0.0422200000{173})96:0.0425210000{174})15:0.0088680000{175})8:0.0094930000{176})3:0.0129590000{177})11:0.0408610000{178})32:0.1237780000{179},(JN003662_Reophax-sp_Textulariids:0.1222190000{180},EU672991_Reophax-sp_Textulariids:0.1028780000{181})97:0.2201150000{182})16:0.0277800000{183},((AJ312434_Ammotium-pseudocassis_Textulariids:0.1837050000{184},AJ312435_Ammobaculites-sp_Textulariids:0.1859300000{185})100:0.5232560000{186},(HE998676_Leptohyalis-scotti_Textulariids:0.4605950000{187},HE998677_Robertina-arctica_Robertina:0.6067930000{188})60:0.0547910000{189})48:0.0471860000{190})46:0.1353210000{191},(((AF381181_Rotaliida-XX-sp_Rotaliida-X:0.1224860000{192},AF381182_Rotaliida-XX-sp_Rotaliida-X:0.0139690000{193})100:1.8206200000{194},((((((AY359138_Bolivina-variabilis_Serioidea:0.0575840000{195},Z69613_Bolivina-sp_Serioidea:0.1331470000{196})51:0.0734440000{197},(AY359134_Bolivina-variabilis_Serioidea:0.0434170000{198},AY210769_Bolivina-variabilis_Serioidea:0.0542800000{199})90:0.0534000000{200})43:0.0918540000{201},AY934735_Bolivina-sp_Serioidea:0.3007970000{202})88:0.1040830000{203},AY465835_Bolivina-spathulata_Serioidea:0.2231300000{204})40:0.0363070000{205},(JQ013745_Bolivina-argentea_Serioidea:0.0542680000{206},AY465841_Bolivina-subaenariensis_Serioidea:0.0375130000{207})100:0.1555870000{208})49:0.0523510000{209},AJ318227_Bolivina-spathulata_Serioidea:0.3063140000{210})96:0.1566150000{211})28:0.0289470000{212},(((AY359168_Haynesina-depressa_Rotalioidea:0.4906420000{213},((KF042554_Elphidium-frigidum_Rotalioidea:1.1983720000{214},KF042553_Elphidium-bartletti_Rotalioidea:0.3900980000{215})100:0.5774370000{216},HM213840_Haynesina-orbiculare_Rotalioidea:0.6044160000{217})32:0.0900830000{218})38:0.0706300000{219},(((((HM213836_Elphidium-aculeatum_Rotalioidea:0.2110840000{220},AY359162_Elphidium-williamsoni_Rotalioidea:0.1480190000{221})82:0.1017350000{222},(KF042544_Elphidium-margaritaceum_Rotalioidea:0.0649270000{223},((KF042542_Elphidium-margaritaceum_Rotalioidea:0.0026440000{224},KF042543_Elphidium-margaritaceum_Rotalioidea:0.0091770000{225})86:0.0325810000{226},HM213824_Elphidium-margaritaceum_Rotalioidea:0.0482950000{227})64:0.0280720000{228})100:0.2064380000{229})97:0.2983020000{230},JN655697_Elphidium-macellum_Rotalioidea:0.5303210000{231})100:0.7459730000{232},HM244866_Ammonia-sp_Rotalioidea:1.3858850000{233})49:0.1473230000{234},KF042557_Elphidiella-groenlandica_:0.6200310000{235})51:0.2435910000{236})21:0.1229410000{237},(KF042578_Haynesina-nivea_Rotalioidea:0.1597040000{238},KF042547_Elphidium-asklundi_Rotalioidea:0.2959790000{239})100:0.3889230000{240})12:0.0755170000{241})0:0.0805780000{242})3:0.0812230000{243})2:0.0171300000{244},((AY934740_Planorbulinella-sp_Planorbulinoidea:0.3613250000{245},AJ504687_Hyalinea-balthica_Planorbulinoidea:0.0928440000{246})70:0.0528550000{247},(((FR839735_Rosalina-sp_Discorboidea:0.0068600000{248},FR839736_Rosalina-sp_Discorboidea:0.0160670000{249})98:0.1097990000{250},DQ195588_Rosalina-sp_Discorboidea:0.1033790000{251})100:0.2607330000{252},((AJ504682_Rosalina-sp_Discorboidea:0.0857580000{253},AJ504683_Rosalina-vilardeboana_Discorboidea:0.1076510000{254})100:0.1730690000{255},(AY465855_Rosalina-orbicularis_Discorboidea:0.1902350000{256},(AY210777_Rosalina-orbicularis_Discorboidea:0.0666090000{257},AY359176_Rosalina-orbicularis_Discorboidea:0.0633950000{258})86:0.0614900000{259})93:0.1317350000{260})93:0.1137970000{261})94:0.1693030000{262})66:0.1006150000{263})2:0.0292680000{264})6:0.1392170000{265})19:0.2423740000{266},AY488863_Ammonia-tepida_Rotalioidea:0.9481080000{267})100:1.5062830000{268})20:0.0024980000{269})58:0.0630750000{270});",
  "placements": 
  [
    {"p": [
      [43, -4565.9745208268, 0.9162737907, 0.0516530000, 0.1053605157],
      [47, -4569.0756176721, 0.0412321533, 0.0000500000, 0.0392035678],
      [46, -4569.0759998339, 0.0412163990, 0.0342830000, 0.0392402226]
      ],
    "n": ["FOR_0102"]
    },
    {"p": [
      [255, -4542.0073172608, 0.2936298501, 0.0000500000, 0.0307917673],
      [253, -4542.4073130698, 0.1968267996, 0.0581337548, 0.0295350766],
      [261, -4542.9920005600, 0.1096876369, 0.0000500000, 0.0281991990],
      [262, -4543.2092137337, 0.0882720469, 0.0000500000, 0.0001000000],
      [254, -4543.2218058440, 0.0871674845, 0.0575082137, 0.0318199066],
      [252, -4543.7468403570, 0.0515626135, 0.0000500000, 0.0001000000],
      [251, -4543.8316577451, 0.0473695433, 0.0998635761, 0.0001000000]
      ],
    "n": ["FOR_0044"]
    },
    {"p": [
      [44, -4562.6240248199, 0.5585733330, 0.0524345473, 0.2789823528],
      [45, -4563.7572689670, 0.1798533445, 0.0604340000, 0.3169971163],
      [46, -4564.6946162218, 0.0704423406, 0.0342830000, 0.3210450457],
      [47, -4564.6947082351, 0.0704358593, 0.0000500000, 0.3210249532],
      [43, -4564.6950627251, 0.0704108949, 0.1033010000, 0.3210486196],
      [48, -4565.2795986139, 0.0392445319, 0.0000500000, 0.2579030138]
      ],
    "n": ["FOR_0595"]
    },
    {"p": [
      [160, -4550.5475497826, 0.8633288479, 0.0948745000, 0.1053605157],
      [256, -4554.3606579473, 0.0190618224, 0.0951175000, 0.1053605157],
      [161, -4554.4334291050, 0.0177239414, 0.0000500000, 0.1428652434],
      [162, -4554.5197263068, 0.0162585536, 0.1438105000, 0.1053605157],
      [159, -4554.7473232432, 0.0129490472, 0.0844914237, 0.1430294749],
      [163, -4554.8316904697, 0.0119013874, 0.0000500000, 0.1475323582]
      ],
    "n": ["FOR_0444"]
    },
    {"p": [
      [214, -4580.5474303796, 0.4194680732, 0.0000500000, 0.7463522831],
      [216, -4581.9493960054, 0.1032364296, 0.0202915100, 0.7757824994],
      [217, -4581.9764215580, 0.1004837716, 0.0000500000, 0.8375153432],
      [248, -4582.9433781808, 0.0382077974, 0.0068550000, 0.8213655988],
      [249, -4582.9433782196, 0.0382077959, 0.0160620000, 0.8213617581],
      [250, -4582.9439735637, 0.0381850559, 0.0000500000, 0.8213811831],
      [157, -4583.4192288041, 0.0237406553, 0.0000500000, 0.8689019271]
      ],
    "n": ["FOR_0468"]
    },
    {"p": [
      [157, -4546.1933116998, 0.6798957790, 0.0317692142, 0.0590966126],
      [161, -4548.4479035238, 0.0713321899, 0.0000500000, 0.0894085649],
      [163, -4548.6254254536, 0.0597294839, 0.0000500000, 0.0889846564],
      [159, -4548.8531167388, 0.0475667735, 0.0833773698, 0.0899005575],
      [162, -4549.6910449519, 0.0205776651, 0.1438105000, 0.1053605157],
      [179, -4550.2020126159, 0.0123448455, 0.0000500000, 0.0851906024],
      [248, -4550.2380930165, 0.0119073779, 0.0068550000, 0.0834250201]
      ],
    "n": ["FOR_0342"]
    },
    {"p": [
      [195, -4562.3901083913, 0.2281947897, 0.0575790000, 0.2587896940],
      [197, -4562.3909970314, 0.2279920967, 0.0000500000, 0.2588057393],
      [204, -4562.6504722573, 0.1758859439, 0.1872032133, 0.2248679455],
      [196, -4562.7652624771, 0.1568116681, 0.1072720609, 0.2644219770],
      [200, -4564.5698486484, 0.0258021894, 0.0533950000, 0.2942983230],
      [201, -4564.5700631963, 0.0257966542, 0.0000500000, 0.2942908031],
      [208, -4564.6580427463, 0.0236240497, 0.1555820000, 0.2391822413]
      ],
    "n": ["FOR_0332"]
    },
    {"p": [
      [55, -4543.4915311848, 0.7378560211, 0.0000500000, 0.0834558318],
      [56, -4545.4852661804, 0.1004855279, 0.0223285000, 0.1053605157],
      [57, -4545.9083868793, 0.0658179777, 0.0000500000, 0.0552571234],
      [54, -4546.1448814345, 0.0519560653, 0.0780543461, 0.0833246388],
      [51, -4547.1959203520, 0.0181625094, 0.0864810000, 0.1053605157]
      ],
    "n": ["FOR_0426"]
    },
    {"p": [
      [211, -4548.5022364309, 0.0943957574, 0.1566100000, 0.0378392791],
      [212, -4548.5025521400, 0.0943659605, 0.0000500000, 0.0378499815],
      [236, -4548.5261364986, 0.0921664390, 0.2253915112, 0.0001000000],
      [237, -4548.5667342069, 0.0884996284, 0.0000500000, 0.0123228318],
      [242, -4548.8244845808, 0.0683914611, 0.0000500000, 0.0532548718],
      [241, -4548.8688674349, 0.0654224274, 0.0000500000, 0.0476990189],
      [184, -4548.9920755640, 0.0578386361, 0.0000500000, 0.1015024389]
      ],
    "n": ["FOR_0212"]
    },
    {"p": [
      [158, -4556.7368774971, 0.9925446761, 0.0000500000, 0.1231314029]
      ],
    "n": ["FOR_0091"]
    },
    {"p": [
      [216, -4571.2025376360, 0.2322029816, 0.0702876733, 0.3255333498],
      [266, -4571.3652472669, 0.1973348987, 0.1211870000, 0.1053605157],
      [218, -4571.7671593916, 0.1320248489, 0.0000500000, 0.4167819498],
      [217, -4572.3495157230, 0.0737465211, 0.0394424120, 0.3667744139],
      [219, -4572.4524807879, 0.0665310501, 0.0000500000, 0.4588019357],
      [213, -4573.2593117459, 0.0296908168, 0.0000500000, 0.5620178514],
      [154, -4574.0303067653, 0.0137335642, 0.0000500000, 0.4724268305]
      ],
    "n": ["FOR_0357"]
    },
    {"p": [
      [161, -4545.5642935595, 0.3214616651, 0.0000500000, 0.0679322560],
      [163, -4545.8878084704, 0.2326100364, 0.0000500000, 0.0683627215],
      [159, -4546.0417179497, 0.1994281276, 0.0563569248, 0.0654728127],
      [169, -4546.9912290260, 0.0771647566, 0.1315520000, 0.1053605157],
      [160, -4548.4237913157, 0.0184189595, 0.0948745000, 0.1053605157],
      [162, -4548.5141024986, 0.0168284240, 0.1438105000, 0.1053605157],
      [177, -4548.8594874941, 0.0119136448, 0.0000500000, 0.1028697483]
      ],
    "n": ["FOR_0058"]
    },
    {"p": [
      [161, -4548.6543675948, 0.2032492928, 0.0000500000, 0.0897734927],
      [163, -4548.8096969293, 0.1740084627, 0.0000500000, 0.0885080384],
      [162, -4548.8302808832, 0.1704632925, 0.1438105000, 0.1053605157],
      [159, -4549.0798710223, 0.1328113688, 0.0828198629, 0.0903431757],
      [157, -4549.6111549280, 0.0780731288, 0.0701595000, 0.1053605157],
      [160, -4550.6016509311, 0.0289957693, 0.0948745000, 0.1053605157],
      [249, -4550.6094356755, 0.0287709210, 0.0160620000, 0.0878320324]
      ],
    "n": ["FOR_0298"]
    },
    {"p": [
      [236, -4561.4407784034, 0.2659686433, 0.0424469694, 0.0814083129],
      [234, -4561.4710412141, 0.2580402573, 0.1473180000, 0.0729734015],
      [235, -4562.1188412794, 0.1350055034, 0.3109750508, 0.0001000000],
      [107, -4563.4778612461, 0.0346845928, 0.0222810000, 0.1053605157],
      [256, -4564.1253182751, 0.0181530492, 0.0000500000, 0.2776547571],
      [252, -4564.1887121125, 0.0170379756, 0.0000500000, 0.1988082251],
      [251, -4564.2826104115, 0.0155109529, 0.0827316807, 0.1900791469]
      ],
    "n": ["FOR_0542"]
    },
    {"p": [
      [158, -4543.8563312074, 0.9999946317, 0.0000500000, 0.0386677108]
      ],
    "n": ["FOR_0261"]
    },
    {"p": [
      [158, -4556.9375423858, 0.9107456730, 0.0551323821, 0.1047406669],
      [171, -4561.2104062358, 0.0126974328, 0.3359140024, 0.0001000000],
      [169, -4561.2676018273, 0.0119915741, 0.1093043063, 0.0918572127]
      ],
    "n": ["FOR_0119"]
    },
    {"p": [
      [158, -4543.6258959603, 0.9999230946, 0.0000500000, 0.0384562037]
      ],
    "n": ["FOR_0260"]
    },
    {"p": [
      [112, -4537.8752581314, 0.1510207359, 0.0397010185, 0.0001000000],
      [113, -4537.9814412350, 0.1358069032, 0.0000500000, 0.0132422445],
      [111, -4538.1673429559, 0.1127679679, 0.0043539448, 0.0124013845],
      [109, -4538.2960165155, 0.0991524700, 0.0000500000, 0.0057293139],
      [108, -4538.2960517348, 0.0991489780, 0.0303490000, 0.0056789087],
      [107, -4538.2962504621, 0.0991292764, 0.0445570000, 0.0056790049],
      [110, -4538.3177826095, 0.0970176260, 0.0000500000, 0.0107291815]
      ],
    "n": ["FOR_0042"]
    },
    {"p": [
      [99, -4535.9641958948, 0.1597989946, 0.1111150000, 0.0001000000],
      [100, -4535.9647914631, 0.1597038518, 0.0000500000, 0.0001000000],
      [115, -4536.1177496598, 0.1370523510, 0.0075780000, 0.0001000000],
      [116, -4536.1189803306, 0.1368837884, 0.0000500000, 0.0001000000],
      [98, -4536.3742632439, 0.1060435006, 0.0000500000, 0.0001000000],
      [97, -4536.3752095970, 0.1059431935, 0.0125880000, 0.0001000000],
      [90, -4536.3752701020, 0.1059367836, 0.0257040000, 0.0001000000]
      ],
    "n": ["FOR_0139"]
    },
    {"p": [
      [252, -4557.6005815757, 0.3097526993, 0.0000500000, 0.0997332703],
      [251, -4557.6009240386, 0.3096466387, 0.1033740000, 0.0997598964],
      [250, -4557.6567631916, 0.2928301122, 0.0717452257, 0.0974765932],
      [262, -4560.0083949442, 0.0278814297, 0.0000500000, 0.0484226572],
      [261, -4560.3068858699, 0.0206862647, 0.0000500000, 0.0290068546],
      [255, -4560.6523858507, 0.0146431106, 0.0346157624, 0.0001000000]
      ],
    "n": ["FOR_0466"]
    },
    {"p": [
      [250, -4550.7609449349, 0.7368552937, 0.0918437849, 0.0492960733],
      [251, -4552.5605070046, 0.1218547130, 0.0934736154, 0.0470214409],
      [252, -4552.5607611713, 0.1218237455, 0.0000500000, 0.0470573366]
      ],
    "n": ["FOR_0244"]
    },
    {"p": [
      [103, -4562.7792337282, 0.3315044767, 0.0000500000, 0.0859132000],
      [104, -4563.5203836491, 0.1579836257, 0.0000500000, 0.1075164667],
      [102, -4563.8030527182, 0.1190831899, 0.0409085000, 0.1053605157],
      [101, -4564.0675713040, 0.0914053251, 0.0141832342, 0.1093020327],
      [93, -4564.7814694089, 0.0447640621, 0.0000500000, 0.1365115846],
      [94, -4564.9341845820, 0.0384243149, 0.0413050000, 0.1415260948],
      [95, -4564.9344267821, 0.0384150097, 0.0000500000, 0.1415357143]
      ],
    "n": ["FOR_0283"]
    },
    {"p": [
      [172, -4547.5441758032, 0.1246790944, 0.0230119079, 0.0737558009],
      [173, -4547.5895132499, 0.1191526858, 0.0211100000, 0.1053605157],
      [179, -4547.6894176136, 0.1078241200, 0.0000500000, 0.0860745373],
      [178, -4547.9180830083, 0.0857842983, 0.0303969426, 0.0911817902],
      [168, -4547.9827520935, 0.0804122800, 0.0305650000, 0.1053605157],
      [157, -4548.1772682238, 0.0661980344, 0.0701595000, 0.1053605157],
      [174, -4548.5580508454, 0.0452348655, 0.0000500000, 0.0997105316]
      ],
    "n": ["FOR_0452"]
    },
    {"p": [
      [254, -4552.4927933208, 0.1794391943, 0.0000500000, 0.1174480544],
      [107, -4553.0014008346, 0.1079025911, 0.0222810000, 0.1053605157],
      [255, -4553.0320191272, 0.1046488640, 0.0000500000, 0.1242028210],
      [253, -4553.0320275940, 0.1046479780, 0.0857530000, 0.1242084233],
      [236, -4553.4662982500, 0.0677843587, 0.0538158265, 0.0133402556],
      [261, -4553.8041927340, 0.0483485865, 0.0000500000, 0.1067622979],
      [234, -4553.8518513288, 0.0460984069, 0.1473180000, 0.0061166742]
      ],
    "n": ["FOR_0270"]
    },
    {"p": [
      [113, -4555.3608294864, 0.1591986436, 0.0000500000, 0.0803666773],
      [111, -4555.6197337689, 0.1228849401, 0.0030345048, 0.0804542177],
      [105, -4555.7514777171, 0.1077166882, 0.0319920000, 0.0807639364],
      [110, -4555.7721049401, 0.1055175510, 0.0000500000, 0.0805613622],
      [112, -4555.8427654984, 0.0983189456, 0.0394077105, 0.0777053642],
      [109, -4555.9342702112, 0.0897216436, 0.0000500000, 0.0802106505],
      [108, -4555.9362907552, 0.0895405401, 0.0303490000, 0.0799052582]
      ],
    "n": ["FOR_0551"]
    },
    {"p": [
      [253, -4534.8732282010, 0.3215182074, 0.0857530000, 0.0001000000],
      [255, -4534.8736622199, 0.3213786927, 0.0000500000, 0.0001000000],
      [254, -4535.2101278892, 0.2295577167, 0.0278365590, 0.0001000000],
      [261, -4536.3444583790, 0.0738343446, 0.0000500000, 0.0001000000],
      [262, -4537.8176580938, 0.0169221647, 0.0000500000, 0.0001000000]
      ],
    "n": ["FOR_0286"]
    },
    {"p": [
      [108, -4534.6676897903, 0.9405875133, 0.0211248113, 0.0001000000],
      [107, -4539.0564930854, 0.0116779377, 0.0445570000, 0.0130778285],
      [109, -4539.0601843113, 0.0116349113, 0.0000500000, 0.0131534731]
      ],
    "n": ["FOR_0053"]
    },
    {"p": [
      [160, -4556.0757382461, 0.8738481723, 0.0948745000, 0.1053605157],
      [161, -4559.1274137320, 0.0413152284, 0.0000500000, 0.1679076933],
      [159, -4559.5110688965, 0.0281508062, 0.0579636834, 0.1597274623],
      [163, -4559.6565026836, 0.0243405141, 0.0000500000, 0.1746314086]
      ],
    "n": ["FOR_0513"]
    },
    {"p": [
      [179, -4546.0887677174, 0.3192377641, 0.0000500000, 0.0382174551],
      [178, -4546.1139080771, 0.3113120569, 0.0401426840, 0.0383699961],
      [173, -4546.9828351420, 0.1305646808, 0.0211100000, 0.1053605157],
      [157, -4547.1621177813, 0.1091350497, 0.0820867919, 0.0370594293],
      [172, -4547.4649095117, 0.0806238388, 0.0123107602, 0.0435471659],
      [174, -4548.8696351496, 0.0197878623, 0.0000500000, 0.0458462389]
      ],
    "n": ["FOR_0094"]
    },
    {"p": [
      [173, -4553.0051326531, 0.9854126648, 0.0000500000, 0.1065154172]
      ],
    "n": ["FOR_0333"]
    },
    {"p": [
      [171, -4582.6714804274, 0.5475970537, 0.3093235000, 0.1053605157],
      [236, -4584.6775440544, 0.0736611915, 0.1217955000, 0.1053605157],
      [172, -4585.3952392049, 0.0359374862, 0.0000500000, 0.3998570699],
      [157, -4585.5500341655, 0.0307837199, 0.0710313041, 0.3936394419],
      [235, -4585.5589711485, 0.0305098320, 0.3100155000, 0.1053605157],
      [174, -4585.8312707993, 0.0232370815, 0.0000500000, 0.4054956848],
      [173, -4585.8312857361, 0.0232367344, 0.0422150000, 0.4055138378]
      ],
    "n": ["FOR_0650"]
    },
    {"p": [
      [239, -4582.1553416151, 0.6044426187, 0.0000500000, 0.3023744091],
      [240, -4583.4398012903, 0.1673097804, 0.0000500000, 0.3625604909],
      [238, -4583.4401277144, 0.1672551754, 0.1596990000, 0.3625791635],
      [43, -4584.4935737838, 0.0583275521, 0.0583213621, 0.2556744670]
      ],
    "n": ["FOR_0245"]
    },
    {"p": [
      [234, -4578.6376169024, 0.4717037493, 0.1473180000, 0.0001000000],
      [236, -4578.6554575711, 0.4633628637, 0.0048598289, 0.0001000000],
      [232, -4581.3202510596, 0.0322564164, 0.7459680000, 0.0001000000],
      [235, -4581.3286455570, 0.0319867733, 0.3120162114, 0.0001000000]
      ],
    "n": ["FOR_0064"]
    },
    {"p": [
      [204, -4589.2362953707, 0.7738590097, 0.1008828814, 0.3821749746],
      [199, -4591.4934589175, 0.0809819388, 0.0542750000, 0.5096315979],
      [198, -4591.4934971430, 0.0809788433, 0.0434120000, 0.5096334789],
      [208, -4593.3140121804, 0.0131139020, 0.1448764523, 0.4494845501]
      ],
    "n": ["FOR_0662"]
    },
    {"p": [
      [199, -4552.5407127948, 0.5582262312, 0.0271400000, 0.1053605157],
      [198, -4553.4681330320, 0.2208191576, 0.0434120000, 0.0768500942],
      [200, -4553.4699418180, 0.2204201040, 0.0000500000, 0.0768311583]
      ],
    "n": ["FOR_0278"]
    },
    {"p": [
      [186, -4555.0340281103, 0.2950089678, 0.0000500000, 0.0001000000],
      [184, -4555.3329637570, 0.2187807548, 0.0000500000, 0.0001000000],
      [185, -4556.2972025206, 0.0834152666, 0.0663606333, 0.0001000000],
      [236, -4556.3932179126, 0.0757786017, 0.2435860000, 0.0001000000],
      [237, -4556.3937559640, 0.0757378399, 0.0000500000, 0.0001000000],
      [219, -4556.5982107564, 0.0617332763, 0.0104361060, 0.0001000000],
      [218, -4556.9238092255, 0.0445772946, 0.0000500000, 0.0001000000]
      ],
    "n": ["FOR_0677"]
    },
    {"p": [
      [245, -4559.6484625323, 1.0000000000, 0.0000500000, 0.2120976268]
      ],
    "n": ["FOR_0099"]
    },
    {"p": [
      [251, -4537.9743207052, 0.9995315828, 0.0169476836, 0.0007668997]
      ],
    "n": ["FOR_0646"]
    },
    {"p": [
      [46, -4543.9445155629, 0.2527095296, 0.0342830000, 0.0366986017],
      [43, -4543.9449795830, 0.2525922945, 0.1033010000, 0.0366914811],
      [47, -4543.9453582008, 0.2524966767, 0.0000500000, 0.0366982016],
      [45, -4544.3039147123, 0.1764154237, 0.0604340000, 0.0432005005],
      [44, -4545.3440765611, 0.0623447662, 0.1490138320, 0.0470601551]
      ],
    "n": ["FOR_0753"]
    },
    {"p": [
      [208, -4557.7727827944, 0.4395931199, 0.0772682727, 0.0001000000],
      [199, -4558.9141147723, 0.1404031032, 0.0271400000, 0.1053605157],
      [206, -4559.1583059139, 0.1099830708, 0.0542630000, 0.0377153441],
      [207, -4559.1584266693, 0.1099697905, 0.0375080000, 0.0362371867],
      [198, -4559.1981600640, 0.1056859861, 0.0434120000, 0.1075821684],
      [200, -4559.3171613629, 0.0938287210, 0.0267000000, 0.1053605157]
      ],
    "n": ["FOR_0544"]
    },
    {"p": [
      [122, -4554.9282783876, 0.3100433978, 0.0886590000, 0.0387811490],
      [125, -4554.9399937174, 0.3064323308, 0.1259741230, 0.0372945923],
      [126, -4555.7013105114, 0.1431195302, 0.0212650000, 0.1053605157],
      [121, -4555.8754520658, 0.1202458747, 0.1155980000, 0.0475812718],
      [127, -4555.8767865925, 0.1200855104, 0.0000500000, 0.0475556545]
      ],
    "n": ["FOR_0129"]
    },
    {"p": [
      [157, -4545.1667303859, 0.9989367127, 0.0193450423, 0.0305331884]
      ],
    "n": ["FOR_0148"]
    },
    {"p": [
      [267, -4551.7428039774, 1.0000000000, 0.0527133859, 0.1792071346]
      ],
    "n": ["FOR_0138"]
    },
    {"p": [
      [199, -4548.4658476543, 0.3347829829, 0.0542750000, 0.0156209502],
      [198, -4548.4698735599, 0.3334378876, 0.0434120000, 0.0156386682],
      [200, -4548.4748606890, 0.3317791295, 0.0000500000, 0.0156358614]
      ],
    "n": ["FOR_0413"]
    },
    {"p": [
      [245, -4561.8316169089, 1.0000000000, 0.0000500000, 0.2406867989]
      ],
    "n": ["FOR_0217"]
    },
    {"p": [
      [245, -4551.9609633139, 1.0000000000, 0.0000500000, 0.0675231714]
      ],
    "n": ["FOR_0467"]
    }
  ],
  "metadata": {"invocation": "epa-ng --ref-msa ALN_Backbone.fst --tree ALN_Backbone.fst.raxml.support --query EPA_Globothalamea_benthic-classif_aln.fst --model TVM+I+G4 "},
  "version": 3,
  "fields": ["edge_num", "likelihood", "like_weight_ratio", "distal_length", "pendant_length"]
}
