# Supplementary material for: Renewal of planktonic foraminifera diversity after the Cretaceous Paleogene mass extinction by benthic colonizers
Source: Nat Commun. 2022 Nov 21;13:7135. doi: 10.1038/s41467-022-34794-5 (PMC9681854; doi:10.1038/s41467-022-34794-5)
Supplement: Supplementary file 6 — Supplementary Data 3 [file 41467_2022_34794_MOESM6_ESM.zip › Supplementary Data 3/03_EPA_Planktonic-classification/03_02_epa_result.jplace]

{
  "tree": "((FR839701_Ammonia-sp_Rotalioidea:0.1512480000{0},FR839695_Ammonia-sp_Rotalioidea:0.1518600000{1})92:0.1109860000{2},(KF023074_Ammonia-aomoriensis_Rotalioidea:0.0059810000{3},AF190879_Ammonia-catesbyana_Rotalioidea:0.0064070000{4})99:0.1314170000{5},(((((((FR839712_Ammonia-sp_Rotalioidea:0.0165730000{6},FR839713_Ammonia-sp_Rotalioidea:0.0174900000{7})100:0.1389300000{8},(FR839700_Ammonia-sp_Rotalioidea:0.0149060000{9},FR839697_Ammonia-sp_Rotalioidea:0.0147720000{10})97:0.0680480000{11})61:0.0363700000{12},FR839690_Ammonia-aoteana_Rotalioidea:0.1505900000{13})42:0.0244460000{14},(FR839709_Ammonia-sp_Rotalioidea:0.2456270000{15},(AY210767_Ammonia-tepida_Rotalioidea:0.0607600000{16},(FR754388_Ammonia-sp_Rotalioidea:0.0037520000{17},HE598565_Ammonia-sp_Rotalioidea:0.0619120000{18})85:0.0263310000{19})100:0.0612310000{20})30:0.0332510000{21})70:0.0645570000{22},(FR839705_Ammonia-batava_Rotalioidea:0.0244690000{23},AY465834_Ammonia-beccarii_Rotalioidea:0.0320600000{24})96:0.1351140000{25})59:0.0255960000{26},(FR839750_Ammonia-sp_Rotalioidea:0.0242970000{27},FR839751_Ammonia-sp_Rotalioidea:0.0408500000{28})100:0.2722940000{29})65:0.0452210000{30},(((GQ853567_Ammonia-sp_Rotalioidea:0.0551270000{31},GQ853568_Ammonia-sp_Rotalioidea:0.1127050000{32})98:0.2592470000{33},((Z69617_Ammonia-sp_Rotalioidea:0.0804950000{34},(HE598562_Ammonia-sp_Rotalioidea:0.0144510000{35},FR754384_Ammonia-sp_Rotalioidea:0.0292760000{36})92:0.0580950000{37})86:0.0826300000{38},FR839710_Ammonia-sp_Rotalioidea:0.1980300000{39})96:0.1070300000{40})55:0.0690590000{41},(((DQ452704_Rossyatella-sp_Glabratelloidea:0.9959740000{42},(AF194078_Glabratella-patelliformis_Glabratelloidea:0.1033060000{43},(AF194077_Glabratella-milletti_Glabratelloidea:0.2038990000{44},Z69614_Glabratella-opercularis_Glabratelloidea:0.0604390000{45})80:0.0342880000{46})100:0.4013480000{47})38:0.1990730000{48},(((FM877703_Schlumbergerella-floresiana_Calcarinoidea:0.7161360000{49},((AJ504678_Baculogypsinoides-spinosus_Calcarinoidea:0.0536340000{50},(AJ504681_Calcarina-gaudichaudii_Calcarinoidea:0.1729620000{51},AJ504680_Calcarina-defrancii_Calcarinoidea:0.1284740000{52})52:0.0365750000{53})87:0.1115440000{54},AJ488884_Pararotalia-nipponica_Calcarinoidea:0.0546150000{55})53:0.0446570000{56})45:0.0835790000{57},(AJ514835_Baculogypsina-sphaerulata_Calcarinoidea:0.2713960000{58},(((((AJ879148_Operculinella-cumingii_Nummulitoidea:0.0257280000{59},(AJ488887_Operculina-sp_Nummulitoidea:0.0100600000{60},((AJ488888_Operculina-ammonoides_Nummulitoidea:0.0152540000{61},AJ488889_Operculina-ammonoides_Nummulitoidea:0.0050210000{62})57:0.0000010000{63},AJ879147_Operculina-discoidalis_Nummulitoidea:0.0058430000{64})61:0.0038230000{65})67:0.0102120000{66})55:0.0139850000{67},AJ488890_Heterostegina-depressa_Nummulitoidea:0.0640740000{68})86:0.0356610000{69},(AJ488886_Planostegina-operculinoides_Nummulitoidea:0.0166120000{70},AJ879135_Planoperculina-heterosteginoides_Nummulitoidea:0.0069580000{71})98:0.0355160000{72})56:0.0095180000{73},AJ488885_Cycloclypeus-carpenteri_Nummulitoidea:0.0699640000{74})31:0.0055710000{75},(AJ879164_Operculina-elegans_Nummulitoidea:0.0380280000{76},AJ311212_Nummulites-venosus_Nummulitoidea:0.0183220000{77})46:0.0079080000{78})58:0.0495000000{79})36:0.0373360000{80})33:0.0314090000{81},((((((((AY934746_Virgulina-concava_Clade3:0.1323240000{82},((AY934744_Stainforthia-fusiformis_Clade3:0.0432910000{83},(JN003678_Stainforthiidae-X-sp_Clade3:0.0276840000{84},AY934743_Stainforthia-sp_Clade3:0.0058890000{85})77:0.0502200000{86})62:0.0384910000{87},JQ013743_Buliminella-tenuata_Clade3:0.0881080000{88})95:0.0901820000{89})18:0.0257090000{90},(FJ185813_Epistominella-sp_Clade3:0.0607600000{91},(FJ705897_Epistominella-exigua_Clade3:0.0100890000{92},(FJ185795_Epistominella-arctica_Clade3:0.0190000000{93},AM491308_Epistominella-vitrea_Clade3:0.0413100000{94})35:0.0222740000{95})24:0.0189820000{96})26:0.0125930000{97})28:0.0378480000{98},AY934747_Bulimina-marginata_Clade3:0.1111200000{99})7:0.0114450000{100},(AY359160_Chilostomella-ovoidea_Clade3:0.0958200000{101},((AM491318_Oridorsalis-umbonatus_Clade3:0.0818170000{102},AY934754_Pullenia-subcarinata_Clade3:0.0840050000{103})36:0.0294380000{104},((AY210774_Melonis-affinis_Clade3:0.0319970000{105},(DQ195544_Cibicidoides-refulgens_Clade3:0.0944560000{106},(AY934753_Melonis-pompilioides_Clade3:0.0445620000{107},DQ195552_Cibicidoides-pachyderma_Clade3:0.0303540000{108})59:0.0050750000{109})24:0.0133030000{110})19:0.0107240000{111},AJ972504_Cibicidoides-cicatricosus_Clade3:0.0546500000{112})15:0.0180330000{113})10:0.0192930000{114})14:0.0075830000{115})6:0.0451870000{116},(((AJ504685_Islandiella-norcrossi_Serioidea:0.0750480000{117},((AY934737_Cassidulinoides-porrectus_Serioidea:0.0000010000{118},DQ452689_Cassidulinoides-parkerianus_Serioidea:0.0092850000{119})100:0.0739600000{120},(AY179177_Glandulina-antarctica_Serioidea:0.1156030000{121},(FJ705915_Cassidulina-laevigata_Serioidea:0.0886640000{122},(AJ504686_Globocassidulina-sp_Serioidea:0.0234410000{123},FJ705913_Globocassidulina-sp_Serioidea:0.0414400000{124})100:0.1347370000{125})68:0.0425300000{126})99:0.0940350000{127})86:0.0552720000{128})100:0.2638950000{129},((((AY465856_Uvigerina-akitaensis_Serioidea:0.0440280000{130},AY210779_Uvigerina-akitaensis_Serioidea:0.0200950000{131})64:0.0118990000{132},AY359180_Uvigerina-peregrina_Serioidea:0.0109050000{133})97:0.0607200000{134},(AY914563_Uvigerina-phlegeri_Serioidea:0.0477420000{135},AY914566_Trifarina-earlandi_Serioidea:0.0600350000{136})39:0.0273720000{137})68:0.0645000000{138},(AY359177_Uvigerina-mediterranea_Serioidea:0.2723250000{139},(AY465860_Uvigerina-elongatastriata_Serioidea:0.0108290000{140},AY210780_Uvigerina-akitaensis_Serioidea:0.0175940000{141})99:0.0823670000{142})99:0.1321910000{143})99:0.0603790000{144})51:0.0490120000{145},(AY359163_Globobulimina-pseudospinescens_Serioidea:0.3122740000{146},(AY465848_Globobulimina-affinis_Serioidea:0.0903990000{147},AY210773_Globobulimina-pseudospinescens_Serioidea:0.0749970000{148})100:0.0778860000{149})71:0.0475520000{150})67:0.0881460000{151})0:0.0113000000{152},(AY359190_Virgulinella-fragilis_Clade3:0.1353230000{153},AY934751_Nonionella-labradorica_Clade3:0.2810230000{154})4:0.0149580000{155})23:0.0257800000{156},((((Z69610_Textularia-sp_Textulariids:0.1403190000{157},(X86095_Trochammina-sp_Textulariids:0.1548850000{158},(((FR754401_Liebusella-goesi_Textulariids:0.0955390000{159},AJ504689_Spiroplectammina-sp_Textulariids:0.1897490000{160})57:0.0240280000{161},FR839738_Eggerella-sp_Textulariids:0.2876210000{162})56:0.0625970000{163},(((AJ317979_Trochammina-hadai_Textulariids:0.0601860000{164},(FR839727_Eggerelloides-scaber_Textulariids:0.0152020000{165},FR839725_Eggerelloides-scaber_Textulariids:0.0051060000{166})100:0.1982820000{167})79:0.0611300000{168},FR754404_Valvulina-conica_Textulariids:0.2631040000{169})3:0.0000010000{170},(AJ317982_Eggerelloides-scaber_Textulariids:0.6186470000{171},(FR839752_Spirotextularia-sp_Textulariids:0.0427790000{172},EU672994_Textularia-sagittula_Textulariids:0.0422200000{173})96:0.0425210000{174})15:0.0088680000{175})8:0.0094930000{176})3:0.0129590000{177})11:0.0408610000{178})32:0.1237780000{179},(JN003662_Reophax-sp_Textulariids:0.1222190000{180},EU672991_Reophax-sp_Textulariids:0.1028780000{181})97:0.2201150000{182})16:0.0277800000{183},((AJ312434_Ammotium-pseudocassis_Textulariids:0.1837050000{184},AJ312435_Ammobaculites-sp_Textulariids:0.1859300000{185})100:0.5232560000{186},(HE998676_Leptohyalis-scotti_Textulariids:0.4605950000{187},HE998677_Robertina-arctica_Robertina:0.6067930000{188})60:0.0547910000{189})48:0.0471860000{190})46:0.1353210000{191},(((AF381181_Rotaliida-XX-sp_Rotaliida-X:0.1224860000{192},AF381182_Rotaliida-XX-sp_Rotaliida-X:0.0139690000{193})100:1.8206200000{194},((((((AY359138_Bolivina-variabilis_Serioidea:0.0575840000{195},Z69613_Bolivina-sp_Serioidea:0.1331470000{196})51:0.0734440000{197},(AY359134_Bolivina-variabilis_Serioidea:0.0434170000{198},AY210769_Bolivina-variabilis_Serioidea:0.0542800000{199})90:0.0534000000{200})43:0.0918540000{201},AY934735_Bolivina-sp_Serioidea:0.3007970000{202})88:0.1040830000{203},AY465835_Bolivina-spathulata_Serioidea:0.2231300000{204})40:0.0363070000{205},(JQ013745_Bolivina-argentea_Serioidea:0.0542680000{206},AY465841_Bolivina-subaenariensis_Serioidea:0.0375130000{207})100:0.1555870000{208})49:0.0523510000{209},AJ318227_Bolivina-spathulata_Serioidea:0.3063140000{210})96:0.1566150000{211})28:0.0289470000{212},(((AY359168_Haynesina-depressa_Rotalioidea:0.4906420000{213},((KF042554_Elphidium-frigidum_Rotalioidea:1.1983720000{214},KF042553_Elphidium-bartletti_Rotalioidea:0.3900980000{215})100:0.5774370000{216},HM213840_Haynesina-orbiculare_Rotalioidea:0.6044160000{217})32:0.0900830000{218})38:0.0706300000{219},(((((HM213836_Elphidium-aculeatum_Rotalioidea:0.2110840000{220},AY359162_Elphidium-williamsoni_Rotalioidea:0.1480190000{221})82:0.1017350000{222},(KF042544_Elphidium-margaritaceum_Rotalioidea:0.0649270000{223},((KF042542_Elphidium-margaritaceum_Rotalioidea:0.0026440000{224},KF042543_Elphidium-margaritaceum_Rotalioidea:0.0091770000{225})86:0.0325810000{226},HM213824_Elphidium-margaritaceum_Rotalioidea:0.0482950000{227})64:0.0280720000{228})100:0.2064380000{229})97:0.2983020000{230},JN655697_Elphidium-macellum_Rotalioidea:0.5303210000{231})100:0.7459730000{232},HM244866_Ammonia-sp_Rotalioidea:1.3858850000{233})49:0.1473230000{234},KF042557_Elphidiella-groenlandica_:0.6200310000{235})51:0.2435910000{236})21:0.1229410000{237},(KF042578_Haynesina-nivea_Rotalioidea:0.1597040000{238},KF042547_Elphidium-asklundi_Rotalioidea:0.2959790000{239})100:0.3889230000{240})12:0.0755170000{241})0:0.0805780000{242})3:0.0812230000{243})2:0.0171300000{244},((AY934740_Planorbulinella-sp_Planorbulinoidea:0.3613250000{245},AJ504687_Hyalinea-balthica_Planorbulinoidea:0.0928440000{246})70:0.0528550000{247},(((FR839735_Rosalina-sp_Discorboidea:0.0068600000{248},FR839736_Rosalina-sp_Discorboidea:0.0160670000{249})98:0.1097990000{250},DQ195588_Rosalina-sp_Discorboidea:0.1033790000{251})100:0.2607330000{252},((AJ504682_Rosalina-sp_Discorboidea:0.0857580000{253},AJ504683_Rosalina-vilardeboana_Discorboidea:0.1076510000{254})100:0.1730690000{255},(AY465855_Rosalina-orbicularis_Discorboidea:0.1902350000{256},(AY210777_Rosalina-orbicularis_Discorboidea:0.0666090000{257},AY359176_Rosalina-orbicularis_Discorboidea:0.0633950000{258})86:0.0614900000{259})93:0.1317350000{260})93:0.1137970000{261})94:0.1693030000{262})66:0.1006150000{263})2:0.0292680000{264})6:0.1392170000{265})19:0.2423740000{266},AY488863_Ammonia-tepida_Rotalioidea:0.9481080000{267})100:1.5062830000{268})20:0.0024980000{269})58:0.0630750000{270});",
  "placements": 
  [
    {"p": [
      [254, -4717.8672265943, 0.0774419346, 0.0000500000, 0.0671648662],
      [68, -4718.0160785052, 0.0667314605, 0.0274358408, 0.1961024370],
      [244, -4718.1696691741, 0.0572304354, 0.0000500000, 0.1957211198],
      [243, -4718.1696729520, 0.0572302192, 0.0812180000, 0.1957203612],
      [264, -4718.2145347351, 0.0547195081, 0.0000500000, 0.1954666868],
      [156, -4718.2558086958, 0.0525069910, 0.0216150520, 0.1963555508],
      [102, -4718.3129318028, 0.0495916868, 0.0000500000, 0.2464971249]
      ],
    "n": ["FOR_0454"]
    },
    {"p": [
      [261, -4732.8135354332, 0.2469304266, 0.0000500000, 0.0665314010],
      [260, -4733.3291953889, 0.1474437383, 0.0658675000, 0.1053605157],
      [255, -4733.4957785895, 0.1248188476, 0.0865345000, 0.1053605157],
      [262, -4734.3075086158, 0.0554306916, 0.0846515000, 0.1053605157],
      [259, -4734.4873249222, 0.0463081112, 0.0614850000, 0.0850416698],
      [256, -4734.4874297119, 0.0463032589, 0.1902300000, 0.0854376796],
      [253, -4734.7455448812, 0.0357695572, 0.0845915638, 0.0765680239]
      ],
    "n": ["FOR_0331"]
    },
    {"p": [
      [173, -4706.5895170052, 0.1059427773, 0.0211100000, 0.1053605157],
      [172, -4706.8619805308, 0.0806755525, 0.0000500000, 0.1621311027],
      [179, -4706.8997593019, 0.0776845825, 0.0000500000, 0.1434697927],
      [178, -4707.2327325857, 0.0556834809, 0.0205818123, 0.1515801377],
      [154, -4707.5447462186, 0.0407587238, 0.0000500000, 0.1018422081],
      [171, -4707.5471736597, 0.0406599044, 0.3876011074, 0.0501252118],
      [177, -4707.6200652650, 0.0378015781, 0.0000500000, 0.1739285927]
      ],
    "n": ["FOR_0020"]
    },
    {"p": [
      [188, -4759.3071114444, 0.1466751138, 0.0000500000, 0.5255146342],
      [157, -4759.5405822054, 0.1161345311, 0.0000500000, 0.5179904927],
      [248, -4760.8561360649, 0.0311618756, 0.0068550000, 0.5657582315],
      [249, -4760.8562318660, 0.0311588904, 0.0160620000, 0.5657613330],
      [250, -4760.8566765561, 0.0311450374, 0.0000500000, 0.5657650405],
      [56, -4761.0808191455, 0.0248911503, 0.0446520000, 0.4959472922],
      [55, -4761.2393290095, 0.0212424697, 0.0538004005, 0.5153815820]
      ],
    "n": ["FOR_0329"]
    },
    {"p": [
      [50, -4747.4391673381, 0.2353186906, 0.0455050179, 0.3435372742],
      [54, -4747.5079358595, 0.2196800576, 0.0000500000, 0.3445733089],
      [53, -4747.5662550021, 0.2072349268, 0.0000500000, 0.3411984216],
      [52, -4747.5663795505, 0.2072091176, 0.1284690000, 0.3412014684],
      [51, -4748.8270705723, 0.0587350993, 0.0925109208, 0.3425854693],
      [55, -4750.1574606282, 0.0155280402, 0.0546100000, 0.3974888801]
      ],
    "n": ["FOR_0163"]
    },
    {"p": [
      [94, -4721.5398895370, 0.2073087554, 0.0000500000, 0.1397663099],
      [138, -4723.1514160150, 0.0413752459, 0.0033258738, 0.1708465300],
      [134, -4723.1579017892, 0.0411077637, 0.0607150000, 0.1782844138],
      [137, -4723.1579195479, 0.0411070337, 0.0273670000, 0.1782841194],
      [140, -4723.2695702932, 0.0367643453, 0.0054145000, 0.1053605157],
      [90, -4723.5211536546, 0.0285868018, 0.0257040000, 0.1639436321],
      [98, -4723.5212696289, 0.0285834867, 0.0000500000, 0.1639641608]
      ],
    "n": ["FOR_0112"]
    },
    {"p": [
      [49, -4706.4123031545, 0.3877974525, 0.3580680000, 0.1053605157],
      [211, -4707.2063603741, 0.1752872320, 0.0783075000, 0.1053605157],
      [212, -4708.9870094062, 0.0295409348, 0.0000500000, 0.1886332363],
      [51, -4709.6381222461, 0.0154045679, 0.0000500000, 0.2423679102],
      [184, -4709.6381240763, 0.0154045397, 0.0000500000, 0.2423670661],
      [164, -4709.6381540179, 0.0154040785, 0.0000500000, 0.2423692984],
      [55, -4709.6436226162, 0.0153200697, 0.0108819647, 0.2423760739]
      ],
    "n": ["FOR_0239"]
    },
    {"p": [
      [211, -4714.9048247866, 0.2143872575, 0.1302204765, 0.2284713128],
      [49, -4715.3742118944, 0.1340746704, 0.3580680000, 0.1053605157],
      [204, -4715.5714338438, 0.1100764294, 0.0962583815, 0.2593823145],
      [212, -4716.3155017595, 0.0523057873, 0.0000500000, 0.2736032826],
      [51, -4716.7726750642, 0.0331132570, 0.0000500000, 0.3185915242],
      [236, -4716.8604903122, 0.0303294282, 0.2244338958, 0.2841101558],
      [237, -4716.8805493336, 0.0297271107, 0.0000500000, 0.3015682427]
      ],
    "n": ["FOR_0306"]
    },
    {"p": [
      [51, -4759.0943300959, 0.1250638124, 0.0439606022, 0.4113291882],
      [52, -4759.1687561900, 0.1160937451, 0.1284690000, 0.4356105475],
      [53, -4759.1688514638, 0.1160826849, 0.0000500000, 0.4356234418],
      [54, -4759.2786310966, 0.1040137503, 0.0000500000, 0.4450622504],
      [50, -4759.2790847718, 0.1039665726, 0.0536290000, 0.4450654004],
      [55, -4759.3428628844, 0.0975428060, 0.0491006400, 0.4736847697],
      [248, -4759.6994674427, 0.0682847703, 0.0068550000, 0.5387892265]
      ],
    "n": ["FOR_0031"]
    },
    {"p": [
      [249, -4713.4779388061, 0.0870458215, 0.0160620000, 0.3060477735],
      [248, -4713.4779389626, 0.0870458079, 0.0068550000, 0.3060477933],
      [250, -4713.4783137410, 0.0870131911, 0.0000500000, 0.3060443584],
      [49, -4713.5637289420, 0.0798895079, 0.3580680000, 0.1053605157],
      [51, -4713.7948378407, 0.0634045503, 0.0000500000, 0.2819108078],
      [157, -4713.9238429414, 0.0557306647, 0.0359937574, 0.3036411426],
      [256, -4713.9934595186, 0.0519828550, 0.0000500000, 0.2900930362]
      ],
    "n": ["FOR_0374"]
    },
    {"p": [
      [204, -4744.2111723474, 0.9712224285, 0.0054191577, 0.3553077914]
      ],
    "n": ["FOR_0159"]
    },
    {"p": [
      [56, -4706.9255666242, 0.1120097874, 0.0446520000, 0.0373731997],
      [262, -4706.9656587369, 0.1076079083, 0.0000500000, 0.0553424222],
      [261, -4707.0648572432, 0.0974457327, 0.0000500000, 0.0533897448],
      [57, -4707.2140859834, 0.0839370317, 0.0417895000, 0.1053605157],
      [252, -4707.4339257360, 0.0673718411, 0.1303665000, 0.1053605157],
      [260, -4707.7291561300, 0.0501489085, 0.0658675000, 0.1053605157],
      [153, -4707.7323234686, 0.0499903212, 0.0440582116, 0.0191864081]
      ],
    "n": ["FOR_0093"]
    },
    {"p": [
      [217, -4719.4756690035, 0.3823204943, 0.0000500000, 0.4497174490],
      [213, -4721.2353132089, 0.0657996844, 0.0000500000, 0.4981921716],
      [218, -4721.4616798695, 0.0524703570, 0.0000500000, 0.4705139804],
      [219, -4721.4871493562, 0.0511508390, 0.0000500000, 0.4751732316]
      ],
    "n": ["FOR_0409"]
    },
    {"p": [
      [217, -4712.7308769277, 0.2574029523, 0.3022080000, 0.1053605157],
      [236, -4713.2272506034, 0.1566899621, 0.1715490475, 0.0297617903],
      [218, -4714.2539426072, 0.0561247609, 0.0000500000, 0.0694439445],
      [237, -4714.4692597341, 0.0452525924, 0.0000500000, 0.1304232456],
      [219, -4714.6426216911, 0.0380498827, 0.0353150000, 0.1053605157],
      [216, -4714.7925172049, 0.0327532596, 0.2264078046, 0.0001000000],
      [49, -4714.8952062009, 0.0295567898, 0.1356948084, 0.0001000000]
      ],
    "n": ["FOR_0172"]
    },
    {"p": [
      [179, -4704.4433299681, 0.1484195837, 0.0863304851, 0.0850092642],
      [56, -4704.6864695960, 0.1163849998, 0.0446520000, 0.0001000000],
      [183, -4705.1701678375, 0.0717512602, 0.0000500000, 0.0822304722],
      [191, -4705.5829840292, 0.0474838297, 0.0676605000, 0.1053605157],
      [186, -4705.6036921776, 0.0465106388, 0.2616280000, 0.1053605157],
      [178, -4705.6719914232, 0.0434400503, 0.0272060001, 0.1144631575],
      [211, -4705.8613377161, 0.0359466372, 0.1566100000, 0.0328059105]
      ],
    "n": ["FOR_0369"]
    },
    {"p": [
      [245, -4709.6602714582, 0.3820618501, 0.1806625000, 0.1053605157],
      [246, -4709.8041335311, 0.3308683076, 0.0878106513, 0.2008810131],
      [251, -4710.6217914883, 0.1460665700, 0.0000500000, 0.2103849368],
      [247, -4711.6495186078, 0.0522654404, 0.0264275000, 0.1053605157],
      [194, -4712.3012746067, 0.0272370821, 0.9103100000, 0.1053605157],
      [180, -4713.2999731236, 0.0100330119, 0.0000500000, 0.2542116239]
      ],
    "n": ["FOR_0054"]
    },
    {"p": [
      [157, -4739.9567661934, 0.1779921437, 0.0149484038, 0.4150989679],
      [249, -4740.2433930666, 0.1336350450, 0.0160620000, 0.4713749005],
      [248, -4740.2433931525, 0.1336350335, 0.0068550000, 0.4713757697],
      [250, -4740.2438450963, 0.1335746517, 0.0000500000, 0.4713781576],
      [171, -4741.2440773407, 0.0491279572, 0.1661484088, 0.3164955650],
      [154, -4741.2922116396, 0.0468192277, 0.0000500000, 0.4839059260],
      [102, -4741.5657260906, 0.0356154494, 0.0000500000, 0.5255760410]
      ],
    "n": ["FOR_0231"]
    },
    {"p": [
      [172, -4719.1792344099, 0.0892810614, 0.0000500000, 0.2708490058],
      [179, -4719.5792045964, 0.0598486695, 0.0000500000, 0.2689341128],
      [160, -4719.8759089097, 0.0444833467, 0.0373094879, 0.2808528813],
      [177, -4719.8882660033, 0.0439370441, 0.0000500000, 0.2946550706],
      [176, -4719.8930820465, 0.0437259501, 0.0000500000, 0.2949666506],
      [170, -4719.8931136775, 0.0437245671, 0.0000005000, 0.2949680547],
      [168, -4719.8932668533, 0.0437178700, 0.0611250000, 0.2949687773]
      ],
    "n": ["FOR_0371"]
    },
    {"p": [
      [216, -4702.6304369547, 0.0875340591, 0.2887185000, 0.1053605157],
      [215, -4703.7684788278, 0.0280499287, 0.1950490000, 0.1053605157],
      [129, -4704.7289406676, 0.0107351591, 0.1637829197, 0.2080151780]
      ],
    "n": ["FOR_0213"]
    },
    {"p": [
      [49, -4713.1743400386, 0.0620483691, 0.1354290888, 0.0001000000],
      [211, -4713.6238762560, 0.0395821402, 0.1566100000, 0.1432409659],
      [212, -4713.6245173928, 0.0395567707, 0.0000500000, 0.1432667161],
      [243, -4713.6295732236, 0.0393572831, 0.0406115000, 0.1053605157],
      [242, -4714.1530288279, 0.0233179964, 0.0000500000, 0.1632569404],
      [116, -4714.5331929874, 0.0159436603, 0.0451820000, 0.2222541585],
      [152, -4714.5332038018, 0.0159434879, 0.0000500000, 0.2217406712]
      ],
    "n": ["FOR_0289"]
    },
    {"p": [
      [157, -4729.7519507826, 0.5510700542, 0.0000500000, 0.3535943831],
      [253, -4731.0418229353, 0.1517128802, 0.0401342289, 0.2847639008],
      [204, -4733.1189030680, 0.0190089450, 0.1164461729, 0.3568671504],
      [255, -4733.5707078942, 0.0120987825, 0.0000500000, 0.3203451354]
      ],
    "n": ["FOR_0106"]
    },
    {"p": [
      [248, -4768.6896382271, 0.1134041609, 0.0068550000, 0.6971832512],
      [249, -4768.6897238595, 0.1133944502, 0.0160620000, 0.6971868407],
      [250, -4768.6902133013, 0.1133389638, 0.0000500000, 0.6971928103],
      [55, -4768.9000037088, 0.0918900360, 0.0476150194, 0.6364781906],
      [52, -4768.9075263947, 0.0912013696, 0.1284690000, 0.6070925124],
      [53, -4768.9075545653, 0.0911988005, 0.0000500000, 0.6071012530],
      [54, -4768.9684869846, 0.0858077497, 0.0000500000, 0.6137574023]
      ],
    "n": ["FOR_0461"]
    },
    {"p": [
      [52, -4758.5377858824, 0.1618083472, 0.1102311267, 0.3753070288],
      [53, -4759.0097783880, 0.1009292814, 0.0000500000, 0.4247051709],
      [54, -4759.1210398028, 0.0903019155, 0.0000500000, 0.4353982149],
      [50, -4759.1210795138, 0.0902983296, 0.0536290000, 0.4354055636],
      [248, -4759.6410271104, 0.0536870257, 0.0068550000, 0.5040953838],
      [249, -4759.6411280432, 0.0536816072, 0.0160620000, 0.5040976151],
      [250, -4759.6414739586, 0.0536630411, 0.0000500000, 0.5040963014]
      ],
    "n": ["FOR_0154"]
    },
    {"p": [
      [55, -4762.9640653281, 0.3286015587, 0.0000500000, 0.5869991896],
      [250, -4764.3130702708, 0.0852715616, 0.0035890988, 0.6274495894],
      [49, -4764.4094179679, 0.0774392153, 0.1311619907, 0.3124925305],
      [184, -4764.8025017426, 0.0522693175, 0.0000500000, 0.4869309492],
      [51, -4764.8535773519, 0.0496666621, 0.0130579595, 0.5979055727],
      [53, -4764.9972865460, 0.0430182623, 0.0000500000, 0.6248311069],
      [52, -4764.9973110938, 0.0430172064, 0.1284690000, 0.6248182182]
      ],
    "n": ["FOR_0351"]
    },
    {"p": [
      [154, -4705.2220557277, 0.1207645972, 0.0869647597, 0.0001000000],
      [98, -4705.8516515571, 0.0643442351, 0.0000500000, 0.0840750266],
      [90, -4705.8517654820, 0.0643369051, 0.0257040000, 0.0840726897],
      [97, -4705.8520213060, 0.0643204483, 0.0125880000, 0.0840791960],
      [99, -4705.9188555834, 0.0601621440, 0.1111150000, 0.0861375295],
      [100, -4705.9196148426, 0.0601164827, 0.0000500000, 0.0861555578],
      [115, -4706.0931706087, 0.0505381397, 0.0075780000, 0.0896091881]
      ],
    "n": ["FOR_0177"]
    },
    {"p": [
      [94, -4688.4374770578, 0.9995676057, 0.0000500000, 0.0001000000]
      ],
    "n": ["FOR_0252"]
    },
    {"p": [
      [103, -4693.4780126819, 0.4714470251, 0.0000500000, 0.0243223134],
      [104, -4693.7184013781, 0.3707092437, 0.0000500000, 0.0243176390],
      [102, -4694.7111263404, 0.1373720699, 0.0253167838, 0.0234768702]
      ],
    "n": ["FOR_0049"]
    },
    {"p": [
      [157, -4720.5571303506, 0.2121870372, 0.0701595000, 0.1053605157],
      [179, -4721.1423372866, 0.1181861827, 0.0618890000, 0.1053605157],
      [243, -4721.5140179195, 0.0814981701, 0.0406115000, 0.1053605157],
      [156, -4722.0238383769, 0.0489480783, 0.0257750000, 0.1212490070],
      [244, -4722.0240685563, 0.0489368128, 0.0000500000, 0.1199355614],
      [264, -4722.0485124646, 0.0477551074, 0.0146340000, 0.1053605157],
      [81, -4722.2307401804, 0.0397996575, 0.0157045000, 0.1053605157]
      ],
    "n": ["FOR_0420"]
    },
    {"p": [
      [154, -4727.6277949201, 0.1104513609, 0.0124861435, 0.1740260252],
      [61, -4728.2825893555, 0.0573848778, 0.0000500000, 0.1820067262],
      [62, -4728.3125638184, 0.0556903205, 0.0000500000, 0.1832491862],
      [63, -4728.3279008093, 0.0548427150, 0.0000005000, 0.1838861404],
      [65, -4728.3280699246, 0.0548334411, 0.0000500000, 0.1838926198],
      [64, -4728.3287365277, 0.0547969011, 0.0058380000, 0.1838858248],
      [60, -4728.3409588316, 0.0541312330, 0.0100550000, 0.1843937082]
      ],
    "n": ["FOR_0131"]
    },
    {"p": [
      [157, -4712.7333378169, 0.4705860286, 0.0628755308, 0.0795782077],
      [179, -4713.2385021294, 0.2839546309, 0.0802997156, 0.0237537384],
      [178, -4714.7154649011, 0.0648353969, 0.0408560000, 0.0909495073],
      [191, -4715.3088449164, 0.0358187568, 0.0000500000, 0.0330728718],
      [183, -4715.3097011189, 0.0357881018, 0.0277750000, 0.0330835493],
      [190, -4715.3944596086, 0.0328797509, 0.0443847830, 0.0308778008],
      [243, -4715.6276910657, 0.0260397844, 0.0406115000, 0.1053605157]
      ],
    "n": ["FOR_0117"]
    },
    {"p": [
      [103, -4709.9509907943, 0.4111174876, 0.0000500000, 0.1021171524],
      [104, -4710.1789202227, 0.3273237045, 0.0000500000, 0.1026643081],
      [102, -4710.7624676981, 0.1826190205, 0.0409085000, 0.1053605157]
      ],
    "n": ["FOR_0493"]
    },
    {"p": [
      [77, -4688.3779350167, 0.0864171496, 0.0000500000, 0.0001000000],
      [76, -4688.3779461114, 0.0864161909, 0.0000500000, 0.0001000000],
      [71, -4688.3780633480, 0.0864060603, 0.0000500000, 0.0001000000],
      [58, -4688.3783084749, 0.0863848825, 0.0000500000, 0.0001000000],
      [78, -4688.3861469317, 0.0857104052, 0.0000500000, 0.0001000000],
      [72, -4688.4004398720, 0.0844940647, 0.0000500000, 0.0001000000],
      [70, -4688.4006787610, 0.0844738824, 0.0166070000, 0.0001000000]
      ],
    "n": ["FOR_0373"]
    },
    {"p": [
      [49, -4710.0360984304, 0.5048198756, 0.3580680000, 0.1053605157],
      [211, -4711.7102034279, 0.0946415584, 0.1280197271, 0.2013130060],
      [204, -4712.7287307543, 0.0341775624, 0.0967952115, 0.2457459420],
      [212, -4713.1879649691, 0.0215922649, 0.0000500000, 0.2461543085],
      [51, -4713.6706786294, 0.0133247270, 0.0000500000, 0.2918004036],
      [164, -4713.6706877489, 0.0133246055, 0.0000500000, 0.2918012991],
      [55, -4713.6759728119, 0.0132543699, 0.0105243521, 0.2918159698]
      ],
    "n": ["FOR_0196"]
    },
    {"p": [
      [116, -4708.4739830689, 0.1288963833, 0.0437964423, 0.0525182607],
      [152, -4708.4833617486, 0.1276931566, 0.0000500000, 0.0546772483],
      [155, -4708.5137295358, 0.1238736859, 0.0149530000, 0.0536537339],
      [156, -4708.5150596695, 0.1237090269, 0.0000500000, 0.0536487969],
      [151, -4709.1285614831, 0.0669824361, 0.0367562806, 0.0481619967],
      [153, -4709.3261973144, 0.0549703861, 0.0911306737, 0.0070175778],
      [243, -4709.5089316643, 0.0457897495, 0.0812180000, 0.0520832523]
      ],
    "n": ["FOR_0386"]
    },
    {"p": [
      [101, -4704.1720808023, 0.2024762121, 0.0393858149, 0.0443383633],
      [107, -4704.7051900477, 0.1188085250, 0.0222810000, 0.1053605157],
      [104, -4704.8897642623, 0.0987843260, 0.0264465649, 0.0639404309],
      [113, -4704.9635611574, 0.0917568418, 0.0180280000, 0.0667051298],
      [114, -4705.0836362564, 0.0813749068, 0.0084591975, 0.0669727929],
      [115, -4705.2554640631, 0.0685277757, 0.0000500000, 0.0675613651],
      [94, -4706.0637850126, 0.0305363629, 0.0182305873, 0.0656881560]
      ],
    "n": ["FOR_0336"]
    },
    {"p": [
      [68, -4714.3252414013, 0.1221735712, 0.0332034383, 0.0548296111],
      [84, -4714.3866649361, 0.1148950627, 0.0138420000, 0.1053605157],
      [85, -4714.6583077096, 0.0875645679, 0.0058840000, 0.0464127652],
      [86, -4714.6583478019, 0.0875610573, 0.0000500000, 0.0463942865],
      [155, -4715.2086712728, 0.0505019968, 0.0149530000, 0.0745559245],
      [156, -4715.2095387153, 0.0504582083, 0.0000500000, 0.0745462284],
      [152, -4715.3188044901, 0.0452353861, 0.0000500000, 0.0775132224]
      ],
    "n": ["FOR_0178"]
    },
    {"p": [
      [68, -4690.3327372842, 0.9660086654, 0.0177576815, 0.0001000000]
      ],
    "n": ["FOR_0125"]
    },
    {"p": [
      [173, -4720.4205752144, 0.3347484159, 0.0211100000, 0.1053605157],
      [179, -4720.9026394940, 0.2067096130, 0.0591023299, 0.0992825525],
      [168, -4721.8428343750, 0.0807307942, 0.0305650000, 0.1053605157],
      [178, -4722.0013013100, 0.0688997918, 0.0194824824, 0.1494296808],
      [171, -4722.3161001716, 0.0502924162, 0.3619266087, 0.0001000000],
      [174, -4722.9353254905, 0.0270754923, 0.0000500000, 0.1655830770],
      [175, -4722.9476257331, 0.0267444970, 0.0000500000, 0.1677811749]
      ],
    "n": ["FOR_0220"]
    },
    {"p": [
      [122, -4702.9235149178, 0.7587055573, 0.0379956832, 0.0330889772],
      [125, -4704.6298911123, 0.1377220567, 0.1194683291, 0.0188776212],
      [126, -4704.9220282164, 0.1028323990, 0.0047116943, 0.0284627855]
      ],
    "n": ["FOR_0167"]
    },
    {"p": [
      [157, -4749.7626245541, 0.4446135450, 0.0000500000, 0.6027083256],
      [180, -4750.3817317571, 0.2393910156, 0.0000500000, 0.4972718034],
      [182, -4751.3466033429, 0.0912156678, 0.0149110800, 0.5281760999],
      [188, -4751.8120729330, 0.0572688639, 0.0000500000, 0.5782217413],
      [181, -4751.9838137607, 0.0482316893, 0.0000500000, 0.5924247008],
      [171, -4752.0068701176, 0.0471323642, 0.1952334611, 0.4845222322],
      [194, -4752.6750363511, 0.0241623025, 0.9103100000, 0.1053605157]
      ],
    "n": ["FOR_0137"]
    },
    {"p": [
      [208, -4741.5748666204, 0.3067249805, 0.0777935000, 0.1053605157],
      [204, -4741.7444467423, 0.2588817503, 0.1750875307, 0.1727283776],
      [202, -4742.2774421991, 0.1519233228, 0.1269160539, 0.2176275434],
      [206, -4742.6052260012, 0.1094636068, 0.0542630000, 0.2545472356],
      [207, -4742.6054513402, 0.1094389432, 0.0375080000, 0.2545487758],
      [205, -4744.3138606708, 0.0198252716, 0.0000500000, 0.2260910131],
      [209, -4744.4173274700, 0.0178765655, 0.0000500000, 0.2224129566]
      ],
    "n": ["FOR_0284"]
    },
    {"p": [
      [160, -4769.8113383877, 0.4027257969, 0.0214045747, 0.6953654871],
      [266, -4770.1133429618, 0.2977491494, 0.2423690000, 0.5980028662],
      [267, -4770.1135014656, 0.2977019588, 0.9481030000, 0.5979971463]
      ],
    "n": ["FOR_0081"]
    },
    {"p": [
      [157, -4708.3215183569, 0.7739813704, 0.0465452779, 0.0523547347],
      [179, -4709.7704605525, 0.1817451822, 0.0692301867, 0.0144619436],
      [178, -4711.7649660519, 0.0247320534, 0.0408560000, 0.0655795884]
      ],
    "n": ["FOR_0130"]
    },
    {"p": [
      [206, -4742.6716733382, 0.3455377596, 0.0542630000, 0.3307375725],
      [207, -4742.6724127078, 0.3452823739, 0.0375080000, 0.3307559528],
      [208, -4742.8242737675, 0.2966347243, 0.0180785405, 0.3170915206]
      ],
    "n": ["FOR_0414"]
    },
    {"p": [
      [204, -4746.5884692567, 0.9222734196, 0.0955678455, 0.2463282831],
      [207, -4750.2265329482, 0.0242587660, 0.0375080000, 0.3641707321],
      [206, -4750.2266243993, 0.0242565477, 0.0542630000, 0.3641773203],
      [200, -4750.8172923088, 0.0134370884, 0.0397721749, 0.4169766283],
      [208, -4751.0956098696, 0.0101726334, 0.1268394840, 0.3298619578]
      ],
    "n": ["FOR_0273"]
    },
    {"p": [
      [85, -4688.3951560200, 0.8720214261, 0.0000500000, 0.0001000000],
      [84, -4691.0070834169, 0.0640002249, 0.0276790000, 0.0001000000],
      [86, -4691.0090293861, 0.0638758036, 0.0000500000, 0.0001000000]
      ],
    "n": ["FOR_0110"]
    }
  ],
  "metadata": {"invocation": "epa-ng --ref-msa ALN_Backbone.fst --tree ALN_Backbone.fst.raxml.support --query EPA_Globothalamea_planktonic-classif_ALN.fst --model TVM+I+G4 "},
  "version": 3,
  "fields": ["edge_num", "likelihood", "like_weight_ratio", "distal_length", "pendant_length"]
}
