# Supplementary material for: Renewal of planktonic foraminifera diversity after the Cretaceous Paleogene mass extinction by benthic colonizers
Source: Nat Commun. 2022 Nov 21;13:7135. doi: 10.1038/s41467-022-34794-5 (PMC9681854; doi:10.1038/s41467-022-34794-5)
Supplement: Supplementary file 7 — Supplementary Data 4 [file 41467_2022_34794_MOESM7_ESM.zip]

Archive with 6 entries (5 files):
- Supplementary Data 4/
- Supplementary Data 4/01_01_Seq_data.fas
- Supplementary Data 4/01_02_Output_PRANK.fas
- Supplementary Data 4/01_03_Output_MODELTEST-NG.out
- Supplementary Data 4/01_04_Output_RAxML-NG.tree
- Supplementary Data 4/01_05_Output_MrBayes.tre
