# Supplementary material for: Renewal of planktonic foraminifera diversity after the Cretaceous Paleogene mass extinction by benthic colonizers
Source: Nat Commun. 2022 Nov 21;13:7135. doi: 10.1038/s41467-022-34794-5 (PMC9681854; doi:10.1038/s41467-022-34794-5)
Supplement: Supplementary file 7 — Supplementary Data 4 [file 41467_2022_34794_MOESM7_ESM.zip › Supplementary Data 4/01_01_Seq_data.fas]

>DQ408637_Trochammina_hadai_Textulariids
AAGGGCACCACAAGAACGCGTGGAGCATGTGGCTTAATTTGACTCAACGCGGGAAATCTT
ACCGGGTCCGGACACACTGAGGATTGACAGGCAATATTGAAATTATTGCATTTATGCAAT
ATTTCATGTTAAATATGCTAGTCCTTTCATGATTATGTGATAGGTGGTGCATGGCCGTTC
TTAGTTCGTGGAGTGATCTGTCTGCTTAATTGCGTTTCACTAAGGGCTTATTAATTACGT
GTGTTGTAGGTACTTTGACCCCTATGTTGAAATATTACATAGTGCGTGTCTTAGTTTGCT
TTTACTCACACAATTAAGTCCTGAAAGCAACGAACGTGACCGCAACCTCTTGTTGCCTTT
ATTTTATAATGTATTTTGTTAATATTTATATTGCAAGTGCATGAAAAAAGGCTTTTTAAA
CTAGAGGGACCGCTGTAACTTTTTTAAACCAGAGGAAGGTTGCGGCAATAACAGGTCTGT
GATGCCCTTAGATGTTCCGGGCTGCACACGTGCTACAATGATTATTGCAGTGAGCATCTC
ATTTTATTACACCGCCTGCGCGTGTCCAATTATTTGCATACTTATGTGTGTACTTTAATT
GTGTTACATTGCGCGCGGTAAAGCCTGCTTCGAAAGTAAGTGGGTAATCAATTAGAAGTA
ATGATTTCCCTATTTATAGCACACATATATGCGGCATCTTTACCCGGGTTAAGCTTGTCT
TAACTTTTGTGTGTATCGATGTTTTTTCCGCATGTGCAATTGTCAATTCATGGTGGGGAC
AGACCATTGTTAATTGTTGGTCTCGGTCTTAACTAGGAATGCCTTGTACGGGTCTTTGGT
TCAACAAACCACCCGGAATACGTCCCTGCCCTTTGTACACACCGCCCGTCGCTCTTACCG
ATGGACTTCTCTGTGAGTTTGAGGGACTGGATACTGTAATAATTTATTATTACTAACCAT
CTATGGAAACTTAAACGAACAGTGTGGTCTAAAGGAAAGAGAAG
>EU672994_Textularia_sagittula_Textulariids
AAGGGCACCACAAGAACGCGTGGAGCATGTGGCTTAATTTGACTCAACGCGGGAAATCTT
ACCGGGTCCGGACACACTGAGGATTGACAGGCACTATTAAATTTTTATTAATTTTTATTA
ATAATATTTATGTTAAATATGCTAGTCCTTTCATGATTATGTGATAGGTGGTGCATGGCC
GTTCTTAGTTCGTGGAGTGATCTGTCTGCTTAATTGCGTTTCACTAAGGGCTTAAAAATT
ACGTGTGTTGTATTGTTTTTTGACCCCTATCGTTGAAATATTACTTTAGTGCGTGTCTTA
AATTGCGATACTCACACAATTAAGTCCTGAAAGCAACGAACGTGACCGCAACCTCTTGTT
GCCTTTACAATATACGCGATTAAATATTTATTTATTTTTTCGTAAAAAAAGGCTTTTAAA
CTAGAGGGACCGCTGTAACTTTTTTAAACCAGAGGAAGGTTGCGGCAATAACAGGTCTGT
GATGCCCTTAGATGTTCCGGGCTGCACACGTGCTACAATGATTATTGCAGTGAGCATCTC
ATTTTTTACACACCGCTAGCGCGTGTCCAATTATTTGCGTACTTTTGTGCGTATTTTAAT
TGTGTACATTGTGCGCGGTAAAGCCTGCTTCGAAAGTAAGTGGGTAATCAATTAGAAGTA
ATGATTTCCCTTTTATAGCACACATATATACGGCATCTTTACCCGGTTTGCGCTTGTCGT
AAATTTTGTGTGTATCGATGTTTTTTCCGTATGTGCAATTGTCAATTCATGGTGGGGACA
GACCATTGTTAATTGTTGGTCTCGGTCTTAACTAGGAATGCCTTGTACGGGTCTTTGGTT
CAACAAACCACCCGGAATACGTCCCTGCCCTTTGTACACACCGCCCGTCGCTCTTACCGA
TGGACTTCTCTGTGAGTTTGAGGGACTGGGTATTGTAAAATTTATTTTTTACAGCCACCT
ATGGAAACTTAAACGAACAGTGTGGTCTAAAGGAAAGAGAAG
>HE998674_Eggerella_sp_Textulariids
AAGGGCACCACAAGAACGCGTGGAGCATGTGGCTTAATTTGACTCAACGCGAGAAATCTT
ACTGGGTCCGTACACACTGAGGATTGACAGGCAATATTAAAAAAATTGAATATATTTAAT
TATATATTTTAATTTTTTTATGTTAAATATGCTAGTCCTTTCATGATTATGTGATAGGTG
GTGCATGGCCGTTCTTTAGTTCGTGGAGTGATCTGTCTGCTTAATTGCGTTTCACTAAGG
GCTTATATTTATAATACGTGTGTTGACGGCACTTTGACCCCTTTATGTTGCATTGAAATA
TATGTGATATAAATGTGCGTGTCTTAGTATTTAGCTTAGTCTCGCACAAATGAGTCCTGA
AAGCAACGAACGTGACCGCAACCTCTTGTTGCCTTTCAATTACACAACATTTTAACATTT
TATATGTTATTATGTTAAAAAAAGGCCTTTAAACTAGAGGGACCGCTGTAATCTTTTTAA
ACCAGAGGAAGGTTGCGGCAATAACAGGTCTGTGATGCCCTTAGATGTTCCGGGCTGCAC
ACGTGCTACAATGATTATTGCAGTGAGCATCTCATTTTTTACACACTGTAGTGCGAGTCC
ATTTATTGACTTAACATTCACGTTAATGTACTTTAAATGTGTTACTTTGCGCACAGTAAA
NCCTGCTTCGAAAGTAAGNGGGNAATCAATTNGAAGTAATGATTTNCCGTAAAATATAAA
TTTATTTTATATTTAATAGCACACATATATACGGCATCTTTACCCANCGCACAGCTNGTC
TGTCGTTTNGTGTGTATTGATGTAACAATTTTCCGTATGTGCAATTGTCAATTCATGGTG
GGGACAGACCATTGTTAATTGTTGGTCTCGGTCTTAACTAGGAATGCCTTGTACGGGTCT
TTGGTTCAACAAACCACCCNGAATACGTCCCTGCCCTTTGTACACACCGCCCGTCGCTCT
TACCGATGGACTTCTCTGTGAGTTTGAGGGACTGGGTTAATTTATTAATAATTAAATTTA
TTTAATTTTAATANNCTCTGGAAACTTAAACGAACAGTGTGGTCTAAAGGAAAGAGAAG
>OP724587_Turborotalita-humilis_Spinose
CGCGCTACACTTACTTGGTCCGAACGCGTTGAGGATTGACAGATTTGTACAAAACATATT
GTCGAGAGAAATGAGTGAATGTACTAAACTGCAATGTTCTTTCATGATTATGTGATAGGT
GGTGCATGGCCGTCCTTAGTTCGTGGAGTGATTTGTCTGCTTAATTGCGTATCACAATTT
GTAGTCGACTCTTATCAATACTGTATCGTAATATATGTATTTGATTCATAAAGGTATAAT
TTTTATTATATATTCCATAATAAAAGTATATTTATATCAATATTATTTATATGGACATAT
TCATTTGAGTATGTACGTATAATATATATATATATAAAACATTAATAATGAATTCAGGAA
ATTAAATTTGAACGAGTTCATGATTAATAAAACTTGTTATTCTATATATAAATAAATTAT
TATACATACACTTTATTGTCATTACATATATTAGTTGGTATTGCTAGAGACGTAGTCTTG
ACCAAGAGATTCGTTACAGCCGTGAGTGCAACGAGCGAGATTGCAGGTCTTTGTTACGTT
GCGGTGTTCATACTTCAAGTATGTGCCCATGTTGCTATGCATATAACGCAGTTTAATTGA
ACTCAGGCGACCGCTATACTTTTAGATAGAGTAAGATTGTAGCAATGACAGGTCTGTGAT
GCCCTTAGATGTTCAAGGCTGCACACGTACTACATTGATCTGGGCAATGGGTACGCATAT
GAATATTGGATAATGTAATACTTTTATTAGATAAGTTCAGTGCTTTGAGAGAGCTCCGAC
AACTGTTAATCCGGTTATTAATCGTCACACATTTGCATTATATTGAGTTCACGTAACTTC
ATAATTACTAACGCGCTTGTCAGTTGCTATTAATTAATTCACAGTGGGGACAGCTCTTTG
GAATTATTGAACTCGGACTAACCAGGAATGCCTATTACGCTCAGTTCATTAAACTGCTTG
GAATAAGTCCCTGCTCTTTGTACACACCGCCCGTCGCTTTTACCAATGGCTCCCCTTGTG
AGGTAGTTAGACAATTCAATTGAAATATTACCGATCAACGTTTGCTAAAGGAAAAAGAAG
>KM194245_Turborotalita-quinqueloba_Spinose
GCACCACAAGAGCGTGGAGTATGTGGCTTAATTCGACTCAACGCGCAACAATTTACTTGG
TCCGAACGCTTTGAGGATTGACAGTTATTGTATAGTTCTGATATGGGTGGTATTTGTAGT
CAACGTGTAGGTAGTTGTATATTAAATATGAAAGTTCTTTTATGATTATGTGATAGGTGG
TGCATGGCCGTCCTTAATTCGTGGAGTGATTTGTCTGCTTAATTGCGCATTGCAAATTGT
AATTGATCTTTTACCAGTCTCGTTCTGATTTATGTTGTGAATATTGTAGAATATTGTTGT
CGTCGAGTCATTATTGCCACTACGTCTGGTCCTTTGGGCAGAATAGTGTTGTATATTTTG
TCTTGTCAACACAAAATTCTTCACAATATTGTAGCCGTACTTGATTGTATGCGCTATTCA
TGTATATGTGGTTAGTCAACACCAGTTCGGCTGCTTGCACACATCGCCATCTCAACATGA
TCAGTCAGGCTGCTAGAGACCTTGTGTCTTGCCCCAAAGGTTGATTAACACCGTGAGTGC
AACGAGTGAGATTGCAAGCCTTTGTTATGTAGTGAACAACATATACCTACTACTACTACT
TTGTAGTAATGTAGGATTCCAACTACACACAGAATAACCATTAAGGTGAAATGAACTCAG
GCGACTGCTATACTTTAAGATGGTGGAAGGTTGTGGCAATGACAGGTCTGTGATGCCCTT
TAGATGTTCAAGGCTGCACACGTACTACATTGATCTAGTCAACGAGTATGTATGTAACAT
TGATTATGCATCTATTGGTTAAGCTATAATGTATTTCGGTAACGTTAATTCAGAACTTCG
AGAAGGTTCCGACAACAGTCAATCTAGTTATTGCTTGTAGTTGTTAATTGTATAATTGTC
TAGTTCACGCAACGTTCGTTTATCATTCTCTAGTATTGTTAATTCACAGTGGGGACAGTC
GTTTGTAATTCTGAGACTCGGTTCAACCAGGAATGCCTCGTATTTGTGGTTCATTAAACT
CCGTGGAATAAGTCCCTGTCCTTTGTACACACCGCCCGTCGCTTTTACCAATGGCCCTCG
TTGTGAGATAGCTGGACAAGTATTTACTACTTCAAAAGTTCTCAATCAAGGTTTGCTAAA
GGAAAAAGAAG
>HG425204_Stainforthia_fusiformis_Clade3
AAGGGCACCACAAGAACGCGTGGAGCATGTGGCTTAATTTGACTCAACGCGGGAAATCTT
ACCGGGTCCGGACACACTGAGGATTGACAGGCAATATTAATTTCTGGCCTCCGGGTCGAT
TTTATGTTAAATATGCTAGTCCTTTCATGATTATGTGATAGGTGGTGCATGGCCGTTCTT
AGTTCGTGGAGTGATCTGTCTGCTTAATTGCGTTTCACTAAGGGCCTATAATTTAACGTG
TGTTGCGGCACTTTGACCCCTCTTCGCGGAGCGTGCGTCTTAGCTTGTTTAGCTCACACA
ATTAGGTCCTGAAAGCAACGAACGTGACCGCAACCTCTTGTTGCCTTTATACCAAACACA
GTCTGTTCCTTTCTCTCGAAAGGGCTGCCGTGAAAAAAGGCTTTTTAAACTAGAGGGACC
GCTGTTACTTTCTTAAACCAGAGGAAGGTTGCGGCAATAACAGGTCTGTGATGCCCTTAG
ATGTTCCGGGCTGCACACGTGCTACAATGATTATTGCAGTGAGCATCTCATTTTTTACAC
ACCGCATTCACGAGTCCATTTATTCATTCCTTCGGGTTTGCTTTAAATGTGCATCTCTGT
GAGCGGTAAAGCCTGCTTCGAAAGTAAGTGGGTAATCAATTAGGAGTAATGATTTCCTTT
TTTTTCAGCACACATATATACGGCGTTTATACCCGGGCTGTCCTTGTTGATAGCTTTTGT
GTGTATAGATGTTTTTTCCGTATGTGCAATTGTCAATTCATGGTGGGGACAGACCATTGT
TAATTGTTGGTCTCGGTCTTAACTAGGAATGCCTTGTACGGGTCTTTGGTTCAACAAACC
ACCCGGAATACGTCCCTGCCCTTTGTACACACCGCCCGTCGCTCTTACCGATGGACTTCT
CTGTGAGTTTGAGGGACTGGGAACGCAGTGCTCTTTACTGAGCTTACTGCACACCCATGG
AAACTTAAACGAACAGTGTGGTCTAAAGGAAAGAGAAG
>AB364521_Galietelia-vivans_Basal
AATTTGACTCAACGCGGGAAATCTTACCGGGTCCGGACACACTGAGGATTGACAGGCAAT
ATTAGCTACACTCTCGAGTGTCAGCTATGTTAAATATGCTAGTCCTTTCATGATTATGTG
ATAGGTGGTGCATGGCCGTTCTTAGTTCGTGGAGTGATCTGTCTGCTTAATTGCGTTTCA
CTAAGGGCCTATAATTTAACGTGTGTTGCGGCACTTTGACCCCTCTTCACTGAGCGCGCG
TCTTAGTTTGCTTAGCTCACACAATTAGGTCCTGAAAGCAACGAACGTGACCGCAACCTC
TTGTTGCCTTTATACCAAACACGTTTGCTCTTTTGAGCTTTCGTGCAAAAAGGCTTTTTA
AACTAGAGGGACCGCTGTTACTTTCTTAAACCAGAGGAAGGTTGCGGCAATAACAGGTCT
GTGATGCCCTTAGATGTTCCGGGCTGCACACGTGCTACAATGATTATTGCAGTGAGCATC
TCATTTTTTATACACCGCCTTCACGAGGCCATTTATTCACTGTCCTTCGGGCTTTGCTTT
AAATGTGCATCTCTGTGAGCGGTAAAGCCTGCTTCGACAGTAAGTGGGTAATCAATTAGA
AGTAATGATTTCCTTTTTTTCCAGCACACATATATACGGCGTTTATACCCGGGCTATCCT
TGTTGGTAGCTTTTGTGTGTATAGATGTTTTTTCCGTATGTGCAATTGTCAATTCATGGT
GGGGACAGACCATTGTTAATTGTTGGTCTCGGTCTTAACTAGGAATGCCTTGTACGGGTC
TTTGGTTCAACAAACCACCCGGAATACGTCCCTGCCCTTTGTACACACCGCCCGTCGCTC
TTACCGATGGACTTCTCTGTGAGTTTGAGGGACTGGGAACGCAGTGCTTTTTTGCTCTGC
ACACCTATGGAAACTTAAACGAACAGTGTGGTCTAAAGGAAAGAGAAG
>FJ705897_Epistominella_exigua_Clade3
AAGGGCACCACAAGAACGCGTGGAGCATGTGGCTTAATTTGACTCAACGCGGGAAATCTT
ACCGGGTCCGGACACACTGAGGATTGACAGGCAATATTAATTTCGTATTTCGGTACGTTA
TTATGTTAAATATGCTAGTCCTTTCATGATTATGTGATAGGTGGTGCATGGCCGTTCTTA
GTTCGTGGAGTGATCTGTCTGCTTAATTGCGTTTCACTAAGGGCCTATAAATTTACGTGT
GTTGCGGCACTTTGACCCCTCTTTTTTTATTAAAAGAGCGCGCGTCTTAGTTTGCTTAGC
TCACACAATTAGGTCCTGAAAGCAACGAACGTGACCGCAACCTCTTGTTGCCTTTATACC
AAACATGATATACTCTTCTGAGTACTTCATGAAAAAAGGCTTTTTAAACTAGAGGGACCG
CTGTTACTTTCTTAAACCAGAGGAAGGTTGCGGCAATAACAGGTCTGTGATGCCCTTAGA
TGTTCCGGGCTGCACACGTGCTACAATGATTATTGCAGTGAGCATCTCATTTTTTACACA
CCGCATACGCGAGTCCATTTATTCACTCTCGGGTGCTTTAAATGTGTATCTCTGCGAGCG
GTAAAGCCTGCTTCGAAAGTAAGTGGGTAATCAATTAGAAGTAATGATTTCCTTTTTTTA
GCACACATATATACGGCGTTTATACCCGGGCTGCCTTGTTGTAGCTTTTGTGCGTATAGA
TGTTTTTTCCGTATGTGCGATTGTCAATTCATGGTGGGGACAGACCATTGTTAATTGTTG
GTCTCGGTCTTAACTAGGAATGCCTTGTACGGGTCTTTGGTTCAACAAACCACCCGGAAT
ACGTCCCTGCCCTTTGTACACACCGCCCGTCGCTCTTACCGATGGACTTCTCTGTGAGTT
TGAGGGACTGGGAACGCAGATTTTATTATCAGCACACCTATGGAAACTTAAACGAACAGT
GTGGTCTAAAGGGAAGAGAAG
>FJ705899_Cibicidoides_wuellerstorfi_Clade3
AAGGGCACCACAAGAACGCGTGGAGCATGTGGCTTAATTTGACTCAACGCGGGAAATCTT
ACCGGGTCCGGACACACTGAGGATTGACAGGCAATATTAATACTTTGCTTCGGCATTGTA
TTATGTTAAATATGCTAGTCCTTTCATGATTATGTGATAGGTGGTGCATGGCCGTTCTTA
GTTCGTGGAGTGATCTGTCTGCTTAATTGCGTTTCACTAAGGGCCTATAAATTTACGTAT
GTTGTATCGCACTTTGACCCCTTTCTTTAATTAGAAAGCGCGTGTCTTAGTTTCGCTTTG
CTCATACAATTAGGTCCTGAAAGCAACGAACGTGACCGCAACCTCTTGTTGCCTTTATAC
CAAACATGTTTATTCATTTTTTAATGTTCATTCATGAAAAAAGGCTTTTTAAACTAGAGG
GACCGCTGTTACTTTCTTAAACCAGAGGAAGGTTGCGGCAATAACAGGTCTGTGATGCCC
TTAGATGTTCCGGGCTGCACACGTGCTACAATGATTATTGCAGTGAGCATCTCATTTTTA
CACACCGCATGCGCGAGTCCATTTATTCACCTTCGGGTGTTTTAAATGTGTACCTCTGCG
CGCGGTAAAGCCTGCTTCGAAAGTAAGTGGGTAATCAATTAGAAGTAATGATTTCCTTTT
TTAGCACACATATATACGGCGTCTATGCCCGGGTTACCTTGTTGTAGCTTTTGTGTGTAT
AGATGTTTTTTCCGTATGTGCGATTGTCAATTCATGGTGGGGACAGACCATTGTTAATTG
TTGGTCTCGGTCTTAACTAGGAATGCCTTGTACGGGTCTTTGGTTCAACAAACCACCCGG
AATACGTCCCTGCCCTTTGTACACACCGCCCGTCGCTCTTACCGATGGACTTCTCTGTGA
GTTTGAGGGACTGGGAACGCAGGAATTTATTTCTGCACACCTATGGAAACTTAAACGAAC
AGTGTGGTCTAAAGGAAAGAGAAG
>DQ408650_Cibicides_lobatulus_Clade3
AAGGGCACCACAAGAACGCGTGGAGCATGTGGCTTAATTTGACTCAACGCGGGAAATCTT
ACCGGGTCCGGACACACTGAGGATTGACAGGCAATATTAATACGTTTTGCTTCGGTAAAC
GCGTATTATGTTAAATATGCTAGTCCTTTCATGATTATGTGATAGGTGGTGCATGGCCGT
TCTTAGTTCGTGGAGTGATCTGTCTGCTTAATTGCGTTTCACTAAGGGCCTATAAATTTA
CGTGTGTTGCATCGCACTTTGACCCCTTTCTTTAATTAGAGAGCGCGTGCCTTAGTTTTC
GCTTTGCTCATACAATTAGGTCCTGAAAGCAACGAACGTGACCGCAACCTCTTGTTGCCT
TTATACCAAACATGTTTTGCGTCAATTTTTACGAATTGCGCGCATTTCATGAAAAAAGGC
TTTTTAAACTAGAGGGACCGCTGTTACTTTCTTAAACCAGAGGAAGGTTGCGGTAATAAC
AGGTCTGTGATGCCCTTAGATGTTCCGGGCTGCACACGTGCTACAATGATTATTGCAGTG
AGCATCTCATTTTTACACACCGCATGCGCGAGTCCATTTATTCACCTTCGGGTGTTTTAA
ATGTGTATCTCTGCGCGCGGTAAAGCCTGCTTCGACAGTAAGTGGGTAATCAATTAGAAG
TAATGATTTCCTTTTTTTTAGCACACATATATACGGCGTCTATGCCCGGGTTACCTTGTT
GTAGCTTTTGTGCGTATAGATGTTTTTTCCGTATGTGCGATTGTCAATTCATGGTGGGGA
CAGACCATTGTTAATTGTTGGTCTCGGTCTTAACTAGGAATGCCTTGTACGGGTCTTTGG
TTCAACAAACCACCCGGAATACGTCCCTGCCCTTTGTACACACCGCCCGTCGCTCTTACC
GATGGACTTCTCTGTGAGTTTGAGGGACTGGGAACGCAGGAATTTATTTCTGCACACCTA
TGGAAACTTAAACGAACAGTGTGGTCTAAAGGAAAGAGAAG
>DQ408655_Pullenia_subcarinata_Clade3
AAGGGCACCACAAGAACGCGTGGAGCATGTGGCTTAATTTGACTCAACGCGGGAAATCTT
ACCGGGTCCGGACACACTGAGGATTGACAGGCAATATTAATACGTCAGTTCGCCGTGTAT
TATGTTAAATATGCTAGTCCTTTCATGATTATGTGATAGGTGGTGCATGGCCGTTCTTAG
TTCGTGGAGTGATCTGTCTGCTTAATTGCGTTTCACTAAGGGCCTATAATTCTTACGTGT
GTTGCAGCACTTTGACCCCTCAGCAATGAGCGCGCGTCTTAGTTTGCTTGCTCGCACAAT
TAGGTCCTGAAAGCAACGAACGTGACCGCAACCTCTTGTTGCCTTTATACCAACATGTTT
TGTTTATGTCTTTATAGATATTCATGAAAAAAGGCTTTTAAACTAGAGGGACCGCTGTTA
CTTTCTTAAACCCAGAGGAAGGTTGCGGCAATAACAGGTCTGTGATGCCCTTAGATGTTC
CGGGCTGCACACGTGCTACAATGATTATTGCAGTGAGCATCTCATTTTTACACACCGCAT
GCGCGAGTCTATTTATTCGTGTTCGCACGTTTTAAATATGTATTTCTGCGCGCGGTAAAG
CCTGCTTCGAAAGTAAGTGGGTAATCAATTAGAAGTAATGATTTCCTTTTTTTTAGCACA
CATATATACGGCGTCTATGCCCGGGCTGCCTTGTTGTAGCTTTTGTGCGTATAGATGTTT
TTTCCGTATGTGCGATTGTCAATTCATGGTGGGGACAGACCATTGTTAATTGTTGGTCTC
GGTCTTAACTAGGAATGCCTTGTACGGGTCTTTGGTTCAACAAACCACCCGGAATACGTC
CCTGCCCTTTGTACACACCGCCCGTCGCTCTTACCGATGGACTTCTCTGTGAGTTTGAGG
GACTGGGAACGCAGATTTATCTGCACACCTATGGAAACTTAAACGAACAGTGTGGTCTAA
AGGAAAGAGAAG
>MK499724_Dentigloborotalia-anfracta_Basal
CTTACCGGGTCCGGACACACTGAGGATTGACAGGCAATATTAATTTTTTATTCGTAAAAA
ATTATGTTAAATATGCTAGTCCTTTCATGATTATGTGATAGGTGGTGCATGGCCGTTCTT
AGTTCGTGGAGTGATCTGTCTGCTTAATTGCGTTTCACTAAGGGCCTATAAATTTACGTG
TGTTGCGGCACTTTGACCCCTCTTTTTAAGAGCGCGCGTCTTAGTTTGCTTTGCTCGCAC
AATTAGGTCCTGAAAGCAACGAACGTGACCGCAACCTCTTGTTGCCTTTATACCAAACGC
GTTTAAAAATTTTTAATTTTTTTCGCGAAAAAAGGCTTTTTAAACTAGAGGGACCGCTGT
TACTTTCTTAAACCAGAGGAAGGTTGCGGCAATAACAGGTCTGTGATGCCCTTAGATGTT
CCGGGCTGCACACGTGCTACAATGATTATTGCAGTGAGCATCTCATTTTTTACACACCGC
ATGCGCGAGTCCGCTTATTCTGTCTTTCGGGACTGTTTTAAGCGTGTATCTCTGCGCGCG
GTAAAGCCTGCTTCGAAAGTAAGTGGGTAATCAATTAGAAGTAATGATTTCCTTTTTTTT
CAGCACAAATATATACGGCGTTTATGCCCGGGCTGCCTTGTTGTAGCTTTTGTGCGCATA
GATGTTTTTTCCGTATGTGCGATTGTCAATTCATGGTGGGGACAGACCATTGTTAATTGT
TGGTCTCGGTCTTAACTAGGAATGCCTTGTACGGGTCTTTGGTTCAACAAACCACCCGGA
ATACGTCCCTGCCCTTTGTACACACCGCCCGTCGCTCTTACCGATGGACTTCTCTGTGAG
TTTGAGGGACTGGGAACGCAGTCTCGTGCTGCATAACCTATGGAAACTTAAACGAACAGT
GTGGTCTAAAGGAAAGAGAAG
>DQ408646_Bulimina_marginata_Clade3
AAGGGCACCACAAGAACGCGTGGAGCATGTGGCTTAATTTGACTCAACGCGGGAAATCTT
ACCGGGTCCGGACACACTGAGGATTGACAGGCAATATTAGCACTTAGCTTCGGCGACGTG
TTATGTTAAATATGCTAGTCCTTTCATGATTATGTGATAGGTGGTGCATGGCCGTTCTTA
GTTCGTGGAGTGATCTGTCTGCCTAATTGCGTTTCACCAAGGGCCTATAATTTTACGTGT
GTTGCGGCACCTTGACCCCTCTTTTTTTAAAGAGCGCGTGTCTTGGTTTGCTTAGCTCGC
ACAATTAGGTCCTGAAAGCAACGAACGTGACCGCAACCTCTTGTTGCCTTTATACCAAAC
GTGCATATGTAATTTTTTTAAATTGCTTTGCGCGCAAAAAGGCTTTTTAAACTAGAGGGA
CCGCTGTTACTTTCTTAAACCAGAGGAAGGTTGCGGCAATAACAGGTCTGTGATGCCCTT
AGATGTTCCGGGCTGCACACGTGCTACAATGATTATTGCAGTGAGCATCTCATTTTTTAC
ACACCGCATACGCGAGACCATTTATTCACCTTCGGGTGCTTTAAATGTGTTTTCTCTGCG
AGCGGTAAAGCCTGCTTCGAAAGTAAGTGGGTAATCAATTAGAAGTAATGATTTCCTTTT
TTTAGCACACATATATACGGCGTCTATGCCCGGGTTACCTTGTTGTAGCTTTTGTGCGTA
TAGATGTTTTTTCCGTATGTGCGATTGTCAATTCATGGTGGGGACAGACCATTGTTAATT
GTTGGTCTCGGTCTTAACTAGGAATGCCTTGTACGGGTCTTTGGTTCAACAAACCACCCG
GAATACGTCCCTGCCCTTTGTACACACCGCCCGTCGCTCTTACCGATGGACTTCTCTGTG
AGTTTGAGGGACTGGGAACGCGAAGTTATTTTTATAACATACGCACCTGCCTATGGAAAC
TTAAACGAACAGTGTGGTCTAAAGGAAAGAGAAG
>FJ705896_Nonionella_labradorica_Clade3
AAGGGCACCACAAGAACGCGTGGAGCATGTGGCTTAATTTGACTCAACGCGGGAAATCTT
ACCGGGTCCGGACACACTGAGGATTGACAGGCAATATTAAATACTACTAACTATACTCGT
ATATGTCTGTTGTATTTATGTTAAATATGCTAGTCCTTTCATGATTATGTGATAGGTGGT
GCATGGCCGTTCTTAGTTCGTGGAGTGATCTGTCTGCTTAATTGCGTTTCACTAAGGGCC
TATACATTTACGTGTGTTGCGGCACTTTGACCCCTCTTATTCACGTAAGAGCGCGTGTCT
TAGTTTTTGCTTAGCTCGCACAATTAGGTCCTGAAAGCAACGAACGTGACCGCAACCTCT
TGTTGCCTTTTGATACCAACGGTGCATTTTGTTCACATTCACTTTCGCTTGCGTTTGTGT
ATTGTGTATAATTGTGCTGCAAAAAGGCTTTCTAAACTAGAGGGACCGCTGTTACTTTCT
TAAACCAGAGGAAGGTTGCGGCAATAACAGGTCTGTGATGCCCTTAGATGTTCCGGGCTG
CACACGTGCTACAATGATTATTGCAGTGAGCATCTCATTTTTGATACACCGCATGCGCGG
GCCGCATTTATTTCAGTTCCATCATTTGGGTTCTGTTTTAAAGTGTGTTTTTGCTCTGCG
CGCGGTAAAGCTTACTGCGACAGTAAGTGGGTAATCAATTAGAAGTAATGATTTCCTTAT
TTTTATAGCACACATATATATGGCATTTATGCCCGGGTTGTACTTTGTTGCAGCTTCTGT
GCGTATAGATGTTGAATACACACTTTTTGTGTTATTCATTACCATATGTGCAATTGTCAA
TTCATGGTGGGGACAGACCATTGTTAATTGTTGGTCTCGGTCTTAACTAGGAATGCCTTG
TACGGGTCTTTGGTTCAACAAACCACCCGGAATACGTCCCTGCCCTTTGTACACACCGCC
CGTCGCTCTTACCGATGGACTTCTCTGTGAGTTTGAGGGACTGGGAACGCACATATTTGC
TTTATTGCATTTTTTGCACGCCTATGGAAACTTAAACGAACAGTGTGGTCTAAAGGAAAG
AGAAG
>EF534075_Oridorsalis_umbonatus_Clade3
AAGGGCACCACAAGAACGCGTGGAGCATGTGGCTTAATTTGACTCAACGCGGGAAATCTT
ACCGGGTCCGGACACACTGAGGATTGACAGGCAATATTAATACGTGTTTCGGCGCGTATT
ATGTTAAATATGCTAGTCCTTTCATGATTATGTGATAGGTGGTGCATGGCCGTTCTTAGT
TCGTGGAGTGATCTGTCTGCTTAATTGCGTTTCACTAAGAATCTATCAATACGTGCGTTG
CGGCACTTTGACCCCTCTCTGAGCGCGCGTCTTAGTTGCTTAGCTCGCACAATTAGGTTC
TGAAAGCAACGAACGTGACCGCAACCTCTTGTTGCCTTTATACCAAACATTTTTGCTGTT
CTCAGCATTAATGCAAAAAGGCTTTTTAAACTAGAGGGACCGCTGTTACTTTCTTAAACC
AGAGGAAGGTTGCGGCAATAACAGGTCTGTGATGCCCTTAGATGTTCCGGGCTGCACACG
TGCTACAATGATTGTTGCAGTGAGCATCTCATTTTTACACACCGCATGCGCGAGTCCGTT
TATTCACTTCGGTGTTTTAAACGTGTATTTCTGCGCGCGGTAAAGCCTGCTTCGAGAGTA
AGTGGGTAATCAATTAGAAGTAACGATTTCCTTTAGCACACATATATACGGCGTCTATGC
CCGGGTTGCCTTGTTGTAACTTCTGTGCGTATAGATGTTTTTTCCGTATGTGCGATTGTC
AATTCATGGTGGGGACAGACCATTGTTAATTGTTGGTCTCGGTCTTAACTGGGAATGCCT
TGTACGGGTCTTTGGTTCAACAAACCACCCGGAATACGTCCCTGCCCTTTGTACACACCG
CCCGTCGCTCTTACCGATGGACTTCTCTGTGAGTTTGAGGGACTGGGGATCGCGGACGAT
TTATCTGCACAACCTATGGAAACTTAAACGAACAGTGTGGTCTAAAGGAAAGAGAAG
>DQ408641_Uvigerina_phlegeri_Serioidea
AAGGGCACCACAAGAACGCGTGGAGCATGTGGCTTAATTTGACTCAACGCGGGAAATCTT
ACCGGGTCCGGACACACTGAGGATTGACAGGCAATATTAATATATACTTTCTCTCTCGCA
CTCTCACGAGTGTGTGTGCTGTAAAGTCATATATTATGTTAAATATGCTAGTCCTTTCAT
GATTATGTGATAGGTGGTGCATGGCCGTTCTTAGTTCGTGGAGTGATCTGTCTGCCTAAT
TGCGTTTCACTAAGGGCCTATACAATTACGTATGTTGTTATTGCACTTTGACCCCTCCTT
CGCGGGTGCGTGTGTCTTTGACTGCTTCAACTCATACAATTAGGTCCTGAAAGCAACGAA
CGTGACCGCAACCTCTTGTTGCTTTCGTATACCCTTATAACACAGTTATATTTTTATTTT
ATGCTTTACCGCATATATACTAATTTGCTGTGCAAGAAAGCTTTTTAAACTAGAGGGACC
GCTGTTATCTTCTTAAACCAGAGGAAGGTTGCGGCAATAACAGGTCTGTGATGCCCTTAG
ATGTTCCGGGCTGCACACGTGCTACAATGATTATTGCAGTGAGCATCTCATTTATTATAC
ACCGCATGCGCGAGTCCATTTATTCATTTTACCTTCGGGTTATGCTTTAAATGTGTATCT
CTGCGCGCGGTAAAGCCTGCTTCGAAAGTAAGTGGGTAATCAATTAGAAGTAATGATTTC
CTTTTTTTTCTGCACACATATATACGGCAGCTATACCCGGGTAACCTTGTTGTTACTTTT
GTGCGTATAGTTGTACCCTTTTTCCGTATGTGCGATTGTCAATTCATGGTGGGGACAGAC
CATTGTTAATTGTTGGTCTCGGTCTTAACTAGGAATGCCTTGTACGGGTCTTTGGTTCAA
CAAACCACCCGGAATACGTCCCTGCCCTTTGTACACACCGCCCGTCGCTCTTACCGATGG
ACTTCTCTGTGAGTTTGAGGGACTGGGAACGCATTGCGTATATCTTATGCGCTCTGCACA
CCTATGGAAACTTAAACGAACAGTGTGGTCTAAAGGAAAGAGAAG
>DQ408640_Uvigerina_earlandi_Serioidea
AAGGGCACCACAAGAACGCGTGGAGCATGTGGCTTAATTTGACTCAACGCGGGAAATCTT
ACCGGGTCCGGACACACTGAGGATTGACAGGCAATATTAATATATACTTTTTTGCATTCC
TTCGGGTATGTTAAATGTCATATATTATGTTAAATATGCTAGTCCTTTCATGATTATGTG
ATAGGTGGTGCATGGCCGTTCTTAKTTCGTGGAGTGATCTGTCTGCTTAATTGCGTTTCA
CTAAGGGCCTATACAATTACSTATGTTGTTATTACACTTTGACCCCTCCTTCACGGGTGC
GTGTGTCTTTGACTGTTTCAACTCATACAATTASGTCCTGAAAGCAACGAACGTGACCGC
AACCTCTTGTTGCTTTCGTATACCCTTATAACACAGTTTTTATGCTCTTACGTATTAATT
TCTGTGCAAGAAAGCTTTTTAAACTARAGGGACCGCTGTTATCTTCTTAAACCAGAGGAA
GGTTGCGGCAATAACAGGTCTGTGATGCCCTTAGATGTTCCGGGCTGCACACGTGCTACA
ATGATTATTGCAGTGAGCATCTCATTTTTATATACACCGCATGCGCGAGTCCATTTATTC
NNTTTCTCTACCTTCACGGGTATCGCTGTTTTAAATGTGTATCTCTCCGCGCGGTAAAGC
CTGCTTCGAGAGTAAGTGGGTAATCAATTAGAAGTAATGATTCCTTTTTTTCTGCACACA
TATATACGGCAGTTATACCCGGGTAACCTTGTTGTTACTTTTCTGTGTGTATAGCTGTAC
CCTTTTTCCGTATGTGCGATTGTCAATTCATGGTGGGGACAGACCATTGTTAATTGTTGG
TCTCGGTCTTAACTAGGAATGCCTTGTACGGGTCTTTGGTTCAACAAACCACCCGGAACA
CGTCCCTGCCCTTTGTACACACCGCCCGTCGCTCTTACCGATGGACTTCTCTGTGAGTTT
GAGGGACTGGGAACGCAATTGGATTTTATCCACATTGCACACCTATGGAAACTTAAACGA
ACAGTGTGGTCTAAAGGAAAGAGAAG
>DQ408638_Islandiella_sp_Serioidea
AAGGGCACCACAAGAACGCGTGGAGCATGTGGCTTAATTTGACTCAACGCGGAAATCTTA
CCGGGTCCGGACACACTGAGGATTGACAGGCAATATTAATATATATTGCATTTATGTACA
TTATATTATGTTAAATATGCTAGTCCTTTCATGATTATGCGATAGGTGGTGCATGGCCGT
TCTTAGTTCGTGGAGTGATCTGTCTGCTTAATTGCGTTCCACTATTGGGCTTATATAATT
ACGTATGCTGTTAACGCTTTGACCCCTTTCTACGGATTGTGCGTGTCTTTGTCTCGTTTA
ACTCATACAATTAAGCCCTGAAAGCAACGAACGTGACCGCAACCTCTTGTTGCTCTCATT
CATATATTATGCATTCGTGCATTTTATTCACATACTTTTTTATATTTATTTATCGAATTG
TATTAAGAGAGCTTTCTAAACTAGAGGGACCGCTGTTACTTTCTTAAACCAGAGGAAGGT
TGCGGCAATAACAGGTCTGTGATGCCCTTAGATGTTCCGGGCTGCACACGTGCTACAATG
ATTATTGCAGTGAGCATCTCATTTTTTACACATCGCATGCGCGAGTCCATTTATTCTTTA
CCTTCGTGTATTGCTTTAAATGTGTATCTCTGCGCGCGATAAAGCCTGCTTCGAAAGTCA
GTGGGTAATCAATTAGAAGTAATGATTTCCGTTTTATTTTATTATATCTGCACACATATA
TACGGCACTTATACCCGGGTAACCTTGTTGTTACTTCTGTGTGTATACGTGATATCGTTT
TCTTGTAAAACTTTATATTACCGTATGTGCAATTGTCAATTCATGGTGGGGACAGACCAT
TGTTAATTGTTGTCTCGGTCTTAACTAGGAATGCCTTGTACGGATCTTTGGTTCAACAAA
CCATCCGGAATACGTCCCTGCCCTTTGTACACACCGCCCGTCGCTCTTACCGATGGACTT
CTCTGTGAGTTTGAGGGACTGGTATTTTGATAAATTCGTTTATCATATCACTATAGAAAC
TTAAACGAACAGTGGGGTCTAAAGGAAAGAGAAG
>DQ408639_Cassidulinoides_parkerianus_Serioidea
AAGGGCACCACAAGAACGCGTGGAGCATGTGGCTTAATTTGACTCAACGCGGGAAATCTT
ACCGGGTCCGGACACACTGAGGATTGACAGGCAATATTATAATTTTTTAATTGGAATAAA
TTTTTATTAATTTATTTTTTTTATTTTTTATATGTTAAATATGCTAGTCCTTTCATGATT
ATGTGATAGGTGGTGCATGGCCGTTCTTAGTTCGTGGAGTGATCTGTCTGCTTAATTGCG
TTTCACTATTGGGCTTATATAATTACGTATGTTGTTAACGCTTTGACCCCTTTCTACGGA
TTGTGCGTGTCTTTGTCTCGTTTAACTCATACAATTAAGCCCTGAAAGCAACGAACGTGA
CCGCAACCTCTTGTTGCTCTCATATTACCTTATACTGCATAATATTTGAATAATTTATTT
TATTTTTTTTTATGTTTAAGAGAGCTTTCTAAACTAGAGGGACCGCTGTTACTTTCTTAA
ACCAGAGGAAGGTTGCGGCAATAACAGGTCTGTGATGCCCTTAGATGTTCCGGGCTGCAC
ACGTGCTACAATGATTATTGCAGTGAGCATCTCATTTTTTACACATCGCATGCGCGAGTC
CATTTATTCAGATATCTTTCATTTACTTTCGGGTGAATGTAGTGTTTGCTTTAAATGTGT
ATCTCTGCGCGCGATAAAGCCTGCTTCGAAAGTAAGTGGGTAATCAATTAGAAGTAATGA
TTTCCTTTTTTTTTCTGCACACATATATATGGCACTTATACCCGGGTAACCTTGTTGTTA
CTTTTGTGCGTATACGTGATAATCTTTACCGATTATACTACCATATGTGCAATTGTCAAT
TCATGGTGGGGACAGACCATTGTTAATTGTTGGTCTCGGTCTTAACTAGGAATGCCTTGT
ACGGATCTTTGGTTCAACAAACCATCCGGAATACGTCCCTGCCCTTTGTACACACCGCCC
GTCGCTCTTACCGATGGACTTCTCTGTGAGTTTGAGGGACTGGTAAATTAAATAATATCA
TGTATTTATACGTGTTTTATTTGTCACTATAGAAACTTAAACGAACAGTGGGGTCTAAAG
GAAAGAGAAG
>AJ504678_Baculogypsinoides_spinosus_Calcarinoidea
AAGGGCACCACAAGAACGCGTGGAGCATGTGGCTTAATTTGACTCAACGCGGGAAATCTT
ACCGGGTCCGAACACACTGAGGATTGACAGGTAGTATCATATCACACACTTTTGTGTTGT
GATATGTGTTAAATATGCTAGTCCTTTCATGATTATGTGATAGGTGGTGCATGGCCGTTC
TTAGTTCGTGGAGTGATCTGTCTGCTTAATTGCGTTTCACTAAAGGCCATATTTTAACGA
TGTATTGCGGCGCTTTGACCCCTCATTAATTTGAGCGTTGTGTCTTAGTCTTTGCTTAGC
ATCATGCATTTGGGCCTTGAAAGCAACGAACGTGACCGCAACCTCTTGTTGCCTCTCATA
CCAAATGCACTACACTCATGTGTTATGCACAAAGAGGCCTTTTAAACTAGAGGGACCGCT
GTTACTTTCTTAAACCAGAGGAAGGTTGCGGCAATAACAGGTCTGTGATGCCCTTAGATG
TTCCGGGCTGCACACGTGCTACAATGATTATTGCAGTGAGCATCTCATTTTATTACACAC
CGCATGCGCGAGTCTGATTATTCACTCTCGAGTGCTTTAATCATGTAGCTCTGCGCGCGG
TAAAGCCTGCTTCGAAAGTAAGTGGGTAATCAATTAGAAGTAATGATTTCCTTTTTTATT
CGCACACATATATACGGCATCTTTACCCGGCCTGCCTTGTTGCAGTGTCTCTGTGTGTAT
TGATGTGATATATTACATATCAATTATCCGTATGTGCAATTGTCAATTCATGGTGGGGAC
AGACCATTGTTAATTGTTGGTCTCGGTCTTAACTAGGAATGCCTTGTACGGGTCTTTGGT
TCAACAAACCACCCGGAATACGTCCCTGCCCTTTGTACACACCGCCCGTCGCTCTTACCG
ATGGACTTCTCTGTGAGTTTGAGGGACTGGATTGCGTTATTTCTATGGAAACTTAAACGA
ACAGTGTGGTCTAAAGGAAAGAGAAG
>AJ504681_Calcarina_gaudichaudii_Calcarinoidea
AAGGGCACCACAAGAACGCGTGGAGCATGTGGCTTAATTTGACTCAACGCGGGAAATCTT
ACCGGGTCCGGACACACTGAGGATTGACAGGTGTTATCCCAATTCACACTGAATTGGGTG
TTAAATATGCTAGTCCTTTCATGATTATGTGATAGGTGGTGCATGGCCGTTCTTAGTTCG
TGGAGTGATCTGTCTGCTTAATTGCGTTTCACTAAAGGCCATCATTATAACGCATGTATT
GCGGCAACTTTGACCCCTCTGATTATTTGAGCGTTGTGTCTTAGTTTTTTGCTTAGCATC
ATGCATTTGGGCCTTGAAAGCAACGAACGTGACCGCAACCTCTTGTTGCCTCTCATATAC
ATAAAAGAGGCCTTTTAAACTAGAGGGACCGCTGTTACTTTCTTAAACCAGAGGAAGGTT
GCGGCAATAACAGGTCTGTGATGCCCTTAGATGTTCCGGGCTGCACACGTGCTACAATGA
TTATTGCAGTGAGCATCTCATTTTATTATACACACCGCATGCGCGAGTGGCGATTATTTA
TTTATAATCATGCATCTCTGCGCGCGGTAAAGCCTGCTTCGAAAGTAAGTGGGTAATCAA
TTAGAAGTAATGATTTCCTATATTCAGCACACATATATACGGCATCTTTACCCGGCCTGC
CTTGTTGCAGTGTCTCTGTGTGTATTGATGTTAACTTCCGTATGTGCAATTGTCAATTCA
CGGTGGGGACAGACCATTGTTAATTGTTGGTCTCGGTCTTAACTAGGAATGCCTTGTACG
GGTCTTTGGTTCAACACACCACCCGGAATACGTCCCTGCCCTTTGTACACACCGCCCGTC
GCTCTTACCGATGGACTTCTCTGTGAGTTTGAGGGACTGGATATTATTTCTATGGAAACT
TAAACGAACAGTGTGGTCTAAAGGAAAGAGAAG
>LN873823_Neorotalia_calcar_Calcarinoidea
AAGGGCACCACAAGAACGCGTGGAGCATGTGGCTTAATTTGACTCAACGCGGGAAATCTT
ACCGGGTCCGGACACACTGAGGATTGACAGGTGTTATCCCAGTTATTAACTGGGTGTTAA
ATATGCTAGTCCTTTCATGATTATGTGATAGGTGGTGCATGGCCGTTCTTAGTTCGTGGA
GTGATCTGTCTGCTTAATTGCGTTTCACTAAAGGCCCATATTATAACGCATGTATTGCGG
CGCTTTGACCCCTCTTAACTGAGCGTTGTGTCTTAGTTAGCTTAGCATCATGCATTTGGG
CCTTGAAAGCAACGAACGTGACCGCAACCTCTTGTTGCCTCTCATACCAAATACATATCA
CTTCGGTGCGTGTATCAAAGAGGCCTTTTAAACTAGAGGGACCGCTGTTACTTTCTTAAA
CCAGAGGAAGGTTGCGGCAATAACAGGTCTGTGATGCCCTTAGATGTTCCGGGCTGCACA
CGTGCTACGATGATTATTGCAGTGAACATCTCATTTATCATACACCGCATGCGCGAGTCC
ATTTTTTCGGTTCGCCGCTTAAAATGTGTATCTCTGCGCGCGGTAAAGCCTGCTTCGAAA
GTAAGTGGGTAATCAATTAGAAGTAATGATTTCCATTATTCGCACACATATATACGGCAT
CTTTACCCGGCCTGCCTTGTTGCAGTGTCTTTGTGTGTATCGATGTATCTTACCGTATGT
GCAATTGTCAATTCATGGTGGGGACAGACCATTGTTAATTGTTGGTCTCGGTCTTAACTA
GGAATGCCTTGTACGGGTCTTTGGTTCAACAAACCACCCGGAATACGTCCCTGCCCTTTG
TACACACCGCCCGTCGCTCTTACCGATGGACTTCTCTGTGAGTTTGAGGGACTGGAACCC
ATTCTATGGAAACTTAAACGAACAGTGTGGTCTAAAGGAAAGAGAAG
>FM877707_Baculogypsina_sphaerulata_Calcarinoidea
AAGGGCACCACAAGAACGCGTGGAGCATGTGGCTTAATTTGACTCAACGCGGGAAATCTT
ACCGGGTCCGGACACACTGAGGATTGACAGGTGTTATCCCACATAATCAGTGGGTGTTAA
ATATGCTAGTCCTTTCATGATTATGTGATAGGTGGTGCATGGCCGTTCTTAGTTTGTGGA
GTGATCTGTCTGCTTAATTGCGTTTCACTGAAGGCTCATATTATATGCACGGCATTCTTT
GACCCCTCATTAATAATGAGCGTTGTGTCTTAGTCTTTTGCTTAGCATCTGGGCCTTGGA
AGCAACGAACGTGACCGCAACCTCTTGTTGCCTCTCATAACCATATAAAAGAGGCCTATT
TAAATAAACTAGAGGGACCGCTGTTACTTTCTTAAACCAGAGGAAGGTTGCGGCAATAAC
AGGTCTGTGATGCCCTTAGATGTTCCGGGCTGCACACGTGCTACAATGATTATTGCAGTG
AGCATCTCATACACATACACACCGCATGCGCGAGTCCACTTTTTCACGAAGGTGTGTGTC
TCTGCGCGCGGTAAAGCCTGCTTCGAAAGTAAGTGGGTAATCAATTAGAAGTAATGATTT
CCATACAGCACACATATATACGGCATCTTTACCCGGCCTGCCTTGTTGCAGGTTTCTTGT
GTGTATTGATGTTTTTTCCGTATGTGCGATTGTCAATTCATGGTGGGGACAGACCATTGT
TAATTGTTGGTCTCGGTCTTAACTAGGAATGCCTTGTACGGTCTTTGGTTCAACAAACCA
CCCGGAATACGTCCCTGCCCTTTGTACACACCGCCCGTCGCTCTTACCGATGGACTTCTC
TGTGAGTTTGAGGGACTGGGAACGCATATCTCTATATGCACACCTATGGAAACTTAAACG
AACAGTGTGGTCTAAAGGAAAGAGAAG
>AJ879137_Pararotalia_nipponica_Calcarinoidea
AAGGGCACCACAAGAACGCGTGGAGCATGTGGCTTAATTTGACTCAACGCGGGAAATCTT
ACCGGGTCCGGACACACTGAGGATTGACAGGTATTATTACGCATCAGTAAATTTATTTAT
TGTGCGTATGTTAAATATGCTAGTCCTTTCATGATTATGTGATAGGTGGTGCATGGCCGT
TCTTAGTTCGTGGAGTGATCTGTCTGCTTAATTGCGTTTCACTAAAGGTCTATAATTTAA
CGTATGTTGCTGGCGCTTTGACCCCTCATTAATTTGAGCGCGTGTCTTAGTTATGCTTAG
CTCATACATTTAGACCTTGAAAGCAACGAACGTGACCGCAACCTCTTGTTGCCTTTATAC
CAAATGCGTCATACGATTTTTATCGCAATGTCGCACAAAAAGGCCTTTTAAACTAGAGGG
ACCGCTGTTACTTTCTTAAACCAGAGGAAGGTTGCGGCAATAACAGGTCTGTGATGCCCT
TAGATGTTCCGGGCTGCACACGTGCTACAATGATTATTGCAGTGAGCATCTCATTTTATT
ACACACCGCATGCGCGAGTCCATTTATTCACTTCGGTGCTTTAAATGTGTATCTCTGCGC
GCGGTAAAGCCTGCTTCGAAAGTAAGTGGGTAATCAATTAGAAGTAATGATTTCCTTTTT
TTATTCGCACACATATATACGGCAACTTTACCCGGCCTGCCTTGTTGCAGTGTCTCTGTG
TGTATTGTTGTTTTTTTCCGTATGTGCAATTGTCAATTCATGGTGGGGACAGACCATTGT
TAATTGTTGGTCTCGGTCTTAACTAGGAATGCCTTGTACGGGTCTTTGGTTCAACAAACC
ACCCGGAATACGTCCCTGCCCTTTGTACACACCGCCCGTCGCTCTTACCGATGGACTTCT
CTGTGAGTTTGAGGGACTGGATATTTATTTCTATGGAAACTTAAACGAACAGTGTGGTCT
AAAGGAAAGAGAAG
>AJ879147_Operculina_discoidalis_Nummulitoidea
AAGGGCACCACAAGAACGCGTGGAGCATGTGGCTTAATTTGACTCAACGCGGGAAATCTT
ACCGGGTCCGGACACACTGAGGATTGACAGGTATTATTGTATCATAGCTATATGCTTATG
ATACATGTTAAATATGCTAGTCCTTTCATGATTATGTGATAGGTGGTGCATGGCCGTTCT
TAGTTCGTGGAGTGATCTGTCTGCTTAATTGCGTTTCACTAAGGGCCTATAAATTTACGT
ATGTTGCGGCGCTTTGACCCCTCTTAATTGAGCGCGTGTCTTTGTCTGCTTAGCTCATAC
AATTAGGTCCTGAAAGCAACGAACGTGACCGCAACCTCTTGTTGCCTTTATACCAAACAC
AATAGTCCTATATTTTTATATAGACTTTGTGCAAAAAGGCCTTTTAAACTAGAGGGACCG
CTGTTACTTTTCTTAAACCAGAGGAAGGTTGCGGCAATAACAGGGTCTGTGATGCCCTTA
GATGTTCCGGGCTTGCACACGTGCTACAATGATTTATTGCAGTGAGCATCTCATTTTTAC
ACACCGCATGCGCGAGTCTATTTATTCACCTTTTGTGTGCTTTAAATATGTATCTCTGCG
CGCGGTAAAGCCTGCTTCGAAAGTAAGTGGGTAATCAATTAGAAGTAATGATTTCCTTAT
ATAGCACACATATATACGGCATCTTTACCCGGCTTACCTTGTTGTAAGTTTCTTGTGCGT
ATTGATGTTTTTTCCGTATGTGCGATTGTCAATTCATGGTGGGGACAGACCATTGTTAAT
TGTTGGTCTCGGTCTTAACTAGGAATGCCTTGTACGGGTCTTTGGTTCAACAAACCACCC
GGAATACGTCCCTGCCCTTTGTACACACCGCCCGTCGCTCTTACCGATGGACTTCTCTGT
GAGTTTGAGGGACTGGGAACGCATATATTTTATATATTGCACACCTATGGAAACTTAAAC
GAACAGTGTGGTCTAGAGGAAAGAGAAG
>DQ440526_Operculina_ammonoides_Nummulitoidea
AAGGGCACCACAAGAACGCGTGGAGCATGTGGCTTAATTTGACTCAACGCGGGAAATCTT
ACCGGGTCCGGACACACTGAGGATTGACAGGTATTATTGTATCATTACTATACGTATGAT
ACATGTTAAATATGCTAGTCCTTTCATGATTATGTGATAGGTGGTGCATGGCCGTTCTTA
GTTCGTGGAGTGATCTGTCTGCTTAATTGCGTTTCACTAAGGGCCTATAAATTTACGTAT
GTTGCGGCGCTTTGACCCCTCTTAATTGAGCGCGTGTCTTTGTTTGCTTAGCTCATACAA
TTAGGTCCTGAAAGCAACGAACGTGACCGCAACCTCTTGTTGCCTTTATACCAAACACAA
TAGTCCTATATATTTTATATAGACTTTGTGCAAAAAGGCCTTTTAAACTAGAGGGACCGC
TGTTACTTTCTTAAACCAGAGGAAGGTTGCGGCAATAACAGGTCTGTGATGCCCTTAGAT
GTTCCGGGCTGCACACGTGCTACAATGATTATTGCAGTGAGCATCTCATTTTTACACACC
GCATGCGCGAGTCTATTTATTCACCTTTTGTGTGCTTTAAATATGTATCTCTGCGCGCGG
TAAAGCCTGCTTCGAAAGTAAGTGGGTAATCAATTAGAAGTAATGATTTCCTTATATAGC
ACACATATATACGGCATCTTTACCCGGCTTACCTTGTTGTAAGTTTCTTGTGCGTATTGA
TGTTTTTTCCGTATGTGCGATTGCCAATTCATGGTGGGGACAGACCATTGTTAATTGTTG
GTCTCGGTCTTAACAAGGAATGCCTTGTACGGGTCTTTGGTTCAACAAACCACCCGGAAT
ACGTCCCTGCCCTTTGTACACACCGCCCGTCGCTCTTACCGATGGACTTCTCTGTGAGTT
TGAGGGACTGGGAACGCATATATTTCATATATTGCACACCTATGGAAACTTAAACGAACA
GTGTGGTCTAAAGGAAAGAGAAG
>AJ879136_Operculinella_cumingii_Nummulitoidea
AAGGGCACCACAAGAACGCGTGGAGCATGTGGCTTAATTTGACTCAACGCGGGAAATCTT
ACCGGGTCCGGACACACTGAGGATTGACAGGTATTATTGTATCTGCTTATTATGCAGATA
CATGTTAAATATGCTAGTCCTTTCATGATTATGTGATAGGTGGTGCATGGCCGTTCTTAG
TTCGTGGAGTGATCTGTCTGCTTAATTGCGTTTCACTAAGGGCCTATAAATTTACGTATG
TTGCGGCGCTTTGACCCCTCTTAACTGAGCGCGTGTCTTTGTTTGCTTAGCGCATACAAT
TAGGTCCTGAAAGCAACGAACGTGACCGCAACCTCTTGTTGCCTTTATACCAAACACATA
GTTCTATCCTTTTACAGGATTAGGCTTTGTGCAAAAAGGCCTTTTAAACTAGAGGGACCG
CTGTTACTTTCTTAAACCAGAGGAAGGTTGCGGCAATAACAGGTCTGTGATGCCCTTAGA
TGTTCCGGGCTGCACACGTGCTACAATGATTATTGCAGTGAGCATCTCATTTATACACAC
CGCATGCGCGAGTCTATTTATTCACCTTTTGTGTGCTTTAAATATGTATCTTCTGCGCGC
GGTAAAGCCTGCTTCGAAAGTAAGTGGGTAATCAATTAGAAGTAATGATTTCCTTATATA
GCACACATATATACGGCATCTTTACCCGGCTTACCTTGTTGTAAGTTTCTTGTGCGTATT
GATGGTTTTTCCGTATGTGCGATTGTCAATTCATGGTGGGGACAGACCATTGTTAATTGT
TGGTCTCGGTCTTAACTAGGAATGCCTTGTACGGGTCTTTGGTTCAACAAACCACCCGGA
ATACGTCCCTGCCCTTTGTACACACCGCCCGTCGCTCTTACCGATGGACTTCTCTGTGAG
TTTGAGGGACTGGGAACGCATATCTTTATATGCACACCTATGGAAACTTAAACGAACAGT
GTGGTCTAAAGGAAAGAGAAG
>AJ879135_Planoperculina_heterosteginoides_Nummulitoidea
AAGGGCACCACAAGAACGCGTGGAGCATGTGGCTTAATTTGACTCAACGCGGGAAATCTT
ACCGGGTCCGGACACACTGAGGATTGACAGGTATTATTGTATATTCACTCACTCTCTGTA
GTAGTGATATACATGTTAAATATGCTAGTCCTTTCATGATTATGTGATAGGTGGTGCATG
GCCGTTCTTAGTTCGTGGAGTGATCTGTCTGCTTAATTGCGTTTCACTAAGGGCCTATAA
ATTTACGTATGTTGCGGCGCTTTGACCCCTCTTAATTGAGCGCGTGTCTTTGTCTGCTTA
GCTCATACAATTAGGTCCTGAAAGCAACGAACGTGACCGCAACCTCTTGTTGCCTTTATA
CCAAACACGTTGCAGTAATATTTTCATTACCTTGCTTCGTGCAAAAAGGCCTTTTAAACT
AGAGGGACCGCTGTTACTTTCTTAAACCAGAGGAAGGTTGCGGCAATAACAGGTCTGTGA
TGCCCTTAGATGTTCCGGGCTGCACACGTGCTACAATGATTATTGCAGTGAGCATCTCAT
TTTTACACACCGCATGCGCCGAGTCTATTTATTCACCATTTGTGTGCTTTAAATATGTAT
CTCTGCGCGCGGTAAAGCCTGCTTCGAAAGTAAGTGGGTAATCAATTAGAAGTAATGATT
TCCTTTATAGCACACATATATACGGCATCTTTACCCGGCTTACCTTGTTGTAAGTTTCTT
GTGTGTATTGATGTTTTTTCCGTATGTGCGATTGTCAATTCATGGTGGGGACAGACCATT
GTTAATTGTTGGTCTCGGTCTTAACTAGGAATGCCTTGTACGGGTCTTTGGTTCAACAAA
CCACCCGGAATACGTCCCTGCCCTTTGTACACACCGCCCGTCGCTCTTACCGATGGACTT
CTCTGTGAGTTTGAGGGACTGGGAACGCATATCTCTTATATGCACACCTATGGAAACTTA
AACGAACAGTGTGGTCTAAAGGAAAGAGAAG
>AJ879134_Planostegina_longisepta_Nummulitoidea
AAGGGCACCACAAGAACGCGTGGAGCATGTGGCTTAATTTGACTCAACGCGGGAAATCTT
ACCGGGTCCGGACACACTGAGGATTGACAGGTATTATTGTATATTCACTTACATATTCTT
AATAATATGTCTAGTGGTATACATGTTAAATATGCTAGTCCTTTCATGATTATGTGATAG
GTGGTGCATGGCCGTTCTTAGTTCGTGGAGTGATCTGTCTGCTTAATTGCGTTTCACTAA
GGGCCTATAAATTTACGTATGTTGCGGCGCTTTGACCCCTCTTAATTGAGCGCGTGACTT
TGTCTGCTTAGCTCATACAATTAGGTCCTGAAAGCAACGAACGTGACCGCAACCTCTTGT
TGCCTTTATACCAAACCACCGTTGCACGTAAATATTTTTCATTACCTTTGCTTCCGTGCA
AAAAGGCCTTTTAAACTAGAGGGACCGCTGGTTACTTTCTTAAACCAGAGGAAGGTTGCC
GGCAATAACAGGTTCTGTGATGCCCTTAGATGTTCCGGGCTGCACACGTGCTACAAATGA
TTATTGCAGTGAGCATCTCATTTAATCACACCGCATGCGCGAGTCTATTTATTCACCATT
TGTGTGCTTTAAATATGTATCTTCTGCGCGCGGTAAAGCCTGCTTCGAAAGTAAGTGGGT
AATCAATTAGAAGTAATGATTTCCTTTTATAGCACACATATATACGGCATCTTTACCCGG
CTTACCTTGTTGTAAGTTTCTTGTGTGTATTGATGTTTTTTCCGTATGTGCGATTGTCAA
TTCATGGTGGGGACAGACCATTGTTAATTGTTGGTCTCGGTCTTAACTAGGAATGCCTTG
TACGGGTCTTTGGTTCAACAAACCACCCGGAATACGTCCCTGCCCTTTGTACACACCGCC
CGTCGCTCTTACCGATGGACTTCTCTGTGAGTTTGAGGGACTGGGAACGCATACCTCTTG
TATGCACACCTATGGAAACTTAAACGAACAGTGTGGTCTAAAGGAAAGAGAAG
>AJ879132_Heterostegina_depressa_Nummulitoidea
AAGGGCACCACAAGAACGCGTGGAGCATGTGGCTTAATTTGACTCAACGCGGGAAATCTT
ACCGGGTCCGGACACACTGAGGATTGACAGGTATTATTGTATTGATCACACCTCAGTGTG
TGTATCTATACATGTTAAATATGCTAGTCCTTTCATGATTATGTGATAGGTGGTGCATGG
CCGTTCTTAGTTCGTGGAGTGATCTGTCTGCTTAATTGCGTTTCACTAAGGGCCTATAAA
TTTACGTATGATGCGGCGCTTTGACCCCTCTTAATTGAGCGCGTGTCTTTGTTTGCTTAG
CTCATACAATTAGGTCCTGAAAGCAACGAACGTGACCGCAACCTCTTGTTGCCTCTATAC
CAAACACATGGTTGTATCTTTATGATTACGCTTTGTGCAAAGAGGCCTTTTAAACTAGAG
GGACCGCTGTTACTTTCTTAAACCAGAGGAAGGTTGCGGCAATAACAGGTCTGTGATGCC
CTTAGATGTTCCGGGCTGCACACGTGCTACAATGATTATTTGCAGTGAGCATCTCATTCT
TACACACCGCATGCCGCGAGTCTATTTATTCACCTTTAGTGTGCTTTAAAATATGTATCT
CTTGCGCGCGGTAAAGCCTGCTTCGAAAGTAAGTGGGTAATCAATTAGAAGTAATGATTT
CCTTATATAGCACACATATATACGGCATCTTTACCCGGCTTACCTTGTTGTAAGTTTCTT
GTGTGTATTGATGTTTTTTCCGTATGTGCGATTGTCAATTCATGGTGGGGACAGACCATT
GTTAATTGTTGGTCTCGGTCTTAACTAGGAATGCCTTGTACGGGTCTTTGGTTCAACAAA
CCACCCGGAATACGTCCCTGCCCTTTGTACACACCGCCCGTCGCTCTTACCGATGGACTT
CTCTGTGAGTTTGAGGGACTGGGAACGCATATAATTCATTATATGCACACCTATGGAAAC
TTAAACGAACAGTGTGGTCTAAAGGGAAGAGAAG
>AJ879133_Cycloclypeus_carpenteri_Nummulitoidea
AAGGGCACCACAAGAACGCGTGGAGCATGTGGCTTAATTTGACTCAACGCGGGAAATCTT
ACCGGGTCCGGACACACTGAGGATTGACAGGTATTATTGTATATCACTCTTACGTGATAT
ACATGTTAAATATGCTAGTCCTTTCATGATTATGTGATAGGTGGTGCATGGCCGTTCTTA
GTTCGTGGAGTGATCTGTCTGCTTAATTGCGTTTCACTAAGGGCCTATAAATTTACGTAT
GTTGCGGCACTTTGACCCCTCTTAATTGAGCGCGTGTCTTTGTTTGCTTAGCTCATACAA
TTAGGTCCTGAAAGCAACGAACGTGACCGCAACCTCTTGTTGCCTTTATACCAAACACAC
AGTTCTATCATTTCGATGTAGATGTGTGCAAAAAGGCCTTTTAAACTAGAGGGACCGCTG
TTACTTTCTTAAACCAGAGGAAGGTTGCGGCAATAACAGGTCTGTGATGCCTTAGATGTT
CGGGTTGCACACGTGCTACAATGATTATGCAGTGAGCATCTCATTTTTTACACCACCGCA
TGCGCGAGTCTATTTATCCACCTTTTGTGTGCCTTAAAATATGTATCTTTTGCGCGCGGT
AAAGCCTGCTTCGAAAGTAAGTGGGTAATCAATTAGAAGTAATGATTTCCTTTAATAGCA
CACATATATAACGGCGTCTTTTACCCGGCTTTGCCTTGTTGCAAGTTTCTTGTGTGTATT
GATGTTTTTTCCGTATGTGCGATTGTCAATTCATGGTGGGGACAGACCATTGTTAATTGT
TGGTCTCGGTCTTAACTAGGAATGCCTTGTACGGGTCTTTGGTTCAACAAACCACCCGGA
ATACGTCCCTGCCCTTTGTACACACCGCCCGTCGCTCTTACCGATGGACTTCTCTGTGAG
TTTGAGGGACTGGGAACGCATATCTTTATATATGCACACCTATGGAAACTTAAACGAACA
GTGTGGTCTAAAGGAAAGAGAGG
>AJ318226_Nummulites_venosus_Nummulitoidea
AAGGGCACCACAAGAACGCGTGGAGCATGTGGCTTAATTTGACTCAACGCGGGAAATCTT
ACCGGGTCCGGACACACTGAGGATTGACAGGTATTATTGTATAACACTWTTTAYGTGTTA
TACATGTTAAATATGCTAGTCCTTTCATGATTATGTGATAGGTGGTGCATGGCCGTTCTT
AGTTCGTGGAGTGATCTGTCTGCTTAATTGCGTTTCACTAAGGGCCTATAAATTTACGTA
TGTTGCGGCACTTTGACCCCTCTTAATTGAGCGCGTGTCTTTGATTGCTTAGCTCATACA
ATTAGGTCCTGAAAGCAACGAACGTGACCGCAACCTCTTGTTACCTTTATAACCAAACAC
GTGCAGTAATAATTCTTATTATCTCGCTTCGTGCAAAAAGGCCTTTTAAACTAGAGGGAC
CGCTGTTACTTTCTTAAACCAGAGGAAGGTTGCGGCAATAACAGGTCTGTGATGCCCTTA
GATGTTCCGGGCTGCACACGTGCTACAATGATTATTGCAGTGAGCATCTCATTTTTACAC
ACCGCATGCGCGAGTCTATTTATTCACCATCTTGTGTGTTTTAAATATGTATCTCTGCGC
GCGGTAAAGCCTGCTTCGAAAGTAAGTGGGTAATCAATTAGAAGTAATGATTTCCTTATA
TAGCACACATATATACGGCATCTTTACCCGGCCTGCCTTGTTGCAGGTTTCTTGTGTGTA
TTGATGTTTTTTCCGTATGTGCGATTGTCAATTCATGGTGGGGACAGACCATTGTTAATT
GTTGGTCTCGGTCTTAACTAGGAATGCCTTGTACGGGTCTTTGGTTCAACAAACCACCCG
GAATACGTCCCTGCCCTTTGTACACACCGCCCGTCGCTCTTACCGATGGACTTCTCTGTG
AGTTTGAGGGACTGGGAACGCATATCTCTATATGCACACCTATGGAAACTTAAACGAACA
GTGTGGTCTAAAGGAAAGAGAAG
>AY804333_Operculina_complanata_Nummulitoidea
AAGGGCACCACAAGAACGCGTGGAGCATGTGGCTTAATTTGACTCAACGCGGGAAATCTT
ACCGGGTCCGGACACACTGAGGATTGACAGGTATTATTGTATATTTACACTCTCTTAACG
TGTGTGATATACATGTTAAATATGCTAGTCCTTTCATGATTATGTGATAGGTGGTGCATG
GCCGTTCTTAGTTCGTGGAGTGATCTGTCTGCTTAATTGCGTTTCACTAAGGGCCTATAA
ATTTACGTATGTTGCGGCACTTTGACCCCTCTTTATAGAGCGCGTGTCTTTGATTGCTTA
GCTCATACAATTAGGTCCTGAAAGCAACGAACGTGACCGCAACCTCTTGTTACCTTTATA
CCAAACACGTTGCAGTAATATTTTTATTATCTTGCTTCGTGCAAAAAGGCTTTTAAACTA
GAGGGACCGCTGTTACTTTCTTAAACCAGAGGAAGGTTGCGGCATAACAGGTCTGTGATG
CCCTTAGATGTTCTGGGGCTGCACACGTGCTACAATGATTATTGCAGTGAGCATCTCATT
TTTACACACCGCATGCGCGAGTCTATTTATTCACCATTTGTGTGCTTTAAATATGTATCT
TCTGCGCGCGGTAAAGCCTGCTTCGAAAGTAAGTGGGTAATCAATTAGAAGTAATGATTT
CCTTATATAGCACACATATATACGGCATCTTTACCCGGCCTGCCTTGTTGCAGGTTCTTG
TGTGTATTGATGTTTTTTCCGTATGTGCGATTGTCAATTCATGGTGGGGACAGACCATTG
TTAATTGTTGGTCTCGGTCTTAACTAGGAATGCCTTGTACGGGTCTTTGGTTCAACAAAC
CACCCGGAATACGTCCCTGCCCTTTGTACACACCGCCCGTCGCTCTTACCGATGGACTTC
TCTGTGAGTTTGAGGGACTGGGAACGCATATCTCTATATGCACACCTATGGAAACTTAAA
CGAACAGTGTGGTCTAAAGGAAAGAGAAG
>AJ879164_Operculina_elegans_Nummulitoidea
AAGGGCACCACAAGAACGCGTGGAGCATGTGGCTTAATTTGACTCAACGCGGGAAATCTT
ACCGGGTCCGGACACACTGAGGATTGACAGGTATTATTGTATATTTACACTCTTACAGTG
TGATATACATGTTAAATATGCTAGTCCTTTCATGATTATGTGATAGGTGGTGCATGGCCG
TTCTTAGTTCGTGGAGTGATCTGTCTGCTTAATTGCGTTTCACTAAGGGCCTATAAATTT
ACGTATGTTGCGGCACTTTGACCCCTCTTAACAGAGCGCGTGTCTTTGATTGCTTAGCTC
ATACAATTAGGTCCTGAAAGCAACGAACGTGACCGCAACCTCTTGTTACCTTTATACCAA
ACACCGTTGCAGTAAATATTTTTAATAATCTTGCTTCGTGCAAAAAGGGCCTTTTAAACT
AGAGGGACCGCTGGTTACTTTCTTAAACCAGAAGAAGGTTGCCGGCAATAACAGGGTCTG
TGATGGCCTTAGATGGTCCGGGCTGCACACGTGCTACAATGATTATTGCAGTGAGCATCT
CATTTTTACACACCGCATGCGCGAGTCTAATTATTCACCATTTTGTGTGCTTTAAATATG
TATCTCTGCGCGCGGTAAAGCCTGCTTCGAAAGTAAGTGGGTAATCAATTAGAAGTAATG
ATTTCCTTTATATAGCACACATATATCGGCATCTTTACCCGGCCTGCCTTGTTGCAGGTT
TCTTGTGTGTATTGATGTTTTTTCCGTATGTGCGATTGTCAATTCATGGTGGGGACAGAC
CATTGTTAATTGTTGGTCTCGGTCTTAACTAGGAATGCCTTGTACGGGTCTTTGGTTCAA
CAAACCACCCGGAATACGTCCCTGCCCTTTGTACACACCGCCCGTCGCTCTTACCGATGG
ACTTCTCTGTGAGTTTGAGGGACTGGGAACGCATATCTCTATATGCACACCTATGGAAAC
TTAAACGAACAGTGTGGTCTAAAGGAAAGAGAAG
>KJ633130_Globoquadrina-conglomerata_Basal
AAGGGCACCACAAGAACGCGTGGAGCATGTGGCTTAATTTGACTCAACGCGGGAAATCTT
ACCGGGTCCGGACACACTGAGGATTGACAGGCAATATGAATTTTAATCTCTTGTATTATT
ATTTTGTTAAATATGCTAGTCCTTTCATGATTATGTGATAGGTGGTGCATGGCCGTTCTT
AGTTCGTGGAGTGATCTGTCTGCTTAATTGCGTTTCACTAAGGGCTCATAATTAATTGTA
TGTTTCATTTGCACTCTTTGACCCCTTCTTCACGGAAGCGTGTGTCTTAGAAATTGCAGT
GAGCGTACTTTTGGGTCCTGAAAGCAACGAACGTGACCGCAACCTCTTGTTGCCTTTATT
ACCAAACGCATTTTCCACTTTTTGTGTGAATTTGCAAAAAAAGGCTTTCTAAACTAGAGG
GACCGCTGTTACTTTCTTAAACCAGAGGAAGGTTGCGGCAATAACAGGTCTGTGATGCCC
TTAGATGTTCCGGGCTGCACACGTGCTACAATGATCAGTACAGTGAGCATCTCATTTTTT
ACACACCGCATGCGCGAGTCCATTTATTCATCTTCGGATGCTTTAAATGTGCATCTCTGC
GCGCGGTAAAGCCTGCTTCGAAAGTAAGTGGGTAATCAATTAGAAGTAATGATTTCCTTT
TTTAGCACACATATATACGGCATTTATGCCCGGGCTGCCTTGTTGTAGCTTTTGTGCGCA
TAAGTGTTTTTTCCGTATGTGCGATTGTCAATTCATGGTGGGGACAGACCATTGTTAATT
GTTGGTCTCGGTCTTAACTAGGAATGCCTTGTACGGGTCTTTGGTTCAACAAACCACCCG
GAATACGTCCCTGCCCTTTGTACACACCGCCCGTCGCTCTTACCGATGGACTTCTCTGTG
AGTTTGAGGGACTGGGAACGCGTAATTTATTTTACACACACCTATGGAAACTTAAACGAA
CAGTGTGGTCTAAAGGAAAGAGAAG
>KM193125_Globorotaloides-hexagonus_Basal
AAGGGCACCACAAGAACGCGTGGAGCATGTGGCTTAATTTGACTCAACGCGGGAAATCTT
ACCGGGTCCGGACACACTGAGGATTGACAGGCAATATGAATATATTCCTTTTTGTGAATT
ATATTTTGTTAAATATGCTAGTCCTTTCATGATTATGTGATAGGTGGTGCATGGCCGTTC
TTAGTTCGTGGAGTGATCTGTCTGCTTAATTGCGTTTCACTAAGGGCTCATAATTAATTG
TATGTTTCGTTTGCACTCTTTGACCCCTCTTCACGGAGCGTGTGTCTTAGAAATTGCAGC
GTGCGTACTTTTGGGTCCTGAAAGCAACGAACGTGACCGCAACCTCTTGTTGCCTTTATT
ACCAAACGCAATCTTTTAGACTTCGGTCTAATTGTTGCAAAAAAAGGCTTTCTAAACTAG
AGGGACCGCTGTTACTTTCTTAAACCAGAGGAAGGTTGCGGCAATAACAGGTCTGTGATG
CCCTTAGATGTTCCGGGCTGCACACGTGCTACAATGATCAGTACAGTGAGCATCTCATTT
TTTATACACCGCATGCGCGAGTCCATTTATTCACCTTCTGGGTGCTTTAAATGTGTATCT
CTGCGCGCGGTAAAGCCTGCTTCGAAAGTAAGTGGGTAATCAATTAGAAGTAATGATTTC
CTTTTTAGCACACATATATACGGCATTTATGCCCGGGCTGCCTTGTTGTAGCTTTTGTGC
GCATAAGTGTTTTTTCCGTATGTGCGATTGTCAATTCATGGTGGGGACAGACCATTGTTA
ATTGTTGGTCTCGGTCTTAACTAGGAATGCCTTGTACGGGTCTTTGGTTCAACAAACCAC
CCGGAATACGTCCCTGCCCTTTGTACACACCGCCCGTCGCTCTTACCGATGGACTTCTCT
GTGAGTTTGAGGGACTGGGAACGCGTAATTTATTACGCACACCTATGGAAACTTAAACGA
ACGGTGTGGTCTAAAGGAAAGAGAAG
>LC049317_Neogloboquadrina-dutertrei_Non-spinose
AAGGGCACCACAAGAACGCGTGGAGCATGTGGCTTAATTTGACTCAACGCGGGAAATCTT
ACCGGGTCCGGACACACTGAGGATTGACAGGCAATATCTAAATCGTTTATAATTCTAAAT
TATAATACGTATTTAGTGTTAAATATGCTAGTCCTTTCATGATTATGTGATAGGTGGTGC
ATGGCCGTTCTTAGTTCGTGGAGTGATCTGTCTGCTTAATTGCGTTTCACTAAGGGCCCA
TAAATTCAAGGTATGTTAGCTATCGTTTCTCAATTGACCCCTTGTCTTCGATAAGCGCGT
GTCTTTTAGAGTTTAAACATTGCGCATGCTGTTGGGTCCTGAAAGCAACGAACGTGACCG
CAACGTCTTATTGCCTTTATCTTGTTATATTCTAATTTAATTAGGAATAACTAACAGAGG
CTAATTTAAAATTAGACGGACCGCTGTACTTTTCTTAAACCAGAGGAAGGTTGCGGCAAT
AACAGGTCTGTGATGCCCTTAGATGTTCCGGGCTGCACACGTGCTACAATGATCAGTACA
GTGAGCATCTCAATATTATACACCGTATTAAGCGCTTAGTTGCGATTATTGGCTCATTAT
TGGGTCTTTTAATTGTATTTCTAATGCGCGCGGTAAAGCCTGCTTCGAGAGTAAGTGGGT
AATCCATTGGAAGTAATGATTTCTCTTTTTATAGCACACCTATATACGGCATTCATTCCC
GGGACGACTAGTTTCGTCTTTTTTGTGCGAATGTAATGTATTCTTTATCCGTATGTGCGA
TTGTCAATTCATGGTGGGGACAGACCATTGTTAATTGTTGGTCTCGGTCTTAACTAGGAA
TGCCTTGTACGGGTCTTTGGTTCAACAAACCACCCGGAATACGTCCCTGCCCTTTGTACA
CACCGCCCGTCGCTCTTACCGATGAACTTCTTTGTGAGTCTAAGGGACTGGGTTAATCTG
TAATTCTATTATGGATATACCTATGGAAACTTATACGAACAATGTGGTTTAAAGGAAAGA
GAAG
>LC049305_Pulleniatina-obliquiloculata_Non-spinose
AAGGGCACCACAAGAACGCGTGGAGCATGTGGCTTAATTTGACTCAACGCGGGAAATCTT
ACCGGGTCCGGACACACTGAGGATTGACAGGCAATATCTATTAAAAAGAATTGTTATTAT
AACAATCTCTTATTTAATAGTGTTAAATATGCTAGTCCTTTCATGATTATGTGATAGGTG
GTGCATGGCCGTTCTTAGTTCGTGGAGTGATCTGTCTGCTTAATTGCGTTTCACTAAGGG
CCCATAAATTCAAGGTATGTTAGCTATTGTTTCCCTATTGACCCCTTATTCTTATAAGCG
CGTGTCTTTATGGGTTTAAACATTGCGCATGCTGTTGGGTCCTGAAAGCAACGAACGTGA
CCGCAACGTCTTGTTGCCTTTATCTTGTTATATCTATTATTTATTTAATAGAATAACTAA
CAGAGGCTAATCTAAAACTAGACGGACCGCTGTTTCTTTCTTAAACCAGAGGAAGGTTGC
GGCAATAACAGGTCTGTGATGCCCTTAGATGTTCCGGGCTGCACACGTGCTACAATGATC
AGTACAGTGAGCATCTCAATTTATATACACCGTATTTAGCGCTAAGATATGATTATTGGC
TCTTTTAGGGTCTTTTAATTGTATTTCTTATGCGCGCGGTAAAGCCTGCTTCGAGAGTAA
GTGGGTAATCCATTGGAAGTAATGATTTCTCTTTTATATAGCACACCTATATACGGCATT
CATTCCCGGGATGACTAGTTTCGTCTTTTTTGTGCGAATGTAATGTATTTCTTATCCGTA
TGTGCGATTGTCAATTCATGGTGGGGACAGACCATTGTTAATTGTTGGTCTCGGTCTTAA
CTAGGAATGCCTTGTACGGGTCTTTGGTTCAACAAACCACCCGGAATACGTCCCTGCCCT
TTGTACACACCGCCCGTCGCTCTTACCGATGAACTTCTTTGTGAGTCTAAGGGACTGGGT
TAATAGCTATTTTATAGTTATATACCTATGGAAACTTATACGAACAATGTGGTTTAAAGG
AAAGAGAAG
>KM194297_Globorotalia-inflata_Non-spinose
AAGGGCACCACAAGAACGCGTGGAGCATGTGGCTTATTGACTCAACGCGGGAAATCTTAC
CGGGTCCGGGACACACTGAGGATTGACAGGCAATATATTAGCATAAAGATTCGTCTTTAG
CGCTAATTGTTAAATATGCTAGTCCTTTCATGATTATGTGATAGGTGGTGCATGGCCGTT
CTTAGTTCGTGGAGTGATCTGTCTGCTTAATTGCGTTTCACTAAGGGCCCATAAATTCAA
GGTATGTTAGCAAATGCTGCTCTATTGACCCCTAATAGGCTTAACTGTCTTTAGCGCGTG
TCTCTACGAGTTCTTTAAAGCACTGCGCATGCTGTTGGGTCCTGAAAGCAACGAACGTGA
CCGCAACGTCTTGTTGCCTCTCTATAATATCTTCTTATTTTTAATAAGAGTATTTACCTG
AGGCTATTTTAAAACTAGACGGACCGCTGTTTCTTTCTTAAACCAGAGGAAGGTTGCGGC
AATAACAGGTCTGTGATGCCCTTAGATGTTCCGGGCTGCACACGTGCTACAATGATCAGT
ACAGTGAGCATCTCAATTTTATAACACCGTATTAAGCGCTTGGGTCGTAATTGTTAGGCC
TTTTGGGTTTTTTCAATTGCGTTTCTCCAATGCGCACGGTAAAGCCTGCTTCGAGAGTAA
GTGGGTAATCCATTGGAAGTAATGATTTCCTTATTTTTATAAACAGCACACCAATATACG
GCATTCATTCCCGAGACGGCTTAGTTCCGACTTTGTGCGAATGTAATGTATTCTTATCCG
TATGTGCGATTGTCAATTCATGGTGGGGACAGACCATTGTTAATTGTTGGTCTCGGTCTT
AACTAGGAATGCCTTGTACGGGTCTTTGGTTCAACAAACCACCCGGAATACGTCCCTGCC
CTTTGTACACACCGCCCGTCGCTCTTACCGATGGACTTCTTTGTGAGTCTTGGGGACTGG
GTTAAGCGATTTCTTTAGAATGAGCTCTACCTATGGAAACCAATACGAACAATGTGGTCT
AAAGGAAAGAGAAG
>MK499754_Candeina-nitida_Microperforates
CTTACCGGGTCCGGACACACTGAGGATTGACAGGTATTATATAATTGCTCTTCGGAGCTT
TTATTGTTAAATATGCTAGTCCTTTCATGATTATGTGATAGGTGGTGCATGGCCGTTCTT
AGTTCGTGGAGTGATCTGTCTGCTTAATTGCGTTTCACTATAAGGATCTATATTCTTTAC
AGTGTGCAGTGCATTGACCCCTTCTTCGGAAGCGTGTGTCTTTACGCTCACACTTCATTA
GGTCCTGAAAGCAACGAACGTGACCGCAACCTCTTGTTGCCTCTGTGCTCCTACACGCTC
AATGCGCTAAACACTGGTTTTCTAGCTTAGTGCGTTGGTTGAGGCTTTCTTAAACTAGAG
GGACCGCTGTCAACTTCTTAAACCAGAGGAAGGTTGCGGCAATAACAGGTCTGTGATGCC
CTTAGATGTTCCGGGCTGCACACGTGCTACAATGATTGTTGCAGTGAGCATCTCAATTCT
TTACCACACCGCACACGTGAGTCTTTAACGTTTTGTTAATGCACTTTACGCAGCGGTAAC
GCCTGCTTCGAGAGCAAGTGGGTAATCAATTAGAAGTAACGATTTCCCAAGTTAGCACAC
TTATATACGGCGTTTATGCCCGGGTTTCACTCGTTGATTCCTTTGTGCGCGTAGATGGAT
TCTTCCGTATGTGCAATTGTCAATTCATGGTGGGGACAGACCATTGTTAATTGTTGGTCT
CGGTCTTAACTAGGAATGCCTTGTACGGGTCTTTGGTTCAACAAACCACCCGGAATACGT
CCCTGCCCTTTGTACACACCGCCCGTCGCTCTTACCGATGGACTTCTCTGTGAGTTTGAG
GGACTCGGGTTGATCGCTTTGCGGCGTGAAACTCTATGGAAACTTAAACGAACAGTGTGG
TCTAAAGGAAAGAGAAG
>AB468830_Globigerinita-glutinata_Microperforates
AAGGGCACCACAAGAGCGCGTGGAGCATGTGGCTTAATTTGACTCAACGCGGGAAATCTT
ACCGGGTCCGGACACACTGAGGATTGACAGGTATTATATAGCACGCGCTTGCGCGTCTAT
TGTTAAATATGCTAGTCCTTTCATGATTATGTGATAGGTGGTGCATGGCCGTTCTTAGTT
CGTGGAGTGATCTGTCTGCTTAATTGCGTTTCAGATAAGGATCTATATTCTTTACAGAAG
TGTTGCGTTGTGCATTTGACCCCTCGTTCGCGAGTGCGTGTCTTTTCGCGCTCGCACGCT
TTTTACATTAGGTCCTGAAAGCAACGAACGTGACCGCAACCTCTTGTTGCCTCATCTCCC
TACTTTTTAGCGTGCACTTCGGTGTGCGTTAATAATTTCATTGAGGCTTTCCAAAACTAG
AGGGACCGCTGTCAACTTCTTAAACCAGAGGAAGGTTGCGGCAATAACAGGTCTGTGATG
CCCTTAGATGTTCCGGGCTGCACACGTGCTACAATGATTGTTGCAGTGAGCATCTCAATT
TTTTACCTAACACCGCACACGTGAGTGCATACTTGTATGTTACTTTACGCAGCGGTAAAG
CCTGCTTCGAGAGCAAGTGGGTAATCAATTAGAAGTAACGATTTCCCAAATTAGCACACT
TATATGCGGCGTTTGCGCCCGGGTACCACTTGTTGGTACTTCTGTGCGTGCAGATGTTTT
TTTCCGCATGTGCAATTGTCAATTCATGGTGGGGACAGACCATTGTTAATTGTTGGTCTC
GGTCTTAACTAGGAATGCCTTGTACGGGTCTTTGGTTCAACAAACCACCCGGAATACGTC
CCTGCCCTTTGTACACACCGCCCGTCGCTCTTACCGATGGACTTCTCTGTGAGTTTGAGG
GACTGGATTTGATCGCTTCGGCGCATTAATATCTATGGAAACTTAAACGAACAGTGTGGT
CTAAAGGAAAGAGAAG
>MK499620_Tenuitella-iota_Microperforates
CTTACCGGGTCCGGACACACTGAGGATTGACAGGCAATATATGGTCATACTTACTTCGCG
GTAGTTGATCATTGTTAAATATGCTAGTCCTTTCATGATTATGTGATAGGTGGTGCATGG
CCGTTCTTAGTTCGTGGAGTGATCTGTCTGCTTAATTGCGTTTCACTTATTTTATAGGAT
CTAATATTCAATGATGTGTGAGCGACTCGCATGCTCTTGACCCACACTTGTTTACTCAGG
TGGTCCGTGCGTCATTATAGGCTTTTGCTTGACCTCCCATCTTTTAGCTATCCTTTGAAA
GCAACGAACGTGACCGCAACCTCTTGTTGCCTTCGTTTAACATCCTACTGGCCTTTATTG
CGCTTGGTGGGTATTGAGGGCTTCACTCATTCACTTGAGTAAACTAGAGGGACCGCTGTC
TACTTCTTAAACCAGAGGAAGGTTGCGGCAATAACAGGTCTGTGATGCCCTTAGATGTTC
CGGGCTGCACACGTGCTACAATGATTGTGGCAGTGAGCATCTATGAGATTTACTTACATG
AGTTCGTGAAGTGTGCTTCGGCTCACGGATCGACTCTAAAAGCCTGCTTTGAGAGCAAGT
GGGTAATCAATTAGAAGTAACGATTTCTTCGCATTAGCACACTTATATACGGCGTTTATG
CCCGGGTCTCACTTGTTGAGGCCTCTGCGTGCGTAGATGTTGTTGGGTTTTACGACTCGC
ATTTACCGTATGTGCAATTGTCAATTCATGGTGGGGACAGACCATTGTTAATTGTTGGTC
TCGGTCTTAACTAGGAATGCCTTGTACGAGTCTTTGGTTCAACAGACCACTCGGAATATG
TCCCTGCCCTTTGTACACACCGCCCGTCGCTCTTACCGATGGACTTCTCTGTGAGTTTGA
GGGACTGGAGCTCGAGCTTCGGCTTGAATTCTATGGAAACTTAAACGAACAGTGTGGTCT
AAAGGAAAGAGAAG
>FJ643298_Tenuitella-fleisheri_Microperforates
GAACGCGTGGAGCATGTGACTTAATTTGACTCAACGCGGGAAATCTTACCGGGTCCGGAC
ACACTGAGGATTGACAGGCAATATATGATTCAGCTTTCGGGTTGTTTCATTGTTAAATAT
GCTAGTCCTTTCATGATTATGTGATAGGTGGTGCATGGCCGTTCTTAGTTCGTGGAGTGA
TCTGTCTGCTTAATTGCGTTTCACTTAATTTATAGGATCTAATATTTTTACGAGTGAGTA
GGTTTTGACCCACACTGCATTTTATTATGTGGTGGTCCGTGCGTCATTACAATTACTGGC
CTGCTTCGCTCTAATTAGCTATCCTTTGAAAGCAACGAACGTGACCGCAACCTCTTGTTG
CCTTCGTTTAACATCCTACTCTTAGTGGTGGGTATTGAGGGCTTCACTCATTGCGTGTAA
CAGCGTGTGAGTAAACTAGAGGGACCGCTGTCAACTTCTTAAACCAGAGGAAGGTTGCGG
CAATAACAGGTCTGTGATGCCCTTAGATGTTCCGGGCTGCACACGTGCTACAATGATTGT
GGCAGTGAGCATCTCTAACGATAATTTATTACATACACCACGAGTGAGTCAAATCACGAG
TGGTAAAAGCCTGCTTTGAGAGCAAGTGGGTAATCAATTAGAAGTAACGATTTCTTCGCA
TTAGCACACTTATATACGGCGTTTATGCCCGGGTTTCACTTGTTGGAGCCTCTGCGTGCG
TAGATGTTGAGCTTGCATCTGATGTAAGTCTCATTTACCGTATGTGCAATTGTCAATTCA
TGGTGGGGACAGACCATTGTTAATTGTTGGTCTCGGTCTTAACTAGGAATGCCTTGTACG
GGTCTTTGGTTCAACAGACCACCCGGAATATGTCCCTGCCCTTTGTACACACCGCCCGTC
GCTCTTACCGATGGACTTCTCTGTGAGTTTGAGGGACTGGAGCTGAGCTTAGGTTTGGTT
CTATGGAAACTTAAACGAACAGTGTGGTCTAAAG
>KM193057_Globorotalia-scitula_Non-spinose
AAGGGCACCACAAGAACGCGTGGAGCATGTGGCTTAATTTGACTCAACGCGGGAAATCTT
ACCGGGTCCGGACACACTGAGGATTGACAGGCGATATAATGAATCTTATTTTTTAATAAG
ATATTCGCTATTCAAATATGCTAGTCCTTTCATGATTATGTGGTAGGTGGTGCATGGCCG
TTCTTAGTTCGTGGAGTGATCTGTCTGCTTAATTGCGTTTCACTAAGGTCCCATATACTA
AAGGTATGTCGACCTCTCTTTAGGCTTAATTAAGTCTTGGACCCCTCTTTTTATTAAGAG
CGAGTGTCTAATGTCTTATTATCCTTTATATAAGATAGTGTCGTATGCTGTTGGGATCTG
AAAGCAACGAACGTGACCGCAACGTCTTGTTGCCTTACCTATACTGGTATTATACTTTAA
TACCGTATAACTCAAGGCTTTACTTATAAAACTAGACGGACCGCTGTTTCTTTTTCTTAA
ACCAGAGGAAGGTTGCGGCAATAACAGGTCTGTGATGCCCTTAGATGTTCCGGGCTGCAC
ACGTGCTACAATGATCAGTACAGTGAGCATCTCAATTTATCTTTATATAGAATTCATTCT
ATATAAGAACCGTATTTTCAAGCATCTGTCGTTATTACAATGATCAGTATGCGCGGTAAC
GCCTGTTTCGAGAGTAAATGGGTAATCCATTGGAAGTAATGATTTCTCTATTTTATAATA
AAATGCACGGTTTATATACGGCATTCATTCCCGAGGCGCCTTTGTAGTGTCTATGTGCGA
ATGTAATGTTATGGCTTTGTTATTAACGGCTATTCCTTAATAGTTTTGTTATTAACGGCT
ATAGTTATCGTATGTGCGATTGTCAATTCGTGGTGGGGACAGACCATTGTTAACTGTTGG
TCTCGGTCTTAACTAGGAATGCCTCGTACGGGTCTTGGTTCAACAAACCACCCGGAATAC
GTCCCTGCCCTTTGTACACACCGCCCGTCGCTCTTACCGATGGACTACCTTGTGAGCCTG
AGGGACTGGATTTTTCTATTTATTTAATAGATTTCTAATCTATGGAAACTTAGTCGAACA
AGGTGGTCTAAAGGAAAGAGAAG
>KM194564_Globigerinita-uvula_Microperforates
GGCACCACAAGAACGCGTGGAGCATGTGGCTTAATTTGACTCAACGCGGGAAATCTTACC
GGGTCCGGACACACTGAGGATTGACAGGCAATATATGTGACTCTTCGGAGTTTGCATTGT
TAAATATGCTAGTCCTTTCATGATTATGTGATAGGTGGTGCATGGCCGTTCTTAGTTCGT
GGAGTGATCTGTCTGCTTAATTGCGTTTCAAATTACTTATAAGGTAGCAATACGCGATGA
AGCTTTCAATAGTCCTCACGGATTCACTTGAGTCTCTCGCTTCGCTATCCTTTCGAATGC
AACGAACGTGACCGCAACCTCTTGTTGCCTTCGTTTAACATCCTGCAGCTCGCTGTGGGT
ACTGAGGGCTTCACTCGGTGACTTTGGGCTGAGCAATCGGTCTTTTGATCTGAGTAAACT
AGAGGGACCGCTGTCAACTTCTTAAACCAGAGGAAGGTTGCGGCAATAACAGGTCTGTGA
TGCCCTTAGATGTTCCGGGCTGCACACGTGCTACAATGATCGTAGCAGTGAGCATCTTAT
TTGATTTACTTAACACCGCATACGTGAGTTCCAACTAGCTTAGCAATAAGTCAAGTAGTT
CTCTACGCAGCGGTAACAGCCTGCTTCGAGAGCAAGTGGGTAATCAATTAGAAGTAACGA
TTTCTTCGCATTAGCACACTTAATATAAGGCGTTGACGCTCATGATTCGCTCTCACGAGT
GTTTCATTGCACGTGTTGATGTGCGGGTTCGATTCCTGCTTTACCTTATGTGCAATTGTC
AATTCATGGTGGGGACAGACCATTGTTAATTGTTGGTCTCGGTCTTAACTAGGAATGCCT
TGTATGAGTCTTTGGTTCAACAAACCACTCAGAATATGTCCCTGCCCTTTGTACACACCG
CCCGTCGCTCTTACCGATGGACTTCTCTGTGAGTTTGAGGGACTGGAGCTTACTTTACTG
TGAGTCTCTATGGAAACTTAAACGAACAGTGTGGTCTAAAGGAAA
>DQ408643_Rosalina_sp_Discorboidea
AAGGGCACCACAAGAACGCGTGGAGCATGTGGCTTAATTTGACTCAACGCGGGAAATCTT
ACCGGGTCCGGACACACTGAGGATTGACAGGCAATATTACGACTCATTCTCTTCTGAGTT
GCGTCGTATGTTAAATATGCTAGTCCTTTCATGATTATGTGATAGGTGGTGCATGGCCGT
TCTTAGTTCGTGGAGTGATCTGTCTGCTTAATTGCGTTTCACTAAGGAACTATATTACTA
TGCATGTTGTCAGCGCATTGACCCCTCGTTGGTTCACATACCTTTCACGGTTGTAACCAG
TGTTAGCGTGCGTCTTTGATTCTCGTCTGGCTCATGCGATTAGTTCCTGAAAGCAACGAA
CGTGACCGCAACCTCTTGTTGCCTTCATTCTACAATATGCGTATTACAAACTCTTCTGAG
TCCTTGTATCGCTATACGGAGGCTTTCTAAACTAGAGGGACCGCTGTTATCTTCTTAAAC
CAGAGGAAGGTTGCGGCAATAACAGGTCTGTGATGCCCTTAGATGTTCCGGGCTGCACAC
GTGCTACAATGATTATTGCAGTGAGCATCTCATTTACTTAATACATCGCAAGCGCGAGTC
CGTTTGTTCTTGTGTTATCAGTTCATGCTGGTGCACAAGCTTCAATCGAGTATCTCTGCG
CGCGATAAAGCCTACTTTGAAAGTTTAGTGGGTAATCAATTAGAAGTAATGATTTCCTAA
ATTTATCGCACCTATATATGTGGCGTCTTTACCCAGCCAGCCTTTTGTGCTGGATTCCGT
GTGTATTGACGATTGATTTCAATATCAATTGCCTAATCTTACGGTACCACATGTGCAATT
GTCAATTCATGGTGGGGACAGACCATTGTTAATTGTTGGTCTCGGTCTTAACTAGGAATG
CCTTGTACGGGTCTTTGGTTCAACAGACCACCCGGAATACGTCCCTGCCCTTTGTACACA
CCGCCCGTCGCTCTTACCGATGGACTTCTCTGTGAGTTTCAGGGACTGGGTCAATCTTGT
CTTGTTACTAGATCAGACCTATGGAAACTGAAACGAACAGTGTGGTCTAAAGGAAAGAGA
AG
>LN851686_Gavelinopsis_praegeri_Discorboidea
AAGGGCACCACAAGAACGCGTGGAGCATGTGGCTTAATTTGACTCAACGCGGGAAATCTT
ACCGGGTCCGGACACACTGAGGATTGACAGGCAATATTGCACGTCTCTTTGCTTTGCTTC
GAGACTGCATGTTAAATATGCTAGTCCTTTCATGATTATGTGATAGGTGGTGCATGGCCG
TTCTTAGTTCGTGGAGTGATCTGTCTGCTTAATTGCGTTTCACTAAGGAACTATATTCTT
ATGTATGTTGTTAGCGCATTGACCCCTCGTTTGTATTACGTCAATTCTCTCACGAGTAAT
TGGTTCAAATGTAGCGTGCGTCTTTGATTTTACGTCTAGCTCATACGATTAGTTCCTGAA
AGCAACGAACGTGACCGCAACCTCTTGTTGCCTTCATTTCCAACTATTATTTATTTATTA
GTTATACGAAGGCTTTCTAAACTAGAGGGACCGCTGTTATCTTCTTAAACCAGAGGAAGG
TTGCGGCAATAACAGGTCTGTGATGCCCTTAGATGTTCCGGGCTGCACACGTGCTACAAT
GATTATTGCAGTGAGCATCTCATTTACTTAATACATCGCAAGCGCGAGTCCGTTTGTTCT
TTGTTTCAGTTCATGCTGTTCAAAGCTTCAAATGAGTATCTCTGCGCGCGATAAAGCCTG
CTTTGAAAGTTTAGTGGGTAATCAATTAGAAGTAATGATTTCCTAAATATATCGCACTTA
TATGTATGGCGTCTTTACCCAGCTAGCCTTTTGTGCTAGATTTTGTGTGTATTGACGATT
GATTTCTGATCAATTGCCTAATCTTACGGTTCCATACGTGCAATTGTCAATTCATGGTGG
GGACAGACCATTGTTAATTGTTGGTCTCGGTCTTAACTAGGAATGCCTTGTACGGGTCTT
TGGTTCAACAGACCACCCGGAATACGTCCCTGCCCTTTGTACACACCGCCCGTCGCTCTT
ACCGATGGACTTCTCTGTGAGTTTGAGGGACTGGGTCAATCTAAAACTTGTTTTTATGAT
CTAGACCTATGGAAACTTAAACGAACAGTGTGGTCTAAAGGAAAGAGAAG
>KM193015_Globorotalia-hirsuta_Non-spinose
AAGGGCACCACAAGAACGCGTGGAGCATGTGGCTTAATTTGACTCAACGCGGGGAATCTT
ACCGGGTCCGGACACACTGAGGATTGACAGGCAAATCTAATAGAATCTTTCTCATTTTTT
TTAATGAGTATAGATTTCTATTTGTTATAAAGATGCTAGTCCTTTCATGATTATGTGATA
GGTGGTGCATGGCCGTTCTTAGTTCGTGGAGTGATCTGTCTGCTTAATTGCGTTTCACTA
AGGTCCCAGTAATCTAAGGTATGCTCGTCTACTTATCTCATATGACGCTGATAGACCCCT
CGTAAGAGCGCGTTGTCTATTGCGTTAATATATGTAACAAGTGACACATACTGTTGGGAT
CTGAAAGCAACGAACGTGACCGCAACGTCTTGTTGCCTTTCTAATTTATTCTAATTCTTT
TGTAATTAGTTTAATAACAAAGGCTATTCTTTAAACTAGACGGACCGCTGTTTCTCTTTT
AAACCAGAGGAAGGTTGCGGCAATAACAGGTCTGTGATGCCCTTAGATGTTCCGGGCTGC
ACACGTGCTACAATGATCAGTACAGTGAGCATCTCAATTTATTACTAACACCGCTTTATT
AAAGCATTCAGTGTGTAGTTGTGTAAGCAGCTGCCTCTGATATGCGCGGTAACACCTGTC
TCGAGAGTCGATGGGTAATCCATTAGAAGTAATGATTCCTCTCTTTTATATAGCACACTG
ATATACAGCATCGGTTCCCGAGGTAACCTTGTGTTACTTATGTGCGAGCGTGATGTCAGA
GCTTAACGTTTATTATTCTTTATGTCTAATAGATCTCTGATTTTACTGTATGTGCAATTG
TTAATTCGTGGTGGGGACAGACCATTGTTAACTATTGGTCTCGGTCTTAACTAGGAATGC
CTCGTACGGGTCTTGGTTCAACAAACCACCCGGAATACGTCCCTGCCCTTTGTACACACC
GCCCGTCGCTCTTACCGATGAACTTCTTTGTGAGTCTAAGGGACTGGGTAATGATTCATT
CTTTTCTAAAGTTTGAATTACCTATAGAAACTTAGCCGAACAAGGTGGTTTAAAGGAAAG
AGAAG
>DQ408644_Discorbis_rosea_Discorboidea
AAGGGCACCACAAGAACGCGTGGAGCATGTGGCTTAATTTGACTCAACGCGGGAAATCTT
ACCGGGTCCGGACACACTGAGGATTGACAGGCAATATTACAGATTTGCGCTCTTTTGAGT
CGTTCAAATTTGTATGTTAAATATGCTAGTCCTTTCATGATTATGTGATAGGTGGTGCAT
GGCCGTTCTTAGTTCGTGGAGTGATCTGTCTGCTTAATTGCGTTTCACTAAGGGCCTATA
TTACTAATGCATGTTGCAAGCACATTGACCCCTCATGTTCACTTCATCTTAATTGATGAA
TACATGTTGGCGCGTGTCTTTGGTTTCGCTTCGCTCATGCCGTTAGGTCCTGAAAGCAAC
GAACGTGACCGCATCCTCTTGTTGCCTTCATTAGTTTTAAACAAACTAAATACTTGCGTC
TGTACTAATTTCTGATTAGCTATTAGACCGGTATTACGAAGGCTTTTTAAACTAGAGGGA
CCGCTGTTATCTTCTTAAACCAGAGGAAGGTTGCGGCAATAACAGGTCTGTGATGCCCTT
AGATGTTCCGGGCTGCACACGTGCTACAATGATCATTGCAGTGAGCATCTCATTTATTTA
CACATCGCAAGCGCGAGTCCAATTATTCTGTGTTGCATCATTTTATTGATGTATACCAGC
TTTAATTGTGTATCTCTGCGCGCGATAAAGCCTGCTTTGAAAGTTTAGTGGGTAATCAAT
TAGAAGTAATGATTTCCAAGTTATAGCACACTTATCTACGGCAGTCCCACCCAGCTAGCC
TTTTGCGCTAGACCTTGTGCGTGGGATTGAGTGCTTTGTTCACTTACGATTGTCTTTCAA
TGCGTAATTTTACCTACGGGTAGTTATGTCATTGTATTGCTTCGTACTGTAGGTGCAATT
GTCAATTCATGGTGGGGACAGACCATTGTTAATTGTTGGTCTCGGTCTTAACTAGGAATG
CCTTGTACGGGTCTTTGGTTCAACAAACCACCCGGAATACGTCCCTGCCCTTTGTACACA
CCGCCCGTCGCTCTTACCGATGGACTTCTCTGTGAGTTTAAGGGACTGGGTCACTTTACA
GACCTATGGAAACTTAAACGAACAGTGTGGTCTAAAGGAAAGAGAAG
>DQ408645_Hyalinea_balthica_Planorbulinidae
AAGGGCACCACAAGAACGCGTGGAGCATGTGGCTTAATTTGACTCAACGCGGGAAATCTT
ACCGGGTCCGGACACACTGAGGATTGACAGGCAATATCATAATTTATAGTTTATTTACTT
CGGTACTTATTCTAATATTATGTGTTAAATATGCTAGTCCTTTCATGATTATGTGATAGG
TGGTGCATGGCCGTTCTTAGTTCGTGGAGTGATCTGTCTGCTTAATTGCGTTTCACTAAG
GGTCCATAAATTTATGTATGTTGCGACGCATTGACCCCTCATTTAATTATGAGCGCTGCG
TCTTTGTCGTTTAGCTCATGCGATTGGATCCTGAAAGCAACGAACGTGACCGCAACCTCT
TGTTGCCTTTATACCAAACACTTTTATATGCTGCGTACAGTTAATCCTGTATGTATTGTA
CTGTAATTGTGCAAAAAGGCTTTTTAAACTAGAGGGACCGCTGTTACTTTCTTAAACCAG
AGGAAGGTTGCGGCAATAACAGGTCTGTGATGCCCTTAGATGTTCCGGGCTGCACACGTG
CTACAATGATTATTGCAGTGAGCATCTCATATTCATACATCGCATGCGCGAGTCCATTTA
TTCTGTGCTTTCGGGCACTGTTTTAAATGTGTATCTCTGCGCGCGATAAAGCCTACTTCG
AAAGTAAGTGGGTAATCAATTAGAAGTAATGATTTCCTTAATTTATAGCACACATATATA
CGGCAGCTTTACCCAGCCAGCCTTGTTGCTGGATCTTGTGTGTATTGCTGCTTTTTCCGT
ATGTGCAATTGTCAATTCATGGTGGGGGCAGACCATTGTTAATTGTTGGTCTCGGTCTTA
ACTAGGAATGCCTTGTACGGGTCTTTGGTTCAACAAACCACCCGGAATACGTCCCTGCCC
TTTGTACACACCGCCCGTCGCTCTTACCGATGGACTTCTCTGTGAGTTTCAGGGACTGGA
GTTATTTTCAACCCTATGGAAACTGAAACGAACAGTGTGGTCTAAAGGAAAGAGAAG
>DQ452687_Planorbulinella_sp_Planorbulinidae
AAGGGCACCACAAGAACGCGTGGAGCATGTGGCTTAATTTGACTCAACGCGGGAAATCTT
ACCGGGTCCGGACACACTGAGGATTGACAGGCACTATTATGCTGTATGTCTCTGTACTGC
AGCATATGTTAAATATGCTAGTCCTTTCATGATTATGTGATAGGTGGTGCATGGCCGTTC
TTAGTTCGTGGAGTGATCTGTCTGCTTAATTGCGTTTCACTAAGGGTCCATATAATTATG
TACGTTGCGGCGCTTTGACCCCTATGCATCTGCTCATCGTTAGTTAGTATGCTATAGCGC
GAGTCTCTGTCTGCTTAGCTCGTGCGGTTGGATCCTGAAAGCAACGAACGTGACCGCAAC
CTCTTGTTGCCTTTAATACTACACAACAATGCGTCATCTACTATTTTGTAGCGTGACCAT
TGTAAAAAAGGCTTTTTAAACTAGAGGGACCGCTGTTACTTTCTTAAACCAGAGGAAGGT
TGCGGCAATAACAGGTCTGTGATGCCCTTAGATGTTCCGGGCTGCACACGTGCTACAATG
ATTATTGCAGTGAGCATCTCATTTTTAACACATCGCAAGCGCGAGTCCATTTATGCAGGT
TCTAACATTATCATGTGTTAGTAATATTGTTTTAAATGTGTATCTCTGCGCGCGATAAAG
CCTGCTTCGAAAGTAAGTGGGTAATCAATTAGAAGTAATGATTTCCATTTTTTACAGCAC
GAATATATGTGGCGACTTTTCCCAGCCAGCCTTGTTGCTGGATTCTTGTGTGAATTGTTG
TTTTTTTATTACACATGTGCAATTGTCAATTCATGGTGGGGACAGACCATTGTTAATTGT
TGGTCTCGGTCTTAACTAGGAATGCCTTGTACGGGTCTTTGGTTCAACAAACCACCCGGA
ATACGTCCCTGCCCTTTGTACACACCGCCCGTCGCTCTTACCGATGGACTTCTCTGTGAG
TTTCAAGGACTGGGGTTTCATTTATTTGCTAACTCTATGGAAATTGAAACGAACAGTGTG
GTCTAAAGGAAAGAGAAG
>KF042557_Elphidiella_groenlandica_Rotalioidea
AAGGGCACCACAAGAACGCGTGGAGCATGTGGCTTAACTTGACTCAACGCGGGAAATCTT
ACCGGGTCCGGACACACTGAGGATTGACAGATATATGCATATATATTGCTTTCTGGCAGT
ATATGTGTGAAAGATGCTAGTTCTTTCATGATTATGTGATAGGTGGTGCATGGCCGTTCT
TAGTTCGTGGAGTGATCTGTCTGCTTAATTGCGTTTCACTTTTATAGAGATATTTAAAAC
GTATATATTTATATTTATTTATTTATTTTATGCATAAATTATCTCTCAGTTGAAAGCAAC
GAACGTGACCGTTGTCTTTTGTTGTCTATATCCCTTTATAAATAGACTTTTTTTTAATAA
ACAAAACTAAAGAGACCGCTGTATTTTCTTTTAAACCAGAGGAAGGTAACGGCAATAACA
GGTCTGTGATGCCCTTAGATGTTCCGGGCTGCACACGTGCTACAATAATTATTGCAGTGA
GCATCTCATATTTTTTTACACTGTTTTAAATTCTAACAGCGTTATATACTCTTTCGAGGG
TATGCTGTTCTGTTTTGAATTTACAGTAAAGCCTACATCGAGAGTTTTCTTTTACGTGGG
TAATCAATTAGAAGTAATGAATTTCCTATTTTTGTATATTTTATGCAGTATTTTATATCC
ACTTGTATTTTCATACAAGACTGCGTATATATTATATTTTTTGCACATACAATTGTCAAT
TTATAGTGGGGACAGACCATTGTTAATTGTTGGTCTCGGTCTTAACTAGGAATGCCTTGT
ACGGGTCTTTGGTTCAACAAACCACCCGGAATACGTCCCTGCCCTTTGTACACACCGCCC
GTCGCTCTTACCGATGAACTTCTCTGTGAGTTTCAGGGACCGTCCTTTTTATAGGAAACT
TAAACGAACAGTGTGGTTTAAAGGAAAGAGAAG
>HM213839_Elphidium_williamsoni_Rotalioidea
AAGGGCACCACAAGAACGCGTGGAGCATGTGGCTTAATTTGACTCAACGCGGGAAATCTT
ACCGGGTCCGGACACACTGAGGATTGACAGACAAATATAGAAATTTTATATTTCTTATAT
ATAAAGATGCTAGTTCTTTCATGATTATGTGATAGGTGGTGCATGGCCGTTCTTAGTTCG
TGGAGTGATCTGTCTGCTTAATTGCGTTTCAATTTTTATTATGTATACGTATGACCCACG
TTTACGCGTGCGAGTCTAGTATGCTATCATTTGAAAGCAACGAACGTGACCGTATCCTTT
TATTATATACGCACGCGTATATTTATTCATTAAAGGGACCGCTGTTTCTTTTTTTAAACC
AGAGGAAGGTTACGGCAATAACAGGTCTGTGATGCCCTTCGATGTTCCGGGCTGCACACG
TGCTACAATGATTATTTCATTAAGTATCTACTATACTGCACATTATGTGTATTAAAACCT
ACCCTGAGAATGGGCGGGTAATCAATTAGAAGTAATGATTTCCTTTTTTTTATACGCAAC
TATGTACCGTATATTACATCCCATAATATTTTTTTTATTATGCGTGTGTGTTTTATTACC
GTGTACGCGTAATTGTTAATTCATGGTGGGGATAGACCATTGTTAATTGTTGGTCTCGGT
CTTAACTAGGAATGCCTTGTACGGGTCATTGGTTCAACAAACCACCCGGAATACGTCCCT
GCCCTTTGTACACACCGCCCGTCGCTCTTACCGATGAACTTCGCTATGAATCTGTTGGAC
TGTATCCTTTAATGAATACGGAAAGATATATGAATAGTGTGGTTTAAAGGAAAGAGAAG
>KF042542_Elphidium_margaritaceum_Rotalioidea
AAGGGCACCACAAGAACGCGTGGAGCATGTGGCTTAATTTGACTCAACGCGGGAAATCTT
ACCGGGTCCGGACACACTGAGGATTGACAGACAAACAATATTTATATTGTTACAAAGATG
CTAGTTCTTTCATGATTATGTGATAGGTGGTGCATGGCCGTTCTTAGTTCGTGGAGTGAT
CTGTCTGCTTAATTGCGTTTCAATATTTAAATATGTATACGTATGACCCAACAACTATGT
TGTTGTGTGTCTAGTATTACTATCATTTGAAAGCAACGAACGTGACCGTATCCTTTTATT
ATATACACACATGTATATTTTATTATTAAAGGGACCGCTGTTTCTTTCTTTTAAACCAGA
GGAAGGTTACGGCAATAACAGGTCTGTGATGCCCTTCGATGTTCCGGGCTGCACACGTGC
TACAATGATCATTTCATTAAGTATCTTGTGTATGTCTCTCATACGTTTCCTACCCTGAGA
ATGGGCGGGTAATCAATTAGAAGTAATGATTTCCTTTTTTTTTATACGCAACCATGTACC
GTTATATTACATCCCATATACATTCTATTGTATATGCGTGTGTGTTTTATTATTCGTTTG
TACGCGTAACTGTTAATTCATGGTGGGGATAGACCATTGTTAATTGTTGGTCTCGGTCTT
AACTAGGAATGCCTTGTACGGGTCATTGGTTCAACAAACCACCCGGAATACGTCCCTGCC
CTTTGTACACACCGCCCGTCGCTCTTACCGATGAACTTCGCTATGAATCTATTGGACTGT
ACCATATTTTATGTGTACGGAAAGATATATGAATAGTGTGGTTTAAAGGAAAGAGAAG
>LN851685_Cribrorotalia_sp_Rotalioidea
AAGGGCACCACAAGAACGCGTGGAGCATGTGGCTTAATTTGACTCAACGCGGGAAATCTT
ACCGGGTCCGGACACACTGAGGATTGACAGACAATCATGTATTTTTACGTATTTATACGT
AATATACATCAAATAAAGATGCTAGTTCTTTCATGATTATGTGATAGGTGGTGCATGGCC
GTTCTTAGTTCGTGGAGTGATCTGTCTGCTTAATTGCGTTTCACAATTAAAATACGAATA
TACGCATTATAGATTGCTTGACCCCATCCTTTACTGGGTGCGCTGTGTCTCGTATCTTAT
ATATGCATTCGTTATTTCGAAAGCAACGAACGTGACCGTATCCTTTTGTTATATACACTA
TACGTATATTTAAAAACTAAAGGGACCGCTGTTTCTTTCTTAAACCAGAGGAAGGTTACG
ACAATAACAGGTCTGTGATGCCCTTAGATGTTCCGGGCTGCACACGTGCTACAATGATTA
TTTCAGTAAGTATCTAAATCAAAAGCATGTACGTGCATTGCGTATATTTTATATACGTAT
ATACACACATCAAATCCTACCTCGAAAGTTAGGTGGGTAATCAATTAGAAGTAATGATTT
CCTTAAAATTATTTGTACAAAAATATACAGCGTATTCATATCCCATAAAGATTTTATATC
TGCATGCGTGTGTATGATACGTATATTTCCTACATAGGTTATATATTTCTGTATGTACAA
TTGTTAATTCATGGTGGGGACAGACCATTGTTAATTATTGGTCTCGGTCTTAACTAGGAA
TGCCTTGTACGGGTCTTTGGTTCATCAAACCACCCGGAATACGTCCCTGCCCTTTGTACA
CACCGCCCGTCGCTCTTACCGATGAACTTTACTATGAATTTGAGGGATTTTATTCATTTA
AAAAAACTTAAATGAATAGTGTGGTTTAAAGGAAAGAGAAG
>LN851683_Buccella_frigida_Rotalioidea
AAGGGCACCACAAGAACGCGTGGAGCATGTGGCTTAATTTGACTCAACGCGGGAAATCTT
ACCGGGTCCGGACACACTGAGGATTGACAGACAATCACACTAATCTTATATGTATATTTA
TTTATACGCGTAAGTTAGTGTCAAATAAAGATGCTAGTTCTTTCATGATTATGTGATAGG
TGGTGCATGGCCGTTCTTAGTTCGTGGAGTGATCTGTCTGCTTAATTGCGTTTCACAATT
AAAATACGAATATACGCATATTATGATTGCTTGACCCCATAAATTTATTTTTATGCGCTG
CGTCTCGTATCTTATATGCATTCGTTATTTCGAAAGCAACGAACGTGACCGTATCCTTTT
GTTAAATGTATATATACATTTTAAAAACTAAAGGGACCGCTGTTTCTTTCTTAAACCAGA
GGAAGGTTACGGCAATAACAGGTCTGTGATGCCCTTAGATGTTCCGGGCTGCACACGTGC
TACAATGATTATTTCAGTAAGTATCTCATTATAAATAGAATGTACTTTACGTACATCTAA
ATCCTACCTCGAAAGTAAGGTGGGTAATCAATTAGAAGTAATGATTTCCTAAAATATTTT
GTACAAAAATATACAGCGTATTCATATCCCATAAACATATTTATTATGTGCATGCGTGTG
TATGATACGTAAATATTACTTTTATGTATTATTTTTTCTGTATGTACAATTGTTAATTCA
TGGTGGGGACAGACCATTGTTAATTATTGGTCTCGGTCTTAACTAGGAATGCCTTGTACG
GGTCTTTGGTTCATCAAACCACCCGGACTACGTCCCTGCCCTTTGTACACACCGCCCGTC
GCTCTTACCGATGAACTTTACTATGAATTTGAGGGAAAGACCTTTGAGTCGCAAACTTAA
ATGAATAGTGTGGTTTAAAGGAAAGAGAAG
>LN851687_Notorotalia_finlayi_Rotalioidea
AAGGGCACCACAAGAACGCGTGGAGCATGTGGCTTAATTTGACTCAACGCGGGAAATCTT
ACCGGGTCCGGACACACTGAGGATTGACAGACAATCGTACATTCATACATTCGTGTGTGT
TGTACCAAATAAAGATGCTAGTTCTTTCATGATTATGTGATAGGTGGTGCATGGCCGTTC
TTAGTTCGTGGAGTGATCTGTCTGCTTAATTGCGTTTCACAATAAATACGTAATATGTAT
TTTACTCGTATATAACTTGACCCCACTCTTTCGAGAGTGCGCGTGTCTCGTGAATACAGT
AATTATTATACATGCGTTATTAGAAAGCAACGAACGTGACCGTATCCTTTTGTTAAAATG
TGATATATACATTTCAAATATACATACTTACGTGTGTATAATTAAACTAAAGGGACCGCT
GTTTCTTTCTTAAACCAGAGGAAGGTTACGGCAATAACAGGTCTGTGATGCCCTTAGATG
TTCCGGGCTGCACACGTGCTACAATGATTATTGCAGTAAGTATCTGTTAATAAGAGTACA
CGTATCACACATGCGCTTCGGCGTATGTAGTGCACGTCTCAAAATCCTACCTCGAAAGTT
CGGTGGGTAATCAATTAGAAGTAATGATTTCCTTTAATAATTTTGTACAAAAATATACAG
CGTATTCGTATCCCATTTTACCTTCGAGTATTATGCGTGTGTACGATACGTATATACCCT
TTTAATTGGGTCATATTATCTGTATGTACAGCTGTCAATTCATGGTGGGGACAGACCATT
GTTAATTGTTGGTCTCGGTCTTAACTAGGAATGCCTTGTACGGGTCTTTGGTTCATCAAA
CCACCCGGAATACGTCCCTGCCCTTTGTACACACCGCCCGTCGCTCTTACCGATGAACTT
TACTATGAATTTGAGGGATTTTCCTTGGAAAAAAACTTAAATGAATAGTGTGGTTTAAAG
GAAAGAGAAG
>HG425207_Glabratella_sp_Glabratelloidea
AAGGGCACCACAAGAACGCGTGGAGCATGTGGCTTAATTTGACTCAACGCGGGAAATCTT
ACCGGGTCCGGACACACTGAGGATTGACAGGTTTTATCCATATATTTTATATATGGTGTC
AAAAATGCTAGTCCTTTCATGATTATGTGATAGGTGGTGCATGGCCGTTCTTAGTTCGTG
GAGTGATCTGTCTGCTTAATTGCGTTTCACTACGAATCTACTTTAAACGTGTTTTTGTGA
GATGAACTGATCCCTCCCATTCTTCGGTTTGGCGAGTTGTGCGTCTTTTCATCGTTATCA
CATCGCACAACGTTGATTCTGAAAGCAACGAACGTGACCGCAACCTCTTGTTGCCTGTAT
CACCAAAACAGTCTGCACTCTGTGCTTTCTGTATAAACAGGCCTTATATTAATAAACTAG
AGGGACCGCTGTTACTTTCTTAAACCAGAGGAAGGTTGCGGCAATAACAGGTCTGTGATG
CCCTTAGATGTTCCGGGCTGCACACGTGCTACAATGATTATTGCAGTGAGCATCTCATAT
TTATACATCACTTGCATGAGCTCTTTAACTTTTTGTTATGGTGTCTCTATGCGTGATAAA
GCCTGCTTCGAAAGTAAGTGGGTAATCAATTAGAAGTAATGATTTCCTTTATATGCACAT
TTATGTTTGGCACTAATCCCCAGCCTAACTCTTGTTAGTGCTTGTGTGCGTTTAGTGGAT
TATCTTTAATCTCTACCATTCGTGCAATTGTCAATTCATGGTGGGGACAGACCATTGTTA
ATTGTTGGTCTCGGTCTTAACTAGGAATGCCTTGTACGGGTCTTTGGTTCAACAAACCAC
CCGGAATACGTCCCTGCCCTTTGTACACACCGCCCGTCGCTCTTACCGATGGATTTCTCT
GTGAGTTTGAAGGACTGGTTGTTTATACTATGGAAATTCAAACGANNANTGTGATCTAAA
GGAAAGAGAAG
>LN851682_Angulodiscorbis_quadrangularis_Glabratelloidea
AAGGGCACCACAAGAACGCGTGGAGCATGTGGCTTAATTTGACTCAACGCGGGAAATCTT
ACCGGGTCCGGACACACTGAGGATTGACAGGTTTTATCCATATGTTTTACATATGGTGTC
AAAAATGCTAGTCCTTTCATGATTATGTGATAGGTGGTGCATGGCCGTTCTTAGTTCGTG
GAGTGATCTGTCTGCTTAATTGCGTTTCACTACGAATCTACTTTAAACGTGTGTTTGTGA
GATGGACTGATCCCTCCCACCTCGGTGCGGAGTTGTGCGTCTTTCCATCGTTATCACATC
GCACAACGTGGATTCTGAAAGCAACGAACGTGACCGCAACCTCTTGTTGCCTGTATTTCC
AAACAGTTTGCACTCCGTGCTCTCTGTATAAACAGGCTTTATACTAATAAACTAGAGGGA
CCGCTGTTACTTTCTTAAACCAGAGGAAGGTTGCGGCAATAACAGGTCTGTGATGCCCTT
AGATGTTCCGGGCTGCACACGTGCTACAATGATTATTGCAGTGAGCATCTCATATTTTAC
ACATCACTTGCATGAGCTCCTTAGCCTCTGGTTATGGTGTCTTTATGCGTGATAAAGCCT
GCTTCGAAAGTAAGTGGGTAATCAATTAGAAGTAATGATTTCCTTTATATGCACATTTAT
GTTTGGCACTGATCCCCAGTTCTATTTTTTTAGTTCTTGTGTGCGTTCAGTGGACCTTCG
CGGTCTCTTACCATTCGTGCAATTGTCAATTCATGGTGGGGACAGACCATTGTTAATTGT
TGGTCTCGGTCTTAACTAGGAATGCCTTGTACGGGTCTTTGGTTCAACAAACCACCCGGA
ATACGTCCCTGCCCTTTGTACACACCGCCCGTCGCTCTTACCGATGGATTTCTCTGTGAG
TTTGAAGGACTGGCCTTCTGTGCTATGGAAATTCAAACGANNANTGTGATCTAAAGGAAA
GAGAAG
>X86094_Ammonia_aberdoveyensis_Rotalioidea
AAGGGCACCACAAGAACGCGTGGAGCATGTGGCTTAATTTGACTCAACGCGGGAAATCTT
ACCGGGTCCGGACACACTGAGGATTGACAGATATACGCTCATTGCATGTGCTTCGGCGCT
GCTTTGAGCTGAAAGATGCTAGTTCTTTCATGATTATGTGATAGGTGGTGCATGGCCGTT
CTTAGTTCGTGGAGTGATCTGTCTGCTTAATTGCGTATCAATAATAGAGACCTAGTATAC
GCGTGGATTTCGCGTGGTAGTGACCCCCTGTTTCAACGCAGGCGTGTGTCGCACACGCGT
GCCGCGCACTGGTCTCAGATAGCAACGAACGTGACCGTATTCTATTGTTGCAGTGAATAT
GTGTGCCTTCGGGCGTACGACCCACTGCTTAGTATATGCACGCCTCGGCGAGCAATATAC
ATTAAACTATAGAGACCGCTGTTTCTTCTTTAAACCAGAGGAAGGATACGGCAATAACAG
GTCTGTGATGCCCTCAGATGTTCCGGGCTGCACACGTGCTACAATGATCATTGCACTGTG
CATCTAACCCAATGTGCGTGGACGCCGCATGTTTGTGCCTTCGGGTACACGCATTGCTGA
GCGACCACGCCGAACCTACTTCGAAAGTAAAATTTCTCTGTGGGTAATCCATTAGAAGTA
ATGACTCGCATAGACCATGGCACACCAAATGTACGCGCAGGTCTACCCGGCTCGCCTTTG
TGTGAGTGCAGTGCGTAGCTTGTTGTTTCGTACGTGCCACTCCGTATTAATTCGTACGTG
GGGATAGATCATTGTTTAATTGTTGGTCTCGGTCTTAACTAGGAATGCCTTGTACGGGTC
TCTGGTTCAACATACCACCCGGAATACGTCCCTGCCCTTTGTACACACCGCCCGTCGCTC
TTACCGATGGATTATGCTATGAATCTATAGGACTGCCAAAGTTGCCTCGGCTGCTTAGTG
GAAATATATATGAATAGCGTGATCTAAAGGAAAGAGAAG
>AB468878_Trilobatus-sacculifer_Spinose
AAGGGCACCACAAGCGCGTGGAGCATGTGGCTTAATTTGACTCAACGCGGGAAATCTTAC
CAGGTCCAGACATATGGAGGATTGACAGACAGTTAACCAAAACGCAGCAGCTAGTTTAAC
AAAACTAACAGCTCTTTCAAGATTATGTGGTAGGTGGTGCATGGCCGTTCTTAGTTCGTG
AAGTGATTCGTTCGCCCAATCGCATTTCCAAACAACTAACAACTCAGAATGCTGGGCAAT
AGGACGTTTAAAGTGGCTCCTTACACCTTACAAAGGAATGGCTGATGAGAAACAACTCGA
TCCGCTCAGCGTTCTATTGGAATGCAACGGACGTGATTGCAAGCTTTTGTTTTGAGTTGC
GGTTTTACTGAAAGACTCTACAATCCGCAAACTTCAATGATCTGAAGTAGAAAACCTACA
TGCTACAGTGAGATATTGTGGATAAACTTAAGCGACCGCTCCAACATTGTGTTTTTTTAA
AACTGATGAAGGTTGCGGCAATAACAGGTCTGTGATGCCCTTCGATGTCCTGGGCTGCAC
ACGTGCTACAATGGCTAGCGCAGTGAGCATATTTCAACCGAAACATCGGTTGGCTGTTCT
GATTGACCCCTTCTGGGTCTCTCTGTAACACTACCGATGATCCCTCCTCTGAAAAGAGAG
GGTAAGCCGTTCGAAATTCTGGTAACGATTCCCCGTAGTTAAGCAAACTTAAACCATAGT
GGTGTCAAACGGGTCCGCTTCCATCGGAAAAGATTCCTCCGGAAAAAGGCTTATGCAGGC
ATTTCACGTATGCTCCTATAAATTCCTGGTAGGGATAGTCTATTGTAACTGGTAGACTTG
TCAACTAGGAATGCCTTGTACGGGTGGGGTAGCACATTCCACCCGGGATACGTCCCTGCC
TTTTGTACACACCGCCCGTCGCTCTTACCAATTGAACAGCACTACGAGTTTAAAGGCCCG
AGAAATTGGAAATTTAGTCAAACAGTGCTGTTTAAAGGAAAGAGAAG
>FJ643363_Hastigerina-pelagica_Monolamellar
GAACGTGGAGCATGTGGCTTAATTTGACTCAACGCGGGAAATCTTACCGGGTCCGGACAC
ACTGAGGATTGACAGAGTGGCTTAGGCCACAGACACAGAATGGGTTTCTTTTAATACACC
CCATTTGCTGTGTCAACGTGCCGGTTCTTTCATGATTGTGTGATAGGTGGTGCATGGCCG
TTCTTAGTTCGTGGAGTGATCTGTCTGCTTAATTGCGTTTCAAATACTTCGAGGATATAA
ACGCATTCATTGTGAGTTGCTATTTAGCTGGGAATAGCAATTTTCGCCACGGGCCACCGT
GGGGAAACAAGTCACTTTGAGCGATCCTCAATTTGAAAGCAACGAACGTGACCGCAGCCC
TTTGTTGTGTCTTTGCCAGAGACACGCGTCTTTGTTGGTTAATTCCTCACACACGACGGC
AATGTCCTTTGTATGGCCGTGTCTTGTTATTTGTGTCTCTGAATGTGCTGACGACTTCCG
TCGTGGGCTGTTTAGTTATGCATTTAGCAACGACGTAGCTGTATAAGGGGGTGTCGAGAG
GTTTAAATCACAGAGAATAAACTCAGGGGACAGCTGGTTTAATGCGTTAAACCAGAGGAA
GGATGCGGCAATAACAGGTCTGTGATGCCCTCAGATGTTCCGGGCTGCACACGTGCTACA
TTGATTAGCACATTGTGTATGCCACTGACCCAATACTGGAATTTCTGGTGTCCACTGGAC
ACAGCACACACAGTACCGCCCGTCGACCATGAGAGAGGTCGAAAATCCATTTGAAGTGTT
GATATGAGGTCAAGGCAAATTGCACCACACACAGATGGCTCTTTGTGTACTCCATTATTC
ACTGAGTAAGTGCGAGTCACAAAGGGGCATTTCTGCAATTGTCAATTCACAGTGGGGACA
GTCGATTGGTAACAATTCGACTCGGTCCTAACTAGGAATGCCTCGTACGGGTGAATCATT
ATTTCACCCGGAATACGTCCCTGCCCTTTGTACACACCGCCCGTCGCTCTTACCGATGAA
TTACGCTGTGAGTTTAAGGGACTGGCTGTCATTCAATGATAAGCTATGGAAACTTAAACA
AACAGTGTGCTTTAAAG
>AB263457_Orbulina-universa_Spinose
AAGGGCACCACAAGTCGCGTGGAGCATGTGGCTTAATTTGACTCAACGCGGGAAATCTTA
CTAGATCAGGACACTTTGAGGATTGACAGACAGTTATACCGAACTACGAATAATGAATGG
TCCAGGGTAGGCAAAAACTAATAGCTCTTTTATGATTATGTGATAGGTGGTGCATGGCCG
TTCTTAGTTCGTGGAGTGATCTGTCTGCTTAATTGCGTTTCAAAACAACTGATACACAGA
GTCTTGGCACAGTTCAGTTTAATGGCGTCGAGTATCTTTGATTTCGACAGTAGTCCAACT
CGGTTCGCCAGGGTCTCTTTTGAACGCAACGGACGTGATCGCAACCCTTTGTTGAGTGAT
GTCAGCACTCTACGTCTATCCTAGCTCGTTGATCGCAAGTGAGAGTTGGGTGGGCAAACT
CAGGGGACAGCTTCAACTATTCTTCTTCAAACTAGAGGAAGGTTGCGGCAATAACAGGTC
TGTGATGCCCTCAGATGTTCTAGGCTGCACACGTGCTACATTGATCAGCACAATGCGATA
CATTTCGAAAGGAAACATCGGTTTTAAGGTAACGTCGATTGCCTACCGATAGCACCTGGT
CCCCAGTGGACTGGGCAATCTCTTCTAAATGCTGGTAAGGTACCCACACTCGAGCTATTT
AATCACACGCGGGAGGCACACACGGTTCAAATCTCATTTGCGACTGTTGCCGCCATGACG
TATGCAACTTGTCAATTCTTCGTGGGGATCGTCGATTGCAACTATTCGACTCGCCACAAC
TAGGAATGCCTCGTACGGGTCTCGGTTCACCATACCGCCCGGAATACGTCCCTGCCCTTT
GTACACACCGCCCGTCGCTCTTACCGATTGAACTATACTGCGAGTTTGAAGGACCAGGTC
TCTGGCACTTGGAAATTTAGTCAAACAGAGTTGTTTAAAGGAAAGAGAAG
>KF769861_Globigerinella-calida_Spinose
GCACCACAAGAGCGTGGAGCATGTGGCTTAATTTGACTCAACGCGGGGAATCTTACCGGG
TCCGGACATACTGAGGATTGACAGACATCACCACGTCTTTTTGTCCTTAAAAAGACAAAA
GATAACAGATCTTTCATGATTATGTGGTGGGTGGTGCATGGCCGTTCTTAGTTCGTGGAG
TGATCTGTCTGCTTAATTGCGTTTCAAATGTATTTTTGATTTCTCAAACGAGTCTACGAA
GATGTCTATTCATAACAAGCACTTCATTTATGATTTGTTTGGAATACGACTCTTTCGGCT
CAATTGAACGCAACGGACGTGATTGCAAGTCCTTGTTGAACTTCTATACATATCATTTAC
ATTCTTAACTGAGTGTATCTAAGATAATAGAGTTCGCTTTCTATTGGTGACGGGATCTCC
AATCACTTTCGAGTGAGAGTGAGTGATCTAATCCTTTAGGAAAACTCGGGCGACCGCTGT
AATACTTTCTTTTTAAAACAGAGGAAGATTGCGGCAATAACAGGTCTGTGATGCCCTCAG
ATGTCCCGGGCCGCACACGTGCTACATTGATTAGCGCAGTGCGCATACTTTCAATATGAT
ACATTGGTTTTGGTAGTAAGCTATTCATCTGATGGATATGCTACTCTCCATACCAATACT
ATCTAGTCTGAAAAGACTGGGTAATCTATTGTAAGTGCTGGTTCCTCTTCCCGTTGAGCA
TTTTAATAATGGTCTCTCTACGTCCCTAGTATATTCTAGTGCGATTGTAGTTGAGTCTGC
CATTTATGCAAGTGTCAATTCTCAGTGGGGACAGACATTTGATAATTCTTTGTCTCGTTC
TTAACTAGGAATGCCTTGTACGGGTCTTGGTTCAACAGACCACCCGGAATACGTCCCTGC
CCTTTGTACACACCGCCCGTCGCTCTTACCGATGAATTTCACTGTGAGTTCAATGGACCG
ATTTTTTCCCTTTGGAAATTTGGTCAAACAGTGAGATTTAAAGGAAAGAGAAG
>AB263455_Globigerinella-siphonifera_Spinose
AAGGGCACCACAAGAGCGTGGAGCATGTGGCTTAATTTGACTCAACGCGGGGAATCTTAC
CGGGTCCGGACACACTGAAGATTGACAGACAATTGTCTTTTTGTCAAATTTAAAGACAAA
AGATAACAGATCTTTCATGATTATGTGATGGGTGGTGCATGGCCGTTCTTAGTTCGTGGA
GTGATCTGTCTGCTTAATTGCGTTTCAAATATATTTTATTATATAACGAGTCTACAAAGG
AGTGGTTCATTAACAGACAATCATATCTTTGAGCGTCTGGAATCTACTCTATTTGGCTCA
ATTGAACGCAACGGACGTGATCGCGAGTCCTTGTTGAACTTCAGTATATATTGACTTTCC
CCGTAGGAAGGGATTGGCAATAATTGAATGTTCGCTTTCTATAGGTGTGTATGATTAATC
TCAAAATTACATTTATTTGTAGTGGCGTGTATAACTTACTATCCTATAGGAAAACTCGGG
CGACCGCTGTAATATTTCTCTTTAAAACAGAGGAAGATTGCGGCAATAACAGGTCTGTGA
TGCCCTCAGATGTCCCGGGCCGCACACGTGCTACATTGATTAGCGCAGTGCGCATACTTT
CAATATGATACATTAGATTGGATTGTTTTATTAAGCTCCATCTAATACTATCCGGCTTGA
GAAGGCTGGGTAATCAATTGTAAGTGCTGGTTCCTCCTCCCGTTGAGCATTTTAATAATG
GCCTCTCTACATCCCTAGTAATATGCCTAGTGCGATTGTAGTTGAGCCTTGCCATTTATG
CAAGTGTCAATTCTCAGTGGGGACAGACATTTGATAATTCTTTGTCTCGTTCTTAACTAG
GAATGCCTTGTACGGGTCTTGGTTCAACAGACCACCCGGAATACGTCCCTGCCCTTTGTA
CACACCGCCCGTCGCTCTTACCGATGAATTTCCCTGTGAGTTCGAAGGACTGGTGGTTGC
AAAATCATTGGAAATTCTGTCAAACAGCGAGATTTAAAGGAAAGAGAAG
>MN383958_Globigerinoides-elongatus_Spinose
AAGGGCACCACAAGGGCGTGGAGCATGTGGCTTAATTTGACTCGACACGGGAAATCTTAC
CGGGTCCGGACATACCGAGGATTGACAGACTGTTAACTGCAACACAAGCTGCTAAGTTTT
AAACTTAATAGCTCTTTCATGATTATATGATAGGTGGTGCATGGCCGTTCTTAGTTCGTG
GAGTGATCTGTCTGCTTAATTGCGTTTCAAAATTTAAACCTGAGCGACAAGGTGCTGCTA
TCGAAACTGTCTTTGAGTGTGAACTATAAGTCTTTTGACTTATGACCATCACTCTAGACG
TTTATGTTTTGGTGTTGGCCCTTGATGCTCATTTGAACGCAACGGACGTGATTGCAACCC
CTTGTTGAGATTTATCCGATCTCTACGTTCACTGAACCACACTCTTTAGCGAGAGCAGTG
GGGATGTGGATAAACTCGGGGGACTGCTGACTATAAACTTTTCTCAAACCAGAGGAAGGT
TGCGGCAATAACAGGTCTGTGATGCCCTCAGATGTTCCGGGCTGCACACGTGCTACATTT
AGTAGCGCAGTGTGCACATTAATAGAGTGATAGGTTCCGTGGTTTGTACATTTTAAGGGC
TCGTCCTAGTAACCAAAGCTCCACGGGACATATCAACCTTCCCCTTACAGGGCGGGTAAC
CTCTTCGAAGTGCTGGCATGATTTCCCTAGTTTTGGCATTTGAATCCTTGTCGCAGCAGC
CCTGAGACGTAGTGAACGCTGCAAAGTGATTCCAGTCTTAGGTTTGCGACACATGCAATT
CCTGGTTGACTCATCGTGGGGACTGATTCTTGTAATTATTTTTCACGGTTCAACCAGGAA
TGCCTTGTACCGGCGGCTCATTAAACCGCTGGGAATACGTCCCTGCCCTTTGTACACACC
GCCCGTCGCTCTTACCGATGACTTTGACTGTGAGTAGGACTGACCGTTTATCGGGAAATC
CGTCGAACAGTTAGAGTTAAAGGAAAGAGAAG
>MN383699_Globigerinoides-tenellus_Spinose
AGCGCGTGGAGCATGTGGCTTAATTTGACTCAACACGGGAAATCTTACCGGGTCCGGACA
TACCGAGGATTGACAGACAGTTATTTTGCAACTACCTGCAGAGTTCTAAACTTAAGAGCT
CTTTCATGATTATATGATAGGTGGTGCATGGCCGTTCTTAGTTCGTGGAGTGATCTGTCT
GCTTAATTGCGTTTCAAAATTTTGTACTGAGTGACAAGGTGCTGCTGTCGAAACTGTCTA
GGCCGAGTGTGAACTGTATGTCTTTTGATATGCGACCATCACTCATAGACGTTATGTTTT
GGTGGTAGCCCTTGGTGCTCATTTGAACGCAACGGACGTGATTGCAACCCCTTGTTGAGA
TTGATTGGATCTCTACGTCTACTGAACCAAACAGTTTAGCGATTGTTTGCGGATGTGGAT
AAACTCGGGGGACTGCTGACTATAAACTTTCTTCAAACCAGAGGAAGGTTGCGGCAATAA
CAGGTCTGTGATGCCCTCAGATGTTCCGGGCTGCACACGTGCTACATTTAGTAGCGCAGT
GTGCACATTAGAAGAGTGATAGGTTCTGCGGTTTGTATATTTAAGGGCTCGTCCTAGTAA
CCAAAGCTCCGCAGAACATATCAACCTTCCCTTTAGGGGGCGGGTAACCTCTTCGAAGTG
CTGGCTTGATTCCCGTAGTTTTGGCATCTCTATCCTTGTCGCAGCAGCCCTGAGACATAG
CGAACGCTGAAAAGTGATTCCAGTCTTAGGTTTGCGACACATGCAATTCCTGGTTGACTC
ATCGTGGGAACTGATTCTTGTAATTATTTTTCACGGTTCAACCAGGAATGCCTTGTACCG
GCGGGTCATTAACCCGCTGGGAATACGTCCCTGCCCTTTGTACACACCGCCCGTCGCTCT
TACCGATGACTTTGGCTGTGAGTAGGACTGACCGGATTGTACAAAATTTGGGAAATCCGT
CGAACAG
>MN384081_Globoturborotalita-rubescens_Spinose
AGAGCGTGGAGCGTGTGGCTTAATTTGACTCAACACGGGAAATCTTACCGGGTCCGGACA
TATCGAGGATTGACAGATTGTTAACGTGCACCAAAGGTGTTGAGTTTTTAAACTTAACAG
CTCTTTCATGATTATATGATAGGTGGTGCATGGCCGTTCTTAGTTCGTGGAGTGATCTGT
CTGCTTAATTGCGTTTCAAATTTTTTTTGATTTCTCAGGAGTCGGGTTTACGTGTCATAT
TTACAATTGAGTTTATGGTTGATCGGGCGTGAACCGTGTGTGTTTTAGGACATGCCGACC
ATCGTCCAGTACATTACTCTTATAGTTGTTTATTTGGCCCCTGGCTTTTTTGAACGCAAC
GGACGTGACCTCAACCCTTAGTTGAGATGCTCTTGAACCAAGCTTCTCTACGTCTGCTAG
ACTGCTCGACTTCGGTTGGGTGGAAAGGTGGATAAACTTTGGGGACGTCTTAAGATAAAT
ATTTTTCTCAAACCAGAGGAAGATTGCGGCAATAACAGGTCTGTGATGCCCTCAGATGTC
CCGGGCTGCACACGTGCTACATTGAGTAGCGCAGTGTGTAAACTTTATTAGACTGATGAG
TCCTTAATTTTTACATTACGTGAATCTCATTGACTTATCAAACCTGCTCTGAAAGGAGCG
GGTAATCTTTTCGAAGTTCTAGTTTGATTTTCCTGTGGCGAACGTTTTGAGTCCATGTTC
CGTGTGTTTGCGGTGTCCTCTGTCAGTTTCATGTATTGTGGGCGTTCTTTGGTTGACTCA
TCGTGGGGACTGATTCTTGTAATTATGTTTCACGTGTCAACCGGGAATGCCTTGTACAGG
TTCCCGGTTCAACAGACCACCTGGAATACGTCCCTGCCCTTTGTACACACCGCCCGTCGC
TCTCACCAATGAGCTTGAGTGTGAGTAGGTCAGACTGAGTAATTATTTACTTGGGAAATC
TGTCAAACA
>KF769946_Beella-digitata_Spinose
TTAATTTGACTCAACGCGGGAAATCTTACCGGGTCCGGACACACTGAGGATTGACAGACA
GTTCTCTATACTACTTAATCGTTGGCTGGATCGAAATATATAGATCTTTCATGATTATGT
GATAGGTGGTGCATGGCCGTTCTTAGTTCGTGGAGTGATCTGTCTGCTTAATTGCGTTTC
AACATATTTATTTATGTTTGTACACCGATACTATTTGATCATTTAGTTGGTCTAGTATTT
TAGTTGTGCTTTCATATTTGAACGCAACGGACGTGATTGCAACCCCTTGTTGAATTGGCA
CTTACTGCAATTCACTTTCATTGGTCCTTTATTGAACCTTTGGGAAAACTCGGGGGACCG
CTGAACGATTTTCCTTTAAACCAGAGGAAGATTGCGGCAATAACAGGTCTGTGATGCCCT
TAGATGTCCCGGGCCGCACACGTGCTACACTGATTGCGCCAGTACGTGTCCCATTCGCTT
AGAACCATTGGTTTTGGTAGTTATACTGATGGATTGTTGTAGCTTGCTACTTCAAACCTG
ATTTATGGCTCCACCCAATATCGTCTAGTCTGAGAAGGCTGGGTAATCTATTTGAAGTGG
TGATTTTTCCTCGTTGCGAGCATTTTAATAAATGGTTTCGTACTGTCCCTGCAGTACAAT
TTCTAGTACGCGGTGCGACAACTATGATATTGCCTGCCACACATGTTCCTATTTATTCCC
AGTGGGGACAGGCATTTGGCAATTCTGTGTCTCGTTCTTAACTAGGAATGCCTTGTACGG
GTCTTTGGTTCAACAGACCACCCGGAATACGTCCCTGCCCTTTGTACACACCGCCCGTCG
CTCTTACCGATGATTTTCGCTGTGAGTTTGAAGGACTGAATCCGACCTTATAGGATTTGG
AAATTCTGTCAAACAGTGAGATTTAAAGGAAAGAGAAG
