# Supplementary material for: Renewal of planktonic foraminifera diversity after the Cretaceous Paleogene mass extinction by benthic colonizers
Source: Nat Commun. 2022 Nov 21;13:7135. doi: 10.1038/s41467-022-34794-5 (PMC9681854; doi:10.1038/s41467-022-34794-5)
Supplement: Supplementary file 7 — Supplementary Data 4 [file 41467_2022_34794_MOESM7_ESM.zip › Supplementary Data 4/01_02_Output_PRANK.fas]

>OP724587_Turborotalita-humilis_Spinose
------------------------------------------------CGCGCTAC-ACT
TACTTGGTCC-GAACGCGTTGAGGATTGACAG---------------------------A
------------------------------------------------------------
------------------------------------------------------------
------------------------------------------------------------
------------------------------------------------------------
------------------------------------------------------------
------------------------------------------------------------
------------------------------------------------------------
------------------------------------------------------------
------------------------------------------------------------
------------------------------------------------------------
------------------------------------------------------------
------------------------------------------------------------
------------------------------------------------------------
----------------------------------------------TTT--G---TA---
-CA-------------------------AA--------------ACATATTGTCG-----
------------AGAGAAATGAGTGAATG---------TA--------------------
----C----TA-----------AACTGCAATGTTCTTTCATGATTATGTGATAGGTGGTG
CATGGCCGTCCTT-AGTTCGTGGAGTGATTTGTCTGCTTAATTGCGTATCA---------
-----------------------CAATTTGTAGTCGA-CTCTTATCAATACTGTATCGTA
ATATATGTATTTGATTCATAAAGGTATAATTTTTATTAT--ATATTCCATAATAAAAGTA
TATTTATATCAATATTATTTATATGGACATATTCATTTGAGTATGTACGTATAATATATA
TATATATAAAACATTAA-----------------------------------T-----AA
TGA---------------------------------------------------------
------------------------------------------------------------
----------A-------------------------------------------TTCAGG
AAATT------AAATTTGAACGAGTT--C-------------------------------
----A-------------------------------------------------------
------------------------TGATTA-----ATAAAACTTGTT-------------
-------------------------ATTCTATATATAAATAAATT----ATTAT------
------------------------------------------------------------
------------------------------------------------------------
------------------------------------------------------------
------------------------------------------------------------
------------------------------------------------------------
------------------------------------------------------------
------------------------------------------------------------
------------------------------------------------------------
------------------------------------------------------------
------------------------------------------------------------
------------------------------------------------------------
-----------------------------------------------ACA----------
------------------------------------------TACACTTTATTG------
--------------------TCA-TTACATATATTAGTTGGTATTGCTAGAGACGTAGT-
-CTTGACCAAGAGATTCGTTACAGCCGTGAGTGCAACGAGCGAGATTGCAGGTCTTTGTT
------------------------------------------------------------
------------------------------------------------------------
------------------------------------------------------------
------------------------------------------------------------
------------------------------------------------------------
------------------------------------------------------------
------------------------------------------------------------
------------------------------------------------------------
------------------------------------------------------------
------------------------------------------------------------
------------------------------------------------------------
------------------------------------------------------------
------------------------------------------------------------
------------------------------------------------------------
------------------------------------------------------------
------------------------------------------------------------
------------------------------------------------------------
------------------------------------------------------------
------------------------------------------------------------
------------------------------------------------------------
------------------------------------------------------------
------------------------------------------------------------
------------------------------------------------------------
-------------------------------------------------------ACG--
------------TTGCG-------------------------------------------
-------------------------GTGTTCA---------TACTTCAAGTATGTGCCCA
TGTTG--------CTATGCATATAACG------CAGTTTAATTGA-----AC--------
--T------------------------------------CAGGCGACCGCT-ATAC----
------------TTTTAGAT-AGAGTAAGATTGT-AGCAATGACAG-G-TCTGTGATGCC
C-TTAGATGTTCAAGG-CT-GCACACGTACTACA-TTGATCTG-G-GCAATG--------
------------------------------GGT-----ACGCATATGAA-----------
---TATTGGATAATGTA----ATACTTTTATTA---------------------------
------------------------------------------------------------
------------------------------------------------------------
------------------------------------------------------------
------------------------------------------------------------
------------------------------------------------------------
------------------------------------------------------------
------------------------------------------------------------
------------------------------------------------------------
------------------------------------------------------------
------------------------------------------------------------
------------------------------------------------------------
------------------------------------------------------------
------------------------------GATAAGTTCAG-------------------
------------------------------------------------------------
--------TG---------C----T---------------------------T-----TG
AGAG---------AGCTCCGACAACTGTTAATCCGGTTAT----------TAATCG-TCA
CACA--------------------------------------------------------
TTT-----GCATTATATTG------AGTTCACGTAA------------------------
------------------------------------------------------------
------------------------------------------------------------
------------------------------------CTTCATAATTACTAACGCGC-TTG
TCAG--------------------------------------------------------
------------------------------------------------------------
------------------------------------------------------------
------------------------------------------------------------
------------------------------------------------------------
------------------------------------------------------------
------------------------------------------------------------
------------------------------------------------------------
-----------------------------------------------T------------
----------------------------------------TG---------------C--
-----------------------------------------------------TATT---
------------------------------------------------------------
------------------------------------------------------------
-------------------------------------------A------ATTAATTCAC
AGTGGGGACAGCTCTTT-G-G-AATTATTGAACTCGGAC---TAACCAGGAATGCCTATT
ACG---CT-C-AGTTCATTAAACTGCTTGGAATAAGTCCCTGCTCTTTGTACACACCGCC
CGTCGCTTTTACCAAT-GGCTCCCCTTGTGAGGTAGTTAGACAAT---------------
------------------------------------------------------------
-----------------------------------T-----------------CA-----
-------AT---------------------------------------------------
------------------------------------------------------------
------------------------------------T-----------------------
--------------GA--------------AATATTA-CCGATCAACGTTTGCTAAAGGA
AAAAGAAG
>KM194245_Turborotalita-quinqueloba_Spinose
----GCACCACAAG---AGCGTGGAGTATGTGGCTTAATTCGACTCAACGCGCAACAATT
TACTTGGTCC-GAACGCTTTGAGGATTGACAGTTATTGTATAGTTCTGATATGGGTGGTA
------------------------------------------------------------
------------------------------------------------------------
------------------------------------------------------------
------------------------------------------------------------
------------------------------------------------------------
------------------------------------------------------------
------------------------------------------------------------
------------------------------------------------------------
------------------------------------------------------------
------------------------------------------------------------
------------------------------------------------------------
------------------------------------------------------------
------------------------------------------------------------
----------------------------------------------TTT--G---TA---
-GT-------------------------CA--------------ACGTGT----------
------------AGGTAGTTG------TA---------TA--------------------
----T----TA-----------AATATGAAAGTTCTTTTATGATTATGTGATAGGTGGTG
CATGGCCGTCCTT-AATTCGTGGAGTGATTTGTCTGCTTAATTGCGCATTG---------
-----------------------CAAATTGTAATTGATCTTTTACCAGTCTCGT------
------------------------TCTGATTTATGTTGTGAATATTGTAGAATATTGTTG
TCGTCGAGTCATTATTGCCACTACG--TCTGGTCCTTTGGGCAGAATAGTGTTGTATAT-
-------------TTTG-----------------------------------T-----CT
TGT---------------------------------------------------------
------------------------------------------------------------
----------C-------------------------------------------AACACA
AAATTCTTCACAATATTGTAGCCGTA--C-------------------------------
----T-------------------------------------------------------
------------------------TGATTG-----TA---------T-------------
-------------------------GCGCTATTCATGTATATGTG----GTTAG------
------------------------------------------------------------
------------------------------------------------------------
------------------------------------------------------------
------------------------------------------------------------
------------------------------------------------------------
------------------------------------------------------------
------------------------------------------------------------
------------------------------------------------------------
------------------------------------------------------------
------------------------------------------------------------
------------------------------------------------------------
-----------------------------------------------TCAACACCAGTTC
GGCTGCTTG---------------------------------CACACATCGCCA------
--------------------TCT-CAACATG-ATCAGTCAG-GCTGCTAGAGACCTTGTG
TCTTGCCCCAAAGGTTGATTAACACCGTGAGTGCAACGAGTGAGATTGCAAGCCTTTGTT
------------------------------------------------------------
------------------------------------------------------------
------------------------------------------------------------
------------------------------------------------------------
------------------------------------------------------------
------------------------------------------------------------
------------------------------------------------------------
------------------------------------------------------------
------------------------------------------------------------
------------------------------------------------------------
------------------------------------------------------------
------------------------------------------------------------
------------------------------------------------------------
------------------------------------------------------------
------------------------------------------------------------
------------------------------------------------------------
------------------------------------------------------------
------------------------------------------------------------
------------------------------------------------------------
------------------------------------------------------------
------------------------------------------------------------
------------------------------------------------------------
------------------------------------------------------------
-------------------------------------------------------ATG--
------------TAGTG-------------------------------------------
-------------------------AACAACATATACCTACTACTACTACTTTGTAGTAA
TGTAGGATTCCAACTACACACAGAATAACCATTAAGGTGAAATGA-----AC--------
--T------------------------------------CAGGCGACTGCT-ATAC----
------------TTTAAGAT-GGTGGAAGGTTGT-GGCAATGACAG-G-TCTGTGATGCC
CTTTAGATGTTCAAGG-CT-GCACACGTACTACA-TTGATCTA-G-TCAACG--------
------------------------------AGT-----ATGTATGTAACATTGATTATGC
ATCTATTGGTTAAGCTATAATGTATTTCGGTAA---------------------------
------------------------------------------------------------
------------------------------------------------------------
------------------------------------------------------------
------------------------------------------------------------
------------------------------------------------------------
------------------------------------------------------------
------------------------------------------------------------
------------------------------------------------------------
------------------------------------------------------------
------------------------------------------------------------
------------------------------------------------------------
------------------------------------------------------------
------------------------------CGTTAATTCAG-------------------
------------------------------------------------------------
--------AA---------C----T---------------------------T-----CG
AGAA---------GGTTCCGACAACAGTCAATCTAGTTAT----------TGCTTG-T--
-AGT--------------------------------------------------------
TGT-----TAATTGTATAATTGTCTAGTTCACGCAA------------------------
------------------------------------------------------------
------------------------------------------------------------
------------------------------------CGTT-------------CGT-TTA
TCAT--------------------------------------------------------
------------------------------------------------------------
------------------------------------------------------------
------------------------------------------------------------
------------------------------------------------------------
------------------------------------------------------------
------------------------------------------------------------
------------------------------------------------------------
-----------------------------------------------T------------
----------------------------------------CT---------------C--
-----------------------------------------------------TAGT---
------------------------------------------------------------
------------------------------------------------------------
-------------------------------------------A----TTGTTAATTCAC
AGTGGGGACAGTCGTTT-G-T-AATTCTGAGACTCGGTT---CAACCAGGAATGCCTCGT
ATT---TG-T-GGTTCATTAAACTCCGTGGAATAAGTCCCTGTCCTTTGTACACACCGCC
CGTCGCTTTTACCAAT-GGCCCTCGTTGTGAGATAGCTGGACAAG---------------
------------------------------------------------------------
-----------------------------------TATTT--AC---------TA-----
-------CT---------------------------------------------------
------------------------------------------------------------
------------------------------------T-----------------------
--------------CA--------------AAAGTTC-TCAATCAAGGTTTGCTAAAGGA
AAAAGAAG
>DQ408646_Bulimina_marginata_Clade3
AAGGGCACCACAAG-AACGCGTGGAGCATGTGGCTTAATTTGACTCAACGCGGGAAATCT
TACCGGGTCC-GGACACACTGAGGATTGACAG---------------------------G
CAAT--------------------A------------------T----------------
-----------------T------------------------------------------
------------------------------------------------------------
-------------------------------------------------A----------
------------------------------------------------------------
------------------------------------------------------------
------------------------------------------------------------
------------------------------------------------------------
------------------------------------------------------------
------------------------------------------GCACT-------------
--------------------------------------------------TAGCTTCGGC
GACGTG-----------------T-------------------------T----------
-------------------------------------------A----------------
---------------------------------T--------------------------
------------------------------------------------------------
-------------G--------------T----------T--------------------
----------A-----------AATATGCTAGTCCTTTCATGATTATGTGATAGGTGGTG
CATGGCCGTTCTT-AGTTCGTGGAGTGATCTGTCTGCCTAATTGCGTTTCAC--------
------------------------------------------------------------
------------------------------------------------------------
------------------------------------------------------------
------------------------------------------------------------
------------------------------------------------------------
------------------------------------------------------------
------------------------------------------------------------
------------------------------------------------------------
------------------------------------------------------------
------------------------------------------------------------
--------------------------C----------------AA---------G-----
---------GGCCTAT-A--A----TT-T-----TACGT------GTG--T---------
------------------------------------------------------------
------------------------------------------------------------
------------------------------------------------------------
----------------------T---------------------------------G---
-C-G---GC-A--CC---TTGACCCC----------------------------------
-----------------------T-----------------C------------------
-----------------TT-----------------------------------------
-------------------------------------------TTTTTA----A------
--------------------------AG----AGCGC-G---------TG----------
--------------------------T-----CT--------------------------
---------------------TGG-T-TT-----GCT-------T---------------
----------AG----------C-T----CGCAC--------AA-------TTAGG----
-------------------TCCT-GAAA--------------------------------
--------------------------------GCAACGAACGTGACCGCAACCTCTTGTT
G-----------------------------------------------------------
------------------------------------------------------------
------------------------------------------------------------
------------------------------------------------------------
----------C-----------------------------------------------C-
-------------------------T----------------------------------
------------------------------------------------------------
-----------------------T------------------------------------
------------------------------------------T-------A---------
-------------------T----------------------------------A-----
------------------------------------------------------------
-------------------------CC-----AA--------------------------
---------------------------------------------------ACG------
---------------------TG-------------------CATATGTAATTTTTTTA-
-------------------------A---AT----------------------TG-----
------------CT---------------TTG-----C----------------------
-----G------C-----------------------------------------------
------------------------------------------------------------
------------------------------------------------------GC----
-----------------------------------------------------------A
AAAAGG-CT--TTTT---------------------------------------------
------------------------------------------------------------
------------------------------------------------------------
------------------------------------------------------------
------------------------------------------------------------
-------------------------A----------------------------------
--------------------------------------------A-----AC--------
--T------------------------------------AGAGGGACCGCT-G-------
--TTACT-TTC--TTAAACC-AGAGGAAGGTTGC-GGCAATAACAG-G-TCTGTGATGCC
C-TTAGATGTTCCGGG-CT-GCACACGTGCTACA-ATGA-TTA-TTGCAGTG--------
------------------------------AGC-----A---------------------
----------------------------TCTCA--------------T------------
----------TT--------------------------T---------------------
------------------------------------------------------------
--------------------T---------------------------------------
---------T--A--------------C-AC-----------------------------
--------------A--------------------C------------------------
---CGCATA-CGC-GAG----------------------------------------A-C
C--------ATT-----------------TAT----------------------------
----T-------------------------------------------------------
-------C--------------------------------------------------A-
---CCT-T-----------CGG-----G----------T-----G-C-------------
------------------------------------------------TTT------AA-
ATGTG-TTTTC---TCTGCGAG-------CG--------------GT-------------
---------------------------------AA---A-G-------------------
------------------------------------------------------------
------CCTG---------C----T---------------------------T-----CG
AAAGT-----------------AA-------GTGGGTAATCAATTAGAAGTAATGA-T--
------------------------------------------------------------
------------------------------------------------------------
----------------TT-----------------CC-----------------------
------------------------------------------------------------
------------------------------------------------------------
------------------------------------------------------------
-----------T---------------------------T-T----------T-T---T-
T-----------------A--GCACACATATAT-ACG-G-CG------------------
------------------------------------------------------------
-----------------------------------------------TCT-ATG------
---------CCC---------------------------------------------GG-
G-TTA--C-CT-TGTTG--TAGC-----------------TTTT--GTG---------C-
------GTA------------------T------------------------------AG
ATG-------------------T-------------------T----T------------
----------------------------------------TT---------------T--
-----------------------------------------------------C------
------------CG-----------------TATG-------------------------
------------------------------------------------------------
--------------------------TG---------C----GA----TTGTCAATTCAT
GGTGGGGACAGACCATT-GTT-AATTGTTGGTCTCGGTCT--TAACTAGGAATGCCTTGT
ACGGGTCTTT-GGTTCAACAAACCACCCGGAATACGTCCCTGCCCTTTGTACACACCGCC
CGTCGCTCTTACCGAT-GGACTTCTCTGTGAGTTTGAGGGACT-G-------------G-
------------------GAACGC------------------------------------
------------------------------------------------------------
------------------------------------------------------------
------------------------------------------------------GAAGTT
ATTTTTATAACATACGCACCTG---C-------CTAT-----------------------
--------------GG--------------AAACTTAAACGAACAGTGTGGTCTAAAGGA
AAGAGAAG
>DQ408641_Uvigerina_phlegeri_Serioidea
AAGGGCACCACAAG-AACGCGTGGAGCATGTGGCTTAATTTGACTCAACGCGGGAAATCT
TACCGGGTCC-GGACACACTGAGGATTGACAG---------------------------G
CAAT--------------------A------------------T----------------
-----------------T------------------------------------------
------------------------------------------------------------
-------------------------------------------------A----------
------------------------------------------------------------
------------------------------------------------------------
------------------------------------------------------------
-----------A------------------------------------------------
----T---------------ATATACTTTCTCTCTC------------------------
------------------------------------------GCACTCTCACGAGTGTGT
GTGCTGTAAAGTCATA----------------------------------TA--------
-----------------------T-------------------------T----------
-------------------------------------------A----------------
---------------------------------T--------------------------
------------------------------------------------------------
-------------G--------------T----------T--------------------
----------A-----------AATATGCTAGTCCTTTCATGATTATGTGATAGGTGGTG
CATGGCCGTTCTT-AGTTCGTGGAGTGATCTGTCTGCCTAATTGCGTTTCAC--------
------------------------------------------------------------
------------------------------------------------------------
------------------------------------------------------------
------------------------------------------------------------
------------------------------------------------------------
------------------------------------------------------------
------------------------------------------------------------
------------------------------------------------------------
------------------------------------------------------------
------------------------------------------------------------
--------------------------T----------------AA---------G-----
---------GGCCTAT-A--C----AA-T-----TACGT------ATG--T---------
------------------------------------------------------------
------------------------------------------------------------
------------------------------------------------------------
----------------------T---------------------------------G-TT
AT-T---GC-A--CT---TTGACCCC----------------------------------
-----------------------T-----------------C------------------
-----------------CT-----------------------------------------
-------------------------------------------T----------------
----------------------------------CGC-GGGTGCGT-GTG----------
--------------------------T-----CT--------------------------
---------------------TTG-A-CT-----GCT-------T---------------
---------CAA----------C-T----CATAC--------AA-------TTAGG----
-------------------TCCT-GAAA--------------------------------
--------------------------------GCAACGAACGTGACCGCAACCTCTTGTT
G-----------------------------------------------------------
------------------------------------------------------------
------------------------------------------------------------
------------------------------------------------------------
----------C-----------------------------------------------T-
-------------------------T----------------------------------
------------------------------------------------------------
-----------------------T--CGTATACCCTTATAACACAGTTATATTTTTATTT
TATGCTTTACCGCATA--------------------------T-------A---------
-------------------T----------------------------------A-----
------------------------------------------------------------
-------------------------C----------------------------------
------------------------------------------------------------
---------------------------------------------------------TA-
-------------------------A---TT----------------------TG-----
------------CT----------------------------------------------
-----G------T-----------------------------------------------
------------------------------------------------------------
------------------------------------------------------GC----
-----------------------------------------------------------A
AGAAAG-CT--TTTT---------------------------------------------
------------------------------------------------------------
------------------------------------------------------------
------------------------------------------------------------
------------------------------------------------------------
-------------------------A----------------------------------
--------------------------------------------A-----AC--------
--T------------------------------------AGAGGGACCGCT-G-------
--TTATC-TTC--TTAAACC-AGAGGAAGGTTGC-GGCAATAACAG-G-TCTGTGATGCC
C-TTAGATGTTCCGGG-CT-GCACACGTGCTACA-ATGA-TTA-TTGCAGTG--------
------------------------------AGC-----A---------------------
----------------------------TCTCA--------------T------------
----------TT--------------------------A---------------------
------------------------------------------------------------
--------------------T---------------------------------------
---------T--A--------------T-AC-----------------------------
--------------A--------------------C------------------------
---CGCATG-CGC-GAG----------------------------------------T-C
C--------ATT-----------------TAT----------------------------
----T-------------------------------------------------------
-------C--------AT----TTT---------------------------------A-
---CCT-T-----------CGG-----G----------T--TATG-C-------------
------------------------------------------------TTT------AA-
ATGTG-TA-TC---TCTGCGCG-------CG--------------GT-------------
---------------------------------AA---A-G-------------------
------------------------------------------------------------
------CCTG---------C----T---------------------------T-----CG
AAAGT-----------------AA-------GTGGGTAATCAATTAGAAGTAATGA-T--
------------------------------------------------------------
------------------------------------------------------------
----------------TT-----------------CC-----------------------
------------------------------------------------------------
------------------------------------------------------------
------------------------------------------------------------
-----------T---------------------------T-T----------T-T---T-
T-----------------TCTGCACACATATAT-ACG-G-CA------------------
------------------------------------------------------------
-----------------------------------------------GCT-ATA------
---------CCC---------------------------------------------GG-
G-TAA--C-CT-TGTTG--TTAC-----------------TTTT--GTG---------C-
------GTA------------------T------------------------------AG
TTG-------------------T---------------ACCCT----T------------
----------------------------------------TT---------------T--
-----------------------------------------------------C------
------------CG-----------------TATG-------------------------
------------------------------------------------------------
--------------------------TG---------C----GA----TTGTCAATTCAT
GGTGGGGACAGACCATT-GTT-AATTGTTGGTCTCGGTCT--TAACTAGGAATGCCTTGT
ACGGGTCTTT-GGTTCAACAAACCACCCGGAATACGTCCCTGCCCTTTGTACACACCGCC
CGTCGCTCTTACCGAT-GGACTTCTCTGTGAGTTTGAGGGACT-G-------------G-
------------------GAACGCA------T-------------------TGCGTATAT
CTTATGC----GCT-----------------------------C----------------
-------------------------------------------------T----------
---G--C-A------------------------------------------CA-------
-------------------------C-------CTAT-----------------------
--------------GG--------------AAACTTAAACGAACAGTGTGGTCTAAAGGA
AAGAGAAG
>FJ705897_Epistominella_exigua_Clade3
AAGGGCACCACAAG-AACGCGTGGAGCATGTGGCTTAATTTGACTCAACGCGGGAAATCT
TACCGGGTCC-GGACACACTGAGGATTGACAG---------------------------G
CAAT--------------------A------------------T----------------
-----------------T------------------------------------------
------------------------------------------------------------
-------------------------------------------------A----------
------------------------------------------------------------
------------------------------------------------------------
------------------------------------------------------------
------------------------------------------------------------
------------------------------------------------------------
--------------------ATTTCGTATTTCGGTACGTTAT------------------
------------------------------------------------------------
-------------------------------------------------T----------
-------------------------------------------A----------------
---------------------------------T--------------------------
------------------------------------------------------------
-------------G--------------T----------T--------------------
----------A-----------AATATGCTAGTCCTTTCATGATTATGTGATAGGTGGTG
CATGGCCGTTCTT-AGTTCGTGGAGTGATCTGTCTGCTTAATTGCGTTTCAC--------
------------------------------------------------------------
------------------------------------------------------------
------------------------------------------------------------
------------------------------------------------------------
------------------------------------------------------------
------------------------------------------------------------
------------------------------------------------------------
------------------------------------------------------------
------------------------------------------------------------
------------------------------------------------------------
--------------------------T----------------AA---------G-----
---------GGCCTAT-A--A----AT-T-----TACGT------GTG--T---------
------------------------------------------------------------
------------------------------------------------------------
------------------------------------------------------------
----------------------T---------------------------------G---
-C-G---GC-A--CT---TTGACCCC----------------------------------
-----------------------T-----------------C------------------
-----------------TT-----------------------------------------
-------------------------------------------TTTTTATTAAA------
--------------------------AG----AGCGC-G---------CG----------
--------------------------T-----CT--------------------------
---------------------TAG-T-TT-----GCT-------T---------------
----------AG----------C-T----CACAC--------AA-------TTAGG----
-------------------TCCT-GAAA--------------------------------
--------------------------------GCAACGAACGTGACCGCAACCTCTTGTT
G-----------------------------------------------------------
------------------------------------------------------------
------------------------------------------------------------
------------------------------------------------------------
----------C-----------------------------------------------C-
-------------------------T----------------------------------
------------------------------------------------------------
-----------------------T------------------------------------
------------------------------------------T-------A---------
-------------------T----------------------------------A-----
------------------------------------------------------------
-------------------------CC-----AA--------------------------
---------------------------------------------------ACA------
---------------------TGATATACTCTTCTGAGTACTT-----------------
------------------------------------------------------------
-------------------------------------C----------------------
-----A------T-----------------------------------------------
------------------------------------------------------------
------------------------------------------------------GA----
-----------------------------------------------------------A
AAAAGG-CT--TTTT---------------------------------------------
------------------------------------------------------------
------------------------------------------------------------
------------------------------------------------------------
------------------------------------------------------------
-------------------------A----------------------------------
--------------------------------------------A-----AC--------
--T------------------------------------AGAGGGACCGCT-G-------
--TTACT-TTC--TTAAACC-AGAGGAAGGTTGC-GGCAATAACAG-G-TCTGTGATGCC
C-TTAGATGTTCCGGG-CT-GCACACGTGCTACA-ATGA-TTA-TTGCAGTG--------
------------------------------AGC-----A---------------------
----------------------------TCTCA--------------T------------
----------TT--------------------------T---------------------
------------------------------------------------------------
--------------------T---------------------------------------
---------T--A--------------C-AC-----------------------------
--------------A--------------------C------------------------
---CGCATA-CGC-GAG----------------------------------------T-C
C--------ATT-----------------TAT----------------------------
----T-------------------------------------------------------
-------C--------------------------------------------------AC
T--C---T-----------CGG-----G----------T-----G-C-------------
------------------------------------------------TTT------AA-
ATGTG-TA-TC---TCTGCGAG-------CG--------------GT-------------
---------------------------------AA---A-G-------------------
------------------------------------------------------------
------CCTG---------C----T---------------------------T-----CG
AAAGT-----------------AA-------GTGGGTAATCAATTAGAAGTAATGA-T--
------------------------------------------------------------
------------------------------------------------------------
----------------TT-----------------CC-----------------------
------------------------------------------------------------
------------------------------------------------------------
------------------------------------------------------------
-----------T---------------------------T-T----------T-T---T-
T-----------------A--GCACACATATAT-ACG-G-CG------------------
------------------------------------------------------------
-----------------------------------------------TTT-ATA------
---------CCC---------------------------------------------GG-
G-CTG--C-CT-TGTTG--TAGC-----------------TTTT--GTG---------C-
------GTA------------------T------------------------------AG
ATG-------------------T-------------------T----T------------
----------------------------------------TT---------------T--
-----------------------------------------------------C------
------------CG-----------------TATG-------------------------
------------------------------------------------------------
--------------------------TG---------C----GA----TTGTCAATTCAT
GGTGGGGACAGACCATT-GTT-AATTGTTGGTCTCGGTCT--TAACTAGGAATGCCTTGT
ACGGGTCTTT-GGTTCAACAAACCACCCGGAATACGTCCCTGCCCTTTGTACACACCGCC
CGTCGCTCTTACCGAT-GGACTTCTCTGTGAGTTTGAGGGACT-G-------------G-
------------------GAACGCA------G-------------------ATT------
-TTATTA------T-----------------------------C----------------
-------------------------------------------------A----------
---G--C-A------------------------------------------CA-------
-------------------------C-------CTAT-----------------------
--------------GG--------------AAACTTAAACGAACAGTGTGGTCTAAAGGG
AAGAGAAG
>HG425204_Stainforthia_fusiformis_Clade3
AAGGGCACCACAAG-AACGCGTGGAGCATGTGGCTTAATTTGACTCAACGCGGGAAATCT
TACCGGGTCC-GGACACACTGAGGATTGACAG---------------------------G
CAAT--------------------A------------------T----------------
-----------------T------------------------------------------
------------------------------------------------------------
-------------------------------------------------A----------
------------------------------------------------------------
------------------------------------------------------------
------------------------------------------------------------
------------------------------------------------------------
---------------------------------------------------------ATT
TCTGGCCTCCGGGTCGATTT----------------------------------------
------------------------------------------------------------
-------------------------------------------------T----------
-------------------------------------------A----------------
---------------------------------T--------------------------
------------------------------------------------------------
-------------G--------------T----------T--------------------
----------A-----------AATATGCTAGTCCTTTCATGATTATGTGATAGGTGGTG
CATGGCCGTTCTT-AGTTCGTGGAGTGATCTGTCTGCTTAATTGCGTTTCAC--------
------------------------------------------------------------
------------------------------------------------------------
------------------------------------------------------------
------------------------------------------------------------
------------------------------------------------------------
------------------------------------------------------------
------------------------------------------------------------
------------------------------------------------------------
------------------------------------------------------------
------------------------------------------------------------
--------------------------T----------------AA---------G-----
---------GGCCTAT-A--A----TT-T-----AACGT------GTG--T---------
------------------------------------------------------------
------------------------------------------------------------
------------------------------------------------------------
----------------------T---------------------------------G---
-C-G---GC-A--CT---TTGACCCC----------------------------------
-----------------------T-----------------C------------------
-----------------TT----------CG-----------------------------
----------------------C--------------------G----------------
---------------------------G----AGCGT-G---------CG----------
--------------------------T-----CT--------------------------
---------------------TAG-C-TT-----GTT-------T---------------
----------AG----------C-T----CACAC--------AA-------TTAGG----
-------------------TCCT-GAAA--------------------------------
--------------------------------GCAACGAACGTGACCGCAACCTCTTGTT
G-----------------------------------------------------------
------------------------------------------------------------
------------------------------------------------------------
------------------------------------------------------------
----------C-----------------------------------------------C-
-------------------------T----------------------------------
------------------------------------------------------------
-----------------------T------------------------------------
------------------------------------------T-------A---------
-------------------T----------------------------------A-----
------------------------------------------------------------
-------------------------CC-----AA--------------------------
---------------------------------------------------ACACAGTCT
GTTCCTTTCTCTCGAAAGGGCTG-------------------C-----------------
------------------------------------------------------------
-------------------------------------C----------------------
-----G------T-----------------------------------------------
------------------------------------------------------------
------------------------------------------------------GA----
-----------------------------------------------------------A
AAAAGG-CT--TTTT---------------------------------------------
------------------------------------------------------------
------------------------------------------------------------
------------------------------------------------------------
------------------------------------------------------------
-------------------------A----------------------------------
--------------------------------------------A-----AC--------
--T------------------------------------AGAGGGACCGCT-G-------
--TTACT-TTC--TTAAACC-AGAGGAAGGTTGC-GGCAATAACAG-G-TCTGTGATGCC
C-TTAGATGTTCCGGG-CT-GCACACGTGCTACA-ATGA-TTA-TTGCAGTG--------
------------------------------AGC-----A---------------------
----------------------------TCTCA--------------T------------
----------TT--------------------------T---------------------
------------------------------------------------------------
--------------------T---------------------------------------
---------T--A--------------C-AC-----------------------------
--------------A--------------------C------------------------
---CGCATT-CAC-GAG----------------------------------------T-C
C--------ATT-----------------TAT----------------------------
----T-------------------------------------------------------
-------C--------------------------------------------------AT
T--CCT-T-----------CGG-----G----------TTT---G-C-------------
------------------------------------------------TTT------AA-
ATGTG-CA-TC---TCTGTGAG-------CG--------------GT-------------
---------------------------------AA---A-G-------------------
------------------------------------------------------------
------CCTG---------C----T---------------------------T-----CG
AAAGT-----------------AA-------GTGGGTAATCAATTAGGAGTAATGA-T--
------------------------------------------------------------
------------------------------------------------------------
----------------TT-----------------CC-----------------------
------------------------------------------------------------
------------------------------------------------------------
------------------------------------------------------------
-----------T---------------------------T-T----------T-T---T-
TTC---------------A--GCACACATATAT-ACG-G-CG------------------
------------------------------------------------------------
-----------------------------------------------TTT-ATA------
---------CCC---------------------------------------------GG-
G-CTGT-C-CT-TGTTG-ATAGC-----------------TTTT--GTG---------T-
------GTA------------------T------------------------------AG
ATG-------------------T-------------------T----T------------
----------------------------------------TT---------------T--
-----------------------------------------------------C------
------------CG-----------------TATG-------------------------
------------------------------------------------------------
--------------------------TG---------C----AA----TTGTCAATTCAT
GGTGGGGACAGACCATT-GTT-AATTGTTGGTCTCGGTCT--TAACTAGGAATGCCTTGT
ACGGGTCTTT-GGTTCAACAAACCACCCGGAATACGTCCCTGCCCTTTGTACACACCGCC
CGTCGCTCTTACCGAT-GGACTTCTCTGTGAGTTTGAGGGACT-G-------------G-
------------------GAACGCA------G-------------------TGC------
-TCTTTACTGAGCT--------------T-------------AC----------------
-------------------------------------------------T----------
---G--C-A------------------------------------------CA-------
-------------------------C-------CCAT-----------------------
--------------GG--------------AAACTTAAACGAACAGTGTGGTCTAAAGGA
AAGAGAAG
>AB364521_Galietelia-vivans_Basal
------------------------------------AATTTGACTCAACGCGGGAAATCT
TACCGGGTCC-GGACACACTGAGGATTGACAG---------------------------G
CAAT--------------------A------------------T----------------
-----------------T------------------------------------------
------------------------------------------------------------
-------------------------------------------------A----------
------------------------------------------------------------
------------------------------------------------------------
------------------------------------------------------------
------------------------------------------------------------
------------------------------------GCTACACTCTCGAGTGTCAGC---
------------------------------------------------------------
------------------------------------------------------------
-------------------------------------------------T----------
-------------------------------------------A----------------
---------------------------------T--------------------------
------------------------------------------------------------
-------------G--------------T----------T--------------------
----------A-----------AATATGCTAGTCCTTTCATGATTATGTGATAGGTGGTG
CATGGCCGTTCTT-AGTTCGTGGAGTGATCTGTCTGCTTAATTGCGTTTCAC--------
------------------------------------------------------------
------------------------------------------------------------
------------------------------------------------------------
------------------------------------------------------------
------------------------------------------------------------
------------------------------------------------------------
------------------------------------------------------------
------------------------------------------------------------
------------------------------------------------------------
------------------------------------------------------------
--------------------------T----------------AA---------G-----
---------GGCCTAT-A--A----TT-T-----AACGT------GTG--T---------
------------------------------------------------------------
------------------------------------------------------------
------------------------------------------------------------
----------------------T---------------------------------G---
-C-G---GC-A--CT---TTGACCCC----------------------------------
-----------------------T-----------------C------------------
-----------------TT----------CA-----------------------------
----------------------C--------------------T----------------
---------------------------G----AGCGC-G---------CG----------
--------------------------T-----CT--------------------------
---------------------TAG-T-TT-----GCT-------T---------------
----------AG----------C-T----CACAC--------AA-------TTAGG----
-------------------TCCT-GAAA--------------------------------
--------------------------------GCAACGAACGTGACCGCAACCTCTTGTT
G-----------------------------------------------------------
------------------------------------------------------------
------------------------------------------------------------
------------------------------------------------------------
----------C-----------------------------------------------C-
-------------------------T----------------------------------
------------------------------------------------------------
-----------------------T------------------------------------
------------------------------------------T-------A---------
-------------------T----------------------------------A-----
------------------------------------------------------------
-------------------------CC-----AA--------------------------
---------------------------------------------------ACAC-GTTT
GCTCTTTT---------GAGCTT-------------------T-----------------
------------------------------------------------------------
-------------------------------------C----------------------
-----G------T-----------------------------------------------
------------------------------------------------------------
------------------------------------------------------GC----
-----------------------------------------------------------A
AAAAGG-CT--TTTT---------------------------------------------
------------------------------------------------------------
------------------------------------------------------------
------------------------------------------------------------
------------------------------------------------------------
-------------------------A----------------------------------
--------------------------------------------A-----AC--------
--T------------------------------------AGAGGGACCGCT-G-------
--TTACT-TTC--TTAAACC-AGAGGAAGGTTGC-GGCAATAACAG-G-TCTGTGATGCC
C-TTAGATGTTCCGGG-CT-GCACACGTGCTACA-ATGA-TTA-TTGCAGTG--------
------------------------------AGC-----A---------------------
----------------------------TCTCA--------------T------------
----------TT--------------------------T---------------------
------------------------------------------------------------
--------------------T---------------------------------------
---------T--A--------------T-AC-----------------------------
--------------A--------------------C------------------------
---CGCCTT-CAC-GAG----------------------------------------G-C
C--------ATT-----------------TAT----------------------------
----T-------------------------------------------------------
-------C--------------------------------------------------AC
TGTCCT-T-----------CGG-----GC---------TTT---G-C-------------
------------------------------------------------TTT------AA-
ATGTG-CA-TC---TCTGTGAG-------CG--------------GT-------------
---------------------------------AA---A-G-------------------
------------------------------------------------------------
------CCTG---------C----T---------------------------T-----CG
ACAGT-----------------AA-------GTGGGTAATCAATTAGAAGTAATGA-T--
------------------------------------------------------------
------------------------------------------------------------
----------------TT-----------------CC-----------------------
------------------------------------------------------------
------------------------------------------------------------
------------------------------------------------------------
-----------T---------------------------T-T----------T-T---T-
TCC---------------A--GCACACATATAT-ACG-G-CG------------------
------------------------------------------------------------
-----------------------------------------------TTT-ATA------
---------CCC---------------------------------------------GG-
G-CTAT-C-CT-TGTTG-GTAGC-----------------TTTT--GTG---------T-
------GTA------------------T------------------------------AG
ATG-------------------T-------------------T----T------------
----------------------------------------TT---------------T--
-----------------------------------------------------C------
------------CG-----------------TATG-------------------------
------------------------------------------------------------
--------------------------TG---------C----AA----TTGTCAATTCAT
GGTGGGGACAGACCATT-GTT-AATTGTTGGTCTCGGTCT--TAACTAGGAATGCCTTGT
ACGGGTCTTT-GGTTCAACAAACCACCCGGAATACGTCCCTGCCCTTTGTACACACCGCC
CGTCGCTCTTACCGAT-GGACTTCTCTGTGAGTTTGAGGGACT-G-------------G-
------------------GAACGCA------G-------------------TGC------
-TTTTTT----GCT-----------------------------C----------------
-------------------------------------------------T----------
---G--C-A------------------------------------------CA-------
-------------------------C-------CTAT-----------------------
--------------GG--------------AAACTTAAACGAACAGTGTGGTCTAAAGGA
AAGAGAAG
>DQ408655_Pullenia_subcarinata_Clade3
AAGGGCACCACAAG-AACGCGTGGAGCATGTGGCTTAATTTGACTCAACGCGGGAAATCT
TACCGGGTCC-GGACACACTGAGGATTGACAG---------------------------G
CAAT--------------------A------------------T----------------
-----------------T------------------------------------------
------------------------------------------------------------
-------------------------------------------------A----------
------------------------------------------------------------
------------------------------------------------------------
------------------------------------------------------------
-----------A------------------------------------------------
----T---------------A---------------------------------------
------------------------------------------------------------
-------------------CGTCAGTTC----------------GCCGTGTA--------
-----------------------T-------------------------T----------
-------------------------------------------A----------------
---------------------------------T--------------------------
------------------------------------------------------------
-------------G--------------T----------T--------------------
----------A-----------AATATGCTAGTCCTTTCATGATTATGTGATAGGTGGTG
CATGGCCGTTCTT-AGTTCGTGGAGTGATCTGTCTGCTTAATTGCGTTTCAC--------
------------------------------------------------------------
------------------------------------------------------------
------------------------------------------------------------
------------------------------------------------------------
------------------------------------------------------------
------------------------------------------------------------
------------------------------------------------------------
------------------------------------------------------------
------------------------------------------------------------
------------------------------------------------------------
--------------------------T----------------AA---------G-----
---------GGCCTAT-A--A----TTCT-----TACGT------GTG--T---------
------------------------------------------------------------
------------------------------------------------------------
------------------------------------------------------------
----------------------T---------------------------------G---
-C-A---GC-A--CT---TTGACCCC----------------------------------
-----------------------T-----------------C------------------
-----------------AG----------CA-----------------------------
----------------------A--------------------T----------------
---------------------------G----AGCGC-G---------CG----------
--------------------------T-----CT--------------------------
---------------------TAG-T-TT-----GCT-------T---------------
-----------G----------C-T----CGCAC--------AA-------TTAGG----
-------------------TCCT-GAAA--------------------------------
--------------------------------GCAACGAACGTGACCGCAACCTCTTGTT
G-----------------------------------------------------------
------------------------------------------------------------
------------------------------------------------------------
------------------------------------------------------------
----------C-----------------------------------------------C-
-------------------------T----------------------------------
------------------------------------------------------------
-----------------------T------------------------------------
------------------------------------------T-------A---------
-------------------T----------------------------------A-----
------------------------------------------------------------
-------------------------CC-----A---------------------------
---------------------------------------------------AC-------
------------------------------------------------------------
-----------------------------ATGTTTTGTTTATGTCTTTATAGATA-----
------------TT-----------------------C----------------------
-----A------T-----------------------------------------------
------------------------------------------------------------
------------------------------------------------------GA----
-----------------------------------------------------------A
AAAAGG-CT--T-TT---------------------------------------------
------------------------------------------------------------
------------------------------------------------------------
------------------------------------------------------------
------------------------------------------------------------
-------------------------A----------------------------------
--------------------------------------------A-----AC--------
--T------------------------------------AGAGGGACCGCT-G-------
--TTACT-TTC--TTAAACCCAGAGGAAGGTTGC-GGCAATAACAG-G-TCTGTGATGCC
C-TTAGATGTTCCGGG-CT-GCACACGTGCTACA-ATGA-TTA-TTGCAGTG--------
------------------------------AGC-----A---------------------
----------------------------TCTCA---------------------------
----------TT--------------------------T---------------------
------------------------------------------------------------
--------------------T---------------------------------------
---------T--A--------------C-AC-----------------------------
--------------A--------------------C------------------------
---CGCATG-CGC-GAG----------------------------------------T-C
T--------ATT-----------------TAT----------------------------
----T-------------------------------------------------------
-------C----------------------------------------------------
---------------------------G----------T-----G-TTCGCACG------
-------------------------------T----------------TTT------AA-
ATATG-TA-TT---TCTGCGCG-------CG--------------GT-------------
---------------------------------AA---A-G-------------------
------------------------------------------------------------
------CCTG---------C----T---------------------------T-----CG
AAAGT-----------------AA-------GTGGGTAATCAATTAGAAGTAATGA-T--
------------------------------------------------------------
------------------------------------------------------------
----------------TT-----------------CC-----------------------
------------------------------------------------------------
------------------------------------------------------------
------------------------------------------------------------
-----------T---------------------------T-T----------T-T---T-
TT----------------A--GCACACATATAT-ACG-G-CG------------------
------------------------------------------------------------
-----------------------------------------------TCT-ATG------
---------CCC---------------------------------------------GG-
G-CTG--C-CT-TGTTG--TAGC-----------------TTTT--GTG---------C-
------GTA------------------T------------------------------AG
ATG-------------------T-------------------T----T------------
----------------------------------------TT---------------T--
-----------------------------------------------------C------
------------CG-----------------TATG-------------------------
------------------------------------------------------------
--------------------------TG---------C----GA----TTGTCAATTCAT
GGTGGGGACAGACCATT-GTT-AATTGTTGGTCTCGGTCT--TAACTAGGAATGCCTTGT
ACGGGTCTTT-GGTTCAACAAACCACCCGGAATACGTCCCTGCCCTTTGTACACACCGCC
CGTCGCTCTTACCGAT-GGACTTCTCTGTGAGTTTGAGGGACT-G-------------G-
------------------GAACGCA------G-------------ATTTA----------
-------------T-----------------------------C----------------
-------------------------------------------------T----------
---G--C-A------------------------------------------CA-------
-------------------------C-------CTAT-----------------------
--------------GG--------------AAACTTAAACGAACAGTGTGGTCTAAAGGA
AAGAGAAG
>EF534075_Oridorsalis_umbonatus_Clade3
AAGGGCACCACAAG-AACGCGTGGAGCATGTGGCTTAATTTGACTCAACGCGGGAAATCT
TACCGGGTCC-GGACACACTGAGGATTGACAG---------------------------G
CAAT--------------------A------------------T----------------
-----------------T------------------------------------------
------------------------------------------------------------
-------------------------------------------------A----------
------------------------------------------------------------
------------------------------------------------------------
------------------------------------------------------------
-----------A------------------------------------------------
----T---------------A---------------------------------------
------------------------------------------------------------
-------------------CGT-GTTTC----------------GGCGCGTA--------
-----------------------T-------------------------T----------
-------------------------------------------A----------------
---------------------------------T--------------------------
------------------------------------------------------------
-------------G--------------T----------T--------------------
----------A-----------AATATGCTAGTCCTTTCATGATTATGTGATAGGTGGTG
CATGGCCGTTCTT-AGTTCGTGGAGTGATCTGTCTGCTTAATTGCGTTTCAC--------
------------------------------------------------------------
------------------------------------------------------------
------------------------------------------------------------
------------------------------------------------------------
------------------------------------------------------------
------------------------------------------------------------
------------------------------------------------------------
------------------------------------------------------------
------------------------------------------------------------
------------------------------------------------------------
--------------------------T----------------AA---------G-----
---------AATCTAT-C--A----A--------TACGT------GCG--T---------
------------------------------------------------------------
------------------------------------------------------------
------------------------------------------------------------
----------------------T---------------------------------G---
-C-G---GC-A--CT---TTGACCCC----------------------------------
-----------------------T-----------------C------------------
-----------------T------------------------------------------
----------------------C--------------------T----------------
---------------------------G----AGCGC-G---------CG----------
--------------------------T-----CT--------------------------
---------------------TAG-T--T-----GCT-------T---------------
----------AG----------C-T----CGCAC--------AA-------TTAGG----
-------------------TTCT-GAAA--------------------------------
--------------------------------GCAACGAACGTGACCGCAACCTCTTGTT
G-----------------------------------------------------------
------------------------------------------------------------
------------------------------------------------------------
------------------------------------------------------------
----------C-----------------------------------------------C-
-------------------------T----------------------------------
------------------------------------------------------------
-----------------------T------------------------------------
------------------------------------------T-------A---------
-------------------T----------------------------------A-----
------------------------------------------------------------
-------------------------CC-----AA--------------------------
---------------------------------------------------AC-------
------------------------------------------------------------
-----------------------------AT----------------------TT-----
------------TTGCTGTTCTCAGCATT--------A----------------------
-----A------T-----------------------------------------------
------------------------------------------------------------
------------------------------------------------------GC----
-----------------------------------------------------------A
AAAAGG-CT--TTTT---------------------------------------------
------------------------------------------------------------
------------------------------------------------------------
------------------------------------------------------------
------------------------------------------------------------
-------------------------A----------------------------------
--------------------------------------------A-----AC--------
--T------------------------------------AGAGGGACCGCT-G-------
--TTACT-TTC--TTAAACC-AGAGGAAGGTTGC-GGCAATAACAG-G-TCTGTGATGCC
C-TTAGATGTTCCGGG-CT-GCACACGTGCTACA-ATGA-TTG-TTGCAGTG--------
------------------------------AGC-----A---------------------
----------------------------TCTCA---------------------------
----------TT--------------------------T---------------------
------------------------------------------------------------
--------------------T---------------------------------------
---------T--A--------------C-AC-----------------------------
--------------A--------------------C------------------------
---CGCATG-CGC-GAG----------------------------------------T-C
C--------GTT-----------------TAT----------------------------
----T-------------------------------------------------------
-------C--------------------------------------------------A-
---CTT-C-------------G-----G----------T-----G-T-------------
------------------------------------------------TTT------AA-
ACGTG-TA-TT---TCTGCGCG-------CG--------------GT-------------
---------------------------------AA---A-G-------------------
------------------------------------------------------------
------CCTG---------C----T---------------------------T-----CG
AGAGT-----------------AA-------GTGGGTAATCAATTAGAAGTAACGA-T--
------------------------------------------------------------
------------------------------------------------------------
----------------TT-----------------CC-----------------------
------------------------------------------------------------
------------------------------------------------------------
------------------------------------------------------------
-----------T---------------------------T-T------------------
------------------A--GCACACATATAT-ACG-G-CG------------------
------------------------------------------------------------
-----------------------------------------------TCT-ATG------
---------CCC---------------------------------------------GG-
G-TTG--C-CT-TGTTG--TAAC-----------------TTCT--GTG---------C-
------GTA------------------T------------------------------AG
ATG-------------------T-------------------T----T------------
----------------------------------------TT---------------T--
-----------------------------------------------------C------
------------CG-----------------TATG-------------------------
------------------------------------------------------------
--------------------------TG---------C----GA----TTGTCAATTCAT
GGTGGGGACAGACCATT-GTT-AATTGTTGGTCTCGGTCT--TAACTGGGAATGCCTTGT
ACGGGTCTTT-GGTTCAACAAACCACCCGGAATACGTCCCTGCCCTTTGTACACACCGCC
CGTCGCTCTTACCGAT-GGACTTCTCTGTGAGTTTGAGGGACT-G-------------G-
------------------GGA-------------TCGCGGACG--ATTTA----------
-------------T-----------------------------C----------------
-------------------------------------------------T----------
---G--C-A------------------------------------------CAA------
-------------------------C-------CTAT-----------------------
--------------GG--------------AAACTTAAACGAACAGTGTGGTCTAAAGGA
AAGAGAAG
>MK499724_Dentigloborotalia-anfracta_Basal
----------------------------------------------------------CT
TACCGGGTCC-GGACACACTGAGGATTGACAG---------------------------G
CAAT--------------------A------------------T----------------
-----------------T------------------------------------------
------------------------------------------------------------
-------------------------------------------------A----------
------------------------------------------------------------
------------------------------------------------------------
------------------------------------------------------------
-----------A------------------------------------------------
----TTTTTTATTCGTAAAAA---------------------------------------
------------------------------------------------------------
---------------------------------------------------A--------
-----------------------T-------------------------T----------
-------------------------------------------A----------------
---------------------------------T--------------------------
------------------------------------------------------------
-------------G--------------T----------T--------------------
----------A-----------AATATGCTAGTCCTTTCATGATTATGTGATAGGTGGTG
CATGGCCGTTCTT-AGTTCGTGGAGTGATCTGTCTGCTTAATTGCGTTTCAC--------
------------------------------------------------------------
------------------------------------------------------------
------------------------------------------------------------
------------------------------------------------------------
------------------------------------------------------------
------------------------------------------------------------
------------------------------------------------------------
------------------------------------------------------------
------------------------------------------------------------
------------------------------------------------------------
--------------------------T----------------AA---------G-----
---------GGCCTAT-A--A----AT-T-----TACGT------GTG--T---------
------------------------------------------------------------
------------------------------------------------------------
------------------------------------------------------------
----------------------T---------------------------------G---
-C-G---GC-A--CT---TTGACCCC----------------------------------
-----------------------T-----------------C------------------
-----------------T------------------------------------------
----------------------T--------------------TTT-------A------
--------------------------AG----AGCGC-G---------CG----------
--------------------------T-----CT--------------------------
---------------------TAG-T-TT-----GCT-------T---------------
----------TG----------C-T----CGCAC--------AA-------TTAGG----
-------------------TCCT-GAAA--------------------------------
--------------------------------GCAACGAACGTGACCGCAACCTCTTGTT
G-----------------------------------------------------------
------------------------------------------------------------
------------------------------------------------------------
------------------------------------------------------------
----------C-----------------------------------------------C-
-------------------------T----------------------------------
------------------------------------------------------------
-----------------------T------------------------------------
------------------------------------------T-------A---------
-------------------T----------------------------------A-----
------------------------------------------------------------
-------------------------CC-----AA--------------------------
---------------------------------------------------ACG------
---------------------CG-------------------T--------------TT-
-------------------------AAAAAT----------------------TT-----
------------TT-----------------------A----------------------
-----A------TTTT---------------------TT---------------------
-------------------------------------------T----------------
--CGC-------------------------------------------------GA----
-----------------------------------------------------------A
AAAAGG-CT--TTTT---------------------------------------------
------------------------------------------------------------
------------------------------------------------------------
------------------------------------------------------------
------------------------------------------------------------
-------------------------A----------------------------------
--------------------------------------------A-----AC--------
--T------------------------------------AGAGGGACCGCT-G-------
--TTACT-TTC--TTAAACC-AGAGGAAGGTTGC-GGCAATAACAG-G-TCTGTGATGCC
C-TTAGATGTTCCGGG-CT-GCACACGTGCTACA-ATGA-TTA-TTGCAGTG--------
------------------------------AGC-----A---------------------
----------------------------TCTCA--------------T------------
----------TT--------------------------T---------------------
------------------------------------------------------------
--------------------T---------------------------------------
---------T--A--------------C-AC-----------------------------
--------------A--------------------C------------------------
---CGCATG-CGC-GAG----------------------------------------T-C
C--------GCT-----------------TAT----------------------------
----T-------------------------------------------------------
-------C------------------T-G----------------------------TC-
---TTT-C-------------G-----G-GAC------T-----G-T-------------
------------------------------------------------TTT------AA-
GCGTG-TA-TC---TCTGCGCG-------CG--------------GT-------------
---------------------------------AA---A-G-------------------
------------------------------------------------------------
------CCTG---------C----T---------------------------T-----CG
AAAGT-----------------AA-------GTGGGTAATCAATTAGAAGTAATGA-T--
------------------------------------------------------------
------------------------------------------------------------
----------------TT-----------------CC-----------------------
------------------------------------------------------------
------------------------------------------------------------
------------------------------------------------------------
-----------T---------------------------T-T----------T-T---T-
TTC---------------A--GCACAAATATAT-ACG-G-CG------------------
------------------------------------------------------------
-----------------------------------------------TTT-ATG------
---------CCC---------------------------------------------GG-
G-CTG--C-CT-TGTTG--TAGC-----------------TTTT--GTG---------C-
------GCA------------------T------------------------------AG
ATG-------------------T-------------------T----T------------
----------------------------------------TT---------------T--
-----------------------------------------------------C------
------------CG-----------------TATG-------------------------
------------------------------------------------------------
--------------------------TG---------C----GA----TTGTCAATTCAT
GGTGGGGACAGACCATT-GTT-AATTGTTGGTCTCGGTCT--TAACTAGGAATGCCTTGT
ACGGGTCTTT-GGTTCAACAAACCACCCGGAATACGTCCCTGCCCTTTGTACACACCGCC
CGTCGCTCTTACCGAT-GGACTTCTCTGTGAGTTTGAGGGACT-G-------------G-
------------------GAACGCA------GTCTCGTG---------------------
-------------------------------------------C----------------
-------------------------------------------------T----------
---G--C-A------------------------------------------TAA------
-------------------------C-------CTAT-----------------------
--------------GG--------------AAACTTAAACGAACAGTGTGGTCTAAAGGA
AAGAGAAG
>FJ705899_Cibicidoides_wuellerstorfi_Clade3
AAGGGCACCACAAG-AACGCGTGGAGCATGTGGCTTAATTTGACTCAACGCGGGAAATCT
TACCGGGTCC-GGACACACTGAGGATTGACAG---------------------------G
CAAT--------------------A------------------T----------------
-----------------T------------------------------------------
------------------------------------------------------------
-------------------------------------------------A----------
------------------------------------------------------------
------------------------------------------------------------
------------------------------------------------------------
-----------A------------------------------------------------
----T---------------A---------------------------------------
------------------------------------------------------------
-------------------C---TTTGCTTCG------------GCATTGTA--------
-----------------------T-------------------------T----------
-------------------------------------------A----------------
---------------------------------T--------------------------
------------------------------------------------------------
-------------G--------------T----------T--------------------
----------A-----------AATATGCTAGTCCTTTCATGATTATGTGATAGGTGGTG
CATGGCCGTTCTT-AGTTCGTGGAGTGATCTGTCTGCTTAATTGCGTTTCAC--------
------------------------------------------------------------
------------------------------------------------------------
------------------------------------------------------------
------------------------------------------------------------
------------------------------------------------------------
------------------------------------------------------------
------------------------------------------------------------
------------------------------------------------------------
------------------------------------------------------------
------------------------------------------------------------
--------------------------T----------------AA---------G-----
---------GGCCTAT-A--A----AT-T-----TACGT------ATG--T---------
------------------------------------------------------------
------------------------------------------------------------
------------------------------------------------------------
----------------------T---------------------------------G---
-T-ATC-GC-A--CT---TTGACCCC----------------------------------
-----------------------T-----------------T------------------
-----------------T------------------------------------------
----------------------C--------------------TTT-------AATTAG-
--------------------------AA----AGCGC-G---------TG----------
--------------------------T-----CT--------------------------
---------------------TAG-T-TT----CGCT-------T---------------
----------TG----------C-T----CATAC--------AA-------TTAGG----
-------------------TCCT-GAAA--------------------------------
--------------------------------GCAACGAACGTGACCGCAACCTCTTGTT
G-----------------------------------------------------------
------------------------------------------------------------
------------------------------------------------------------
------------------------------------------------------------
----------C-----------------------------------------------C-
-------------------------T----------------------------------
------------------------------------------------------------
-----------------------T------------------------------------
------------------------------------------T-------A---------
-------------------T----------------------------------A-----
------------------------------------------------------------
-------------------------CC-----AA--------------------------
---------------------------------------------------ACA------
---------------------TG-------------------T--------------TT-
-------------------------A----------------------------TTCATT
TTTTAATGTTCATT-----------------------C----------------------
-----A------T-----------------------------------------------
------------------------------------------------------------
------------------------------------------------------GA----
-----------------------------------------------------------A
AAAAGG-CT--TTTT---------------------------------------------
------------------------------------------------------------
------------------------------------------------------------
------------------------------------------------------------
------------------------------------------------------------
-------------------------A----------------------------------
--------------------------------------------A-----AC--------
--T------------------------------------AGAGGGACCGCT-G-------
--TTACT-TTC--TTAAACC-AGAGGAAGGTTGC-GGCAATAACAG-G-TCTGTGATGCC
C-TTAGATGTTCCGGG-CT-GCACACGTGCTACA-ATGA-TTA-TTGCAGTG--------
------------------------------AGC-----A---------------------
----------------------------TCTCA---------------------------
----------TT--------------------------T---------------------
------------------------------------------------------------
--------------------T---------------------------------------
---------T--A--------------C-AC-----------------------------
--------------A--------------------C------------------------
---CGCATG-CGC-GAG----------------------------------------T-C
C--------ATT-----------------TAT----------------------------
----T-------------------------------------------------------
-------C--------------------------------------------------A-
---CCT-T-----------CGG-----G----------T-----G-T-------------
------------------------------------------------TTT------AA-
ATGTG-TA-CC---TCTGCGCG-------CG--------------GT-------------
---------------------------------AA---A-G-------------------
------------------------------------------------------------
------CCTG---------C----T---------------------------T-----CG
AAAGT-----------------AA-------GTGGGTAATCAATTAGAAGTAATGA-T--
------------------------------------------------------------
------------------------------------------------------------
----------------TT-----------------CC-----------------------
------------------------------------------------------------
------------------------------------------------------------
------------------------------------------------------------
-----------T----------------------------------------T-T---T-
TT----------------A--GCACACATATAT-ACG-G-CG------------------
------------------------------------------------------------
-----------------------------------------------TCT-ATG------
---------CCC---------------------------------------------GG-
G-TTA--C-CT-TGTTG--TAGC-----------------TTTT--GTG---------T-
------GTA------------------T------------------------------AG
ATG-------------------T-------------------T----T------------
----------------------------------------TT---------------T--
-----------------------------------------------------C------
------------CG-----------------TATG-------------------------
------------------------------------------------------------
--------------------------TG---------C----GA----TTGTCAATTCAT
GGTGGGGACAGACCATT-GTT-AATTGTTGGTCTCGGTCT--TAACTAGGAATGCCTTGT
ACGGGTCTTT-GGTTCAACAAACCACCCGGAATACGTCCCTGCCCTTTGTACACACCGCC
CGTCGCTCTTACCGAT-GGACTTCTCTGTGAGTTTGAGGGACT-G-------------G-
------------------GAACGCA------G-----------GAATTTATT--------
-------------T-----------------------------C----------------
-------------------------------------------------T----------
---G--C-A------------------------------------------CA-------
-------------------------C-------CTAT-----------------------
--------------GG--------------AAACTTAAACGAACAGTGTGGTCTAAAGGA
AAGAGAAG
>DQ408650_Cibicides_lobatulus_Clade3
AAGGGCACCACAAG-AACGCGTGGAGCATGTGGCTTAATTTGACTCAACGCGGGAAATCT
TACCGGGTCC-GGACACACTGAGGATTGACAG---------------------------G
CAAT--------------------A------------------T----------------
-----------------T------------------------------------------
------------------------------------------------------------
-------------------------------------------------A----------
------------------------------------------------------------
------------------------------------------------------------
------------------------------------------------------------
-----------A------------------------------------------------
----T---------------A---------------------------------------
------------------------------------------------------------
-------------------CGT-TTTGCTTCGG------TAAACGC---GTA--------
-----------------------T-------------------------T----------
-------------------------------------------A----------------
---------------------------------T--------------------------
------------------------------------------------------------
-------------G--------------T----------T--------------------
----------A-----------AATATGCTAGTCCTTTCATGATTATGTGATAGGTGGTG
CATGGCCGTTCTT-AGTTCGTGGAGTGATCTGTCTGCTTAATTGCGTTTCAC--------
------------------------------------------------------------
------------------------------------------------------------
------------------------------------------------------------
------------------------------------------------------------
------------------------------------------------------------
------------------------------------------------------------
------------------------------------------------------------
------------------------------------------------------------
------------------------------------------------------------
------------------------------------------------------------
--------------------------T----------------AA---------G-----
---------GGCCTAT-A--A----AT-T-----TACGT------GTG--T---------
------------------------------------------------------------
------------------------------------------------------------
------------------------------------------------------------
----------------------T---------------------------------G---
-C-ATC-GC-A--CT---TTGACCCC----------------------------------
-----------------------T-----------------T------------------
-----------------T------------------------------------------
----------------------C--------------------TTT-------AATTAG-
--------------------------AG----AGCGC-G---------TG----------
--------------------------C-----CT--------------------------
---------------------TAG-TTTT----CGCT-------T---------------
----------TG----------C-T----CATAC--------AA-------TTAGG----
-------------------TCCT-GAAA--------------------------------
--------------------------------GCAACGAACGTGACCGCAACCTCTTGTT
G-----------------------------------------------------------
------------------------------------------------------------
------------------------------------------------------------
------------------------------------------------------------
----------C-----------------------------------------------C-
-------------------------T----------------------------------
------------------------------------------------------------
-----------------------T------------------------------------
------------------------------------------T-------A---------
-------------------T----------------------------------A-----
------------------------------------------------------------
-------------------------CC-----AA--------------------------
---------------------------------------------------ACA------
---------------------TG-------------------T--------------TTT
GCGTCAATTTTTACGAATTGCGCGCA----------------------------T-----
------------TT-----------------------C----------------------
-----A------T-----------------------------------------------
------------------------------------------------------------
------------------------------------------------------GA----
-----------------------------------------------------------A
AAAAGG-CT--TTTT---------------------------------------------
------------------------------------------------------------
------------------------------------------------------------
------------------------------------------------------------
------------------------------------------------------------
-------------------------A----------------------------------
--------------------------------------------A-----AC--------
--T------------------------------------AGAGGGACCGCT-G-------
--TTACT-TTC--TTAAACC-AGAGGAAGGTTGC-GGTAATAACAG-G-TCTGTGATGCC
C-TTAGATGTTCCGGG-CT-GCACACGTGCTACA-ATGA-TTA-TTGCAGTG--------
------------------------------AGC-----A---------------------
----------------------------TCTCA---------------------------
----------TT--------------------------T---------------------
------------------------------------------------------------
--------------------T---------------------------------------
---------T--A--------------C-AC-----------------------------
--------------A--------------------C------------------------
---CGCATG-CGC-GAG----------------------------------------T-C
C--------ATT-----------------TAT----------------------------
----T-------------------------------------------------------
-------C--------------------------------------------------A-
---CCT-T-----------CGG-----G----------T-----G-T-------------
------------------------------------------------TTT------AA-
ATGTG-TA-TC---TCTGCGCG-------CG--------------GT-------------
---------------------------------AA---A-G-------------------
------------------------------------------------------------
------CCTG---------C----T---------------------------T-----CG
ACAGT-----------------AA-------GTGGGTAATCAATTAGAAGTAATGA-T--
------------------------------------------------------------
------------------------------------------------------------
----------------TT-----------------CC-----------------------
------------------------------------------------------------
------------------------------------------------------------
------------------------------------------------------------
-----------T---------------------------T-T----------T-T---T-
TT----------------A--GCACACATATAT-ACG-G-CG------------------
------------------------------------------------------------
-----------------------------------------------TCT-ATG------
---------CCC---------------------------------------------GG-
G-TTA--C-CT-TGTTG--TAGC-----------------TTTT--GTG---------C-
------GTA------------------T------------------------------AG
ATG-------------------T-------------------T----T------------
----------------------------------------TT---------------T--
-----------------------------------------------------C------
------------CG-----------------TATG-------------------------
------------------------------------------------------------
--------------------------TG---------C----GA----TTGTCAATTCAT
GGTGGGGACAGACCATT-GTT-AATTGTTGGTCTCGGTCT--TAACTAGGAATGCCTTGT
ACGGGTCTTT-GGTTCAACAAACCACCCGGAATACGTCCCTGCCCTTTGTACACACCGCC
CGTCGCTCTTACCGAT-GGACTTCTCTGTGAGTTTGAGGGACT-G-------------G-
------------------GAACGCA------G-----------GAATTTATT--------
-------------T-----------------------------C----------------
-------------------------------------------------T----------
---G--C-A------------------------------------------CA-------
-------------------------C-------CTAT-----------------------
--------------GG--------------AAACTTAAACGAACAGTGTGGTCTAAAGGA
AAGAGAAG
>DQ408640_Uvigerina_earlandi_Serioidea
AAGGGCACCACAAG-AACGCGTGGAGCATGTGGCTTAATTTGACTCAACGCGGGAAATCT
TACCGGGTCC-GGACACACTGAGGATTGACAG---------------------------G
CAAT--------------------A------------------T----------------
-----------------T------------------------------------------
------------------------------------------------------------
-------------------------------------------------A----------
------------------------------------------------------------
------------------------------------------------------------
------------------------------------------------------------
-----------A------------------------------------------------
----T---------------ATATACTTT-------------------------------
----------------------------------------------T-------------
----------------TTGC---ATTCCTTCGGGTATGTTAAATGTCATATA--------
-----------------------T-------------------------T----------
-------------------------------------------A----------------
---------------------------------T--------------------------
------------------------------------------------------------
-------------G--------------T----------T--------------------
----------A-----------AATATGCTAGTCCTTTCATGATTATGTGATAGGTGGTG
CATGGCCGTTCTT-AKTTCGTGGAGTGATCTGTCTGCTTAATTGCGTTTCAC--------
------------------------------------------------------------
------------------------------------------------------------
------------------------------------------------------------
------------------------------------------------------------
------------------------------------------------------------
------------------------------------------------------------
------------------------------------------------------------
------------------------------------------------------------
------------------------------------------------------------
------------------------------------------------------------
--------------------------T----------------AA---------G-----
---------GGCCTAT-A--C----AA-T-----TACST------ATG--T---------
------------------------------------------------------------
------------------------------------------------------------
------------------------------------------------------------
----------------------T---------------------------------GT--
-T-ATT-AC-A--CT---TTGACCCC----------------------------------
-----------------------T-------CCTTCACGGGT------------------
------------------------------------------------------------
------------------------------------------------------------
---------------------------------GCGT-G---------TG----------
--------------------------T---------------------------------
-----------------------------------CT-------T---------------
----------TGACTGTTTCAAC-T----CATAC--------AA-------TTASG----
-------------------TCCT-GAAA--------------------------------
--------------------------------GCAACGAACGTGACCGCAACCTCTTGTT
G-----------------------------------------------------------
------------------------------------------------------------
------------------------------------------------------------
------------------------------------------------------------
----------C-----------------------------------------------T-
-------------------------T----------------------------------
------------------------------------------------------------
-----------------------TCG----------------------------------
------------------------------------------T-------A---------
-------------------T----------------------------------A-----
------------------------------------------------------------
-------------------------CCCTTATAACAC--AG-------------------
-------TTTTT---------------------------ATG----CTCTTACG------
---------------------TA-------------------T--------------TA-
-------------------------A----------------------------T-----
------------TT-----------------------C----------------------
----TG------T-----------------------------------------------
------------------------------------------------------------
------------------------------------------------------GC----
-----------------------------------------------------------A
AGAAAG-CT--TTTT---------------------------------------------
------------------------------------------------------------
------------------------------------------------------------
------------------------------------------------------------
------------------------------------------------------------
-------------------------A----------------------------------
--------------------------------------------A-----AC--------
--T------------------------------------ARAGGGACCGCT-G-------
--TTATC-TTC--TTAAACC-AGAGGAAGGTTGC-GGCAATAACAG-G-TCTGTGATGCC
C-TTAGATGTTCCGGG-CT-GCACACGTGCTACA-ATGA-TTA-TTGCAGTG--------
------------------------------AGC-----A---------------------
----------------------------TCTCA---------------------------
----------TT--------------------------T---------------------
------------------------------------------------------------
--------------------T---------------------------------------
---------TATA--------------T-AC-----------------------------
--------------A--------------------C------------------------
---CGCATG-CGC-GAG----------------------------------------T-C
C--------ATT-----------------TAT----------------------------
----T-------------------------------------------------------
-------C--------------------------------------------------N-
---NTT-TCTCTACCTTCACGG-----G----TATCGCT-----G-T-------------
------------------------------------------------TTT------AA-
ATGTG-TA-TC---TCTCCGCG-------CG--------------GT-------------
---------------------------------AA---A-G-------------------
------------------------------------------------------------
------CCTG---------C----T---------------------------T-----CG
AGAGT-----------------AA-------GTGGGTAATCAATTAGAAGTAATGA-T--
------------------------------------------------------------
------------------------------------------------------------
----------------T------------------CC-----------------------
------------------------------------------------------------
------------------------------------------------------------
------------------------------------------------------------
-----------T---------------------------T-T----------T-T---T-
TC----------------T--GCACACATATAT-ACG-G-CA------------------
------------------------------------------------------------
-----------------------------------------------GTT-ATA------
---------CCC---------------------------------------------GG-
G-TAA--C-CT-TGTTG--TTAC-----------------TTTTCTGTG---------T-
------GTA------------------T------------------------------AG
CTG-------------------T---------------ACCCT----T------------
----------------------------------------TT---------------T--
-----------------------------------------------------C------
------------CG-----------------TATG-------------------------
------------------------------------------------------------
--------------------------TG---------C----GA----TTGTCAATTCAT
GGTGGGGACAGACCATT-GTT-AATTGTTGGTCTCGGTCT--TAACTAGGAATGCCTTGT
ACGGGTCTTT-GGTTCAACAAACCACCCGGAACACGTCCCTGCCCTTTGTACACACCGCC
CGTCGCTCTTACCGAT-GGACTTCTCTGTGAGTTTGAGGGACT-G-------------G-
------------------GAACGCAATT---G-----------GATTTTA----------
-------------T-----------------------------C----------------
----------C-------ACAT---------------------------T----------
---G--C-A------------------------------------------CA-------
-------------------------C-------CTAT-----------------------
--------------GG--------------AAACTTAAACGAACAGTGTGGTCTAAAGGA
AAGAGAAG
>FJ705896_Nonionella_labradorica_Clade3
AAGGGCACCACAAG-AACGCGTGGAGCATGTGGCTTAATTTGACTCAACGCGGGAAATCT
TACCGGGTCC-GGACACACTGAGGATTGACAG---------------------------G
CAAT--------------------A------------------T----------------
-----------------T------AAATACTACTAACTATACTCGTAT------------
------------------------------------------------------------
-------------------------------------------------A----------
------------------------------------------------------------
--TGTCTG-------TTGT-----------------------------------------
------------------------------------------------------------
-----------A------------------------------------------------
----T-------------------------------------------------------
------------------------------------------------------------
------------------------------------------------------------
-----------------------T-------------------------T----------
-------------------------------------------A----------------
---------------------------------T--------------------------
------------------------------------------------------------
-------------G--------------T----------T--------------------
----------A-----------AATATGCTAGTCCTTTCATGATTATGTGATAGGTGGTG
CATGGCCGTTCTT-AGTTCGTGGAGTGATCTGTCTGCTTAATTGCGTTTCAC--------
------------------------------------------------------------
------------------------------------------------------------
------------------------------------------------------------
------------------------------------------------------------
------------------------------------------------------------
------------------------------------------------------------
------------------------------------------------------------
------------------------------------------------------------
------------------------------------------------------------
------------------------------------------------------------
--------------------------T----------------AA---------G-----
---------GGCCTAT-A--C----AT-T-----TACGT------GTG--T---------
------------------------------------------------------------
------------------------------------------------------------
------------------------------------------------------------
----------------------T---------------------------------G---
-C-G---GC-A--CT---TTGACCCC----------------------------------
-----------------------T-----------------CT-----------------
-------------T--ATT----------CA-----------------------------
----------------------C---------------------GT-------A------
--------------------------AG----AGCGC-G---------TG----------
--------------------------T-----CT--------------------------
---------------------TAG-TTTT----TGCT-------T---------------
----------AG----------C-T----CGCAC--------AA-------TTAGG----
-------------------TCCT-GAAA--------------------------------
--------------------------------GCAACGAACGTGACCGCAACCTCTTGTT
G-----------------------------------------------------------
------------------------------------------------------------
------------------------------------------------------------
------------------------------------------------------------
----------C-----------------------------------------------C-
-------------------------T----------------------------------
------------------------------------------------------------
-----------------------T------------------------------------
----------------TTGATACCAACGGTGCATTTTGTTCA------------------
------------------------------------------------------------
------------------------------------------------------------
------------------------------------------------------------
------------------------------------------------------------
------------------------------------------------------------
------------------------------------------------------------
-------------------------CATT--------CACTTTCGCTTGCGTTTGTGTAT
TGTGTA------T-----------------------------------------------
------------------------------------------------------------
-----AATT----------------------------------------GTGCTGC----
-----------------------------------------------------------A
AAAAGG-CT--TTCT---------------------------------------------
------------------------------------------------------------
------------------------------------------------------------
------------------------------------------------------------
------------------------------------------------------------
-------------------------A----------------------------------
--------------------------------------------A-----AC--------
--T------------------------------------AGAGGGACCGCT-G-------
--TTACT-TTC--TTAAACC-AGAGGAAGGTTGC-GGCAATAACAG-G-TCTGTGATGCC
C-TTAGATGTTCCGGG-CT-GCACACGTGCTACA-ATGA-TTA-TTGCAGTG--------
------------------------------AGC-----A---------------------
----------------------------TCTCA--------------T------------
----------TT--------------------------T---------------------
------------------------------------------------------------
--------------------T---------------------------------------
---------G--A--------------T-AC-----------------------------
--------------A--------------------C------------------------
---CGCATG-CGC-GGG----------CCGCATTTATTTCAGTTCCATCATTTGGGTT-C
T--------GTTTTAAAGTG---------TGT----------------------------
----T-------------------------------------------------------
-------T------------------T---------------------------------
TG----------------------------------------------------------
------------------------------------------------------------
----------C---TCTGCGCG-------CG--------------GT-------------
---------------------------------AA---A-G-------------------
------------------------------------------------------------
------CTTA---------C----T---------------------------G-----CG
ACAGT-----------------AA-------GTGGGTAATCAATTAGAAGTAATGA-T--
------------------------------------------------------------
------------------------------------------------------------
----------------TT-----------------CC-----------------------
------------------------------------------------------------
------------------------------------------------------------
------------------------------------------------------------
-----------T---------------------T-----A-T----------T-T---T-
TAT---------------A--GCACACATATAT-ATG-G-CA------------------
------------------------------------------------------------
-----------------------------------------------TTT-ATG------
---------CCC---------------------------------------------GG-
G-TTGTAC-TT-TGTTG--CAGC-----------------TTCT--GTG---------C-
------GTA------------------T------------------------------AG
ATG-------------------T--------TGAATACACACT----T------------
----------------------------------------TT---------------T--
-------------GTGTTATTCAT---------------------------TAC------
------------CA-----------------TATG-------------------------
------------------------------------------------------------
--------------------------TG---------C----AA----TTGTCAATTCAT
GGTGGGGACAGACCATT-GTT-AATTGTTGGTCTCGGTCT--TAACTAGGAATGCCTTGT
ACGGGTCTTT-GGTTCAACAAACCACCCGGAATACGTCCCTGCCCTTTGTACACACCGCC
CGTCGCTCTTACCGAT-GGACTTCTCTGTGAGTTTGAGGGACT-G-------------G-
------------------GAACGCACAT---A-------------------T--------
-------------T--------------T-------------GC----------------
----------------------TTTATTGCA-------------TTTTTT----------
---G--C-A------------------------------------------CG-------
-------------------------C-------CTAT-----------------------
--------------GG--------------AAACTTAAACGAACAGTGTGGTCTAAAGGA
AAGAGAAG
>DQ408643_Rosalina_sp_Discorboidea
AAGGGCACCACAAG-AACGCGTGGAGCATGTGGCTTAATTTGACTCAACGCGGGAAATCT
TACCGGGTCC-GGACACACTGAGGATTGACAG---------------------------G
CAAT--------------------A------------------T----------------
-----------------T------------------------------------------
------------------------------------------------------------
-------------------------------------------------A----------
------------------------------------------------------------
--CGACTCATTCTCTTCTG-----------------------------------------
------------------------------------------------------------
-----------A------------------------------------------------
----G-------------------------------------------------------
------------------------------------------------------------
------------------------------------------------------------
-----------------------T-------------------------TGCGTC-----
-GT----------------------------------------A----------------
---------------------------------T--------------------------
------------------------------------------------------------
-------------G--------------T----------T--------------------
----------A-----------AATATGCTAGTCCTTTCATGATTATGTGATAGGTGGTG
CATGGCCGTTCTT-AGTTCGTGGAGTGATCTGTCTGCTTAATTGCGTTTCAC--------
------------------------------------------------------------
------------------------------------------------------------
------------------------------------------------------------
------------------------------------------------------------
------------------------------------------------------------
------------------------------------------------------------
------------------------------------------------------------
------------------------------------------------------------
------------------------------------------------------------
------------------------------------------------------------
--------------------------T----------------AA---------G-----
---------GAACTAT-A--T----TA-C-----TATGC------ATG--T---------
------------------------------------------------------------
------------------------------------------------------------
------------------------------------------------------------
----------------------T---------------------------------GT--
-C-A---GC-G--CA---TTGACCCC----------------------------------
-----------------------T-----------------CG-----------------
-------------TTGGTT----------CA-----------------------------
----------------------C---------------------AT-------A------
---CCTTTCACGGTTGTAACCAGTGTT-----AGCGT-G---------CG----------
--------------------------T-----CT--------------------------
---------------------TTGATTCT----CGTC-------T---------------
----------GG----------C-T----CATGC--------GA-------TTAGT----
-------------------TCCT-GAAA--------------------------------
--------------------------------GCAACGAACGTGACCGCAACCTCTTGTT
G-----------------------------------------------------------
------------------------------------------------------------
------------------------------------------------------------
------------------------------------------------------------
----------C-----------------------------------------------C-
-------------------------T----------------------------------
------------------------------------------------------------
-----------------------T------------------------------------
------------------------------------------------------------
------------------------------------------------------------
------------------------------------------------------------
------------------------------------------------------------
------------------------------------------------------------
------------------------------------------------------------
------------------------------------------------------------
-------------------------CATT--------C----------------------
----TA------C-----------------------------------------------
------------------------------------------------------------
-----AATATGCGTATTACAAACTCTTCTGAGTCCTTGTATCGCTATACG----------
------------------------------------------------------------
--GAGG-CT--TTCT---------------------------------------------
------------------------------------------------------------
------------------------------------------------------------
------------------------------------------------------------
------------------------------------------------------------
-------------------------A----------------------------------
--------------------------------------------A-----AC--------
--T------------------------------------AGAGGGACCGCT-G-------
--TTATC-TTC--TTAAACC-AGAGGAAGGTTGC-GGCAATAACAG-G-TCTGTGATGCC
C-TTAGATGTTCCGGG-CT-GCACACGTGCTACA-ATGA-TTA-TTGCAGTG--------
------------------------------AGC-----A---------------------
----------------------------TCTCA--------------T------------
----------TTAC------------------------T---------------------
------------------------------------------------------------
--------------------T---------------------------------------
---------A--A--------------T-AC-----------------------------
--------------A--------------------T------------------------
---CGCAAG-CGC-GAG----------------------------------------T-C
C--------GTT-----------------TGT----------------------------
----T-------------------------------------------------------
-------C------------------T---------------------------------
TGTGTTAT-----------CAGTTCATGC---------T-----GGTGCACAAG------
-------------------------------C----------------TTC------AA-
TCGAG-TA-TC---TCTGCGCG-------CG--------------AT-------------
---------------------------------AA---A-G-------------------
------------------------------------------------------------
------CCTA---------C----T---------------------------T-----TG
AAAGT--------T--------TA-------GTGGGTAATCAATTAGAAGTAATGA-T--
------------------------------------------------------------
------------------------------------------------------------
----------------TT-----------------CC-----------------------
------------------------------------------------------------
------------------------------------------------------------
------------------------------------------------------------
-----------T---------------------------A-A----------A-T---T-
TAT---------------C--GCACCTATATAT-GTG-G-CG------------------
------------------------------------------------------------
-----------------------------------------------TCT-TTA------
---------CCC------------------------------------------------
--------------------AGCCAGCCTTTTGTGCTGGATTCC--GTG---------T-
------GTA------------------T------------------------------TG
ACG---------------------------------------------------------
------------------------------------------------------------
------------------ATTGATTTCAATATCAATTGCCTAATCTTACGGTAC------
------------CA-----------------CATG-------------------------
------------------------------------------------------------
--------------------------TG---------C----AA----TTGTCAATTCAT
GGTGGGGACAGACCATT-GTT-AATTGTTGGTCTCGGTCT--TAACTAGGAATGCCTTGT
ACGGGTCTTT-GGTTCAACAGACCACCCGGAATACGTCCCTGCCCTTTGTACACACCGCC
CGTCGCTCTTACCGAT-GGACTTCTCTGTGAGTTTCAGGGACT-G-------------G-
------------------GT----------------------------------------
------------------------------------------------------------
-----------------------------CAATCT------TGTCTTGTTACT-------
--AGATC-A------------------------------------------GA-------
-------------------------C-------CTAT-----------------------
--------------GG--------------AAACTGAAACGAACAGTGTGGTCTAAAGGA
AAGAGAAG
>LN851686_Gavelinopsis_praegeri_Discorboidea
AAGGGCACCACAAG-AACGCGTGGAGCATGTGGCTTAATTTGACTCAACGCGGGAAATCT
TACCGGGTCC-GGACACACTGAGGATTGACAG---------------------------G
CAAT--------------------A------------------T----------------
-----------------T----GC------------------------------------
------------------------------------------------------------
-------------------------------------------------A----------
------------------------------------------------------------
--CGTCTC-------TTTG-----------------------------------------
------------------------------------------------------------
-----------C------------------------------------------------
----T-------------------------------------------------------
------------------------------------------------------------
------------------------------------------------------------
-----------------------T-------------------------TGCTTCGAGAC
TGC----------------------------------------A----------------
---------------------------------T--------------------------
------------------------------------------------------------
-------------G--------------T----------T--------------------
----------A-----------AATATGCTAGTCCTTTCATGATTATGTGATAGGTGGTG
CATGGCCGTTCTT-AGTTCGTGGAGTGATCTGTCTGCTTAATTGCGTTTCAC--------
------------------------------------------------------------
------------------------------------------------------------
------------------------------------------------------------
------------------------------------------------------------
------------------------------------------------------------
------------------------------------------------------------
------------------------------------------------------------
------------------------------------------------------------
------------------------------------------------------------
------------------------------------------------------------
--------------------------T----------------AA---------G-----
---------GAACTAT-A--T----TC-T-----TATGT------ATG--T---------
------------------------------------------------------------
------------------------------------------------------------
------------------------------------------------------------
----------------------T---------------------------------GT--
-T-A---GC-G--CA---TTGACCCC----------------------------------
-----------------------T-----------------CGTTTGTATTACGTCAATT
CTCTCACGAGTAATTGGTT----------CA-----------------------------
----------------------A---------------------AT-------G------
--------------------------T-----AGCGT-G---------CG----------
--------------------------T-----CT--------------------------
---------------------TTGATTTT---ACGTC-------T---------------
----------AG----------C-T----CATAC--------GA-------TTAGT----
-------------------TCCT-GAAA--------------------------------
--------------------------------GCAACGAACGTGACCGCAACCTCTTGTT
G-----------------------------------------------------------
------------------------------------------------------------
------------------------------------------------------------
------------------------------------------------------------
----------C-----------------------------------------------C-
-------------------------T----------------------------------
------------------------------------------------------------
-----------------------T------------------------------------
------------------------------------------------------------
------------------------------------------------------------
------------------------------------------------------------
------------------------------------------------------------
------------------------------------------------------------
------------------------------------------------------------
------------------------------------------------------------
-------------------------CATT---TCCAAC----------------------
----TA------T-----------------------------------------------
------------------------------------------------------------
-----TATTTATTTATTA------------------------GTTATACG----------
------------------------------------------------------------
--AAGG-CT--TTCT---------------------------------------------
------------------------------------------------------------
------------------------------------------------------------
------------------------------------------------------------
------------------------------------------------------------
-------------------------A----------------------------------
--------------------------------------------A-----AC--------
--T------------------------------------AGAGGGACCGCT-G-------
--TTATC-TTC--TTAAACC-AGAGGAAGGTTGC-GGCAATAACAG-G-TCTGTGATGCC
C-TTAGATGTTCCGGG-CT-GCACACGTGCTACA-ATGA-TTA-TTGCAGTG--------
------------------------------AGC-----A---------------------
----------------------------TCTCA--------------T------------
----------TTAC------------------------T---------------------
------------------------------------------------------------
--------------------T---------------------------------------
---------A--A--------------T-AC-----------------------------
--------------A--------------------T------------------------
---CGCAAG-CGC-GAG----------------------------------------T-C
C--------GTT-----------------TGT----------------------------
----T-------------------------------------------------------
-------C------------------T---------------------------------
T-TGTT-T-----------CAGTTCATGC---------T-----G-TTCA-AAG------
-------------------------------C----------------TTC------AA-
ATGAG-TA-TC---TCTGCGCG-------CG--------------AT-------------
---------------------------------AA---A-G-------------------
------------------------------------------------------------
------CCTG---------C----T---------------------------T-----TG
AAAGT--------T--------TA-------GTGGGTAATCAATTAGAAGTAATGA-T--
------------------------------------------------------------
------------------------------------------------------------
----------------TT-----------------CC-----------------------
------------------------------------------------------------
------------------------------------------------------------
------------------------------------------------------------
-----------T---------------------------A-A----------A-T---A-
TAT---------------C--GCACTTATATGT-ATG-G-CG------------------
------------------------------------------------------------
-----------------------------------------------TCT-TTA------
---------CCC------------------------------------------------
--------------------AGCTAGCCTTTTGTGCTAGATTTT--GTG---------T-
------GTA------------------T------------------------------TG
ACG---------------------------------------------------------
------------------------------------------------------------
------------------ATTGATTTCTG-ATCAATTGCCTAATCTTACGGTTC------
------------CA-----------------TACG-------------------------
------------------------------------------------------------
--------------------------TG---------C----AA----TTGTCAATTCAT
GGTGGGGACAGACCATT-GTT-AATTGTTGGTCTCGGTCT--TAACTAGGAATGCCTTGT
ACGGGTCTTT-GGTTCAACAGACCACCCGGAATACGTCCCTGCCCTTTGTACACACCGCC
CGTCGCTCTTACCGAT-GGACTTCTCTGTGAGTTTGAGGGACT-G-------------G-
------------------GT----------------------------------------
------------------------------------------------------------
-----------------------------CAATCTAAAACTTGTTTTTAT----------
---GATCTA------------------------------------------GA-------
-------------------------C-------CTAT-----------------------
--------------GG--------------AAACTTAAACGAACAGTGTGGTCTAAAGGA
AAGAGAAG
>AJ504678_Baculogypsinoides_spinosus_Calcarinoidea
AAGGGCACCACAAG-AACGCGTGGAGCATGTGGCTTAATTTGACTCAACGCGGGAAATCT
TACCGGGTCC-GAACACACTGAGGATTGACAG---------------------------G
TAGT--------------------A------------------TCAT----------ATC
ACACACT------TTTGT------------------------------GT----------
------------------------------------------------------------
----------------TGT------GA---------------------TA----------
------------------------------------------------------------
-------------------T----------------------------------------
------------------------------------------------------------
-----------G------------------------------------------------
------------------------------------------------------------
------------------------------------------------------------
------------------------------------------------------------
------------------------------------------------------------
------------------------------------------------------------
---------------------------------T--------------------------
------------------------------------------------------------
-------------G--------------T----------T--------------------
----------A-----------AATATGCTAGTCCTTTCATGATTATGTGATAGGTGGTG
CATGGCCGTTCTT-AGTTCGTGGAGTGATCTGTCTGCTTAATTGCGTTTCAC--------
------------------------------------------------------------
------------------------------------------------------------
------------------------------------------------------------
------------------------------------------------------------
------------------------------------------------------------
------------------------------------------------------------
------------------------------------------------------------
------------------------------------------------------------
------------------------------------------------------------
------------------------------------------------------------
--------------------------T----------------AA---------A-----
---------GGC-CAT-ATTT---TA---------ACG-------ATGTAT---------
------------------------------------------------------------
------------------------------------------------------------
------------------------------------------------------------
----------------------T---------------------------------GC--
---G---GCG---CT---TTGACCCC----------------------------------
-----------------------T------------------------------------
------------------------------------------------------------
----------------------C------------------------------A-----T
TAA-----------------------TT--TGAGCGTTG---------TG----------
--------------------------T-----CT--------------------------
---------------------TAG-T-CTT---TGCT-------T---------------
----------AG----------CAT----CATGC--------AT-------TTGGG----
-------------------CCTT-GAAA--------------------------------
--------------------------------GCAACGAACGTGACCGCAACCTCTTGTT
G-----------------------------------------------------------
------------------------------------------------------------
------------------------------------------------------------
------------------------------------------------------------
----------C-----------------------------------------------C-
-------------------------TC---------------------------------
------------------------------------------------------------
-----------------------T------------------------------------
------------------------------------------C-------A---------
-------------------T----------------------------------A-----
------------------------------------------------------------
-------------------------CC-----AA-A------------------------
---------TGC---------------------------A--------------------
------------------------------------------------------------
------------------------------------------------------------
------------------------------------------------------------
------------------------------------------------------------
------------------------------------------------------------
-------------------------------------------------------CTACA
CTCATGTGTTATGCAC-------------------------------------------A
AAGAGG-CC--TTTT---------------------------------------------
------------------------------------------------------------
------------------------------------------------------------
------------------------------------------------------------
------------------------------------------------------------
-------------------------A----------------------------------
--------------------------------------------A-----AC--------
--T------------------------------------AGAGGGACCGCT-G-------
--TTACT-TTC--TTAAACC-AGAGGAAGGTTGC-GGCAATAACAG-G-TCTGTGATGCC
C-TTAGATGTTCCGGG-CT-GCACACGTGCTACA-ATGA-TTA-TTGCAGTG--------
------------------------------AGC-----A---------------------
----------------------------TCTCA--------------T------------
----------TT--------------------------TA--------------------
------------------------------------------------------------
--------------------T---------------------------------------
-----------TA--------------C-AC-----------------------------
--------------A--------------------C------------------------
---CGCATG-CGC-GAG----------------------------------------T-C
TGATTATTCACT--------CTCGAGTGCTTT----------------------------
------------------------------------------------------------
------------------------------------------------------------
------------------------------------------------------------
---------------------------------------------------------AA-
TCATG-TA-GC---TCTGCGCG-------CG--------------GT-------------
---------------------------------AA---A-G-------------------
------------------------------------------------------------
------CCTG---------C----T---------------------------T-----CG
AAAGT-----------------AA-------GTGGGTAATCAATTAGAAGTAATGA-T--
------------------------------------------------------------
------------------------------------------------------------
----------------TT-----------------CC-----------------------
------------------------------------------------------------
------------------------------------------------------------
------------------------------------------------------------
-----------T---------------------T-----T-T----------T-T---A-
TTC------------------GCACACATATAT-ACG-G-CA------------------
------------------------------------------------------------
-----------------------------------------------TCT-TTA------
---------CCC---------------------------------------------GG-
C-CTG--C-CT-TGTTG--CAGT-----------------GTCTCTGTG---------T-
------GTA------------------T------------------------------TG
ATGTGATATATTACATATCAA-T-------------------T----A------------
------------------------------------------------------------
---T-------------------------------------------------C------
------------CG-----------------TATG-------------------------
------------------------------------------------------------
--------------------------TG---------C----AA----TTGTCAATTCAT
GGTGGGGACAGACCATT-GTT-AATTGTTGGTCTCGGTCT--TAACTAGGAATGCCTTGT
ACGGGTCTTT-GGTTCAACAAACCACCCGGAATACGTCCCTGCCCTTTGTACACACCGCC
CGTCGCTCTTACCGAT-GGACTTCTCTGTGAGTTTGAGGGACT-G---------------
------------------GATTGCGT----------------------------------
------------------------------------------------------------
------------------------------------------------------------
------------------------------------------------------------
----------------------TATTT------CTAT-----------------------
--------------GG--------------AAACTTAAACGAACAGTGTGGTCTAAAGGA
AAGAGAAG
>AJ504681_Calcarina_gaudichaudii_Calcarinoidea
AAGGGCACCACAAG-AACGCGTGGAGCATGTGGCTTAATTTGACTCAACGCGGGAAATCT
TACCGGGTCC-GGACACACTGAGGATTGACAG---------------------------G
TGTT--------------------A------------------TCCC----------AAT
TCACACTGA---ATTGG-------------------------------------------
------------------------------------------------------------
------------------------------------------------------------
------------------------------------------------------------
------------------------------------------------------------
------------------------------------------------------------
-----------G------------------------------------------------
------------------------------------------------------------
------------------------------------------------------------
------------------------------------------------------------
------------------------------------------------------------
------------------------------------------------------------
---------------------------------T--------------------------
------------------------------------------------------------
-------------G--------------T----------T--------------------
----------A-----------AATATGCTAGTCCTTTCATGATTATGTGATAGGTGGTG
CATGGCCGTTCTT-AGTTCGTGGAGTGATCTGTCTGCTTAATTGCGTTTCAC--------
------------------------------------------------------------
------------------------------------------------------------
------------------------------------------------------------
------------------------------------------------------------
------------------------------------------------------------
------------------------------------------------------------
------------------------------------------------------------
------------------------------------------------------------
------------------------------------------------------------
------------------------------------------------------------
--------------------------T----------------AA---------A-----
---------GGC-CATCATTA---TA---------ACGC------ATGTAT---------
------------------------------------------------------------
------------------------------------------------------------
------------------------------------------------------------
----------------------T---------------------------------GC--
---G---GCAA--CT---TTGACCCC----------------------------------
-----------------------T------------------------------------
------------------------------------------------------------
----------------------C---------------------TG-------A-----T
TA------------------------TT--TGAGCGTTG---------TG----------
--------------------------T-----CT--------------------------
---------------------TAG-TTTTT---TGCT-------T---------------
----------AG----------CAT----CATGC--------AT-------TTGGG----
-------------------CCTT-GAAA--------------------------------
--------------------------------GCAACGAACGTGACCGCAACCTCTTGTT
G-----------------------------------------------------------
------------------------------------------------------------
------------------------------------------------------------
------------------------------------------------------------
----------C-----------------------------------------------C-
-------------------------TC---------------------------------
------------------------------------------------------------
-----------------------T------------------------------------
------------------------------------------C-------A---------
-------------------T----------------------------------A-----
------------------------------------------------------------
------------------------------------------------------------
------------------------------------------------------------
------------------------------------------------------------
------------------------------------------------------------
------------------------------------------------------------
------------------------------------------------------------
------------------------------------------------------------
--------------------------------------------------------TACA
---------TA------------------------------------------------A
AAGAGG-CC--TTTT---------------------------------------------
------------------------------------------------------------
------------------------------------------------------------
------------------------------------------------------------
------------------------------------------------------------
-------------------------A----------------------------------
--------------------------------------------A-----AC--------
--T------------------------------------AGAGGGACCGCT-G-------
--TTACT-TTC--TTAAACC-AGAGGAAGGTTGC-GGCAATAACAG-G-TCTGTGATGCC
C-TTAGATGTTCCGGG-CT-GCACACGTGCTACA-ATGA-TTA-TTGCAGTG--------
------------------------------AGC-----A---------------------
----------------------------TCTCA--------------T------------
----------TT--------------------------TA--------------------
------------------------------------------------------------
--------------------T---------------------------------------
---------TATA--------------C-AC-----------------------------
--------------A--------------------C------------------------
---CGCATG-CGC-GAG----------------------------------------TGG
CGATTATTTATT-----------------TAT----------------------------
------------------------------------------------------------
------------------------------------------------------------
------------------------------------------------------------
---------------------------------------------------------AA-
TCATG-CA-TC---TCTGCGCG-------CG--------------GT-------------
---------------------------------AA---A-G-------------------
------------------------------------------------------------
------CCTG---------C----T---------------------------T-----CG
AAAGT-----------------AA-------GTGGGTAATCAATTAGAAGTAATGA-T--
------------------------------------------------------------
------------------------------------------------------------
----------------TT-----------------CC-----------------------
------------------------------------------------------------
------------------------------------------------------------
------------------------------------------------------------
-----------T---------------------A--------------------T---A-
TTC---------------A--GCACACATATAT-ACG-G-CA------------------
------------------------------------------------------------
-----------------------------------------------TCT-TTA------
---------CCC---------------------------------------------GG-
C-CTG--C-CT-TGTTG--CAGT-----------------GTCTCTGTG---------T-
------GTA------------------T------------------------------TG
ATG-------------------T-------------------T----A------------
----------------------------------------AC---------------T--
---T-------------------------------------------------C------
------------CG-----------------TATG-------------------------
------------------------------------------------------------
--------------------------TG---------C----AA----TTGTCAATTCAC
GGTGGGGACAGACCATT-GTT-AATTGTTGGTCTCGGTCT--TAACTAGGAATGCCTTGT
ACGGGTCTTT-GGTTCAACACACCACCCGGAATACGTCCCTGCCCTTTGTACACACCGCC
CGTCGCTCTTACCGAT-GGACTTCTCTGTGAGTTTGAGGGACT-G---------------
------------------GAT---AT----------------------------------
------------------------------------------------------------
------------------------------------------------------------
------------------------------------------------------------
----------------------TATTT------CTAT-----------------------
--------------GG--------------AAACTTAAACGAACAGTGTGGTCTAAAGGA
AAGAGAAG
>LN873823_Neorotalia_calcar_Calcarinoidea
AAGGGCACCACAAG-AACGCGTGGAGCATGTGGCTTAATTTGACTCAACGCGGGAAATCT
TACCGGGTCC-GGACACACTGAGGATTGACAG---------------------------G
TGTT--------------------A------------------TCCC----------AGT
T----ATTA---ACTGG-------------------------------------------
------------------------------------------------------------
------------------------------------------------------------
------------------------------------------------------------
------------------------------------------------------------
------------------------------------------------------------
-----------G------------------------------------------------
------------------------------------------------------------
------------------------------------------------------------
------------------------------------------------------------
------------------------------------------------------------
------------------------------------------------------------
---------------------------------T--------------------------
------------------------------------------------------------
-------------G--------------T----------T--------------------
----------A-----------AATATGCTAGTCCTTTCATGATTATGTGATAGGTGGTG
CATGGCCGTTCTT-AGTTCGTGGAGTGATCTGTCTGCTTAATTGCGTTTCAC--------
------------------------------------------------------------
------------------------------------------------------------
------------------------------------------------------------
------------------------------------------------------------
------------------------------------------------------------
------------------------------------------------------------
------------------------------------------------------------
------------------------------------------------------------
------------------------------------------------------------
------------------------------------------------------------
--------------------------T----------------AA---------A-----
---------GGCCCAT-ATTA---TA---------ACGC------ATGTAT---------
------------------------------------------------------------
------------------------------------------------------------
------------------------------------------------------------
----------------------T---------------------------------GC--
---G---GCG---CT---TTGACCCC----------------------------------
-----------------------T------------------------------------
------------------------------------------------------------
----------------------C------------------------------------T
TA------------------------AC--TGAGCGTTG---------TG----------
--------------------------T-----CT--------------------------
---------------------TAG-T---T---AGCT-------T---------------
----------AG----------CAT----CATGC--------AT-------TTGGG----
-------------------CCTT-GAAA--------------------------------
--------------------------------GCAACGAACGTGACCGCAACCTCTTGTT
G-----------------------------------------------------------
------------------------------------------------------------
------------------------------------------------------------
------------------------------------------------------------
----------C-----------------------------------------------C-
-------------------------TC---------------------------------
------------------------------------------------------------
-----------------------T------------------------------------
------------------------------------------C-------A---------
-------------------T----------------------------------A-----
------------------------------------------------------------
-------------------------CC-----AA-A------------------------
------------------------------------------------------------
------------------------------------------------------------
------------------------------------------------------------
------------------------------------------------------------
------------------------------------------------------------
------------------------------------------------------------
--------------------------------------------------------TACA
---------TA-----TCACTTCGGTGCGTGTATC------------------------A
AAGAGG-CC--TTTT---------------------------------------------
------------------------------------------------------------
------------------------------------------------------------
------------------------------------------------------------
------------------------------------------------------------
-------------------------A----------------------------------
--------------------------------------------A-----AC--------
--T------------------------------------AGAGGGACCGCT-G-------
--TTACT-TTC--TTAAACC-AGAGGAAGGTTGC-GGCAATAACAG-G-TCTGTGATGCC
C-TTAGATGTTCCGGG-CT-GCACACGTGCTACG-ATGA-TTA-TTGCAGTG--------
------------------------------AAC-----A---------------------
----------------------------TCTCA--------------T------------
----------TT---------------------------A--------------------
------------------------------------------------------------
--------------------T---------------------------------------
-----------CA--------------T-AC-----------------------------
--------------A--------------------C------------------------
---CGCATG-CGC-GAG----------------------------------------T-C
--------CATT-----------------TTT----------------------------
----T-------------------------------------------------------
-------C--------GG----TTC-G-C----------------------------C--
-----------------------------------------------------G------
-------------------------------C----------------TTA------AA-
ATGTG-TA-TC---TCTGCGCG-------CG--------------GT-------------
---------------------------------AA---A-G-------------------
------------------------------------------------------------
------CCTG---------C----T---------------------------T-----CG
AAAGT-----------------AA-------GTGGGTAATCAATTAGAAGTAATGA-T--
------------------------------------------------------------
------------------------------------------------------------
----------------TT-----------------CC-----------------------
------------------------------------------------------------
------------------------------------------------------------
------------------------------------------------------------
-----------A---------------------T--------------------T---A-
TTC------------------GCACACATATAT-ACG-G-CA------------------
------------------------------------------------------------
-----------------------------------------------TCT-TTA------
---------CCC---------------------------------------------GG-
C-CTG--C-CT-TGTTG--CAGT-----------------GTCTTTGTG---------T-
------GTA------------------T------------------------------CG
ATG-------------------T------------------------A------------
----------------------------------------TC---------------T--
---T--------A----------------------------------------C------
------------CG-----------------TATG-------------------------
------------------------------------------------------------
--------------------------TG---------C----AA----TTGTCAATTCAT
GGTGGGGACAGACCATT-GTT-AATTGTTGGTCTCGGTCT--TAACTAGGAATGCCTTGT
ACGGGTCTTT-GGTTCAACAAACCACCCGGAATACGTCCCTGCCCTTTGTACACACCGCC
CGTCGCTCTTACCGAT-GGACTTCTCTGTGAGTTTGAGGGACT-G---------------
------------------GAACCCAT----------------------------------
------------------------------------------------------------
------------------------------------------------------------
------------------------------------------------------------
----------------------T----------CTAT-----------------------
--------------GG--------------AAACTTAAACGAACAGTGTGGTCTAAAGGA
AAGAGAAG
>FM877707_Baculogypsina_sphaerulata_Calcarinoidea
AAGGGCACCACAAG-AACGCGTGGAGCATGTGGCTTAATTTGACTCAACGCGGGAAATCT
TACCGGGTCC-GGACACACTGAGGATTGACAG---------------------------G
TGTT--------------------A------------------TCCC----------ACA
T----AATC---AGTGG-------------------------------------------
------------------------------------------------------------
------------------------------------------------------------
------------------------------------------------------------
------------------------------------------------------------
------------------------------------------------------------
-----------G------------------------------------------------
------------------------------------------------------------
------------------------------------------------------------
------------------------------------------------------------
------------------------------------------------------------
------------------------------------------------------------
---------------------------------T--------------------------
------------------------------------------------------------
-------------G--------------T----------T--------------------
----------A-----------AATATGCTAGTCCTTTCATGATTATGTGATAGGTGGTG
CATGGCCGTTCTT-AGTTTGTGGAGTGATCTGTCTGCTTAATTGCGTTTCAC--------
------------------------------------------------------------
------------------------------------------------------------
------------------------------------------------------------
------------------------------------------------------------
------------------------------------------------------------
------------------------------------------------------------
------------------------------------------------------------
------------------------------------------------------------
------------------------------------------------------------
------------------------------------------------------------
--------------------------T----------------GA---------A-----
---------GGCTCAT-ATTA---TAT-G-----CACG---------GCAT---------
------------------------------------------------------------
------------------------------------------------------------
------------------------------------------------------------
----------------------T-------------------------------------
-------------CT---TTGACCCC----------------------------------
-----------------------T------------------------------------
------------------------------------------------------------
----------------------C------------------------------A-----T
TA------------------------ATAATGAGCGTTG---------TG----------
--------------------------T-----CT--------------------------
---------------------TAG-TCTTT---TGCT-------T---------------
----------AG----------CAT----C----------------------TGGG----
-------------------CCTT-GGAA--------------------------------
--------------------------------GCAACGAACGTGACCGCAACCTCTTGTT
G-----------------------------------------------------------
------------------------------------------------------------
------------------------------------------------------------
------------------------------------------------------------
----------C-----------------------------------------------C-
-------------------------TC---------------------------------
------------------------------------------------------------
-----------------------T------------------------------------
------------------------------------------C-------A---------
-------------------T----------------------------------A-----
------------------------------------------------------------
------------------------------------------------------------
---------------------------------------A--------------------
------------------------------------------------------------
------------------------------------------------------------
------------------------------------------------------------
------------------------------------------------------------
------------------------------------------------------------
-------------------------------------------------------CCATA
---------TA------------------------------------------------A
AAGAGG-CC--TATT-TA---------------A--------------------------
------------------------------------------------------------
--------------------A---------------------------------------
--------------T---------------------------------------------
------------------------------------------------------------
-------------------------A----------------------------------
--------------------------------------------A-----AC--------
--T------------------------------------AGAGGGACCGCT-G-------
--TTACT-TTC--TTAAACC-AGAGGAAGGTTGC-GGCAATAACAG-G-TCTGTGATGCC
C-TTAGATGTTCCGGG-CT-GCACACGTGCTACA-ATGA-TTA-TTGCAGTG--------
------------------------------AGC-----A---------------------
----------------------------TCTCA--------------T------------
----------AC---------------------------A--------------------
------------------------------------------------------------
------------------------------------------------------------
---------CATA--------------C-AC-----------------------------
--------------A--------------------C------------------------
---CGCATG-CGC-GAG----------------------------------------T-C
--------CACT-----------------TTT----------------------------
------------------------------------------------------------
------------------------------------------------------------
------------------------------------------------------------
---------------------------------------------------TCACGAAG-
GTGTG-TG-TC---TCTGCGCG-------CG--------------GT-------------
---------------------------------AA---A-G-------------------
------------------------------------------------------------
------CCTG---------C----T---------------------------T-----CG
AAAGT-----------------AA-------GTGGGTAATCAATTAGAAGTAATGA-T--
------------------------------------------------------------
------------------------------------------------------------
----------------TT-----------------CC-----------------------
------------------------------------------------------------
------------------------------------------------------------
------------------------------------------------------------
----------------------------------------------------------A-
TAC---------------A--GCACACATATAT-ACG-G-CA------------------
------------------------------------------------------------
-----------------------------------------------TCT-TTA------
---------CCC---------------------------------------------GG-
C-CTG--C-CT-TGTTG--CAGG-----------------TTTCTTGTG---------T-
------GTA------------------T------------------------------TG
ATG-------------------T------------------------T------------
----------------------------------------TT---------------T--
---T-------------------------------------------------C------
------------CG-----------------TATG-------------------------
------------------------------------------------------------
--------------------------TG---------C----GA----TTGTCAATTCAT
GGTGGGGACAGACCATT-GTT-AATTGTTGGTCTCGGTCT--TAACTAGGAATGCCTTGT
ACG-GTCTTT-GGTTCAACAAACCACCCGGAATACGTCCCTGCCCTTTGTACACACCGCC
CGTCGCTCTTACCGAT-GGACTTCTCTGTGAGTTTGAGGGACT-G-------------G-
------------------GAACGCATAT---C-------------------T--------
-------------------------------------------C----------------
----------T-------ATA----------------------------T----------
---G--C-A------------------------------------------CA-------
----------------------C----------CTAT-----------------------
--------------GG--------------AAACTTAAACGAACAGTGTGGTCTAAAGGA
AAGAGAAG
>AJ879137_Pararotalia_nipponica_Calcarinoidea
AAGGGCACCACAAG-AACGCGTGGAGCATGTGGCTTAATTTGACTCAACGCGGGAAATCT
TACCGGGTCC-GGACACACTGAGGATTGACAG---------------------------G
TATT--------------------A------------------TTACGCATCAGTAAATT
T----ATTT---ATTGT-------------------------------------------
------------------------------------------------------------
------------------------------------------------------------
------------------------------------------------------------
------------------------------------------------------------
------------------------------------------------------------
-----------G------------------------------------------------
----C-------------------------------------------------------
------------------------------------------------------------
------------------------------------------------------------
-----------------------G-------------------------T----------
-------------------------------------------A----------------
---------------------------------T--------------------------
------------------------------------------------------------
-------------G--------------T----------T--------------------
----------A-----------AATATGCTAGTCCTTTCATGATTATGTGATAGGTGGTG
CATGGCCGTTCTT-AGTTCGTGGAGTGATCTGTCTGCTTAATTGCGTTTCAC--------
------------------------------------------------------------
------------------------------------------------------------
------------------------------------------------------------
------------------------------------------------------------
------------------------------------------------------------
------------------------------------------------------------
------------------------------------------------------------
------------------------------------------------------------
------------------------------------------------------------
------------------------------------------------------------
--------------------------T----------------AA---------A-----
---------GGTCTAT-AATT---TA---------ACGT------ATG--T---------
------------------------------------------------------------
------------------------------------------------------------
------------------------------------------------------------
----------------------T---------------------------------GC--
-T-G---GCG---CT---TTGACCCC----------------------------------
-----------------------T------------------------------------
------------------------------------------------------------
----------------------C------------------------------A-----T
TAA-----------------------TT--TGAGCGC-G---------TG----------
--------------------------T-----CT--------------------------
---------------------TAG-T--TA---TGCT-------T---------------
----------AG----------C-T----CATAC--------AT-------TTAGA----
-------------------CCTT-GAAA--------------------------------
--------------------------------GCAACGAACGTGACCGCAACCTCTTGTT
G-----------------------------------------------------------
------------------------------------------------------------
------------------------------------------------------------
------------------------------------------------------------
----------C-----------------------------------------------C-
-------------------------T----------------------------------
------------------------------------------------------------
-----------------------T------------------------------------
------------------------------------------T-------A---------
-------------------T----------------------------------A-----
------------------------------------------------------------
-------------------------CC-----AA-A------------------------
---------TGCGTCATACGATTTTTATCGCAATGTCGCA--------------------
------------------------------------------------------------
------------------------------------------------------------
------------------------------------------------------------
------------------------------------------------------------
------------------------------------------------------------
-------------------------------------------------------C----
-----------------------------------------------------------A
AAAAGG-CC--TTTT---------------------------------------------
------------------------------------------------------------
------------------------------------------------------------
------------------------------------------------------------
------------------------------------------------------------
-------------------------A----------------------------------
--------------------------------------------A-----AC--------
--T------------------------------------AGAGGGACCGCT-G-------
--TTACT-TTC--TTAAACC-AGAGGAAGGTTGC-GGCAATAACAG-G-TCTGTGATGCC
C-TTAGATGTTCCGGG-CT-GCACACGTGCTACA-ATGA-TTA-TTGCAGTG--------
------------------------------AGC-----A---------------------
----------------------------TCTCA--------------T------------
----------TT--------------------------TA--------------------
------------------------------------------------------------
--------------------T---------------------------------------
-----------TA--------------C-AC-----------------------------
--------------A--------------------C------------------------
---CGCATG-CGC-GAG----------------------------------------T-C
--------CATT-----------------TAT----------------------------
----T-------------------------------------------------------
-------C--------AC----TTC-G-G----------------------------T--
-----------------------------------------------------G------
-------------------------------C----------------TTT------AA-
ATGTG-TA-TC---TCTGCGCG-------CG--------------GT-------------
---------------------------------AA---A-G-------------------
------------------------------------------------------------
------CCTG---------C----T---------------------------T-----CG
AAAGT-----------------AA-------GTGGGTAATCAATTAGAAGTAATGA-T--
------------------------------------------------------------
------------------------------------------------------------
----------------TT-----------------CC-----------------------
------------------------------------------------------------
------------------------------------------------------------
------------------------------------------------------------
-----------T---------------------T-----T-TT---------T-T---A-
TTC------------------GCACACATATAT-ACG-G-CA------------------
------------------------------------------------------------
-----------------------------------------------ACT-TTA------
---------CCC---------------------------------------------GG-
C-CTG--C-CT-TGTTG--CAGT-----------------GTCTCTGTG---------T-
------GTA------------------T------------------------------TG
TTG-------------------T-------------------T----T------------
----------------------------------------TT---------------T--
---T-------------------------------------------------C------
------------CG-----------------TATG-------------------------
------------------------------------------------------------
--------------------------TG---------C----AA----TTGTCAATTCAT
GGTGGGGACAGACCATT-GTT-AATTGTTGGTCTCGGTCT--TAACTAGGAATGCCTTGT
ACGGGTCTTT-GGTTCAACAAACCACCCGGAATACGTCCCTGCCCTTTGTACACACCGCC
CGTCGCTCTTACCGAT-GGACTTCTCTGTGAGTTTGAGGGACT-G-------------G-
------------------ATAT---T----------------------------------
------------------------------------------------------------
------------------------------------------------------------
------------------------------------------------------------
----------------------TATTT------CTAT-----------------------
--------------GG--------------AAACTTAAACGAACAGTGTGGTCTAAAGGA
AAGAGAAG
>HG425207_Glabratella_sp_Glabratelloidea
AAGGGCACCACAAG-AACGCGTGGAGCATGTGGCTTAATTTGACTCAACGCGGGAAATCT
TACCGGGTCC-GGACACACTGAGGATTGACAG---------------------------G
TTTT--------------------A------------------TC-C----------ATA
T----ATTTTATATATG-------------------------------------------
------------------------------------------------------------
------------------------------------------------------------
------------------------------------------------------------
------------------------------------------------------------
------------------------------------------------------------
-----------G------------------------------------------------
------------------------------------------------------------
------------------------------------------------------------
------------------------------------------------------------
------------------------------------------------------------
------------------------------------------------------------
---------------------------------T--------------------------
------------------------------------------------------------
-------------G--------------T----------C--------------------
----------A-----------AAAATGCTAGTCCTTTCATGATTATGTGATAGGTGGTG
CATGGCCGTTCTT-AGTTCGTGGAGTGATCTGTCTGCTTAATTGCGTTTCAC--------
------------------------------------------------------------
------------------------------------------------------------
------------------------------------------------------------
------------------------------------------------------------
------------------------------------------------------------
------------------------------------------------------------
------------------------------------------------------------
------------------------------------------------------------
------------------------------------------------------------
------------------------------------------------------------
--------------------------T----------------AC---------G-----
---------AATCTAC-TTTA----A---------ACGT------GTT--T---------
------------------------------------------------------------
------------------------------------------------------------
------------------------------------------------------------
----------------------TTGTGAGATGAACTGATCCCTCCCATTCTTCGGTTT--
---G---GCGA-------------------------------------------------
------------------------------------------------------------
------------------------------------------------------------
------------------------------------------------------------
-----------------------------------GTTG---------TGCGTCTTTTCA
TCGTTATCACATCGCACAACGTTGATT-----CT--------------------------
------------------------------------------------------------
------------------------------------------------------------
------------------------GAAA--------------------------------
--------------------------------GCAACGAACGTGACCGCAACCTCTTGTT
G-----------------------------------------------------------
------------------------------------------------------------
------------------------------------------------------------
------------------------------------------------------------
----------C-----------------------------------------------C-
-------------------------TG---------------------------------
------------------------------------------------------------
-----------------------T------------------------------------
------------------------------------------A-------T---------
-------------------C----------------------------------A-----
------------------------------------------------------------
-------------------------CC-----AAAAC--AG-------------------
-------TCTGC---------------------------A--------------------
------------------------------------------------------------
------------------------------------------------------------
------------------------------------------------------------
------------------------------------------------------------
------------------------------------------------------------
-------------------------------------------------------C----
-----------------------------------TCTGTGCTTTCTGTAT--------A
AACAGG-CC--TTATATT---------------A--------------------------
------------------------------------------------------------
--------------------A---------------------------------------
--------------T---------------------------------------------
------------------------------------------------------------
-------------------------A----------------------------------
--------------------------------------------A-----AC--------
--T------------------------------------AGAGGGACCGCT-G-------
--TTACT-TTC--TTAAACC-AGAGGAAGGTTGC-GGCAATAACAG-G-TCTGTGATGCC
C-TTAGATGTTCCGGG-CT-GCACACGTGCTACA-ATGA-TTA-TTGCAGTG--------
------------------------------AGC-----A---------------------
----------------------------TCTCA--------------T------------
----------AT--------------------------T---------------------
------------------------------------------------------------
--------------------T---------------------------------------
------------A--------------T-AC-----------------------------
--------------A--------------------T------------------------
---CACTTG-CAT-GAGCTCTTTAACT------------------------------T-T
TTGTTATG----------------------------------------------------
------------------------------------------------------------
------------------------------------------------------------
------------------------------------------------------------
------------------------------------------------------------
----G-TG-TC---TCTATGCG-------TG--------------AT-------------
---------------------------------AA---A-G-------------------
------------------------------------------------------------
------CCTG---------C----T---------------------------T-----CG
AAAGT-----------------AA-------GTGGGTAATCAATTAGAAGTAATGA-T--
------------------------------------------------------------
------------------------------------------------------------
----------------TT-----------------CC-----------------------
------------------------------------------------------------
------------------------------------------------------------
------------------------------------------------------------
-----------------------------------------T----------T-T---A-
TAT------------------GCACA----------------------------------
------------------------------------------------------------
-------------------------------------------------T-TTATGTTTG
GCACTAATCCCC---------------------------------------------AG-
C-CTAACT-CT-TGTT----AGT-----------------GCTTGTGTG---------C-
------GTT------------------T------------------------------AG
TGG------------------AT-------------------T----A------------
----------------------------------------TC---------------T--
---TTAATCTCTA----------------------------------------C------
------------CA-----------------TTCG-------------------------
------------------------------------------------------------
--------------------------TG---------C----AA----TTGTCAATTCAT
GGTGGGGACAGACCATT-GTT-AATTGTTGGTCTCGGTCT--TAACTAGGAATGCCTTGT
ACGGGTCTTT-GGTTCAACAAACCACCCGGAATACGTCCCTGCCCTTTGTACACACCGCC
CGTCGCTCTTACCGAT-GGATTTCTCTGTGAGTTTGAAGGACT-G-------------G-
------------------TTGT---T----------------------------------
------------------------------------------------------------
------------------------------------------------------------
------------------------------------------------------------
----------------------TATA-------CTAT-----------------------
--------------GG--------------AAATTCAAACGANNANTGTGATCTAAAGGA
AAGAGAAG
>LN851682_Angulodiscorbis_quadrangularis_Glabratelloidea
AAGGGCACCACAAG-AACGCGTGGAGCATGTGGCTTAATTTGACTCAACGCGGGAAATCT
TACCGGGTCC-GGACACACTGAGGATTGACAG---------------------------G
TTTT--------------------A------------------TC-C----------ATA
T----GTTTTACATATG-------------------------------------------
------------------------------------------------------------
------------------------------------------------------------
------------------------------------------------------------
------------------------------------------------------------
------------------------------------------------------------
-----------G------------------------------------------------
------------------------------------------------------------
------------------------------------------------------------
------------------------------------------------------------
------------------------------------------------------------
------------------------------------------------------------
---------------------------------T--------------------------
------------------------------------------------------------
-------------G--------------T----------C--------------------
----------A-----------AAAATGCTAGTCCTTTCATGATTATGTGATAGGTGGTG
CATGGCCGTTCTT-AGTTCGTGGAGTGATCTGTCTGCTTAATTGCGTTTCAC--------
------------------------------------------------------------
------------------------------------------------------------
------------------------------------------------------------
------------------------------------------------------------
------------------------------------------------------------
------------------------------------------------------------
------------------------------------------------------------
------------------------------------------------------------
------------------------------------------------------------
------------------------------------------------------------
--------------------------T----------------AC---------G-----
---------AATCTAC-TTTA----A---------ACGT------GTG--T---------
------------------------------------------------------------
------------------------------------------------------------
------------------------------------------------------------
----------------------TTGTGAGATGGACTGATCCCTCCCA--CCTCGGTGC--
---G-----GA-------------------------------------------------
------------------------------------------------------------
------------------------------------------------------------
------------------------------------------------------------
-----------------------------------GTTG---------TGCGTCTTTCCA
TCGTTATCACATCGCACAACGTGGATT-----CT--------------------------
------------------------------------------------------------
------------------------------------------------------------
------------------------GAAA--------------------------------
--------------------------------GCAACGAACGTGACCGCAACCTCTTGTT
G-----------------------------------------------------------
------------------------------------------------------------
------------------------------------------------------------
------------------------------------------------------------
----------C-----------------------------------------------C-
-------------------------TG---------------------------------
------------------------------------------------------------
-----------------------T------------------------------------
------------------------------------------A-------T---------
-------------------T----------------------------------T-----
------------------------------------------------------------
-------------------------CC-----AA-AC--AG-------------------
-------TTTGC---------------------------A--------------------
------------------------------------------------------------
------------------------------------------------------------
------------------------------------------------------------
------------------------------------------------------------
------------------------------------------------------------
-------------------------------------------------------C----
-----------------------------------TCCGTGCTCTCTGTAT--------A
AACAGG-CT--TTATACT---------------A--------------------------
------------------------------------------------------------
--------------------A---------------------------------------
--------------T---------------------------------------------
------------------------------------------------------------
-------------------------A----------------------------------
--------------------------------------------A-----AC--------
--T------------------------------------AGAGGGACCGCT-G-------
--TTACT-TTC--TTAAACC-AGAGGAAGGTTGC-GGCAATAACAG-G-TCTGTGATGCC
C-TTAGATGTTCCGGG-CT-GCACACGTGCTACA-ATGA-TTA-TTGCAGTG--------
------------------------------AGC-----A---------------------
----------------------------TCTCA--------------T------------
----------AT--------------------------T---------------------
------------------------------------------------------------
--------------------T---------------------------------------
-----------TA--------------C-AC-----------------------------
--------------A--------------------T------------------------
---CACTTG-CAT-GAGCTCCTTAGCC------------------------------T-C
TGGTTATG----------------------------------------------------
------------------------------------------------------------
------------------------------------------------------------
------------------------------------------------------------
------------------------------------------------------------
----G-TG-TC---TTTATGCG-------TG--------------AT-------------
---------------------------------AA---A-G-------------------
------------------------------------------------------------
------CCTG---------C----T---------------------------T-----CG
AAAGT-----------------AA-------GTGGGTAATCAATTAGAAGTAATGA-T--
------------------------------------------------------------
------------------------------------------------------------
----------------TT-----------------CC-----------------------
------------------------------------------------------------
------------------------------------------------------------
------------------------------------------------------------
-----------------------------------------T----------T-T---A-
TAT------------------GCACA----------------------------------
------------------------------------------------------------
-------------------------------------------------T-TTATGTTTG
GCACTGATCCCC---------------------------------------------AGT
T-CTA--T-TT-TTTT----AGT-----------------TCTTGTGTG---------C-
------GTT------------------C------------------------------AG
TGG------------------ACCTTCGCGG-----------T----C------------
----------------------------------------TC---------------T--
---T--------A----------------------------------------C------
------------CA-----------------TTCG-------------------------
------------------------------------------------------------
--------------------------TG---------C----AA----TTGTCAATTCAT
GGTGGGGACAGACCATT-GTT-AATTGTTGGTCTCGGTCT--TAACTAGGAATGCCTTGT
ACGGGTCTTT-GGTTCAACAAACCACCCGGAATACGTCCCTGCCCTTTGTACACACCGCC
CGTCGCTCTTACCGAT-GGATTTCTCTGTGAGTTTGAAGGACT-G-------------G-
------------------CCTT---C----------------------------------
------------------------------------------------------------
------------------------------------------------------------
------------------------------------------------------------
----------------------TGTG-------CTAT-----------------------
--------------GG--------------AAATTCAAACGANNANTGTGATCTAAAGGA
AAGAGAAG
>AJ879147_Operculina_discoidalis_Nummulitoidea
AAGGGCACCACAAG-AACGCGTGGAGCATGTGGCTTAATTTGACTCAACGCGGGAAATCT
TACCGGGTCC-GGACACACTGAGGATTGACAG---------------------------G
TATT--------------------A------------------T----------------
-----------------T------------------------------GTAT--------
-------------------------------CATAGCTATATGCTTA-------------
------------------T------G-----------------------A----------
------------------------------------------------------------
-------------------T----------------------------------------
------------------------------------------------------------
-----------A------------------------------------------------
----C-------------------------------------------------------
------------------------------------------------------------
------------------------------------------------------------
------------------------------------------------------------
-------------------------------------------A----------------
---------------------------------T--------------------------
------------------------------------------------------------
-------------G--------------T----------T--------------------
----------A-----------AATATGCTAGTCCTTTCATGATTATGTGATAGGTGGTG
CATGGCCGTTCTT-AGTTCGTGGAGTGATCTGTCTGCTTAATTGCGTTTCAC--------
------------------------------------------------------------
------------------------------------------------------------
------------------------------------------------------------
------------------------------------------------------------
------------------------------------------------------------
------------------------------------------------------------
------------------------------------------------------------
------------------------------------------------------------
------------------------------------------------------------
------------------------------------------------------------
--------------------------T----------------AA---------G-----
---------GGCCTAT-A--A----AT-T-----TACGT------ATG--T---------
------------------------------------------------------------
------------------------------------------------------------
------------------------------------------------------------
----------------------T---------------------------------GC--
---G---GC-G--CT---TTGACCCC----------------------------------
-----------------------T------------------------------------
------------------------------------------------------------
----------------------C---------------------TT-------A------
--------------------------AT--TGAGCGC-G---------TG----------
--------------------------T-----CT--------------------------
---------------------TTG-T--C----TGCT-------T---------------
----------AG----------C-T----CATAC--------AA-------TTAGG----
-------------------TCCT-GAAA--------------------------------
--------------------------------GCAACGAACGTGACCGCAACCTCTTGTT
G-----------------------------------------------------------
------------------------------------------------------------
------------------------------------------------------------
------------------------------------------------------------
----------C-----------------------------------------------C-
-------------------------T----------------------------------
------------------------------------------------------------
-----------------------T------------------------------------
------------------------------------------T-------A---------
-------------------T----------------------------------A-----
------------------------------------------------------------
-------------------------CC-----AA-AC--AC-AATA--------------
-------GTCC-------------------------------------------------
------------------------------------------------------------
------------------------------------------------------------
----------------------------T-------------------------------
-----A------TAT-TTT-----TATA----TAGACTT---------------------
-------------------------------------------T----------------
---GT-------------------------------------------------GC----
-----------------------------------------------------------A
AAAAGG-CC--TTTT---------------------------------------------
------------------------------------------------------------
------------------------------------------------------------
------------------------------------------------------------
------------------------------------------------------------
-------------------------A----------------------------------
--------------------------------------------A-----AC--------
--T------------------------------------AGAGGGACCGCT-G-------
--TTACTTTTC--TTAAACC-AGAGGAAGGTTGC-GGCAATAACAGGG-TCTGTGATGCC
C-TTAGATGTTCCGGG-CTTGCACACGTGCTACA-ATGATTTA-TTGCAGTG--------
------------------------------AGC-----A---------------------
----------------------------TCTCA--------------T------------
----------TT--------------------------T---------------------
------------------------------------------------------------
------------------------------------------------------------
-----------TA--------------C-AC-----------------------------
--------------A--------------------C------------------------
---CGCATG-CGC-GAG----------------------------------------T-C
T--------ATT-----------------TAT----------------------------
----T-------------------------------------------------------
-------C--------ACC-TTTTG-T-G----------------------------T--
-----------------------------------------------------G------
-------------------------------C----------------TTT------AA-
ATATG-TA-TC---TCTGCGCG-------CG--------------GT-------------
---------------------------------AA---A-G-------------------
------------------------------------------------------------
------CCTG---------C----T---------------------------T-----CG
AAAGT-----------------AA-------GTGGGTAATCAATTAGAAGTAATGA-T--
------------------------------------------------------------
------------------------------------------------------------
----------------TT-----------------CC-----------------------
------------------------------------------------------------
------------------------------------------------------------
------------------------------------------------------------
-----------------------------------------T------------T---A-
TAT---------------A--GCACACATATAT-ACG-G-CA------------------
------------------------------------------------------------
-----------------------------------------------TCT-TTA------
---------CCC---------------------------------------------GG-
C-TTA--C-CT-TGTTG--TAAG-----------------TTTCTTGTG---------C-
------GTA------------------T------------------------------TG
ATG-------------------T-------------------T----T------------
----------------------------------------TT---------------T--
-----------------------------------------------------C------
------------CG-----------------TATG-------------------------
------------------------------------------------------------
--------------------------TG---------C----GA----TTGTCAATTCAT
GGTGGGGACAGACCATT-GTT-AATTGTTGGTCTCGGTCT--TAACTAGGAATGCCTTGT
ACGGGTCTTT-GGTTCAACAAACCACCCGGAATACGTCCCTGCCCTTTGTACACACCGCC
CGTCGCTCTTACCGAT-GGACTTCTCTGTGAGTTTGAGGGACT-G-------------G-
------------------GAACGCATATA--T-------------------T--------
------------------------------------------------------------
-------TTAT-------ATAT---------------------------T----------
---G--C-A------------------------------------------CA-------
-------------------------C-------CTAT-----------------------
--------------GG--------------AAACTTAAACGAACAGTGTGGTCTAGAGGA
AAGAGAAG
>DQ440526_Operculina_ammonoides_Nummulitoidea
AAGGGCACCACAAG-AACGCGTGGAGCATGTGGCTTAATTTGACTCAACGCGGGAAATCT
TACCGGGTCC-GGACACACTGAGGATTGACAG---------------------------G
TATT--------------------A------------------T----------------
-----------------T------------------------------GTAT--------
-------------------------------CATTACTATACG--TA-------------
------------------T------G-----------------------A----------
------------------------------------------------------------
-------------------T----------------------------------------
------------------------------------------------------------
-----------A------------------------------------------------
----C-------------------------------------------------------
------------------------------------------------------------
------------------------------------------------------------
------------------------------------------------------------
-------------------------------------------A----------------
---------------------------------T--------------------------
------------------------------------------------------------
-------------G--------------T----------T--------------------
----------A-----------AATATGCTAGTCCTTTCATGATTATGTGATAGGTGGTG
CATGGCCGTTCTT-AGTTCGTGGAGTGATCTGTCTGCTTAATTGCGTTTCAC--------
------------------------------------------------------------
------------------------------------------------------------
------------------------------------------------------------
------------------------------------------------------------
------------------------------------------------------------
------------------------------------------------------------
------------------------------------------------------------
------------------------------------------------------------
------------------------------------------------------------
------------------------------------------------------------
--------------------------T----------------AA---------G-----
---------GGCCTAT-A--A----AT-T-----TACGT------ATG--T---------
------------------------------------------------------------
------------------------------------------------------------
------------------------------------------------------------
----------------------T---------------------------------GC--
---G---GC-G--CT---TTGACCCC----------------------------------
-----------------------T------------------------------------
------------------------------------------------------------
----------------------C---------------------TT-------A------
--------------------------AT--TGAGCGC-G---------TG----------
--------------------------T-----CT--------------------------
---------------------TTG-T--T----TGCT-------T---------------
----------AG----------C-T----CATAC--------AA-------TTAGG----
-------------------TCCT-GAAA--------------------------------
--------------------------------GCAACGAACGTGACCGCAACCTCTTGTT
G-----------------------------------------------------------
------------------------------------------------------------
------------------------------------------------------------
------------------------------------------------------------
----------C-----------------------------------------------C-
-------------------------T----------------------------------
------------------------------------------------------------
-----------------------T------------------------------------
------------------------------------------T-------A---------
-------------------T----------------------------------A-----
------------------------------------------------------------
-------------------------CC-----AA-AC--AC-AATA--------------
-------GTCC-------------------------------------------------
------------------------------------------------------------
------------------------------------------------------------
----------------------------T-------------------------------
-----A------TATATTT-----TATA----TAGACTT---------------------
-------------------------------------------T----------------
---GT-------------------------------------------------GC----
-----------------------------------------------------------A
AAAAGG-CC--TTTT---------------------------------------------
------------------------------------------------------------
------------------------------------------------------------
------------------------------------------------------------
------------------------------------------------------------
-------------------------A----------------------------------
--------------------------------------------A-----AC--------
--T------------------------------------AGAGGGACCGCT-G-------
--TTACT-TTC--TTAAACC-AGAGGAAGGTTGC-GGCAATAACAG-G-TCTGTGATGCC
C-TTAGATGTTCCGGG-CT-GCACACGTGCTACA-ATGA-TTA-TTGCAGTG--------
------------------------------AGC-----A---------------------
----------------------------TCTCA--------------T------------
----------TT--------------------------T---------------------
------------------------------------------------------------
------------------------------------------------------------
-----------TA--------------C-AC-----------------------------
--------------A--------------------C------------------------
---CGCATG-CGC-GAG----------------------------------------T-C
T--------ATT-----------------TAT----------------------------
----T-------------------------------------------------------
-------C--------ACC-TTTTG-T-G----------------------------T--
-----------------------------------------------------G------
-------------------------------C----------------TTT------AA-
ATATG-TA-TC---TCTGCGCG-------CG--------------GT-------------
---------------------------------AA---A-G-------------------
------------------------------------------------------------
------CCTG---------C----T---------------------------T-----CG
AAAGT-----------------AA-------GTGGGTAATCAATTAGAAGTAATGA-T--
------------------------------------------------------------
------------------------------------------------------------
----------------TT-----------------CC-----------------------
------------------------------------------------------------
------------------------------------------------------------
------------------------------------------------------------
-----------------------------------------T------------T---A-
TAT---------------A--GCACACATATAT-ACG-G-CA------------------
------------------------------------------------------------
-----------------------------------------------TCT-TTA------
---------CCC---------------------------------------------GG-
C-TTA--C-CT-TGTTG--TAAG-----------------TTTCTTGTG---------C-
------GTA------------------T------------------------------TG
ATG-------------------T-------------------T----T------------
----------------------------------------TT---------------T--
-----------------------------------------------------C------
------------CG-----------------TATG-------------------------
------------------------------------------------------------
--------------------------TG---------C----GA----TTGCCAATTCAT
GGTGGGGACAGACCATT-GTT-AATTGTTGGTCTCGGTCT--TAACAAGGAATGCCTTGT
ACGGGTCTTT-GGTTCAACAAACCACCCGGAATACGTCCCTGCCCTTTGTACACACCGCC
CGTCGCTCTTACCGAT-GGACTTCTCTGTGAGTTTGAGGGACT-G-------------G-
------------------GAACGCATATA--T-------------------T--------
------------------------------------------------------------
-------TCAT-------ATAT---------------------------T----------
---G--C-A------------------------------------------CA-------
-------------------------C-------CTAT-----------------------
--------------GG--------------AAACTTAAACGAACAGTGTGGTCTAAAGGA
AAGAGAAG
>AJ879136_Operculinella_cumingii_Nummulitoidea
AAGGGCACCACAAG-AACGCGTGGAGCATGTGGCTTAATTTGACTCAACGCGGGAAATCT
TACCGGGTCC-GGACACACTGAGGATTGACAG---------------------------G
TATT--------------------A------------------T----------------
-----------------T------------------------------GTAT--------
-------------------------------C---------TGCTTA-------------
------------------TTATGCAG-----------------------A----------
------------------------------------------------------------
-------------------T----------------------------------------
------------------------------------------------------------
-----------A------------------------------------------------
----C-------------------------------------------------------
------------------------------------------------------------
------------------------------------------------------------
------------------------------------------------------------
-------------------------------------------A----------------
---------------------------------T--------------------------
------------------------------------------------------------
-------------G--------------T----------T--------------------
----------A-----------AATATGCTAGTCCTTTCATGATTATGTGATAGGTGGTG
CATGGCCGTTCTT-AGTTCGTGGAGTGATCTGTCTGCTTAATTGCGTTTCAC--------
------------------------------------------------------------
------------------------------------------------------------
------------------------------------------------------------
------------------------------------------------------------
------------------------------------------------------------
------------------------------------------------------------
------------------------------------------------------------
------------------------------------------------------------
------------------------------------------------------------
------------------------------------------------------------
--------------------------T----------------AA---------G-----
---------GGCCTAT-A--A----AT-T-----TACGT------ATG--T---------
------------------------------------------------------------
------------------------------------------------------------
------------------------------------------------------------
----------------------T---------------------------------GC--
---G---GC-G--CT---TTGACCCC----------------------------------
-----------------------T------------------------------------
------------------------------------------------------------
----------------------C---------------------TT-------A------
--------------------------AC--TGAGCGC-G---------TG----------
--------------------------T-----CT--------------------------
---------------------TTG-T--T----TGCT-------T---------------
----------AG----------C-G----CATAC--------AA-------TTAGG----
-------------------TCCT-GAAA--------------------------------
--------------------------------GCAACGAACGTGACCGCAACCTCTTGTT
G-----------------------------------------------------------
------------------------------------------------------------
------------------------------------------------------------
------------------------------------------------------------
----------C-----------------------------------------------C-
-------------------------T----------------------------------
------------------------------------------------------------
-----------------------T------------------------------------
------------------------------------------T-------A---------
-------------------T----------------------------------A-----
------------------------------------------------------------
-------------------------CC-----AA-AC--AC-A-TA--------------
-------GTTC-------------------------------------------------
------------------------------------------------------------
------------------------------------------------------------
----------------------------T-------------------------------
-----A------TCC-TTT-----TACAGGATTAGGCTT---------------------
-------------------------------------------T----------------
---GT-------------------------------------------------GC----
-----------------------------------------------------------A
AAAAGG-CC--TTTT---------------------------------------------
------------------------------------------------------------
------------------------------------------------------------
------------------------------------------------------------
------------------------------------------------------------
-------------------------A----------------------------------
--------------------------------------------A-----AC--------
--T------------------------------------AGAGGGACCGCT-G-------
--TTACT-TTC--TTAAACC-AGAGGAAGGTTGC-GGCAATAACAG-G-TCTGTGATGCC
C-TTAGATGTTCCGGG-CT-GCACACGTGCTACA-ATGA-TTA-TTGCAGTG--------
------------------------------AGC-----A---------------------
----------------------------TCTCA--------------T------------
----------TT--------------------------A---------------------
------------------------------------------------------------
------------------------------------------------------------
-----------TA--------------C-AC-----------------------------
--------------A--------------------C------------------------
---CGCATG-CGC-GAG----------------------------------------T-C
T--------ATT-----------------TAT----------------------------
----T-------------------------------------------------------
-------C--------ACC-TTTTG-T-G----------------------------T--
-----------------------------------------------------G------
-------------------------------C----------------TTT------AA-
ATATG-TA-TCT--TCTGCGCG-------CG--------------GT-------------
---------------------------------AA---A-G-------------------
------------------------------------------------------------
------CCTG---------C----T---------------------------T-----CG
AAAGT-----------------AA-------GTGGGTAATCAATTAGAAGTAATGA-T--
------------------------------------------------------------
------------------------------------------------------------
----------------TT-----------------CC-----------------------
------------------------------------------------------------
------------------------------------------------------------
------------------------------------------------------------
-----------------------------------------T------------T---A-
TAT---------------A--GCACACATATAT-ACG-G-CA------------------
------------------------------------------------------------
-----------------------------------------------TCT-TTA------
---------CCC---------------------------------------------GG-
C-TTA--C-CT-TGTTG--TAAG-----------------TTTCTTGTG---------C-
------GTA------------------T------------------------------TG
ATG-------------------G-------------------T----T------------
----------------------------------------TT---------------T--
-----------------------------------------------------C------
------------CG-----------------TATG-------------------------
------------------------------------------------------------
--------------------------TG---------C----GA----TTGTCAATTCAT
GGTGGGGACAGACCATT-GTT-AATTGTTGGTCTCGGTCT--TAACTAGGAATGCCTTGT
ACGGGTCTTT-GGTTCAACAAACCACCCGGAATACGTCCCTGCCCTTTGTACACACCGCC
CGTCGCTCTTACCGAT-GGACTTCTCTGTGAGTTTGAGGGACT-G-------------G-
------------------GAACGCATAT---C-------------------T--------
------------------------------------------------------------
-------TTAT-------A------------------------------T----------
---G--C-A------------------------------------------CA-------
-------------------------C-------CTAT-----------------------
--------------GG--------------AAACTTAAACGAACAGTGTGGTCTAAAGGA
AAGAGAAG
>AJ879132_Heterostegina_depressa_Nummulitoidea
AAGGGCACCACAAG-AACGCGTGGAGCATGTGGCTTAATTTGACTCAACGCGGGAAATCT
TACCGGGTCC-GGACACACTGAGGATTGACAG---------------------------G
TATT--------------------A------------------T----------------
-----------------T------------------------------GTAT--------
------------------------------------------------------------
------------------T------GATCACACCTCAGTGTGTGTATCTA----------
------------------------------------------------------------
-------------------T----------------------------------------
------------------------------------------------------------
-----------A------------------------------------------------
----C-------------------------------------------------------
------------------------------------------------------------
------------------------------------------------------------
------------------------------------------------------------
-------------------------------------------A----------------
---------------------------------T--------------------------
------------------------------------------------------------
-------------G--------------T----------T--------------------
----------A-----------AATATGCTAGTCCTTTCATGATTATGTGATAGGTGGTG
CATGGCCGTTCTT-AGTTCGTGGAGTGATCTGTCTGCTTAATTGCGTTTCAC--------
------------------------------------------------------------
------------------------------------------------------------
------------------------------------------------------------
------------------------------------------------------------
------------------------------------------------------------
------------------------------------------------------------
------------------------------------------------------------
------------------------------------------------------------
------------------------------------------------------------
------------------------------------------------------------
--------------------------T----------------AA---------G-----
---------GGCCTAT-A--A----AT-T-----TACGT------ATG--A---------
------------------------------------------------------------
------------------------------------------------------------
------------------------------------------------------------
----------------------T---------------------------------GC--
---G---GC-G--CT---TTGACCCC----------------------------------
-----------------------T------------------------------------
------------------------------------------------------------
----------------------C---------------------TT-------A------
--------------------------AT--TGAGCGC-G---------TG----------
--------------------------T-----CT--------------------------
---------------------TTG-T--T----TGCT-------T---------------
----------AG----------C-T----CATAC--------AA-------TTAGG----
-------------------TCCT-GAAA--------------------------------
--------------------------------GCAACGAACGTGACCGCAACCTCTTGTT
G-----------------------------------------------------------
------------------------------------------------------------
------------------------------------------------------------
------------------------------------------------------------
----------C-----------------------------------------------C-
-------------------------T----------------------------------
------------------------------------------------------------
-----------------------C------------------------------------
------------------------------------------T-------A---------
-------------------T----------------------------------A-----
------------------------------------------------------------
-------------------------CC-----AA-AC--AC-A-TG--------------
-------GTTG-------------------------------------------------
------------------------------------------------------------
------------------------------------------------------------
----------------------------T-------------------------------
-----A------TCT-TT---------ATGATTACGCTT---------------------
-------------------------------------------T----------------
---GT-------------------------------------------------GC----
-----------------------------------------------------------A
AAGAGG-CC--TTTT---------------------------------------------
------------------------------------------------------------
------------------------------------------------------------
------------------------------------------------------------
------------------------------------------------------------
-------------------------A----------------------------------
--------------------------------------------A-----AC--------
--T------------------------------------AGAGGGACCGCT-G-------
--TTACT-TTC--TTAAACC-AGAGGAAGGTTGC-GGCAATAACAG-G-TCTGTGATGCC
C-TTAGATGTTCCGGG-CT-GCACACGTGCTACA-ATGA-TTATTTGCAGTG--------
------------------------------AGC-----A---------------------
----------------------------TCTCA--------------T------------
----------TC--------------------------T---------------------
------------------------------------------------------------
------------------------------------------------------------
-----------TA--------------C-AC-----------------------------
--------------A--------------------C------------------------
---CGCATGCCGC-GAG----------------------------------------T-C
T--------ATT-----------------TAT----------------------------
----T-------------------------------------------------------
-------C--------ACC-TTTAG-T-G----------------------------T--
-----------------------------------------------------G------
-------------------------------C----------------TTT------AAA
ATATG-TA-TCT--CTTGCGCG-------CG--------------GT-------------
---------------------------------AA---A-G-------------------
------------------------------------------------------------
------CCTG---------C----T---------------------------T-----CG
AAAGT-----------------AA-------GTGGGTAATCAATTAGAAGTAATGA-T--
------------------------------------------------------------
------------------------------------------------------------
----------------TT-----------------CC-----------------------
------------------------------------------------------------
------------------------------------------------------------
------------------------------------------------------------
-----------------------------------------T------------T---A-
TAT---------------A--GCACACATATAT-ACG-G-CA------------------
------------------------------------------------------------
-----------------------------------------------TCT-TTA------
---------CCC---------------------------------------------GG-
C-TTA--C-CT-TGTTG--TAAG-----------------TTTCTTGTG---------T-
------GTA------------------T------------------------------TG
ATG-------------------T-------------------T----T------------
----------------------------------------TT---------------T--
-----------------------------------------------------C------
------------CG-----------------TATG-------------------------
------------------------------------------------------------
--------------------------TG---------C----GA----TTGTCAATTCAT
GGTGGGGACAGACCATT-GTT-AATTGTTGGTCTCGGTCT--TAACTAGGAATGCCTTGT
ACGGGTCTTT-GGTTCAACAAACCACCCGGAATACGTCCCTGCCCTTTGTACACACCGCC
CGTCGCTCTTACCGAT-GGACTTCTCTGTGAGTTTGAGGGACT-G-------------G-
------------------GAACGCATAT-AAT-------------------T--------
-------------------------------------------C----------A-----
-------TTAT-------A------------------------------T----------
---G--C-A------------------------------------------CA-------
-------------------------C-------CTAT-----------------------
--------------GG--------------AAACTTAAACGAACAGTGTGGTCTAAAGGG
AAGAGAAG
>AJ879135_Planoperculina_heterosteginoides_Nummulitoidea
AAGGGCACCACAAG-AACGCGTGGAGCATGTGGCTTAATTTGACTCAACGCGGGAAATCT
TACCGGGTCC-GGACACACTGAGGATTGACAG---------------------------G
TATT--------------------A------------------T----------------
-----------------T------------------------------GTATATTCACTC
AC-----------------TCTCTGTAGTAG-----------------------------
------------------T------GA---------------------TA----------
------------------------------------------------------------
-------------------T----------------------------------------
------------------------------------------------------------
-----------A------------------------------------------------
----C-------------------------------------------------------
------------------------------------------------------------
------------------------------------------------------------
------------------------------------------------------------
-------------------------------------------A----------------
---------------------------------T--------------------------
------------------------------------------------------------
-------------G--------------T----------T--------------------
----------A-----------AATATGCTAGTCCTTTCATGATTATGTGATAGGTGGTG
CATGGCCGTTCTT-AGTTCGTGGAGTGATCTGTCTGCTTAATTGCGTTTCAC--------
------------------------------------------------------------
------------------------------------------------------------
------------------------------------------------------------
------------------------------------------------------------
------------------------------------------------------------
------------------------------------------------------------
------------------------------------------------------------
------------------------------------------------------------
------------------------------------------------------------
------------------------------------------------------------
--------------------------T----------------AA---------G-----
---------GGCCTAT-A--A----AT-T-----TACGT------ATG--T---------
------------------------------------------------------------
------------------------------------------------------------
------------------------------------------------------------
----------------------T---------------------------------GC--
---G---GC-G--CT---TTGACCCC----------------------------------
-----------------------T------------------------------------
------------------------------------------------------------
----------------------C---------------------TT-------A------
--------------------------AT--TGAGCGC-G---------TG----------
--------------------------T-----CT--------------------------
---------------------TTG-T--C----TGCT-------T---------------
----------AG----------C-T----CATAC--------AA-------TTAGG----
-------------------TCCT-GAAA--------------------------------
--------------------------------GCAACGAACGTGACCGCAACCTCTTGTT
G-----------------------------------------------------------
------------------------------------------------------------
------------------------------------------------------------
------------------------------------------------------------
----------C-----------------------------------------------C-
-------------------------T----------------------------------
------------------------------------------------------------
-----------------------T------------------------------------
------------------------------------------T-------A---------
-------------------T----------------------------------A-----
------------------------------------------------------------
-------------------------CC-----AA-AC--AC-------------------
-------GTTGC---------------------------A-G------------------
---------------------------------------------------------TA-
--------------------------AT-AT----------------------TT-----
------------T------------CATT-------------------------------
-----A------CCT--T-----------------GCTT---------------------
-------------------------------------------C----------------
---GT-------------------------------------------------GC----
-----------------------------------------------------------A
AAAAGG-CC--TTTT---------------------------------------------
------------------------------------------------------------
------------------------------------------------------------
------------------------------------------------------------
------------------------------------------------------------
-------------------------A----------------------------------
--------------------------------------------A-----AC--------
--T------------------------------------AGAGGGACCGCT-G-------
--TTACT-TTC--TTAAACC-AGAGGAAGGTTGC-GGCAATAACAG-G-TCTGTGATGCC
C-TTAGATGTTCCGGG-CT-GCACACGTGCTACA-ATGA-TTA-TTGCAGTG--------
------------------------------AGC-----A---------------------
----------------------------TCTCA--------------T------------
----------TT--------------------------T---------------------
------------------------------------------------------------
------------------------------------------------------------
-----------TA--------------C-AC-----------------------------
--------------A--------------------C------------------------
---CGCATG-CGCCGAG----------------------------------------T-C
T--------ATT-----------------TAT----------------------------
----T-------------------------------------------------------
-------C--------ACC-ATTTG-T-G----------------------------T--
-----------------------------------------------------G------
-------------------------------C----------------TTT------AA-
ATATG-TA-TCT---CTGCGCG-------CG--------------GT-------------
---------------------------------AA---A-G-------------------
------------------------------------------------------------
------CCTG---------C----T---------------------------T-----CG
AAAGT-----------------AA-------GTGGGTAATCAATTAGAAGTAATGA-T--
------------------------------------------------------------
------------------------------------------------------------
----------------TT-----------------CC-----------------------
------------------------------------------------------------
------------------------------------------------------------
------------------------------------------------------------
-----------------------------------------T------------T-----
TAT---------------A--GCACACATATAT-ACG-G-CA------------------
------------------------------------------------------------
-----------------------------------------------TCT-TTA------
---------CCC---------------------------------------------GG-
C-TTA--C-CT-TGTTG--TAAG-----------------TTTCTTGTG---------T-
------GTA------------------T------------------------------TG
ATG-------------------T-------------------T----T------------
----------------------------------------TT---------------T--
-----------------------------------------------------C------
------------CG-----------------TATG-------------------------
------------------------------------------------------------
--------------------------TG---------C----GA----TTGTCAATTCAT
GGTGGGGACAGACCATT-GTT-AATTGTTGGTCTCGGTCT--TAACTAGGAATGCCTTGT
ACGGGTCTTT-GGTTCAACAAACCACCCGGAATACGTCCCTGCCCTTTGTACACACCGCC
CGTCGCTCTTACCGAT-GGACTTCTCTGTGAGTTTGAGGGACT-G-------------G-
------------------GAACGCATAT---C-------------------T--------
-------------------------------------------C----------------
-------TTAT-------A------------------------------T----------
---G--C-A------------------------------------------CA-------
-------------------------C-------CTAT-----------------------
--------------GG--------------AAACTTAAACGAACAGTGTGGTCTAAAGGA
AAGAGAAG
>AJ879134_Planostegina_longisepta_Nummulitoidea
AAGGGCACCACAAG-AACGCGTGGAGCATGTGGCTTAATTTGACTCAACGCGGGAAATCT
TACCGGGTCC-GGACACACTGAGGATTGACAG---------------------------G
TATT--------------------A------------------T----------------
-----------------T------------------------------GTATATTCACTT
ACATATTCTTAATAATATGTCT-------AG-----------------------------
------------------T------GG---------------------TA----------
------------------------------------------------------------
-------------------T----------------------------------------
------------------------------------------------------------
-----------A------------------------------------------------
----C-------------------------------------------------------
------------------------------------------------------------
------------------------------------------------------------
------------------------------------------------------------
-------------------------------------------A----------------
---------------------------------T--------------------------
------------------------------------------------------------
-------------G--------------T----------T--------------------
----------A-----------AATATGCTAGTCCTTTCATGATTATGTGATAGGTGGTG
CATGGCCGTTCTT-AGTTCGTGGAGTGATCTGTCTGCTTAATTGCGTTTCAC--------
------------------------------------------------------------
------------------------------------------------------------
------------------------------------------------------------
------------------------------------------------------------
------------------------------------------------------------
------------------------------------------------------------
------------------------------------------------------------
------------------------------------------------------------
------------------------------------------------------------
------------------------------------------------------------
--------------------------T----------------AA---------G-----
---------GGCCTAT-A--A----AT-T-----TACGT------ATG--T---------
------------------------------------------------------------
------------------------------------------------------------
------------------------------------------------------------
----------------------T---------------------------------GC--
---G---GC-G--CT---TTGACCCC----------------------------------
-----------------------T------------------------------------
------------------------------------------------------------
----------------------C---------------------TT-------A------
--------------------------AT--TGAGCGC-G---------TG----------
--------------------------A-----CT--------------------------
---------------------TTG-T--C----TGCT-------T---------------
----------AG----------C-T----CATAC--------AA-------TTAGG----
-------------------TCCT-GAAA--------------------------------
--------------------------------GCAACGAACGTGACCGCAACCTCTTGTT
G-----------------------------------------------------------
------------------------------------------------------------
------------------------------------------------------------
------------------------------------------------------------
----------C-----------------------------------------------C-
-------------------------T----------------------------------
------------------------------------------------------------
-----------------------T------------------------------------
------------------------------------------T-------A---------
-------------------T----------------------------------A-----
------------------------------------------------------------
-------------------------CC-----AA-ACCACC-------------------
-------GTTGC---------------------------ACG------------------
---------------------------------------------------------TA-
-------------------------AAT-AT----------------------TT-----
------------TT-----------CATT-------------------------------
-----A------CCT-TT-----------------GCTT---------------------
-------------------------------------------C----------------
--CGT-------------------------------------------------GC----
-----------------------------------------------------------A
AAAAGG-CC--TTTT---------------------------------------------
------------------------------------------------------------
------------------------------------------------------------
------------------------------------------------------------
------------------------------------------------------------
-------------------------A----------------------------------
--------------------------------------------A-----AC--------
--T------------------------------------AGAGGGACCGCTGG-------
--TTACT-TTC--TTAAACC-AGAGGAAGGTTGCCGGCAATAACAG-GTTCTGTGATGCC
C-TTAGATGTTCCGGG-CT-GCACACGTGCTACAAATGA-TTA-TTGCAGTG--------
------------------------------AGC-----A---------------------
----------------------------TCTCA--------------T------------
----------TT--------------------------A---------------------
------------------------------------------------------------
------------------------------------------------------------
-----------AT--------------C-AC-----------------------------
--------------A--------------------C------------------------
---CGCATG-CGC-GAG----------------------------------------T-C
T--------ATT-----------------TAT----------------------------
----T-------------------------------------------------------
-------C--------ACC-ATTTG-T-G----------------------------T--
-----------------------------------------------------G------
-------------------------------C----------------TTT------AA-
ATATG-TA-TCT--TCTGCGCG-------CG--------------GT-------------
---------------------------------AA---A-G-------------------
------------------------------------------------------------
------CCTG---------C----T---------------------------T-----CG
AAAGT-----------------AA-------GTGGGTAATCAATTAGAAGTAATGA-T--
------------------------------------------------------------
------------------------------------------------------------
----------------TT-----------------CC-----------------------
------------------------------------------------------------
------------------------------------------------------------
------------------------------------------------------------
-----------------------------------------T------------T---T-
TAT---------------A--GCACACATATAT-ACG-G-CA------------------
------------------------------------------------------------
-----------------------------------------------TCT-TTA------
---------CCC---------------------------------------------GG-
C-TTA--C-CT-TGTTG--TAAG-----------------TTTCTTGTG---------T-
------GTA------------------T------------------------------TG
ATG-------------------T-------------------T----T------------
----------------------------------------TT---------------T--
-----------------------------------------------------C------
------------CG-----------------TATG-------------------------
------------------------------------------------------------
--------------------------TG---------C----GA----TTGTCAATTCAT
GGTGGGGACAGACCATT-GTT-AATTGTTGGTCTCGGTCT--TAACTAGGAATGCCTTGT
ACGGGTCTTT-GGTTCAACAAACCACCCGGAATACGTCCCTGCCCTTTGTACACACCGCC
CGTCGCTCTTACCGAT-GGACTTCTCTGTGAGTTTGAGGGACT-G-------------G-
------------------GAACGCATAC---C-------------------T--------
-------------------------------------------C----------------
-------TTGT-------A------------------------------T----------
---G--C-A------------------------------------------CA-------
-------------------------C-------CTAT-----------------------
--------------GG--------------AAACTTAAACGAACAGTGTGGTCTAAAGGA
AAGAGAAG
>AJ879133_Cycloclypeus_carpenteri_Nummulitoidea
AAGGGCACCACAAG-AACGCGTGGAGCATGTGGCTTAATTTGACTCAACGCGGGAAATCT
TACCGGGTCC-GGACACACTGAGGATTGACAG---------------------------G
TATT--------------------A------------------T----------------
-----------------T------------------------------GTAT--------
-----------------------------------------------A------T---CA
CTCT-------T---ACGT------GA---------------------TA----------
------------------------------------------------------------
-------------------T----------------------------------------
------------------------------------------------------------
-----------A------------------------------------------------
----C-------------------------------------------------------
------------------------------------------------------------
------------------------------------------------------------
------------------------------------------------------------
-------------------------------------------A----------------
---------------------------------T--------------------------
------------------------------------------------------------
-------------G--------------T----------T--------------------
----------A-----------AATATGCTAGTCCTTTCATGATTATGTGATAGGTGGTG
CATGGCCGTTCTT-AGTTCGTGGAGTGATCTGTCTGCTTAATTGCGTTTCAC--------
------------------------------------------------------------
------------------------------------------------------------
------------------------------------------------------------
------------------------------------------------------------
------------------------------------------------------------
------------------------------------------------------------
------------------------------------------------------------
------------------------------------------------------------
------------------------------------------------------------
------------------------------------------------------------
--------------------------T----------------AA---------G-----
---------GGCCTAT-A--A----AT-T-----TACGT------ATG--T---------
------------------------------------------------------------
------------------------------------------------------------
------------------------------------------------------------
----------------------T---------------------------------GC--
---G---GC-A--CT---TTGACCCC----------------------------------
-----------------------T------------------------------------
------------------------------------------------------------
----------------------C---------------------TT-------A------
--------------------------AT--TGAGCGC-G---------TG----------
--------------------------T-----CT--------------------------
---------------------TTG-T--T----TGCT-------T---------------
----------AG----------C-T----CATAC--------AA-------TTAGG----
-------------------TCCT-GAAA--------------------------------
--------------------------------GCAACGAACGTGACCGCAACCTCTTGTT
G-----------------------------------------------------------
------------------------------------------------------------
------------------------------------------------------------
------------------------------------------------------------
----------C-----------------------------------------------C-
-------------------------T----------------------------------
------------------------------------------------------------
-----------------------T------------------------------------
------------------------------------------T-------A---------
-------------------T----------------------------------A-----
------------------------------------------------------------
-------------------------CC-----AA-AC--AC-A-CA--------------
-------GTTC-------------------------------------------------
------------------------------------------------------------
------------------------------------------------------------
----------------------------T-------------------------------
-----A------TCA-TTTCGATGTAGATG------------------------------
-------------------------------------------T----------------
---GT-------------------------------------------------GC----
-----------------------------------------------------------A
AAAAGG-CC--TTTT---------------------------------------------
------------------------------------------------------------
------------------------------------------------------------
------------------------------------------------------------
------------------------------------------------------------
-------------------------A----------------------------------
--------------------------------------------A-----AC--------
--T------------------------------------AGAGGGACCGCT-G-------
--TTACT-TTC--TTAAACC-AGAGGAAGGTTGC-GGCAATAACAG-G-TCTGTGATG-C
C-TTAGATGTTC-GGG-TT-GCACACGTGCTACA-ATGA-TTA--TGCAGTG--------
------------------------------AGC-----A---------------------
----------------------------TCTCA--------------T------------
----------TT--------------------------T---------------------
------------------------------------------------------------
--------------------T---------------------------------------
-----------TA--------------C-ACC----------------------------
--------------A--------------------C------------------------
---CGCATG-CGC-GAG----------------------------------------T-C
T--------ATT-----------------TAT----------------------------
----C-------------------------------------------------------
-------C--------ACC-TTTTG-T-G----------------------------T--
-----------------------------------------------------G------
-------------------------------C----------------CTT------AAA
ATATG-TA-TCT--TTTGCGCG-------CG--------------GT-------------
---------------------------------AA---A-G-------------------
------------------------------------------------------------
------CCTG---------C----T---------------------------T-----CG
AAAGT-----------------AA-------GTGGGTAATCAATTAGAAGTAATGA-T--
------------------------------------------------------------
------------------------------------------------------------
----------------TT-----------------CC-----------------------
------------------------------------------------------------
------------------------------------------------------------
------------------------------------------------------------
-----------------------------------------T------------T---T-
AAT---------------A--GCACACATATATAACG-G-CG------------------
------------------------------------------------------------
-----------------------------------------------TCTTTTA------
---------CCC---------------------------------------------GG-
CTTTG--C-CT-TGTTG--CAAG-----------------TTTCTTGTG---------T-
------GTA------------------T------------------------------TG
ATG-------------------T-------------------T----T------------
----------------------------------------TT---------------T--
-----------------------------------------------------C------
------------CG-----------------TATG-------------------------
------------------------------------------------------------
--------------------------TG---------C----GA----TTGTCAATTCAT
GGTGGGGACAGACCATT-GTT-AATTGTTGGTCTCGGTCT--TAACTAGGAATGCCTTGT
ACGGGTCTTT-GGTTCAACAAACCACCCGGAATACGTCCCTGCCCTTTGTACACACCGCC
CGTCGCTCTTACCGAT-GGACTTCTCTGTGAGTTTGAGGGACT-G-------------G-
------------------GAACGCATAT---C-------------------T--------
------------------------------------------------------------
-------TTAT-------ATA----------------------------T----------
---G--C-A------------------------------------------CA-------
-------------------------C-------CTAT-----------------------
--------------GG--------------AAACTTAAACGAACAGTGTGGTCTAAAGGA
AAGAGAGG
>AJ318226_Nummulites_venosus_Nummulitoidea
AAGGGCACCACAAG-AACGCGTGGAGCATGTGGCTTAATTTGACTCAACGCGGGAAATCT
TACCGGGTCC-GGACACACTGAGGATTGACAG---------------------------G
TATT--------------------A------------------T----------------
-----------------T------------------------------GTAT--------
-----------------------------------------------AACACTWTTTA--
----------------YGT------GT---------------------TA----------
------------------------------------------------------------
-------------------T----------------------------------------
------------------------------------------------------------
-----------A------------------------------------------------
----C-------------------------------------------------------
------------------------------------------------------------
------------------------------------------------------------
------------------------------------------------------------
-------------------------------------------A----------------
---------------------------------T--------------------------
------------------------------------------------------------
-------------G--------------T----------T--------------------
----------A-----------AATATGCTAGTCCTTTCATGATTATGTGATAGGTGGTG
CATGGCCGTTCTT-AGTTCGTGGAGTGATCTGTCTGCTTAATTGCGTTTCAC--------
------------------------------------------------------------
------------------------------------------------------------
------------------------------------------------------------
------------------------------------------------------------
------------------------------------------------------------
------------------------------------------------------------
------------------------------------------------------------
------------------------------------------------------------
------------------------------------------------------------
------------------------------------------------------------
--------------------------T----------------AA---------G-----
---------GGCCTAT-A--A----AT-T-----TACGT------ATG--T---------
------------------------------------------------------------
------------------------------------------------------------
------------------------------------------------------------
----------------------T---------------------------------GC--
---G---GC-A--CT---TTGACCCC----------------------------------
-----------------------T------------------------------------
------------------------------------------------------------
----------------------C---------------------TT-------A------
--------------------------AT--TGAGCGC-G---------TG----------
--------------------------T-----CT--------------------------
---------------------TTG-A--T----TGCT-------T---------------
----------AG----------C-T----CATAC--------AA-------TTAGG----
-------------------TCCT-GAAA--------------------------------
--------------------------------GCAACGAACGTGACCGCAACCTCTTGTT
A-----------------------------------------------------------
------------------------------------------------------------
------------------------------------------------------------
------------------------------------------------------------
----------C-----------------------------------------------C-
-------------------------T----------------------------------
------------------------------------------------------------
-----------------------T------------------------------------
------------------------------------------T-------A---------
-------------------T----------------------------------A-----
------------------------------------------------------------
------------------------ACC-----AA-AC--AC-------------------
-------G-TGC---------------------------A-G------------------
---------------------------------------------------------T--
-------------------------AATAAT----------------------TC-----
------------TT------------ATT-------------------------------
-----A------TCT-C------------------GCTT---------------------
-------------------------------------------C----------------
---GT-------------------------------------------------GC----
-----------------------------------------------------------A
AAAAGG-CC--TTTT---------------------------------------------
------------------------------------------------------------
------------------------------------------------------------
------------------------------------------------------------
------------------------------------------------------------
-------------------------A----------------------------------
--------------------------------------------A-----AC--------
--T------------------------------------AGAGGGACCGCT-G-------
--TTACT-TTC--TTAAACC-AGAGGAAGGTTGC-GGCAATAACA-GG-TCTGTGATGCC
C-TTAGATGTTCCGGG-CT-GCACACGTGCTACA-ATGA-TTA-TTGCAGTG--------
------------------------------AGC-----A---------------------
----------------------------TCTCA--------------T------------
----------TT--------------------------T---------------------
------------------------------------------------------------
------------------------------------------------------------
-----------TA--------------C-AC-----------------------------
--------------A--------------------C------------------------
---CGCATG-CGC-GAG----------------------------------------T-C
T--------ATT-----------------TAT----------------------------
----T-------------------------------------------------------
-------C--------ACCATCTTG-T-G----------------------------T--
-----------------------------------------------------G------
-------------------------------T----------------TTT------AA-
ATATG-TA-TC---TCTGCGCG-------CG--------------GT-------------
---------------------------------AA---A-G-------------------
------------------------------------------------------------
------CCTG---------C----T---------------------------T-----CG
AAAGT-----------------AA-------GTGGGTAATCAATTAGAAGTAATGA-T--
------------------------------------------------------------
------------------------------------------------------------
----------------TT-----------------CC-----------------------
------------------------------------------------------------
------------------------------------------------------------
------------------------------------------------------------
-----------------------------------------T------------T---A-
TAT---------------A--GCACACATATAT-ACG-G-CA------------------
------------------------------------------------------------
-----------------------------------------------TCT-TTA------
---------CCC---------------------------------------------GG-
C-CTG--C-CT-TGTTG--CAGG-----------------TTTCTTGTG---------T-
------GTA------------------T------------------------------TG
ATG-------------------T-------------------T----T------------
----------------------------------------TT---------------T--
-----------------------------------------------------C------
------------CG-----------------TATG-------------------------
------------------------------------------------------------
--------------------------TG---------C----GA----TTGTCAATTCAT
GGTGGGGACAGACCATT-GTT-AATTGTTGGTCTCGGTCT--TAACTAGGAATGCCTTGT
ACGGGTCTTT-GGTTCAACAAACCACCCGGAATACGTCCCTGCCCTTTGTACACACCGCC
CGTCGCTCTTACCGAT-GGACTTCTCTGTGAGTTTGAGGGACT-G-------------G-
------------------GAACGCATAT---C-------------------T--------
-------------------------------------------C----------------
----------T-------ATA----------------------------T----------
---G--C-A------------------------------------------CA-------
-------------------------C-------CTAT-----------------------
--------------GG--------------AAACTTAAACGAACAGTGTGGTCTAAAGGA
AAGAGAAG
>AY804333_Operculina_complanata_Nummulitoidea
AAGGGCACCACAAG-AACGCGTGGAGCATGTGGCTTAATTTGACTCAACGCGGGAAATCT
TACCGGGTCC-GGACACACTGAGGATTGACAG---------------------------G
TATT--------------------A------------------T----------------
-----------------T------------------------------GTAT--------
-----------------------------------------------A------TTTACA
CTCTCTTAACGT---GTGT------GA---------------------TA----------
------------------------------------------------------------
-------------------T----------------------------------------
------------------------------------------------------------
-----------A------------------------------------------------
----C-------------------------------------------------------
------------------------------------------------------------
------------------------------------------------------------
------------------------------------------------------------
-------------------------------------------A----------------
---------------------------------T--------------------------
------------------------------------------------------------
-------------G--------------T----------T--------------------
----------A-----------AATATGCTAGTCCTTTCATGATTATGTGATAGGTGGTG
CATGGCCGTTCTT-AGTTCGTGGAGTGATCTGTCTGCTTAATTGCGTTTCAC--------
------------------------------------------------------------
------------------------------------------------------------
------------------------------------------------------------
------------------------------------------------------------
------------------------------------------------------------
------------------------------------------------------------
------------------------------------------------------------
------------------------------------------------------------
------------------------------------------------------------
------------------------------------------------------------
--------------------------T----------------AA---------G-----
---------GGCCTAT-A--A----AT-T-----TACGT------ATG--T---------
------------------------------------------------------------
------------------------------------------------------------
------------------------------------------------------------
----------------------T---------------------------------GC--
---G---GC-A--CT---TTGACCCC----------------------------------
-----------------------T------------------------------------
------------------------------------------------------------
----------------------C---------------------TT-------T------
--------------------------AT--AGAGCGC-G---------TG----------
--------------------------T-----CT--------------------------
---------------------TTG-A--T----TGCT-------T---------------
----------AG----------C-T----CATAC--------AA-------TTAGG----
-------------------TCCT-GAAA--------------------------------
--------------------------------GCAACGAACGTGACCGCAACCTCTTGTT
A-----------------------------------------------------------
------------------------------------------------------------
------------------------------------------------------------
------------------------------------------------------------
----------C-----------------------------------------------C-
-------------------------T----------------------------------
------------------------------------------------------------
-----------------------T------------------------------------
------------------------------------------T-------A---------
-------------------T----------------------------------A-----
------------------------------------------------------------
-------------------------CC-----AA-AC--AC-------------------
-------GTTGC---------------------------A-G------------------
---------------------------------------------------------T--
-------------------------AAT-AT----------------------TT-----
------------TT------------ATT-------------------------------
-----A------TCT-T------------------GCTT---------------------
-------------------------------------------C----------------
---GT-------------------------------------------------GC----
-----------------------------------------------------------A
AAAAGG--C--TTTT---------------------------------------------
------------------------------------------------------------
------------------------------------------------------------
------------------------------------------------------------
------------------------------------------------------------
-------------------------A----------------------------------
--------------------------------------------A-----AC--------
--T------------------------------------AGAGGGACCGCT-G-------
--TTACT-TTC--TTAAACC-AGAGGAAGGTTGC-GGC-ATAACA-GG-TCTGTGATGCC
C-TTAGATGTTCTGGGGCT-GCACACGTGCTACA-ATGA-TTA-TTGCAGTG--------
------------------------------AGC-----A---------------------
----------------------------TCTCA--------------T------------
----------TT--------------------------T---------------------
------------------------------------------------------------
------------------------------------------------------------
-----------TA--------------C-AC-----------------------------
--------------A--------------------C------------------------
---CGCATG-CGC-GAG----------------------------------------T-C
T--------ATT-----------------TAT----------------------------
----T-------------------------------------------------------
-------C--------ACCATT-TG-T-G----------------------------T--
-----------------------------------------------------G------
-------------------------------C----------------TTT------AA-
ATATG-TA-TCT--TCTGCGCG-------CG--------------GT-------------
---------------------------------AA---A-G-------------------
------------------------------------------------------------
------CCTG---------C----T---------------------------T-----CG
AAAGT-----------------AA-------GTGGGTAATCAATTAGAAGTAATGA-T--
------------------------------------------------------------
------------------------------------------------------------
----------------TT-----------------CC-----------------------
------------------------------------------------------------
------------------------------------------------------------
------------------------------------------------------------
-----------------------------------------T------------T---A-
TAT---------------A--GCACACATATAT-ACG-G-CA------------------
------------------------------------------------------------
-----------------------------------------------TCT-TTA------
---------CCC---------------------------------------------GG-
C-CTG--C-CT-TGTTG--CAGG------------------TTCTTGTG---------T-
------GTA------------------T------------------------------TG
ATG-------------------T-------------------T----T------------
----------------------------------------TT---------------T--
-----------------------------------------------------C------
------------CG-----------------TATG-------------------------
------------------------------------------------------------
--------------------------TG---------C----GA----TTGTCAATTCAT
GGTGGGGACAGACCATT-GTT-AATTGTTGGTCTCGGTCT--TAACTAGGAATGCCTTGT
ACGGGTCTTT-GGTTCAACAAACCACCCGGAATACGTCCCTGCCCTTTGTACACACCGCC
CGTCGCTCTTACCGAT-GGACTTCTCTGTGAGTTTGAGGGACT-G-------------G-
------------------GAACGCATAT---C-------------------T--------
-------------------------------------------C----------------
----------T-------ATA----------------------------T----------
---G--C-A------------------------------------------CA-------
-------------------------C-------CTAT-----------------------
--------------GG--------------AAACTTAAACGAACAGTGTGGTCTAAAGGA
AAGAGAAG
>AJ879164_Operculina_elegans_Nummulitoidea
AAGGGCACCACAAG-AACGCGTGGAGCATGTGGCTTAATTTGACTCAACGCGGGAAATCT
TACCGGGTCC-GGACACACTGAGGATTGACAG---------------------------G
TATT--------------------A------------------T----------------
-----------------T------------------------------GTAT--------
-----------------------------------------------A------TTTACA
CTCT-------TACAGTGT------GA---------------------TA----------
------------------------------------------------------------
-------------------T----------------------------------------
------------------------------------------------------------
-----------A------------------------------------------------
----C-------------------------------------------------------
------------------------------------------------------------
------------------------------------------------------------
------------------------------------------------------------
-------------------------------------------A----------------
---------------------------------T--------------------------
------------------------------------------------------------
-------------G--------------T----------T--------------------
----------A-----------AATATGCTAGTCCTTTCATGATTATGTGATAGGTGGTG
CATGGCCGTTCTT-AGTTCGTGGAGTGATCTGTCTGCTTAATTGCGTTTCAC--------
------------------------------------------------------------
------------------------------------------------------------
------------------------------------------------------------
------------------------------------------------------------
------------------------------------------------------------
------------------------------------------------------------
------------------------------------------------------------
------------------------------------------------------------
------------------------------------------------------------
------------------------------------------------------------
--------------------------T----------------AA---------G-----
---------GGCCTAT-A--A----AT-T-----TACGT------ATG--T---------
------------------------------------------------------------
------------------------------------------------------------
------------------------------------------------------------
----------------------T---------------------------------GC--
---G---GC-A--CT---TTGACCCC----------------------------------
-----------------------T------------------------------------
------------------------------------------------------------
----------------------C---------------------TT-------A------
--------------------------AC--AGAGCGC-G---------TG----------
--------------------------T-----CT--------------------------
---------------------TTG-A--T----TGCT-------T---------------
----------AG----------C-T----CATAC--------AA-------TTAGG----
-------------------TCCT-GAAA--------------------------------
--------------------------------GCAACGAACGTGACCGCAACCTCTTGTT
A-----------------------------------------------------------
------------------------------------------------------------
------------------------------------------------------------
------------------------------------------------------------
----------C-----------------------------------------------C-
-------------------------T----------------------------------
------------------------------------------------------------
-----------------------T------------------------------------
------------------------------------------T-------A---------
-------------------T----------------------------------A-----
------------------------------------------------------------
-------------------------CC-----AA-AC--ACC------------------
-------GTTGC---------------------------A-G------------------
---------------------------------------------------------TA-
-------------------------AAT-AT----------------------TT-----
------------TT-----------AATA-------------------------------
-----A------TCT-T------------------GCTT---------------------
-------------------------------------------C----------------
---GT-------------------------------------------------GC----
-----------------------------------------------------------A
AAAAGGGCC--TTTT---------------------------------------------
------------------------------------------------------------
------------------------------------------------------------
------------------------------------------------------------
------------------------------------------------------------
-------------------------A----------------------------------
--------------------------------------------A-----AC--------
--T------------------------------------AGAGGGACCGCTGG-------
--TTACT-TTC--TTAAACC-AGAAGAAGGTTGCCGGCAATAACAGGG-TCTGTGATGGC
C-TTAGATGGTCCGGG-CT-GCACACGTGCTACA-ATGA-TTA-TTGCAGTG--------
------------------------------AGC-----A---------------------
----------------------------TCTCA--------------T------------
----------TT--------------------------T---------------------
------------------------------------------------------------
------------------------------------------------------------
-----------TA--------------C-AC-----------------------------
--------------A--------------------C------------------------
---CGCATG-CGC-GAG----------------------------------------T-C
T--------AAT-----------------TAT----------------------------
----T-------------------------------------------------------
-------C--------ACCATTTTG-T-G----------------------------T--
-----------------------------------------------------G------
-------------------------------C----------------TTT------AA-
ATATG-TA-TC---TCTGCGCG-------CG--------------GT-------------
---------------------------------AA---A-G-------------------
------------------------------------------------------------
------CCTG---------C----T---------------------------T-----CG
AAAGT-----------------AA-------GTGGGTAATCAATTAGAAGTAATGA-T--
------------------------------------------------------------
------------------------------------------------------------
----------------TT-----------------CC-----------------------
------------------------------------------------------------
------------------------------------------------------------
------------------------------------------------------------
-----------------------------------------T----------T-T---A-
TAT---------------A--GCACACATATAT--CG-G-CA------------------
------------------------------------------------------------
-----------------------------------------------TCT-TTA------
---------CCC---------------------------------------------GG-
C-CTG--C-CT-TGTTG--CAGG-----------------TTTCTTGTG---------T-
------GTA------------------T------------------------------TG
ATG-------------------T-------------------T----T------------
----------------------------------------TT---------------T--
-----------------------------------------------------C------
------------CG-----------------TATG-------------------------
------------------------------------------------------------
--------------------------TG---------C----GA----TTGTCAATTCAT
GGTGGGGACAGACCATT-GTT-AATTGTTGGTCTCGGTCT--TAACTAGGAATGCCTTGT
ACGGGTCTTT-GGTTCAACAAACCACCCGGAATACGTCCCTGCCCTTTGTACACACCGCC
CGTCGCTCTTACCGAT-GGACTTCTCTGTGAGTTTGAGGGACT-G-------------G-
------------------GAACGCATAT---C-------------------T--------
-------------------------------------------C----------------
----------T-------ATA----------------------------T----------
---G--C-A------------------------------------------CA-------
-------------------------C-------CTAT-----------------------
--------------GG--------------AAACTTAAACGAACAGTGTGGTCTAAAGGA
AAGAGAAG
>DQ408637_Trochammina_hadai_Textulariids
AAGGGCACCACAAG-AACGCGTGGAGCATGTGGCTTAATTTGACTCAACGCGGGAAATCT
TACCGGGTCC-GGACACACTGAGGATTGACAG---------------------------G
CAAT--------------------A------------------T----------------
-----------------T------------------------------------------
------------------------------------------------------------
-------------------------------------------------GAAA-------
-----------------TTATTGCATTTATGCA-ATAT-------------------T--
------------------------------------------------------------
------------------------------------------------------------
------------------------------------------------------------
----T-------------------------------------------------------
------------------------------------------------------------
------------------------------------------------------------
----------------------C-------------------------------------
-------------------------------------------A----------------
---------------------------------T--------------------------
------------------------------------------------------------
-------------G--------------T----------T--------------------
----------A-----------AATATGCTAGTCCTTTCATGATTATGTGATAGGTGGTG
CATGGCCGTTCTT-AGTTCGTGGAGTGATCTGTCTGCTTAATTGCGTTTCAC--------
------------------------------------------------------------
------------------------------------------------------------
------------------------------------------------------------
------------------------------------------------------------
------------------------------------------------------------
------------------------------------------------------------
------------------------------------------------------------
------------------------------------------------------------
------------------------------------------------------------
------------------------------------------------------------
--------------------------T----------------AA---------G-----
---------GGCTTA--T--T----AA-T-----TACGT------GTG--T---------
------------------------------------------------------------
------------------------------------------------------------
------------------------------------------------------------
----------------------T---------------------------------GT--
--AG---GT-A--CT---TTGACCCC----------------------------------
-----------------------T-----------------A------------------
-----------------T-GTTGAAATATTA-----------------------------
----------------------C-------------------------------------
--------------------------AT----AGTGC-G---------TG----------
--------------------------T-----CT--------------------------
---------------------TAG-T--T----TGCT-------TT--------------
----------TA----------C-T----CACAC--------AA-------TTAAG----
-------------------TCCT-GAAA--------------------------------
--------------------------------GCAACGAACGTGACCGCAACCTCTTGTT
G-----------------------------------------------------------
------------------------------------------------------------
------------------------------------------------------------
------------------------------------------------------------
----------C-----------------------------------------------C-
-------------------------T----------------------------------
------------------------------------------------------------
-----------------------T------------------------------------
------------------------------------------T-------A---------
-------------------T----------------------------------------
------------------------------------------------------------
------------------------------------------------------------
-------TTTAT---------------------------A--------------------
------------------------------------------------------------
------------------------------------------------------------
------------------------------------------------------------
-----A------TGTA---------------------TT---------------------
--------------------TTGTTAATATTTATATTGCAAGTG----------------
--CAT-------------------------------------------------GA----
-----------------------------------------------------------A
AAAAGG-CT--TTTT---------------------------------------------
------------------------------------------------------------
------------------------------------------------------------
------------------------------------------------------------
------------------------------------------------------------
-------------------------A----------------------------------
--------------------------------------------A-----AC--------
--T------------------------------------AGAGGGACCGCT-G-------
--TAACT-TTT--TTAAACC-AGAGGAAGGTTGC-GGCAATAACAG-G-TCTGTGATGCC
C-TTAGATGTTCCGGG-CT-GCACACGTGCTACA-ATGA-TTA-TTGCAGTG--------
------------------------------AGC-----A---------------------
----------------------------TCTCA--------------T------------
----------TT--------------------------T---------------------
------------------------------------------------------------
--------------------A---------------------------------------
-----------T---------------T-AC-----------------------------
--------------A--------------------C------------------------
---CGCCTG-CGC-GTG----------------------------------------T-C
C--------AAT-----------------TAT----------------------------
----T-------------------------------------------------------
---------------------------------------------------------T--
-----------------------------------------------------G------
-------------------------------CATACTTATGTGTGTACTTT------AA-
TTGTGTTA--C---ATTGCGCG-------CG--------------GT-------------
---------------------------------AA---A-G-------------------
------------------------------------------------------------
------CCTG---------C----T---------------------------T-----CG
AAAGT-----------------AA-------GTGGGTAATCAATTAGAAGTAATGA-T--
------------------------------------------------------------
------------------------------------------------------------
----------------TT-----------------CC-----------------------
------------------------------------------------------------
------------------------------------------------------------
------------------------------------------------------------
-----------------------------------------C----------TAT---T-
TAT---------------A--GCACACATATAT-GCG-G-CA------------------
------------------------------------------------------------
-----------------------------------------------TCT-TTA------
---------CCC---------------------------------------------GG-
G-TTA--AGCT-TGTCT--TA-------------------ACTTTTGTG---------T-
------GTA------------------T------------------------------CG
ATG-------------------T-------------------T----T------------
----------------------------------------TT---------------T--
-----------------------------------------------------C------
------------CG-----------------CATG-------------------------
------------------------------------------------------------
--------------------------TG---------C----AA----TTGTCAATTCAT
GGTGGGGACAGACCATT-GTT-AATTGTTGGTCTCGGTCT--TAACTAGGAATGCCTTGT
ACGGGTCTTT-GGTTCAACAAACCACCCGGAATACGTCCCTGCCCTTTGTACACACCGCC
CGTCGCTCTTACCGAT-GGACTTCTCTGTGAGTTTGAGGGACT-G-------------G-
------------------------------------------------------------
------------------------------------------------------------
------------------ATAC---------------------------T----------
---G--T-AATAATTTATTATTA--C---------------------TAACCA-------
-------------------------T-------CTAT-----------------------
--------------GG--------------AAACTTAAACGAACAGTGTGGTCTAAAGGA
AAGAGAAG
>EU672994_Textularia_sagittula_Textulariids
AAGGGCACCACAAG-AACGCGTGGAGCATGTGGCTTAATTTGACTCAACGCGGGAAATCT
TACCGGGTCC-GGACACACTGAGGATTGACAG---------------------------G
CACT--------------------A------------------T----------------
-----------------T------------------------------------------
------------------------------------------------------------
-------------------------------------------------AAATTTTT---
------ATTAATTTTTATTAAT----------A-ATAT-------------------T--
------------------------------------------------------------
------------------------------------------------------------
------------------------------------------------------------
----T-------------------------------------------------------
------------------------------------------------------------
------------------------------------------------------------
------------------------------------------------------------
-------------------------------------------A----------------
---------------------------------T--------------------------
------------------------------------------------------------
-------------G--------------T----------T--------------------
----------A-----------AATATGCTAGTCCTTTCATGATTATGTGATAGGTGGTG
CATGGCCGTTCTT-AGTTCGTGGAGTGATCTGTCTGCTTAATTGCGTTTCAC--------
------------------------------------------------------------
------------------------------------------------------------
------------------------------------------------------------
------------------------------------------------------------
------------------------------------------------------------
------------------------------------------------------------
------------------------------------------------------------
------------------------------------------------------------
------------------------------------------------------------
------------------------------------------------------------
--------------------------T----------------AA---------G-----
---------GGCTTA--A--A----AA-T-----TACGT------GTG--T---------
------------------------------------------------------------
------------------------------------------------------------
------------------------------------------------------------
----------------------T---------------------------------GT--
--AT--TGT-T--TT---TTGACCCC----------------------------------
-----------------------T-----------------A------------------
-----------------TCGTTGAAATATTA-----------------------------
----------------------C---------------------T---------------
--------------------------TT----AGTGC-G---------TG----------
--------------------------T-----CT--------------------------
---------------------TAA-A--T----TGC--------GA--------------
----------TA----------C-T----CACAC--------AA-------TTAAG----
-------------------TCCT-GAAA--------------------------------
--------------------------------GCAACGAACGTGACCGCAACCTCTTGTT
G-----------------------------------------------------------
------------------------------------------------------------
------------------------------------------------------------
------------------------------------------------------------
----------C-----------------------------------------------C-
-------------------------T----------------------------------
------------------------------------------------------------
-----------------------T------------------------------------
------------------------------------------T-------A---------
-------------------C----------------------------------------
------------------------------------------------------------
------------------------------------------------------------
-------AATAT---------------------------ACGCGAT--------------
---------------------------------------------------------TA-
-------------------------AATATT----------------------T------
------------------------------------------------------------
-----A------TTTA---------------------TT---------------------
--------------------TT--------------------TT----------------
--CGT-------------------------------------------------AA----
-----------------------------------------------------------A
AAAAGG-C---TTTT---------------------------------------------
------------------------------------------------------------
------------------------------------------------------------
------------------------------------------------------------
------------------------------------------------------------
-------------------------A----------------------------------
--------------------------------------------A-----AC--------
--T------------------------------------AGAGGGACCGCT-G-------
--TAACT-TTT--TTAAACC-AGAGGAAGGTTGC-GGCAATAACAG-G-TCTGTGATGCC
C-TTAGATGTTCCGGG-CT-GCACACGTGCTACA-ATGA-TTA-TTGCAGTG--------
------------------------------AGC-----A---------------------
----------------------------TCTCA--------------T------------
----------TT--------------------------T---------------------
------------------------------------------------------------
--------------------T---------------------------------------
-----------TA--------------C-AC-----------------------------
--------------A--------------------C------------------------
---CGCTAG-CGC-GTG----------------------------------------T-C
C--------AAT-----------------TAT----------------------------
----T-------------------------------------------------------
---------------------------------------------------------T--
-----------------------------------------------------G------
-------------------------------CGTACTTTTGTGCGTATTTT------AA-
TTGTG-TA--C---ATTGTGCG-------CG--------------GT-------------
---------------------------------AA---A-G-------------------
------------------------------------------------------------
------CCTG---------C----T---------------------------T-----CG
AAAGT-----------------AA-------GTGGGTAATCAATTAGAAGTAATGA-T--
------------------------------------------------------------
------------------------------------------------------------
----------------TT-----------------CC-----------------------
------------------------------------------------------------
------------------------------------------------------------
------------------------------------------------------------
-----------------------------------------C----------T-T---T-
TAT---------------A--GCACACATATAT-ACG-G-CA------------------
------------------------------------------------------------
-----------------------------------------------TCT-TTA------
---------CCC---------------------------------------------GG-
T-TTG--CGCT-TGTCG--TA-------------------AATTTTGTG---------T-
------GTA------------------T------------------------------CG
ATG-------------------T-------------------T----T------------
----------------------------------------TT---------------T--
-----------------------------------------------------C------
------------CG-----------------TATG-------------------------
------------------------------------------------------------
--------------------------TG---------C----AA----TTGTCAATTCAT
GGTGGGGACAGACCATT-GTT-AATTGTTGGTCTCGGTCT--TAACTAGGAATGCCTTGT
ACGGGTCTTT-GGTTCAACAAACCACCCGGAATACGTCCCTGCCCTTTGTACACACCGCC
CGTCGCTCTTACCGAT-GGACTTCTCTGTGAGTTTGAGGGACT-G-------------G-
------------------------------------------------------------
------------------------------------------------------------
------------------GTAT---------------------------T----------
---G--T-AA-AATTTATTTTTT--A---------------------CAGCCA-------
-------------------------C-------CTAT-----------------------
--------------GG--------------AAACTTAAACGAACAGTGTGGTCTAAAGGA
AAGAGAAG
>DQ408638_Islandiella_sp_Serioidea
AAGGGCACCACAAG-AACGCGTGGAGCATGTGGCTTAATTTGACTCAACGC-GGAAATCT
TACCGGGTCC-GGACACACTGAGGATTGACAG---------------------------G
CAA---------------------------------------------------------
------------------------------------------------------------
------------------------------------------------------------
------------------------------------------------------------
---------------TATTAAT----------ATATATTGCATTTATGTACATTATAT--
------------------------------------------------------------
------------------------------------------------------------
------------------------------------------------------------
----T-------------------------------------------------------
------------------------------------------------------------
------------------------------------------------------------
------------------------------------------------------------
-------------------------------------------A----------------
---------------------------------T--------------------------
------------------------------------------------------------
-------------G--------------T----------T--------------------
----------A-----------AATATGCTAGTCCTTTCATGATTATGCGATAGGTGGTG
CATGGCCGTTCTT-AGTTCGTGGAGTGATCTGTCTGCTTAATTGCGTTCCAC--------
------------------------------------------------------------
------------------------------------------------------------
------------------------------------------------------------
------------------------------------------------------------
------------------------------------------------------------
------------------------------------------------------------
------------------------------------------------------------
------------------------------------------------------------
------------------------------------------------------------
------------------------------------------------------------
--------------------------T----------------ATT--------G-----
---------GGCTTAT-A--T----AA-T-----TACGT------ATG--C---------
------------------------------------------------------------
------------------------------------------------------------
------------------------------------------------------------
----------------------T---------------------------------GT--
--TA---AC-G--CT---TTGACCCC----------------------------------
-----------------------T-----------------T------------------
-----------------TC----------TA-----------------------------
----------------------C----------------------G-------G------
--------------------------AT----TGTGC-G---------TG----------
--------------------------T-----CT--------------------------
---------------------TTG-T--C----TCGT-------TT--------------
----------AA----------C-T----CATAC--------AA-------TTAAG----
-------------------CCCT-GAAA--------------------------------
--------------------------------GCAACGAACGTGACCGCAACCTCTTGTT
G-----------------------------------------------------------
------------------------------------------------------------
------------------------------------------------------------
------------------------------------------------------------
----------CTCTCAT------TCATATATTATGCATTCGTGCATTTTATTCACATAC-
-------------------------T----------------------------------
------------------------------------------------------------
-----------------------T------------------------------------
------------------------------------------------------------
-------------------T----------------------------------------
------------------------------------------------------------
------------------------------------------------------------
-------TTTAT---------------------------A--------------------
------------------------------------------------------------
------------------------------------------------------T-----
------------TT-----------ATTT-------------------------------
-----ATCGAATTGTA---------------------TT---------------------
------------------------------------------------------------
------------------------------------------------------------
-----------------------------------------------------------A
AGAGAG-CT--TTCT---------------------------------------------
------------------------------------------------------------
------------------------------------------------------------
------------------------------------------------------------
------------------------------------------------------------
-------------------------A----------------------------------
--------------------------------------------A-----AC--------
--T------------------------------------AGAGGGACCGCT-G-------
--TTACT-TTC--TTAAACC-AGAGGAAGGTTGC-GGCAATAACAG-G-TCTGTGATGCC
C-TTAGATGTTCCGGG-CT-GCACACGTGCTACA-ATGA-TTA-TTGCAGTG--------
------------------------------AGC-----A---------------------
----------------------------TCTCA--------------T------------
----------TT--------------------------T---------------------
------------------------------------------------------------
--------------------T---------------------------------------
-----------TA--------------C-AC-----------------------------
--------------A--------------------T------------------------
---CGCATG-CGC-GAG----------------------------------------T-C
C--------ATT-----------------TAT----------------------------
----TC------------TTTACCTTCG------TGTA----T-----------------
---------------------------------------------------------T--
-----------------------------------------------------G------
-------------------------------C----------------TTT------AA-
ATGTG-TA-TC---TCTGCGCG-------CG--------------AT-------------
---------------------------------AA---A-G-------------------
------------------------------------------------------------
------CCTG---------C----T---------------------------T-----CG
AAAGT-----------------CA-------GTGGGTAATCAATTAGAAGTAATGA-T--
------------------------------------------------------------
------------------------------------------------------------
----------------TT-----------------CC-----------------------
------------------------------------------------------------
------------------------------------------------------------
------------------------------------------------------------
-----------------------------------------G----------T-T---T-
TATTTTATTATATC----T--GCACACATATAT-ACG-G-CA------------------
------------------------------------------------------------
-----------------------------------------------CTT-ATA------
---------CCC---------------------------------------------GG-
G-TAA--C-CT-TGTTG--TT-------------------ACTTCTGTG---------T-
------GTA------------------TACGTGATATCGTTTTCTTGTAAAACT------
-TT-------------------A-------------------T----A------------
----------------------------------------TT---------------A--
-----------------------------------------------------C------
------------CG-----------------TATG-------------------------
------------------------------------------------------------
--------------------------TG---------C----AA----TTGTCAATTCAT
GGTGGGGACAGACCATT-GTT-AATTGTTG-TCTCGGTCT--TAACTAGGAATGCCTTGT
ACGGATCTTT-GGTTCAACAAACCATCCGGAATACGTCCCTGCCCTTTGTACACACCGCC
CGTCGCTCTTACCGAT-GGACTTCTCTGTGAGTTTGAGGGACT-G-------------G-
------------------T-----------------------------------------
------------------------------------------------------------
------------------ATTT---------------------------T----------
---G--A-TA-AATTCGTTTATC--A---------------------TATC---------
-------------------------A-------CTAT-----------------------
--------------AG--------------AAACTTAAACGAACAGTGGGGTCTAAAGGA
AAGAGAAG
>DQ408639_Cassidulinoides_parkerianus_Serioidea
AAGGGCACCACAAG-AACGCGTGGAGCATGTGGCTTAATTTGACTCAACGCGGGAAATCT
TACCGGGTCC-GGACACACTGAGGATTGACAG---------------------------G
CAAT--------------------A------------------T----------------
-----------------T------------------------------------------
------------------------------------------------------------
-------------------------------------------------ATAATTTTTTA
ATTGGAATAAATTTTTATTAAT----------TTATTTT-------------TTTTATTT
TT-----------------T----------------------------------------
------------------------------------------------------------
-----------A------------------------------------------------
----T-------------------------------------------------------
------------------------------------------------------------
------------------------------------------------------------
------------------------------------------------------------
-------------------------------------------A----------------
---------------------------------T--------------------------
------------------------------------------------------------
-------------G--------------T----------T--------------------
----------A-----------AATATGCTAGTCCTTTCATGATTATGTGATAGGTGGTG
CATGGCCGTTCTT-AGTTCGTGGAGTGATCTGTCTGCTTAATTGCGTTTCAC--------
------------------------------------------------------------
------------------------------------------------------------
------------------------------------------------------------
------------------------------------------------------------
------------------------------------------------------------
------------------------------------------------------------
------------------------------------------------------------
------------------------------------------------------------
------------------------------------------------------------
------------------------------------------------------------
--------------------------T----------------ATT--------G-----
---------GGCTTAT-A--T----AA-T-----TACGT------ATG--T---------
------------------------------------------------------------
------------------------------------------------------------
------------------------------------------------------------
----------------------T---------------------------------GT--
--TA---AC-G--CT---TTGACCCC----------------------------------
-----------------------T-----------------T------------------
-----------------TC----------TA-----------------------------
----------------------C----------------------G-------G------
--------------------------AT----TGTGC-G---------TG----------
--------------------------T-----CT--------------------------
---------------------TTG-T--C----TCGT-------TT--------------
----------AA----------C-T----CATAC--------AA-------TTAAG----
-------------------CCCT-GAAA--------------------------------
--------------------------------GCAACGAACGTGACCGCAACCTCTTGTT
G-----------------------------------------------------------
------------------------------------------------------------
------------------------------------------------------------
------------------------------------------------------------
----------CTCTCATATTACCTTATAC------------TGCATAATATTTGAATAA-
-------------------------T----------------------------------
------------------------------------------------------------
-----------------------T------------------------------------
------------------------------------------T-------A---------
-------------------T----------------------------------------
------------------------------------------------------------
------------------------------------------------------------
-------TTTAT---------------------------T--------------------
------------------------------------------------------------
------------------------------------------------------T-----
------------TT-----------TTTT-------------------------------
-----A------TGT----------------------TT---------------------
------------------------------------------------------------
------------------------------------------------------------
-----------------------------------------------------------A
AGAGAG-CT--TTCT---------------------------------------------
------------------------------------------------------------
------------------------------------------------------------
------------------------------------------------------------
------------------------------------------------------------
-------------------------A----------------------------------
--------------------------------------------A-----AC--------
--T------------------------------------AGAGGGACCGCT-G-------
--TTACT-TTC--TTAAACC-AGAGGAAGGTTGC-GGCAATAACAG-G-TCTGTGATGCC
C-TTAGATGTTCCGGG-CT-GCACACGTGCTACA-ATGA-TTA-TTGCAGTG--------
------------------------------AGC-----A---------------------
----------------------------TCTCA--------------T------------
----------TT--------------------------T---------------------
------------------------------------------------------------
--------------------T---------------------------------------
-----------TA--------------C-AC-----------------------------
--------------A--------------------T------------------------
---CGCATG-CGC-GAG----------------------------------------T-C
C--------ATT-----------------TAT----------------------------
----TCAGATATCTTTCATTTACTTTCGGGTGAATGTAGTGTT-----------------
---------------------------------------------------------T--
-----------------------------------------------------G------
-------------------------------C----------------TTT------AA-
ATGTG-TA-TC---TCTGCGCG-------CG--------------AT-------------
---------------------------------AA---A-G-------------------
------------------------------------------------------------
------CCTG---------C----T---------------------------T-----CG
AAAGT-----------------AA-------GTGGGTAATCAATTAGAAGTAATGA-T--
------------------------------------------------------------
------------------------------------------------------------
----------------TT-----------------CC-----------------------
------------------------------------------------------------
------------------------------------------------------------
------------------------------------------------------------
-----------------------------------------T----------T-T---T-
TTTT--------TC----T--GCACACATATAT-ATG-G-CA------------------
------------------------------------------------------------
-----------------------------------------------CTT-ATA------
---------CCC---------------------------------------------GG-
G-TAA--C-CT-TGTTG--TT-------------------ACTTTTGTG---------C-
------GTA------------------TACGTGATA--------------ATCTTTACCG
ATT-------------------A-------------------T----A------------
----------------------------------------CT---------------A--
-----------------------------------------------------C------
------------CA-----------------TATG-------------------------
------------------------------------------------------------
--------------------------TG---------C----AA----TTGTCAATTCAT
GGTGGGGACAGACCATT-GTT-AATTGTTGGTCTCGGTCT--TAACTAGGAATGCCTTGT
ACGGATCTTT-GGTTCAACAAACCATCCGGAATACGTCCCTGCCCTTTGTACACACCGCC
CGTCGCTCTTACCGAT-GGACTTCTCTGTGAGTTTGAGGGACT-G-------------G-
------------------T-----------------------------------------
------------------------------------------------------------
------------------AAAT---------------------------T----------
---A--A-AT-AAT------ATC--ATGTATTTATACGTGTTTTATTTGTC---------
-------------------------A-------CTAT-----------------------
--------------AG--------------AAACTTAAACGAACAGTGGGGTCTAAAGGA
AAGAGAAG
>DQ452687_Planorbulinella_sp_Planorbulinidae
AAGGGCACCACAAG-AACGCGTGGAGCATGTGGCTTAATTTGACTCAACGCGGGAAATCT
TACCGGGTCC-GGACACACTGAGGATTGACAG---------------------------G
CACT--------------------A------------------T----------------
-----------------T------------------------------------------
------------------------------------------------------------
-------------------------------------------------A----------
------------------------------------------------------------
-------------------TGCTGTATGTCTCTGTACTGCAGC-----------------
------------------------------------------------------------
-----------A------------------------------------------------
----T-------------------------------------------------------
------------------------------------------------------------
------------------------------------------------------------
------------------------------------------------------------
-------------------------------------------A----------------
---------------------------------T--------------------------
------------------------------------------------------------
-------------G--------------T----------T--------------------
----------A-----------AATATGCTAGTCCTTTCATGATTATGTGATAGGTGGTG
CATGGCCGTTCTT-AGTTCGTGGAGTGATCTGTCTGCTTAATTGCGTTTCAC--------
------------------------------------------------------------
------------------------------------------------------------
------------------------------------------------------------
------------------------------------------------------------
------------------------------------------------------------
------------------------------------------------------------
------------------------------------------------------------
------------------------------------------------------------
------------------------------------------------------------
------------------------------------------------------------
--------------------------T----------------AA---------G-----
---------GGTCCAT-A--T----AA-T-----TATGT------ACG--T---------
------------------------------------------------------------
------------------------------------------------------------
------------------------------------------------------------
----------------------T---------------------------------GC--
---G---GC-G--CT---TTGACCCC----------------------------------
-----------------------T-----------------A------------------
-----------------TG----------CATCTGCTCATCGTTAGTTAGTATG------
----------------------C---------------------T---------------
--------------------------AT----AGCGC-G---------AG----------
--------------------------T-----CT--------------------------
---------------------CTG-T--C----TGCT-------T---------------
------------------------------------------------------AGCTCG
TGCGGTTGGA---------TCCT-GAAA--------------------------------
--------------------------------GCAACGAACGTGACCGCAACCTCTTGTT
G-----------------------------------------------------------
------------------------------------------------------------
------------------------------------------------------------
------------------------------------------------------------
----------C-----------------------------------------------C-
-------------------------T----------------------------------
------------------------------------------------------------
-----------------------T------------------------------------
------------------------------------------T-------AATACTACAC
AACAATGCGTCATCTACTAT----------------------------------------
------------------------------------------------------------
------------------------------------------------------------
-------TTTGT---------------------------A--------------------
------------------------------------------------------------
------------------------------------------------------------
------------------------------------------------------------
------------------------------------------------------------
-------------------------------------------G----------------
--CGT-------------------------------------------------GA----
---------------------------------------------------CCATTGTAA
AAAAGG-CT--TTTT---------------------------------------------
------------------------------------------------------------
------------------------------------------------------------
------------------------------------------------------------
------------------------------------------------------------
-------------------------A----------------------------------
--------------------------------------------A-----AC--------
--T------------------------------------AGAGGGACCGCT-G-------
--TTACT-TTC--TTAAACC-AGAGGAAGGTTGC-GGCAATAACAG-G-TCTGTGATGCC
C-TTAGATGTTCCGGG-CT-GCACACGTGCTACA-ATGA-TTA-TTGCAGTG--------
------------------------------AGC-----A---------------------
----------------------------TCTCA--------------T------------
----------TT--------------------------T---------------------
------------------------------------------------------------
--------------------T---------------------------------------
-----------AA--------------C-AC-----------------------------
--------------A--------------------T------------------------
---CGCAAG-CGC-GAG----------------------------------------T-C
C--------ATT-----------------TATGCAGGTTCTAACATTATCATGTGTTAGT
AATAT-------------------------------------------------------
---------------------------------------------------------T--
-----------------------------------------------------G------
-------------------------------T----------------TTT------AA-
ATGTG-TA-TC---TCTGCGCG-------CG--------------AT-------------
---------------------------------AA---A-G-------------------
------------------------------------------------------------
------CCTG---------C----T---------------------------T-----CG
AAAGT-----------------AA-------GTGGGTAATCAATTAGAAGTAATGA-T--
------------------------------------------------------------
------------------------------------------------------------
----------------TT-----------------CC-----------------------
------------------------------------------------------------
------------------------------------------------------------
------------------------------------------------------------
---------AT------------------------------T----------T-T---T-
TAC---------------A--GCACGAATATAT-GTG-G-CG------------------
------------------------------------------------------------
-----------------------------------------------ACT-TTT------
---------CCC---------------------------------------------AG-
C-CAG--C-CT-TGTTG--CTGG-----------------ATTCTTGTG---------T-
------GAA------------------T------------------------------TG
TTG-------------------T-------------------T----T------------
----------------------------------------TT---------------T--
-----------------------------------------------------TATTA--
------------CA-----------------CATG-------------------------
------------------------------------------------------------
--------------------------TG---------C----AA----TTGTCAATTCAT
GGTGGGGACAGACCATT-GTT-AATTGTTGGTCTCGGTCT--TAACTAGGAATGCCTTGT
ACGGGTCTTT-GGTTCAACAAACCACCCGGAATACGTCCCTGCCCTTTGTACACACCGCC
CGTCGCTCTTACCGAT-GGACTTCTCTGTGAGTTTCAAGGACT-G-------------G-
------------------G-----------------------------------------
------------------------------------------------------------
------------------GT----------------------------------------
-------------TTCATTTATTTGC---------------------TAAC---------
-------------------------T-------CTAT-----------------------
--------------GG--------------AAATTGAAACGAACAGTGTGGTCTAAAGGA
AAGAGAAG
>KJ633130_Globoquadrina-conglomerata_Basal
AAGGGCACCACAAG-AACGCGTGGAGCATGTGGCTTAATTTGACTCAACGCGGGAAATCT
TACCGGGTCC-GGACACACTGAGGATTGACAG---------------------------G
CAAT--------------------A------------------T----------------
-----------------G------------------------------------------
------------------------------------------------------------
-------------------------------------------------A----------
------------------------------------------------------------
------------------------------------------------------------
------------------------------------------------------------
-----------A------------------------------------------------
----T-------------------------------------------------------
------------------------------------------------------------
------------------------------------------------------------
------TTTAATCTCTTGTATTAT-------------------------T----------
-------------------------------------------AT-------T-------
---------------------------------T--T-----------------------
------------------------------------------------------------
-------------G--------------T----------T--------------------
----------A-----------AATATGCTAGTCCTTTCATGATTATGTGATAGGTGGTG
CATGGCCGTTCTT-AGTTCGTGGAGTGATCTGTCTGCTTAATTGCGTTTCAC--------
------------------------------------------------------------
------------------------------------------------------------
------------------------------------------------------------
------------------------------------------------------------
------------------------------------------------------------
------------------------------------------------------------
------------------------------------------------------------
------------------------------------------------------------
------------------------------------------------------------
------------------------------------------------------------
--------------------------T----------------AA---------G-----
---------GGCTCAT-A--A----TT-A-----ATTGT------ATG--T---------
------------------------------------------------------------
------------------------------------------------------------
------------------------------------------------------------
----------------------T---------------------------------T---
-C-ATTTGC-ACTCT---TTGACCCCT---------------------------------
-----------------------T-----------------C------------------
-----------------TT----------CA-----------------------------
----------------------CGGAAGCGTGTGTCTTAGAAATT---------------
-----------------------------------GCAG---------TG----------
--------------------------AGCGTACT--------------------------
---------------------T--------------------------------------
---------------------------------------------------TTGGG----
-------------------TCCT-GAAA--------------------------------
--------------------------------GCAACGAACGTGACCGCAACCTCTTGTT
G-----------------------------------------------------------
------------------------------------------------------------
------------------------------------------------------------
------------------------------------------------------------
----------C-----------------------------------------------C-
-------------------------T----------------------------------
------------------------------------------------------------
-----------------------T------------------------------------
------------------------------------------T-------A---------
-------------------T---------------------------------TA-----
------------------------------------------------------------
-------------------------CC-----AA-AC--GC-------------------
-------AT---------------------------------------------------
------------------------------------------------------------
------------------------------------------------------------
------------------------------------------------------------
-------------------------------------TT---------------------
-------------------------------------------TCCACTTTTTGTGTGAA
TTTGC-------------------------------------------------AA----
-----------------------------------------------------------A
AAAAGG-CT--TTCT---------------------------------------------
------------------------------------------------------------
------------------------------------------------------------
------------------------------------------------------------
------------------------------------------------------------
-------------------------A----------------------------------
--------------------------------------------A-----AC--------
--T------------------------------------AGAGGGACCGCT-G-------
--TTACT-TTC--TTAAACC-AGAGGAAGGTTGC-GGCAATAACAG-G-TCTGTGATGCC
C-TTAGATGTTCCGGG-CT-GCACACGTGCTACA-ATGA-TCA-GTACAGTG--------
------------------------------AGC-----A---------------------
----------------------------TCTCA--------------T------------
----------TT--------------------------T---------------------
------------------------------------------------------------
--------------------T---------------------------------------
---------TAC-----------------AC-----------------------------
--------------A--------------------C------------------------
---CGCATG-CGC-GAG----------------------------------------T-C
C--------ATT-----------------TAT----------------------------
----T-------------------------------------------------------
-------C--------AT----CTT-C-GG-----------------------A---T--
-----------------------------------------------------G------
-------------------------------C----------------TTT------AA-
ATGTG-CA-TC---TCTGCGCG-------CG--------------GT-------------
---------------------------------AA---A-G-------------------
------------------------------------------------------------
------CCTG---------C----T---------------------------T-----CG
AAAGT-----------------AA-------GTGGGTAATCAATTAGAAGTAATGA-T--
------------------------------------------------------------
------------------------------------------------------------
----------------TT-----------------CC-----------------------
------------------------------------------------------------
------------------------------------------------------------
------------------------------------------------------------
----------------------------------------------------T-T---T-
TTT---------------A--GCACACATATAT-ACG-G-CA------------------
------------------------------------------------------------
-----------------------------------------------TTT-ATG------
---------CCC---------------------------------------------GG-
G-CTG--C-CT-TGTTG--TAGC-----------------TTT--TGTG---------C-
------GCA------------------T------------------------------AA
GTG-------------------T-------------------T----T------------
----------------------------------------TT---------------T--
-----------------------------------------------------C------
------------CG-----------------TATG-------------------------
------------------------------------------------------------
--------------------------TG---------C----GA----TTGTCAATTCAT
GGTGGGGACAGACCATT-GTT-AATTGTTGGTCTCGGTCT--TAACTAGGAATGCCTTGT
ACGGGTCTTT-GGTTCAACAAACCACCCGGAATACGTCCCTGCCCTTTGTACACACCGCC
CGTCGCTCTTACCGAT-GGACTTCTCTGTGAGTTTGAGGGACT-G-------------G-
------------------GAACGCGTA------------------ATTTATT--------
-------------T--------------T-------------AC----------------
------------------------------------------------------------
---A--C-A------------------------------------------CA-------
-------------------------C-------CTAT-----------------------
--------------GG--------------AAACTTAAACGAACAGTGTGGTCTAAAGGA
AAGAGAAG
>KM193125_Globorotaloides-hexagonus_Basal
AAGGGCACCACAAG-AACGCGTGGAGCATGTGGCTTAATTTGACTCAACGCGGGAAATCT
TACCGGGTCC-GGACACACTGAGGATTGACAG---------------------------G
CAAT--------------------A------------------T----------------
-----------------G------------------------------------------
------------------------------------------------------------
-------------------------------------------------A----------
------------------------------------------------------------
------------------------------------------------------------
------------------------------------------------------------
-----------A------------------------------------------------
----T-------------------------------------------------------
------------------------------------------------------------
------------------------------------------------------------
----------------------ATATTCCTTTTTGTGAATTA-------T----------
-------------------------------------------AT-------T-------
---------------------------------T--T-----------------------
------------------------------------------------------------
-------------G--------------T----------T--------------------
----------A-----------AATATGCTAGTCCTTTCATGATTATGTGATAGGTGGTG
CATGGCCGTTCTT-AGTTCGTGGAGTGATCTGTCTGCTTAATTGCGTTTCAC--------
------------------------------------------------------------
------------------------------------------------------------
------------------------------------------------------------
------------------------------------------------------------
------------------------------------------------------------
------------------------------------------------------------
------------------------------------------------------------
------------------------------------------------------------
------------------------------------------------------------
------------------------------------------------------------
--------------------------T----------------AA---------G-----
---------GGCTCAT-A--A----TT-A-----ATTGT------ATG--T---------
------------------------------------------------------------
------------------------------------------------------------
------------------------------------------------------------
----------------------T---------------------------------T---
-C-GTTTGC-ACTCT---TTGACCCC----------------------------------
-----------------------T-----------------C------------------
-----------------TT----------CA-----------------------------
----------------------CGGA-GCGTGTGTCTTAGAAATT---------------
-----------------------------------GCAG---------CG----------
--------------------------TGCGTACT--------------------------
---------------------T--------------------------------------
---------------------------------------------------TTGGG----
-------------------TCCT-GAAA--------------------------------
--------------------------------GCAACGAACGTGACCGCAACCTCTTGTT
G-----------------------------------------------------------
------------------------------------------------------------
------------------------------------------------------------
------------------------------------------------------------
----------C-----------------------------------------------C-
-------------------------T----------------------------------
------------------------------------------------------------
-----------------------T------------------------------------
------------------------------------------T-------A---------
-------------------T---------------------------------TA-----
------------------------------------------------------------
-------------------------CC-----AA-AC--GC-----AATCTTTTAGACTT
CGGTCTAAT---------------------------------------------------
------------------------------------------------------------
------------------------------------------------------------
------------------------------------------------------------
-------------------------------------TG---------------------
-------------------------------------------T----------------
--TGC-------------------------------------------------AA----
-----------------------------------------------------------A
AAAAGG-CT--TTCT---------------------------------------------
------------------------------------------------------------
------------------------------------------------------------
------------------------------------------------------------
------------------------------------------------------------
-------------------------A----------------------------------
--------------------------------------------A-----AC--------
--T------------------------------------AGAGGGACCGCT-G-------
--TTACT-TTC--TTAAACC-AGAGGAAGGTTGC-GGCAATAACAG-G-TCTGTGATGCC
C-TTAGATGTTCCGGG-CT-GCACACGTGCTACA-ATGA-TCA-GTACAGTG--------
------------------------------AGC-----A---------------------
----------------------------TCTCA--------------T------------
----------TT--------------------------T---------------------
------------------------------------------------------------
--------------------T---------------------------------------
---------TAT-----------------AC-----------------------------
--------------A--------------------C------------------------
---CGCATG-CGC-GAG----------------------------------------T-C
C--------ATT-----------------TAT----------------------------
----T-------------------------------------------------------
-------C--------AC----CTT-CTGG-----------------------G---T--
-----------------------------------------------------G------
-------------------------------C----------------TTT------AA-
ATGTG-TA-TC---TCTGCGCG-------CG--------------GT-------------
---------------------------------AA---A-G-------------------
------------------------------------------------------------
------CCTG---------C----T---------------------------T-----CG
AAAGT-----------------AA-------GTGGGTAATCAATTAGAAGTAATGA-T--
------------------------------------------------------------
------------------------------------------------------------
----------------TT-----------------CC-----------------------
------------------------------------------------------------
------------------------------------------------------------
------------------------------------------------------------
----------------------------------------------------T-T---T-
T-T---------------A--GCACACATATAT-ACG-G-CA------------------
------------------------------------------------------------
-----------------------------------------------TTT-ATG------
---------CCC---------------------------------------------GG-
G-CTG--C-CT-TGTTG--TAGC-----------------TTT--TGTG---------C-
------GCA------------------T------------------------------AA
GTG-------------------T-------------------T----T------------
----------------------------------------TT---------------T--
-----------------------------------------------------C------
------------CG-----------------TATG-------------------------
------------------------------------------------------------
--------------------------TG---------C----GA----TTGTCAATTCAT
GGTGGGGACAGACCATT-GTT-AATTGTTGGTCTCGGTCT--TAACTAGGAATGCCTTGT
ACGGGTCTTT-GGTTCAACAAACCACCCGGAATACGTCCCTGCCCTTTGTACACACCGCC
CGTCGCTCTTACCGAT-GGACTTCTCTGTGAGTTTGAGGGACT-G-------------G-
------------------GAACGCGTA------------------ATTTAT---------
----------------------------T-------------AC----------------
------------------------------------------------------------
---G--C-A------------------------------------------CA-------
-------------------------C-------CTAT-----------------------
--------------GG--------------AAACTTAAACGAACGGTGTGGTCTAAAGGA
AAGAGAAG
>DQ408645_Hyalinea_balthica_Planorbulinidae
AAGGGCACCACAAG-AACGCGTGGAGCATGTGGCTTAATTTGACTCAACGCGGGAAATCT
TACCGGGTCC-GGACACACTGAGGATTGACAG---------------------------G
CAAT--------------------A------------------T----------------
-----------------C------------------------------------------
------------------------------------------------------------
-------------------------------------------------A----------
------------------------------------------------------------
-------------------------------------------TAATTTATAGTTTATTT
ACTTCGGTACTTATTCTA------------------------------------------
-----------A------------------------------------------------
----T-------------------------------------------------------
------------------------------------------------------------
------------------------------------------------------------
----------------------AT-------------------------T----------
-------------------------------------------AT-------G-------
---------------------------------T--------------------------
------------------------------------------------------------
-------------G--------------T----------T--------------------
----------A-----------AATATGCTAGTCCTTTCATGATTATGTGATAGGTGGTG
CATGGCCGTTCTT-AGTTCGTGGAGTGATCTGTCTGCTTAATTGCGTTTCAC--------
------------------------------------------------------------
------------------------------------------------------------
------------------------------------------------------------
------------------------------------------------------------
------------------------------------------------------------
------------------------------------------------------------
------------------------------------------------------------
------------------------------------------------------------
------------------------------------------------------------
------------------------------------------------------------
--------------------------T----------------AA---------G-----
---------GGTCCAT-A--A----AT-T-----TATGT------ATG--T---------
------------------------------------------------------------
------------------------------------------------------------
------------------------------------------------------------
----------------------T---------------------------------G---
-C-G------ACGCA---TTGACCCC----------------------------------
-----------------------T-----------------C------------------
------------------------------------------------------------
------------------------------------------ATTT-------A------
--------------------------ATTATGAGCGCTG---------CG----------
--------------------------T-----CT--------------------------
---------------------TTG-T-------CGTT-------T---------------
----------AG----------C-T----CATGC--------GA-------TTGGA----
-------------------TCCT-GAAA--------------------------------
--------------------------------GCAACGAACGTGACCGCAACCTCTTGTT
G-----------------------------------------------------------
------------------------------------------------------------
------------------------------------------------------------
------------------------------------------------------------
----------C-----------------------------------------------C-
-------------------------T----------------------------------
------------------------------------------------------------
-----------------------T------------------------------------
------------------------------------------T-------A---------
-------------------T----------------------------------A-----
------------------------------------------------------------
-------------------------CC-----AA-AC--AC-------------------
-------TT---------------------------------------------------
------------------------------------------------------------
------------------------------------------------------------
------------------------------------------------------------
-------------------------------------TTATATGCTGCGTACAGTTAATC
CTGTATGTATTGTACTGTAA-----------------------T----------------
--TGT-------------------------------------------------GC----
-----------------------------------------------------------A
AAAAGG-CT--TTTT---------------------------------------------
------------------------------------------------------------
------------------------------------------------------------
------------------------------------------------------------
------------------------------------------------------------
-------------------------A----------------------------------
--------------------------------------------A-----AC--------
--T------------------------------------AGAGGGACCGCT-G-------
--TTACT-TTC--TTAAACC-AGAGGAAGGTTGC-GGCAATAACAG-G-TCTGTGATGCC
C-TTAGATGTTCCGGG-CT-GCACACGTGCTACA-ATGA-TTA-TTGCAGTG--------
------------------------------AGC-----A---------------------
----------------------------TCTCA--------------T------------
----------A---------------------------T---------------------
------------------------------------------------------------
--------------------T---------------------------------------
---------CAT-----------------AC-----------------------------
--------------A--------------------T------------------------
---CGCATG-CGC-GAG----------------------------------------T-C
C--------ATT-----------------TAT----------------------------
----T-------------------------------------------------------
-------CTGT-----GC----TTT-C-GG-----------------------GCACT--
-----------------------------------------------------G------
-------------------------------T----------------TTT------AA-
ATGTG-TA-TC---TCTGCGCG-------CG--------------AT-------------
---------------------------------AA---A-G-------------------
------------------------------------------------------------
------CCTA---------C----T---------------------------T-----CG
AAAGT-----------------AA-------GTGGGTAATCAATTAGAAGTAATGA-T--
------------------------------------------------------------
------------------------------------------------------------
----------------TT-----------------CC-----------------------
------------------------------------------------------------
------------------------------------------------------------
------------------------------------------------------------
----------------------------------------------------T-TAATT-
TAT---------------A--GCACACATATAT-ACG-G-CA------------------
------------------------------------------------------------
-----------------------------------------------GCT-TTA------
---------CCC---------------------------------------------AG-
C-CAG--C-CT-TGTTGC-TGGA-----------------TCT--TGTG---------T-
------GTA------------------T------------------------------TG
CTG-------------------C-------------------T----T------------
----------------------------------------TT---------------T--
-----------------------------------------------------C------
------------CG-----------------TATG-------------------------
------------------------------------------------------------
--------------------------TG---------C----AA----TTGTCAATTCAT
GGTGGGGGCAGACCATT-GTT-AATTGTTGGTCTCGGTCT--TAACTAGGAATGCCTTGT
ACGGGTCTTT-GGTTCAACAAACCACCCGGAATACGTCCCTGCCCTTTGTACACACCGCC
CGTCGCTCTTACCGAT-GGACTTCTCTGTGAGTTTCAGGGACT-G-------------G-
---------------------------------------------AGTTATT--------
-------------T--------------T-------------------------------
------------------------------------------------------------
------C-A------------------------------------------AC-------
-------------------------C-------CTAT-----------------------
--------------GG--------------AAACTGAAACGAACAGTGTGGTCTAAAGGA
AAGAGAAG
>LC049317_Neogloboquadrina-dutertrei_Non-spinose
AAGGGCACCACAAG-AACGCGTGGAGCATGTGGCTTAATTTGACTCAACGCGGGAAATCT
TACCGGGTCC-GGACACACTGAGGATTGACAG---------------------------G
CAAT--------------------ATCTA--------AATCGTT----------------
-----------------T------------------------------------------
------------------------------------------------------------
-------------------------------------------------A----------
------------------------------------------------------------
------------------------------------------------------------
------------------------------------------------------------
-----------T------------------------------------------------
----A-------------------------------------------------------
------------------------------------------------------------
------------------------------------------------------------
----------------------AT-------------------------T----------
---CTAAATTATAATA----------CGTATTT---AG----------------------
------------------------------------T-----------------------
------------------------------------------------------------
-------------G--------------T----------T--------------------
----------A-----------AATATGCTAGTCCTTTCATGATTATGTGATAGGTGGTG
CATGGCCGTTCTT-AGTTCGTGGAGTGATCTGTCTGCTTAATTGCGTTTCAC--------
------------------------------------------------------------
------------------------------------------------------------
------------------------------------------------------------
------------------------------------------------------------
------------------------------------------------------------
------------------------------------------------------------
------------------------------------------------------------
------------------------------------------------------------
------------------------------------------------------------
------------------------------------------------------------
--------------------------T----------------AA---------G-----
---------GGCCCAT-A--A----AT-TCAAGGTATGTTAGCTATCG--T---------
------------------------------------------------------------
------------------------------------------------------------
------------------------------------------------------------
----------------------T---------------------------------T---
-C----------TCAA--TTGACCCCT---------------------------------
-----------------------T-----------------G------------------
------------------T-----------------------------------------
----------------------C--------------------TTC-------G------
--------------------------ATAA------------GCGC-GTG----------
--------------------------T-----CT--------------------------
---------------------TTT-A-------GAGT-------TT--------------
---------AAA----------CATTGCGCATGC--------TG-------TTGGG----
-------------------TCCT-GAAA--------------------------------
--------------------------------GCAACGAACGTGACCGCAACGTCTTATT
G-----------------------------------------------------------
------------------------------------------------------------
------------------------------------------------------------
------------------------------------------------------------
----------C-----------------------------------------------C-
-------------------------T----------------------------------
------------------------------------------------------------
-----------------------T------------------------------------
------------------------------------------T-------A---------
-------------------TCTTGTTATATTCTA------ATTTAATTAGGAATA-----
------------------------------------------------------------
------------------------ACT-----AAC-------------------------
------------------------------------------------------------
------------------------------------------------------------
------------------------------------------------------------
------------------------------------------------------------
------------------------------------------------------------
------------------------------------------------------------
------------------------------------------------------------
------------------------------------------------------------
-AGAGG-CTAATTTA---------------------------------------------
------------------------------------------------------------
------------------------------------------------------------
------------------------------------------------------------
------------------------------------------------------------
-------------------------A----------------------------------
--------------------------------------------A-----AT--------
--T------------------------------------AGACGGACCGCT-G-------
--TACTT-TTC--TTAAACC-AGAGGAAGGTTGC-GGCAATAACAG-G-TCTGTGATGCC
C-TTAGATGTTCCGGG-CT-GCACACGTGCTACA-ATGA-TCA-GTACAGTG--------
------------------------------AGC-----A---------------------
----------------------------TCTCA--------------A------------
----------TA--------------------------T---------------------
------------------------------------------------------------
------------------------------------------------------------
---------TAT-----------------AC-----------------------------
--------------A--------------------C------------------------
---CG-------------------------------------------------------
-----------------------------TAT----------------------------
----T--------------------------------------AAGCGCTTAGTT-GCGA
TTATTGGC--------TC----ATTATTGG-----------------------G---T--
-----------------------------------------------------C------
-------------------------------T----------------TTT------AA-
TTGTA-TT-TCT--AATGCGCG-------CG--------------GT-------------
---------------------------------AA---A-G-------------------
------------------------------------------------------------
------CCTG---------C----T---------------------------T-----CG
AGAGT-----------------AA-------GTGGGTAATCCATTGGAAGTAATGA-T--
------------------------------------------------------------
------------------------------------------------------------
----------------TT-----------------C------------------------
------------------------------------------------------------
------------------------------------------------------------
------------------------------------------------------------
---------------------------------T-----C-T----------T-T---T-
TAT---------------A--GCACACCTATAT-ACG-G-CA------------------
------------------------------------------------------------
-----------------------------------------------TTC-ATT------
---------CCC---------------------------------------------GG-
G-ACG--A-CT-AGTTTCGT--C-----------------TTTTTTGTGCGAATGTAAT-
------GTA------------------T------------------------------T-
----------------------C-------------------T----T------------
----------------------------------------TA---------------T--
-----------------------------------------------------C------
------------CG-----------------TATG-------------------------
------------------------------------------------------------
--------------------------TG---------C----GA----TTGTCAATTCAT
GGTGGGGACAGACCATT-GTT-AATTGTTGGTCTCGGTCT--TAACTAGGAATGCCTTGT
ACGGGTCTTT-GGTTCAACAAACCACCCGGAATACGTCCCTGCCCTTTGTACACACCGCC
CGTCGCTCTTACCGAT-GAACTTCTTTGTGAGTCTAAGGGACT-G-------------G-
------------------G-----------------------------------------
-------------T--------------T-------------AA----------------
----------T-------CTGT---------------------------AATTCTATTAT
GGA----TA------------------------------------------TA-------
-------------------------C-------CTAT-----------------------
--------------GG--------------AAACTTATACGAACAATGTGGTTTAAAGGA
AAGAGAAG
>LC049305_Pulleniatina-obliquiloculata_Non-spinose
AAGGGCACCACAAG-AACGCGTGGAGCATGTGGCTTAATTTGACTCAACGCGGGAAATCT
TACCGGGTCC-GGACACACTGAGGATTGACAG---------------------------G
CAAT--------------------ATCTATTAAAAAGAATTGTT----------------
------------------------------------------------------------
------------------------------------------------------------
------------------------------------------------------------
------------------------------------------------------------
------------------------------------------------------------
------------------------------------------------------------
------------------------------------------------------------
------------------------------------------------------------
------------------------------------------------------------
------------------------------------------------------------
------------------------------------------------------------
-------ATTATAACAATCT------CTTATTTAATAG----------------------
------------------------------------T-----------------------
------------------------------------------------------------
-------------G--------------T----------T--------------------
----------A-----------AATATGCTAGTCCTTTCATGATTATGTGATAGGTGGTG
CATGGCCGTTCTT-AGTTCGTGGAGTGATCTGTCTGCTTAATTGCGTTTCAC--------
------------------------------------------------------------
------------------------------------------------------------
------------------------------------------------------------
------------------------------------------------------------
------------------------------------------------------------
------------------------------------------------------------
------------------------------------------------------------
------------------------------------------------------------
------------------------------------------------------------
------------------------------------------------------------
--------------------------T----------------AA---------G-----
---------GGCCCAT-A--A----AT-TCAAGGTATGTTAGCTATTG--T---------
------------------------------------------------------------
------------------------------------------------------------
------------------------------------------------------------
----------------------T---------------------------------T---
-C----------CCTA--TTGACCCCT---------------------------------
-----------------------T-----------------A------------------
-----------------TT-----------------------------------------
----------------------C--------------------TT---------------
--------------------------ATAA------------GCGC-GTG----------
--------------------------T-----CT--------------------------
---------------------TTA-T-------GGGT-------TT--------------
---------AAA----------CATTGCGCATGC--------TG-------TTGGG----
-------------------TCCT-GAAA--------------------------------
--------------------------------GCAACGAACGTGACCGCAACGTCTTGTT
G-----------------------------------------------------------
------------------------------------------------------------
------------------------------------------------------------
------------------------------------------------------------
----------C-----------------------------------------------C-
-------------------------T----------------------------------
------------------------------------------------------------
-----------------------T------------------------------------
------------------------------------------T-------A---------
-------------------TCTTGTTATA-TCTATTATTTATTTAAT--AGAATA-----
------------------------------------------------------------
------------------------ACT-----AAC-------------------------
------------------------------------------------------------
------------------------------------------------------------
------------------------------------------------------------
------------------------------------------------------------
------------------------------------------------------------
------------------------------------------------------------
------------------------------------------------------------
------------------------------------------------------------
-AGAGG-CTAATCTA---------------------------------------------
------------------------------------------------------------
------------------------------------------------------------
------------------------------------------------------------
------------------------------------------------------------
-------------------------A----------------------------------
--------------------------------------------A-----AC--------
--T------------------------------------AGACGGACCGCT-G-------
--TTTCT-TTC--TTAAACC-AGAGGAAGGTTGC-GGCAATAACAG-G-TCTGTGATGCC
C-TTAGATGTTCCGGG-CT-GCACACGTGCTACA-ATGA-TCA-GTACAGTG--------
------------------------------AGC-----A---------------------
----------------------------TCTCA--------------A------------
----------TT--------------------------T---------------------
------------------------------------------------------------
--------------------A---------------------------------------
---------TAT-----------------AC-----------------------------
--------------A--------------------C------------------------
---CG-------------------------------------------------------
-----------------------------TAT----------------------------
----T--------------------------------------TAGCGCTAAGAT-ATGA
TTATTGGC--------TC----TTT-TAGG-----------------------G---T--
-----------------------------------------------------C------
-------------------------------T----------------TTT------AA-
TTGTA-TT-TCT--TATGCGCG-------CG--------------GT-------------
---------------------------------AA---A-G-------------------
------------------------------------------------------------
------CCTG---------C----T---------------------------T-----CG
AGAGT-----------------AA-------GTGGGTAATCCATTGGAAGTAATGA-T--
------------------------------------------------------------
------------------------------------------------------------
----------------TT-----------------C------------------------
------------------------------------------------------------
------------------------------------------------------------
------------------------------------------------------------
---------------------------------T-----C-T----------T-T---TA
TAT---------------A--GCACACCTATAT-ACG-G-CA------------------
------------------------------------------------------------
-----------------------------------------------TTC-ATT------
---------CCC---------------------------------------------GG-
G-ATG--A-CT-AGTTTCGT--C-----------------TTTTTTGTGCGAATGTAAT-
------GTA------------------T------------------------------T-
----------------------T-------------------C----T------------
----------------------------------------TA---------------T--
-----------------------------------------------------C------
------------CG-----------------TATG-------------------------
------------------------------------------------------------
--------------------------TG---------C----GA----TTGTCAATTCAT
GGTGGGGACAGACCATT-GTT-AATTGTTGGTCTCGGTCT--TAACTAGGAATGCCTTGT
ACGGGTCTTT-GGTTCAACAAACCACCCGGAATACGTCCCTGCCCTTTGTACACACCGCC
CGTCGCTCTTACCGAT-GAACTTCTTTGTGAGTCTAAGGGACT-G-------------G-
------------------G-----------------------------------------
-------------T--------------T-------------AA----------------
----------TAGCTATTTTAT---------------------------AGTT-------
--A----TA------------------------------------------TA-------
-------------------------C-------CTAT-----------------------
--------------GG--------------AAACTTATACGAACAATGTGGTTTAAAGGA
AAGAGAAG
>KM194297_Globorotalia-inflata_Non-spinose
AAGGGCACCACAAG-AACGCGTGGAGCATGTGGCTTA--TTGACTCAACGCGGGAAATCT
TACCGGGTCCGGGACACACTGAGGATTGACAG---------------------------G
CAAT--------------------A------------------T----------------
------------------------------------------------------------
------------------------------------------------------------
------------------------------------------------------------
------------------------------------------------------------
------------------------------------------------------------
------------------------------------------------------------
------------------------------------------------------------
------------------------------------------------------------
------------------------------------------------------------
------------------------------------------------------------
------------------------------------------------------------
-------ATTAGCATA----AAGATTCGTCTTT---AGCGCTAA----------------
---------------------------------T--T-----------------------
------------------------------------------------------------
-------------G--------------T----------T--------------------
----------A-----------AATATGCTAGTCCTTTCATGATTATGTGATAGGTGGTG
CATGGCCGTTCTT-AGTTCGTGGAGTGATCTGTCTGCTTAATTGCGTTTCAC--------
------------------------------------------------------------
------------------------------------------------------------
------------------------------------------------------------
------------------------------------------------------------
------------------------------------------------------------
------------------------------------------------------------
------------------------------------------------------------
------------------------------------------------------------
------------------------------------------------------------
------------------------------------------------------------
--------------------------T----------------AA---------G-----
---------GGCCCAT-A--A----AT-TCAAGGTATGTTAGCAAATG--C---------
------------------------------------------------------------
------------------------------------------------------------
------------------------------------------------------------
----------------------T---------------------------------G---
-C----------TCTA--TTGACCCCT---------------------------------
-----------AATAGGCTTAACT-----------------G------------------
------------------T-----------------------------------------
----------------------C--------------------TTT--------------
-----------------------------A------------GCGC-GTG----------
--------------------------T-----CT--------------------------
---------------------CTA-C-------GAGT-------TCTTTA----------
---------AAG----------CACTGCGCATGC--------TG-------TTGGG----
-------------------TCCT-GAAA--------------------------------
--------------------------------GCAACGAACGTGACCGCAACGTCTTGTT
G-----------------------------------------------------------
------------------------------------------------------------
------------------------------------------------------------
------------------------------------------------------------
----------C-----------------------------------------------C-
-------------------------T----------------------------------
------------------------------------------------------------
-----------------------C------------------------------------
------------------------------------------TCTATAATA---------
-------------------TCTTCTTATT-TTTA------AT------AAGAGTA-----
------------------------------------------------------------
------------------------TTT-----ACC-------------------------
------------------------------------------------------------
------------------------------------------------------------
------------------------------------------------------------
------------------------------------------------------------
------------------------------------------------------------
------------------------------------------------------------
------------------------------------------------------------
------------------------------------------------------------
-TGAGG-CTATTTTA---------------------------------------------
------------------------------------------------------------
------------------------------------------------------------
------------------------------------------------------------
------------------------------------------------------------
-------------------------A----------------------------------
--------------------------------------------A-----AC--------
--T------------------------------------AGACGGACCGCT-G-------
--TTTCT-TTC--TTAAACC-AGAGGAAGGTTGC-GGCAATAACAG-G-TCTGTGATGCC
C-TTAGATGTTCCGGG-CT-GCACACGTGCTACA-ATGA-TCA-GTACAGTG--------
------------------------------AGC-----A---------------------
----------------------------TCTCA--------------A------------
----------TT--------------------------T---------------------
------------------------------------------------------------
------------------------------------------------------------
---------TAT----------------AAC-----------------------------
--------------A--------------------C------------------------
---CG-------------------------------------------------------
-----------------------------TAT----------------------------
----T--------------------------------------AAGCGCTTGGGTCGTAA
TTGTTAGG--------CC----TTT-TGGG-----------------------T---T--
-----------------------------------------------------T------
-------------------------------T----------------TTC------AA-
TTGCG-TT-TCTCCAATGCGCA-------CG--------------GT-------------
---------------------------------AA---A-G-------------------
------------------------------------------------------------
------CCTG---------C----T---------------------------T-----CG
AGAGT-----------------AA-------GTGGGTAATCCATTGGAAGTAATGA-T--
------------------------------------------------------------
------------------------------------------------------------
----------------TT-----------------CC-----------------------
------------------------------------------------------------
------------------------------------------------------------
------------------------------------------------------------
-----------T---------------------T-----A-T----------T-T---T-
TAT-----------AAACA--GCACACCAATAT-ACG-G-CA------------------
------------------------------------------------------------
-----------------------------------------------TTC-ATT------
---------CCC---------------------------------------------GA-
G-ACG--G-CTTAGTTCCGA--C--------------------TTTGTGCGAATGTAAT-
------GTA------------------T------------------------------T-
------------------------------------------C----T------------
----------------------------------------TA---------------T--
-----------------------------------------------------C------
------------CG-----------------TATG-------------------------
------------------------------------------------------------
--------------------------TG---------C----GA----TTGTCAATTCAT
GGTGGGGACAGACCATT-GTT-AATTGTTGGTCTCGGTCT--TAACTAGGAATGCCTTGT
ACGGGTCTTT-GGTTCAACAAACCACCCGGAATACGTCCCTGCCCTTTGTACACACCGCC
CGTCGCTCTTACCGAT-GGACTTCTTTGTGAGTCTTGGGGACT-G-------------G-
------------------G-----------------------------------------
-------------T--------------T-------------AAGCGATTTC--------
----------T-------TTAG---------------------------AATG-------
--AG--CTC------------------------------------------TA-------
-------------------------C-------CTAT-----------------------
--------------GG--------------AAACCAATACGAACAATGTGGTCTAAAGGA
AAGAGAAG
>HE998674_Eggerella_sp_Textulariids
AAGGGCACCACAAG-AACGCGTGGAGCATGTGGCTTAATTTGACTCAACGCGAGAAATCT
TACTGGGTCC-GTACACACTGAGGATTGA-------------------------------
------------------------------------------------------------
------------------------------------------------------------
------------------------------------------------------------
------------------------------------------------------------
------------------------------------------------------------
------------------------------------------------------------
------------------CAGG--------------------------------------
----CAATATTAAAAAAATTGAATATATTTAATTATATATTTTAATTTTTT---------
----T-------------------------------------------------------
------------------------------------------------------------
------------------------------------------------------------
----------------------AT------------------------------------
------------------------------------------------------------
------------------------------------------------------------
------------------------------------------------------------
-------------G--------------T----------T--------------------
----------A-----------AATATGCTAGTCCTTTCATGATTATGTGATAGGTGGTG
CATGGCCGTTCTTTAGTTCGTGGAGTGATCTGTCTGCTTAATTGCGTTTCAC--------
------------------------------------------------------------
------------------------------------------------------------
------------------------------------------------------------
------------------------------------------------------------
------------------------------------------------------------
------------------------------------------------------------
------------------------------------------------------------
------------------------------------------------------------
------------------------------------------------------------
------------------------------------------------------------
--------------------------T----------------AA---------G-----
---------GGCTTAT-A--TTTATA--A-----TACGT------GTG--T---------
------------------------------------------------------------
------------------------------------------------------------
------------------------------------------------------------
----------------------T---------------------------------GACG
GC----------ACT---TTGACCCCT-------------------------------TT
A----------------------T-----------------G------------------
-----------------TT-----------------------------------GCATTG
AAATATATGTGATATAAATGT---------------------------------------
--------------------------------------------GC-GTG----------
--------------------------T-----CT-------------------TAG----
------------------TATTTAGCTT--------------------------------
----------AG----------TCTCGCACA------------A-------ATGAG----
-------------------TCCT-GAAA--------------------------------
--------------------------------GCAACGAACGTGACCGCAACCTCTTGTT
G-----------------------------------------------------------
------------------------------------------------------------
------------------------------------------------------------
------------------------------------------------------------
----------C-----------------------------------------------C-
-------------------------T----------------------------------
------------------------------------------------------------
-----------------------T------------------------------------
------------------------------------------T-------C---------
-------------------A---------------------------------AT-----
------------------------------------------------------------
------------------------T--------AC-------------------------
------------------------------------------------------------
------------------------------------------------------------
------------------------------------------------------------
------------------------------------------------------------
------------------------------------------------------------
------------------------------------------------------------
------------------------------------------------------------
------------------------------------------------------------
-A----------------------------------------------------------
------------------------------------------------------------
------------------------------------------------------------
------------------------------------------------------------
------------------------------------------------------------
-------------------------C----------------------------------
--------------------------------------------A-----ACATTTTAAC
ATTTTATATGTTATTATGTTAAAAAAAGGCCTTTAAACTAGAGGGACCGCT-G-------
--TAA-T-CT-TTTTAAACC-AGAGGAAGGTTGC-GGCAATAACAG-G-TCTGTGATGCC
C-TTAGATGTTCCGGG-CT-GCACACGTGCTACA-ATGA-TTA-TTGCAGTG--------
------------------------------AGC-----A---------------------
----------------------------TCTCA--------------T------------
----------TT--------------------------T---------------------
------------------------------------------------------------
--------------------T---------------------------------------
---------TAC-----------------AC-----------------------------
------------------------------------------------------------
------------------------------------------------------------
------------------------------------------------------------
------------------------------------------------------------
--------------------------------------------------ACTGTAGT--
-----------------------------------------------------GCGAGTC
CATTTATTGACTTAACATTCACGTTAATGTAC----------------TTT------AA-
ATGTG-TT-ACT---TTGCGCA-------CA--------------GT-------------
---------------------------------AA---A-N-------------------
------------------------------------------------------------
------CCTG---------C----T---------------------------T-----CG
AAAG------------------------TAAGNGGGNAATCAATTNGAAGTAATGA-T--
------------------------------------------------------------
------------------------------------------------------------
----------------TT-----------------NC---C-------------------
------------------------------------------------------------
--------G---------------------------------------------------
----------------------------------------------------TAAAA---
---TATAAATTT---------------------A-----T-T----------T-T----A
TATTTAAT----------A--GCACACATATAT-ACG-G-CA------------------
------------------------------------------------------------
-----------------------------------------------TCT-TTA------
---------CCCANCG-----------------------CACAGCTNGTCTGTCGTT---
-T-------------------------------------------NGTG---------T-
------GTA------------------T------------------------------TG
ATG-------------------T-------------------AACAAT------------
----------------------------------------TT---------------T--
-----------------------------------------------------C------
------------CG-----------------TATG-------------------------
------------------------------------------------------------
--------------------------TG---------C----AA----TTGTCAATTCAT
GGTGGGGACAGACCATT-GTT-AATTGTTGGTCTCGGTCT--TAACTAGGAATGCCTTGT
ACGGGTCTTT-GGTTCAACAAACCACCCNGAATACGTCCCTGCCCTTTGTACACACCGCC
CGTCGCTCTTACCGAT-GGACTTCTCTGTGAGTTTGAGGGACT-G-------------G-
------------------G-----------------------------------------
-------------T--------------T-------------AA----------------
----------T-------TTA---------------------------------------
------------------------------------------------------------
------------------------------------T---TAATAATTAAATTTATTTAA
TTTTAATANNCTCTGG--------------AAACTTAAACGAACAGTGTGGTCTAAAGGA
AAGAGAAG
>HM213839_Elphidium_williamsoni_Rotalioidea
AAGGGCACCACAAG-AACGCGTGGAGCATGTGGCTTAATTTGACTCAACGCGGGAAATCT
TACCGGGTCC-GGACACACTGAGGATTGA-------------------------------
------------------------------------------------------------
------------------------------------------------------------
------------------------------------------------------------
------------------------------------------------------------
------------------------------------------------------------
------------------------------------------------------------
------------------CAGA--------------------------------------
----CAAATATAGAA-----------------------ATTTTATATTTCT---------
----T-------------------------------------------------------
------------------------------------------------------------
------------------------------------------------------------
----------------------AT------------------------------------
------------------------------------------------------------
------------------------------------------------------------
------------------------------------------------------------
-------------A--------------T---------AT--------------------
----------A-----------AAGATGCTAGTTCTTTCATGATTATGTGATAGGTGGTG
CATGGCCGTTCTT-AGTTCGTGGAGTGATCTGTCTGCTTAATTGCGTTTCA---------
------------------------------------------------------------
------------------------------------------------------------
------------------------------------------------------------
------------------------------------------------------------
------------------------------------------------------------
------------------------------------------------------------
------------------------------------------------------------
------------------------------------------------------------
------------------------------------------------------------
------------------------------------------------------------
------------------------------------------------------------
-----------------A--TTTTTA--T-----TATGT------AT-------------
------------------------------------------------------------
------------------------------------------------------------
------------------------------------------------------------
---------------------------------------------------------ACG
--------------T---ATGACCC-----------------------------------
A----------------------C-----------------G------------------
-----------------TT-----------------------------------------
--------------TACGCGT---------------------------------------
--------------------------------------------GC-GAG----------
--------------------------T-----CTAGTA------------TGCTAT----
------------------CATT--------------------------------------
------------------------------------------------------------
----------------------T-GAAA--------------------------------
--------------------------------GCAACGAACGTGACCGTATCCTTTTATT
------------------------------------------------------------
------------------------------------------------------------
------------------------------------------------------------
------------------------------------------------------------
------------------------------------------------------------
------------------------------------------------------------
------------------------------------------------------------
------------------------------------------------------------
------------------------------------------------------------
-------------------A---------------------------------TA-----
------------------------------------------------------------
------------------------T--------AC-------------------------
------------------------------------------------------------
------------------------------------------------------------
------------------------------------------------------------
------------------------------------------------------------
------------------------------------------------------------
------------------------------------------------------------
------------------------------------------------------------
------------------------------------------------------------
-G----------------------------------------------------------
------------------------------------------------------------
------------------------------------------------------------
------------------------------------------------------------
------------------------------------------------------------
-------------------------C----------------------------------
--------------------------------------------ACGCGTATATTTATTC
ATT------------------------------------AAAGGGACCGCT-G-------
--TTTCT-TT-TTTTAAACC-AGAGGAAGGTTAC-GGCAATAACAG-G-TCTGTGATGCC
C-TTCGATGTTCCGGG-CT-GCACACGTGCTACA-ATGA-TTA-TTTCATTA--------
------------------------------AGT-----A---------------------
----------------------------TCT-----------------------------
------------------------------------------------------------
------------------------------------------------------------
------------------------------------------------------------
------------------------------------------------------------
------------------------------------------------------------
------------------------------------------------------------
------------------------------------------------------------
------------------------------------------------------------
--------------------------------------------------ACTATACT--
-----------------------------------------------------GC-----
--------------ACATT-----------------------------------------
ATGTG-T-----------------------A--------------TT-------------
---------------------------------AA---A-A-------------------
------------------------------------------------------------
------CCTA---------C----C---------------------------C-----TG
AGAA------------------------TGGGCGGGTAATCAATTAGAAGTAATGA-T--
------------------------------------------------------------
------------------------------------------------------------
----------------TT-----------------CC-----------------------
------------------------------------------------------------
------------------------------------------------------------
------------------------------------------------------------
---------TTT---------------------T-----T-T----------T-T----A
TA--------------------CGCAACTATGT-ACC-G-TA------------------
------------------------------------------------------------
-----------------------------------------------TAT-T--------
----------ACATCC-----------------------CATA-ATATTTTTTTTAT---
-TATG--CG------------------------------------TGTG---------T-
------GTT------------------T------------------------------T-
----------------------------------------------AT------------
----------------------------------------TA---------------C--
------------------------------------------------------------
------------CG-------------------TG-------------------------
------------------------------------------------------------
--------------------------TA---------CGCGTAA----TTGTTAATTCAT
GGTGGGGATAGACCATT-GTT-AATTGTTGGTCTCGGTCT--TAACTAGGAATGCCTTGT
ACGGGTCATT-GGTTCAACAAACCACCCGGAATACGTCCCTGCCCTTTGTACACACCGCC
CGTCGCTCTTACCGAT-GAACTTCGCTATGAATCTGTTGGACT-G-------------T-
------------------A-----------------------------------------
-------------T--------------C-------------CT----------------
----------T-------TAA---------------------------------------
------------------------------------------------------------
------------------------------------T---GAATA---------------
-------------CGG--------------AAAGATATATGAATAGTGTGGTTTAAAGGA
AAGAGAAG
>KF042542_Elphidium_margaritaceum_Rotalioidea
AAGGGCACCACAAG-AACGCGTGGAGCATGTGGCTTAATTTGACTCAACGCGGGAAATCT
TACCGGGTCC-GGACACACTGAGGATTGA-------------------------------
------------------------------------------------------------
------------------------------------------------------------
------------------------------------------------------------
------------------------------------------------------------
------------------------------------------------------------
------------------------------------------------------------
------------------CAGA--------------------------------------
----CAAACA---------------------------------ATATTT-----------
------------------------------------------------------------
------------------------------------------------------------
------------------------------------------------------------
------------------------------------------------------------
------------------------------------------------------------
------------------------------------------------------------
------------------------------------------------------------
-------------A--------------T---------AT--------------------
----TGTTACA-----------AAGATGCTAGTTCTTTCATGATTATGTGATAGGTGGTG
CATGGCCGTTCTT-AGTTCGTGGAGTGATCTGTCTGCTTAATTGCGTTTCA---------
------------------------------------------------------------
------------------------------------------------------------
------------------------------------------------------------
------------------------------------------------------------
------------------------------------------------------------
------------------------------------------------------------
------------------------------------------------------------
------------------------------------------------------------
------------------------------------------------------------
------------------------------------------------------------
------------------------------------------------------------
-----------------A--TATTTAA-A-----TATGT------AT-------------
------------------------------------------------------------
------------------------------------------------------------
------------------------------------------------------------
---------------------------------------------------------ACG
--------------T---ATGACCC-----------------------------------
AACAACTATGT------------T-----------------G------------------
-----------------TT-----------------------------------------
------------------------------------------------------------
--------------------------------------------GT-GTG----------
--------------------------T-----CTAGTA-----------TTACTAT----
------------------CATT--------------------------------------
------------------------------------------------------------
----------------------T-GAAA--------------------------------
--------------------------------GCAACGAACGTGACCGTATCCTTTTATT
------------------------------------------------------------
------------------------------------------------------------
------------------------------------------------------------
------------------------------------------------------------
------------------------------------------------------------
------------------------------------------------------------
------------------------------------------------------------
------------------------------------------------------------
------------------------------------------------------------
-------------------A---------------------------------TA-----
------------------------------------------------------------
------------------------T--------AC-------------------------
------------------------------------------------------------
------------------------------------------------------------
------------------------------------------------------------
------------------------------------------------------------
------------------------------------------------------------
------------------------------------------------------------
------------------------------------------------------------
------------------------------------------------------------
-A----------------------------------------------------------
------------------------------------------------------------
------------------------------------------------------------
------------------------------------------------------------
------------------------------------------------------------
-------------------------C----------------------------------
--------------------------------------------ACATGTATATTTTATT
ATT------------------------------------AAAGGGACCGCT-G-------
--TTTCT-TTCTTTTAAACC-AGAGGAAGGTTAC-GGCAATAACAG-G-TCTGTGATGCC
C-TTCGATGTTCCGGG-CT-GCACACGTGCTACA-ATGA-TCA-TTTCATTA--------
------------------------------AGT-----A---------------------
----------------------------TCT-----------------------------
------------------------------------------------------------
------------------------------------------------------------
------------------------------------------------------------
------------------------------------------------------------
------------------------------------------------------------
------------------------------------------------------------
------------------------------------------------------------
------------------------------------------------------------
------------------------------------------------------------
------------------------------------------------------------
------------------------------------------------------------
-TGTG-T-----------------------ATGTCTCTCATACGTTT-------------
------------------------------------------------------------
------------------------------------------------------------
------CCTA---------C----C---------------------------C-----TG
AGAA------------------------TGGGCGGGTAATCAATTAGAAGTAATGA-T--
------------------------------------------------------------
------------------------------------------------------------
----------------TT-----------------CC-----------------------
------------------------------------------------------------
------------------------------------------------------------
------------------------------------------------------------
---------TTT---------------------T-----T-T----------T-T---TA
TA--------------------CGCAACCATGT-ACC-GTTA------------------
------------------------------------------------------------
-----------------------------------------------TAT-T--------
----------ACATCC-----------------------CATATACATTCTATTGTA---
-TATG--CG------------------------------------TGTG---------T-
------GTT------------------T------------------------------T-
----------------------------------------------AT------------
----------------------------------------TA---------------T--
-----------------------------------------------------T------
------------CG-----------------TTTG-------------------------
------------------------------------------------------------
--------------------------TA---------CGCGTAA----CTGTTAATTCAT
GGTGGGGATAGACCATT-GTT-AATTGTTGGTCTCGGTCT--TAACTAGGAATGCCTTGT
ACGGGTCATT-GGTTCAACAAACCACCCGGAATACGTCCCTGCCCTTTGTACACACCGCC
CGTCGCTCTTACCGAT-GAACTTCGCTATGAATCTATTGGACT-G-------------T-
------------------A-----------------------------------------
-------------C--------------C-------------AT--------AT------
----------T-------TTA---------------------------------------
------------------------------------------------------------
------------------------------------T---GTGTA---------------
-------------CGG--------------AAAGATATATGAATAGTGTGGTTTAAAGGA
AAGAGAAG
>KF042557_Elphidiella_groenlandica_Rotalioidea
AAGGGCACCACAAG-AACGCGTGGAGCATGTGGCTTAACTTGACTCAACGCGGGAAATCT
TACCGGGTCC-GGACACACTGAGGATTGA-------------------------------
------------------------------------------------------------
------------------------------------------------------------
------------------------------------------------------------
------------------------------------------------------------
------------------------------------------------------------
------------------------------------------------------------
------------------CAGA--------------------------------------
----TATATGCATA----------------------------TATATTGCTTTCTGGCAG
TATAT-------------------------------------------------------
------------------------------------------------------------
------------------------------------------------------------
----------------------GT------------------------------------
------------------------------------------------------------
------------------------------------------------------------
------------------------------------------------------------
-------------G--------------T----------G--------------------
----------A-----------AAGATGCTAGTTCTTTCATGATTATGTGATAGGTGGTG
CATGGCCGTTCTT-AGTTCGTGGAGTGATCTGTCTGCTTAATTGCGTTTCAC--------
------------------------------------------------------------
------------------------------------------------------------
------------------------------------------------------------
------------------------------------------------------------
------------------------------------------------------------
------------------------------------------------------------
------------------------------------------------------------
------------------------------------------------------------
------------------------------------------------------------
------------------------------------------------------------
--------------------------TTTTATAGAGATATTTAAA---------A-----
---------CGTATAT-A--TTTATAT-T-----TATTT------AT-------------
------------------------------------------------------------
------------------------------------------------------------
------------------------------------------------------------
------------------------------------------------------------
------------------------------------------------------------
------------------------------------------------------------
------------------------------------------------------------
------------------------------------------------------------
------------------------------------------------------------
---------------------------------T-------------------TAT--TT
TATGCATAAATTATCTCTCAGT--------------------------------------
------------------------------------------------------------
----------------------T-GAAA--------------------------------
--------------------------------GCAACGAACGTGACCGTTGTCTTTTGTT
G-----------------------------------------------------------
------------------------------------------------------------
------------------------------------------------------------
------------------------------------------------------------
----------T-----------------------------------------------CT
ATATCCCTTTATAAATAGACTTTTTT----------------------------------
------------------------------------------------------------
-----------------------T------------------------------------
------------------------------------------T-------A---------
-------------------A---------------------------------TA-----
------------------------------------------------------------
------------------------A--------AC-------------------------
------------------------------------------------------------
------------------------------------------------------------
------------------------------------------------------------
------------------------------------------------------------
------------------------------------------------------------
------------------------------------------------------------
------------------------------------------------------------
------------------------------------------------------------
-A----------------------------------------------------------
------------------------------------------------------------
------------------------------------------------------------
------------------------------------------------------------
------------------------------------------------------------
-------------------------A----------------------------------
--------------------------------------------A-----AC--------
--T------------------------------------AAAGAGACCGCT-G-------
--TAT-T-TTCTTTTAAACC-AGAGGAAGGTAAC-GGCAATAACAG-G-TCTGTGATGCC
C-TTAGATGTTCCGGG-CT-GCACACGTGCTACA-ATAA-TTA-TTGCAGTG--------
------------------------------AGC-----A---------------------
----------------------------TCTCA--------------TAT----------
---------TTT--------------------------T---------------------
------------------------------------------------------------
--------------------T---------------------------------------
---------TAC-----------------AC-TGTTTTAAATTCTAACAGCGTTATATAC
TCTTTCGAGGGTAT----------------------------------------------
------------------------------------------------------------
------------------------------------------------------------
------------------------------------------------------------
--------------------------------------------------GCTGTTCT--
-----------------------------------------------------G------
-------------------------------T----------------TTT------GA-
ATTTA-C-----------------------A--------------GT-------------
---------------------------------AA---A-G-------------------
------------------------------------------------------------
------CCTA---------C----A---------------------------T-----CG
AGAGT--------T--------TTCTTTTACGTGGGTAATCAATTAGAAGTAATGAAT--
------------------------------------------------------------
------------------------------------------------------------
----------------TT-----------------CC-----------------------
------------------------------------------------------------
------------------------------------------------------------
------------------------------------------------------------
---------TAT---------------------T-----T-T----------T-G---TA
TATTT-------------------------TAT-GCA-G-TA------------------
------------------------------------------------------------
-----------------------------------------------TTT-T--------
----------ATATCCACTTGTATTTTCATACAAGACTGCGTATATATTATATTTTT---
-T----------------------------------------------------------
------------------------------------------------------------
------------------------------------------------------------
------------------------------------------------------------
------------------------------------------------------------
-------------G-----------------CACA-------------------------
------------------------------------------------------------
--------------------------TA---------C----AA----TTGTCAATTTAT
AGTGGGGACAGACCATT-GTT-AATTGTTGGTCTCGGTCT--TAACTAGGAATGCCTTGT
ACGGGTCTTT-GGTTCAACAAACCACCCGGAATACGTCCCTGCCCTTTGTACACACCGCC
CGTCGCTCTTACCGAT-GAACTTCTCTGTGAGTTTCAGGGACC-G-------------T-
------------------------------------------------------------
-------------C--------------C-------------TT----------------
----------T-------TTA---------------------------------------
------------------------------------------------------------
------------------------------------T---A-------------------
--------------GG--------------AAACTTAAACGAACAGTGTGGTTTAAAGGA
AAGAGAAG
>DQ408644_Discorbis_rosea_Discorboidea
AAGGGCACCACAAG-AACGCGTGGAGCATGTGGCTTAATTTGACTCAACGCGGGAAATCT
TACCGGGTCC-GGACACACTGAGGATTGACAG---------------------------G
CAAT--------------------A------------------T----------------
-----------------T------------------------------------------
------------------------------------------------------------
-------------------------------------------------A----------
------------------------------------------------------------
------------------------------------------------------------
------------------CAGATTTGCGCTC---------------------TTTTGAGT
CGTTCAAATTTG------------------------------------------------
----T-------------------------------------------------------
------------------------------------------------------------
------------------------------------------------------------
----------------------AT------------------------------------
------------------------------------------------------------
------------------------------------------------------------
------------------------------------------------------------
-------------G--------------T----------T--------------------
----------A-----------AATATGCTAGTCCTTTCATGATTATGTGATAGGTGGTG
CATGGCCGTTCTT-AGTTCGTGGAGTGATCTGTCTGCTTAATTGCGTTTCAC--------
------------------------------------------------------------
------------------------------------------------------------
------------------------------------------------------------
------------------------------------------------------------
------------------------------------------------------------
------------------------------------------------------------
------------------------------------------------------------
------------------------------------------------------------
------------------------------------------------------------
------------------------------------------------------------
--------------------------T----------------AA---------G-----
---------GGCCTAT-A--T---TAC-T-----AATGC------ATG--T---------
------------------------------------------------------------
------------------------------------------------------------
------------------------------------------------------------
----------------------T---------------------------------GCAA
GC----------ACA---TTGACCCCTCATGTTCACTTCATCTTAATTGATGAATACA--
-----------------------T-----------------G------------------
-----------------TT-----------------------------------------
------------------------------------------------------------
--------------------------------------G---GCGC-GTG----------
--------------------------T-----CT--------------------------
---------------------TTGGTTT--------------------------------
----------CG----------CTTCGCTCATGC--------CG-------TTAGG----
-------------------TCCT-GAAA--------------------------------
--------------------------------GCAACGAACGTGACCGCATCCTCTTGTT
G-----------------------------------------------------------
------------------------------------------------------------
------------------------------------------------------------
------------------------------------------------------------
----------C-----------------------------------------------C-
-------------------------T----------------------------------
------------------------------------------------------------
-----------------------T------------------------------------
------------------------------------------C-------A---------
-------------------T---------------------------------TAGTTTT
AAACAAACTAAATACTTGCGTCT------GTACTAATTTCTGATTAGCTATTAGACCGGT
AT----------------------T--------AC-------------------------
------------------------------------------------------------
------------------------------------------------------------
------------------------------------------------------------
------------------------------------------------------------
------------------------------------------------------------
------------------------------------------------------------
------------------------------------------------------------
------------------------------------------------------------
-GAAGG-CT--TTTT---------------------------------------------
------------------------------------------------------------
------------------------------------------------------------
------------------------------------------------------------
------------------------------------------------------------
-------------------------A----------------------------------
--------------------------------------------A-----AC--------
--T------------------------------------AGAGGGACCGCT-G-------
--TTATC-TTC--TTAAACC-AGAGGAAGGTTGC-GGCAATAACAG-G-TCTGTGATGCC
C-TTAGATGTTCCGGG-CT-GCACACGTGCTACA-ATGA-TCA-TTGCAGTG--------
------------------------------AGC-----A---------------------
----------------------------TCTCA--------------T------------
----------TT--A-----------------------T---------------------
------------------------------------------------------------
--------------------T---------------------------------------
---------TAC-----------------AC-----------------------------
--------------A--------------------T------------------------
---CGCAAG-CGC-GAG----------------------------------------T-C
C--------AAT-----------------TAT----------------------------
----T-------------------------------------------------------
-------CTGTGTTGCATCATTTTA-TTGATGTATACCAGCTTTAATTGT----------
------------------------------------------------------------
------------------------------------------------------------
----G-TA-TCT---CTGCGCG-------CG--------------AT-------------
---------------------------------AA---A-G-------------------
------------------------------------------------------------
------CCTG---------C----T---------------------------T-----TG
AAAGT--------T--------TA-------GTGGGTAATCAATTAGAAGTAATGA-T--
------------------------------------------------------------
------------------------------------------------------------
----------------TT-----------------CC-----------------------
------------------------------------------------------------
------------------------------------------------------------
------------------------------------------------------------
---------AAG---------------------T-----T--------------------
------AT----------A--GCACACTTATCT-ACG-G-CAGTCCCACCCAGCTAGCCT
TTTGCGCTAGACCTTGTGCGTGGGATTGAGTGCTTTGTTCACTTACGATTGTCTTTCAAT
GCGTAATT-----TTACCTACGGGTAGTTATGTCATT--GTATTGCTTCG-T--------
----------AC------------------------------------------------
-T----------------------------------------------------------
------------------------------------------------------------
------------------------------------------------------------
------------------------------------------------------------
------------------------------------------------------------
-------------G-----------------TAGG-------------------------
------------------------------------------------------------
--------------------------TG---------C----AA----TTGTCAATTCAT
GGTGGGGACAGACCATT-GTT-AATTGTTGGTCTCGGTCT--TAACTAGGAATGCCTTGT
ACGGGTCTTT-GGTTCAACAAACCACCCGGAATACGTCCCTGCCCTTTGTACACACCGCC
CGTCGCTCTTACCGAT-GGACTTCTCTGTGAGTTTAAGGGACT-G-------------G-
------------------G-----------------------------------------
-------------T--------------C-------------AC----------------
----------T-------TTA---------------------------------------
-------CA------------------------------------------GA-------
-------------------------C-------CTAT-----------------------
--------------GG--------------AAACTTAAACGAACAGTGTGGTCTAAAGGA
AAGAGAAG
>X86094_Ammonia_aberdoveyensis_Rotalioidea
AAGGGCACCACAAG-AACGCGTGGAGCATGTGGCTTAATTTGACTCAACGCGGGAAATCT
TACCGGGTCC-GGACACACTGAGGATTGA-------------------------------
------------------------------------------------------------
------------------------------------------------------------
------------------------------------------------------------
------------------------------------------------------------
------------------------------------------------------------
------------------------------------------------------------
------------------CAGATATACGCTCATTGCATGTGCTTCGGCGCTGCTTTGAGC
TG----------------------------------------------------------
------------------------------------------------------------
------------------------------------------------------------
------------------------------------------------------------
------------------------------------------------------------
------------------------------------------------------------
------------------------------------------------------------
------------------------------------------------------------
------------------------------------------------------------
----------A-----------AAGATGCTAGTTCTTTCATGATTATGTGATAGGTGGTG
CATGGCCGTTCTT-AGTTCGTGGAGTGATCTGTCTGCTTAATTGCGTATCAA--------
------------------------------------------------------------
------------------------------------------------------------
------------------------------------------------------------
------------------------------------------------------------
------------------------------------------------------------
------------------------------------------------------------
------------------------------------------------------------
------------------------------------------------------------
------------------------------------------------------------
------------------------------------------------------------
--------------------------T----------------AA-T-----AGA-----
---------GACCTAG-T--A---TAC-G-----CGTGG------ATT--T---------
------------------------------------------------------------
------------------------------------------------------------
------------------------------------------------------------
----------------------C---------------------------------GCGT
G-----------GTA---GTGACCCCC---------------------------------
-----------------------T-----------------G------------------
-----------------TT-----------------------------------------
--------------TCAACGCA--------------------------------------
--------------------------------------G---GCGT-GTG----------
------------------------------------------------------------
------------------------------------------------------------
------------------------TCGCACACGCGTGCCGCGCA-------CTGGT----
-------------------CTCA-GATA--------------------------------
--------------------------------GCAACGAACGTGACCGTATTCTATTGTT
G-----------------------------------------------------------
------------------------------------------------------------
------------------------------------------------------------
------------------------------------------------------------
----------C-------------------------------------------------
------------------------------------------------------------
------------------------------------------------------------
------------------------------------------------------------
------------------------------------------------------------
------------------------------------------------------------
------AGTGAATATGTGTGCCTTCGGGCGTACGACCCACTGCTTAG------------T
ATATGCACGCCTCGGCGAGCAATAT--------AC-------------------------
------------------------------------------------------------
------------------------------------------------------------
------------------------------------------------------------
------------------------------------------------------------
------------------------------------------------------------
------------------------------------------------------------
------------------------------------------------------------
------------------------------------------------------------
-A-----------TT---------------------------------------------
------------------------------------------------------------
------------------------------------------------------------
------------------------------------------------------------
------------------------------------------------------------
-------------------------A----------------------------------
--------------------------------------------A-----AC--------
--T------------------------------------ATAGAGACCGCT-G-------
--TTTCT-TCT--TTAAACC-AGAGGAAGGATAC-GGCAATAACAG-G-TCTGTGATGCC
C-TCAGATGTTCCGGG-CT-GCACACGTGCTACA-ATGA-TCA-TTGCACTG--------
------------------------------TGC-----A---------------------
----------------------------TCTAA--------------C------------
----------CC--A-----------------------A---------------------
------------------------------------------------------------
--------------------T---GTGCGTGGACGCCGCATGTTTGTGCCTTCGGG----
---------TAC-----------------AC-----------------------------
------------------------------------------------------------
------------------------------------------------------------
------------------------------------------------------------
------------------------------------------------------------
------------------------------------------------------------
------------------------------------------------------------
------------------------------------------------------------
----G-CA-TTG---CTGAGCGACCACGCCG--------------A--------------
----------------------------------------A-------------------
------------------------------------------------------------
------CCTA---------C----T---------------------------T-----CG
AAAGTAAAATTTCT--------CT-------GTGGGTAATCCATTAGAAGTAATGA-C--
------------------------------------------------------------
------------------------------------------------------------
----------------TCGCATAGACCATGGCACACC-----------------------
------------------------------------------------------------
------------------------------------------------------------
------------------------------------------------------------
---------AA-------------------------------------------------
-----------------------------ATGT-ACGCG-CAGGTCTACCCGGCTCGCCT
T-------------TGTG--------TGAGTGC------------------------AGT
GCGTAGCTTGTTGTTTCGTACG--------TGCCACTCCGTATTAATTCG-T--------
----------AC------------------------------------------------
------------------------------------------------------------
------------------------------------------------------------
------------------------------------------------------------
------------------------------------------------------------
------------------------------------------------------------
------------------------------------------------------------
------------------------------------------------------------
------------------------------------------------------------
-GTGGGGATAGATCATT-GTTTAATTGTTGGTCTCGGTCT--TAACTAGGAATGCCTTGT
ACGGGTCTCT-GGTTCAACATACCACCCGGAATACGTCCCTGCCCTTTGTACACACCGCC
CGTCGCTCTTACCGAT-GGATTATGCTATGAATCTATAGGACT-GCCAAAGTTGCCTCG-
------------------G-----------------------------------------
-------------C--------------T-------------GC----------------
----------T-------TAG---------------------------------------
------------------------------------------------------------
------------------------------------T-----------------------
--------------GG--------------AAATATATATGAATAGCGTGATCTAAAGGA
AAGAGAAG
>LN851685_Cribrorotalia_sp_Rotalioidea
AAGGGCACCACAAG-AACGCGTGGAGCATGTGGCTTAATTTGACTCAACGCGGGAAATCT
TACCGGGTCC-GGACACACTGAGGATTGACAG---------------------------A
CAATCA-------------TGTATT------------------T----------------
-----------------TTACG--------------------------------------
------------------------------------------------------------
-------------------------------------------------T----------
------------------------------------------------------------
------------------------------------------------------------
------------------------------------------------------------
-----------A------------------------------------------------
----T-------------------------------------------------------
------------------------------------------------------------
------------------------------------------------------------
----------------------TT------------------ATACG-------------
------------------------------------------------------------
------------------------------------T-----------------------
------------------------------------------------------------
------------AA--------------TATACATCAAAT--------------------
----------A-----------AAGATGCTAGTTCTTTCATGATTATGTGATAGGTGGTG
CATGGCCGTTCTT-AGTTCGTGGAGTGATCTGTCTGCTTAATTGCGTTTCACAATTAAAA
TACGAATATACGCA----------------------------------------------
------------------------------------------------------------
------------------------------------------------------------
------------------------------------------------------------
------------------------------------------------------------
------------------------------------------------------------
------------------------------------------------------------
------------------------------------------------------------
------------------------------------------------------------
------------------------------------------------------------
--------------------------T----------------TA-T-----A-G-----
-------------------------------------------------AT---------
------------------------------------------------------------
------------------------------------------------------------
------------------------------------------------------------
----------------------T---------------------------------GC--
------------------TTGACCCCA---------------------------------
-----------------------T-------CCTTTAC----------------------
------------------T-----------------------------------------
------------------------------------------------------------
--------------------------------------GGGTGCGCTGTG----------
--------------------------T-----CTCGTA---------------TCTTATA
TATGCATTCGTTATTTC-------------------------------------------
------------------------------------------------------------
------------------------GAAA--------------------------------
--------------------------------GCAACGAACGTGACCGTATCCTTTTGTT
------------------------------------------------------------
------------------------------------------------------------
------------------------------------------------------------
------------------------------------------------------------
------------------------------------------------------------
------------------------------------------------------------
------------------------------------------------------------
------------------------------------------------------------
------------------------------------------------------------
------------------------------------------------------------
------------------------------------------------------------
------------------------------------------------------------
------------------------------------------------------------
------------------------------------------------------------
------------------------------------------------------------
------------------------------------------------------------
------------------------------------------------------------
------------------------------------------------------------
------------------------------------------------------------
------------------------------------------------------------
------------------------------------------------------------
------------------------------------------------------------
------------------------------------------------------------
---------------------------ATATAC----ACTATAC---------GTATA--
------------TTTAA-------------------------------------------
-------------------------A----------------------------------
--------------------------------------------A-----AC--------
--T------------------------------------AAAGGGACCGCT-G-------
--TTTCT-TTC--TTAAACC-AGAGGAAGGTTAC-GACAATAACAG-G-TCTGTGATGCC
C-TTAGATGTTCCGGG-CT-GCACACGTGCTACA-ATGA-TTA-TTTCAGTA--------
------------------------------AGT-----A---------------------
----------------------------TCTAA--ATCAAAAGCATGTACGTGCATTGCG
TATATTTTATATACG-----------------------TA--------------------
------------------------------------------------------------
--------------------TATA------------------------------------
---------CAC-----------------AC-----------------------------
--------------A--------------------T------------------------
---C--------------------------------------------------------
------------------------------------------------------------
------------------------------------------------------------
------------------------------------------------------------
------------------------------------------------------------
------------------------------------------------------------
------------------------------------------------------------
---------------------------------AA---A-T-------------------
------------------------------------------------------------
------CCTA---------C----C---------------------------T-----CG
AAAGT--------T--------AG-------GTGGGTAATCAATTAGAAGTAATGA-T--
------------------------------------------------------------
------------------------------------------------------------
----------------TT-----------------CC---T-------------------
------------------------------------------------------------
--------T---------------------------------------------------
----------------------------------------------------AAAATTAT
TTGTACAAAAATATACAGCGTATTCATATCCCATAAAGAT-TT---------TAT----A
T-----------------------------------------------------------
------------------------------------------------------------
------------------------------------------------------------
----------------------------------------------------------CT
GCATG--CG------------------------------------TGTG---------TA
TGATACGTA------------------T--------------------------------
------------------------------------AT----T----TCCTACATAGGTT
ATATA-----------------------------------TT---------------T--
-----------------------------------------------------C------
------------TG-----------------TATG-------------------------
------------------------------------------------------------
--------------------------TA---------C----AA----TTGTTAATTCAT
GGTGGGGACAGACCATT-GTT-AATTATTGGTCTCGGTCT--TAACTAGGAATGCCTTGT
ACGGGTCTTT-GGTTCATCAAACCACCCGGAATACGTCCCTGCCCTTTGTACACACCGCC
CGTCGCTCTTACCGAT-GAACTTTACTATGAATTTGAGGGA-------------------
------------------------------------------------------------
-----------------------------------------------------T------
----------T-------TTA---------------------------------------
-------TT------------------------------------------CA-------
-------------------------T-------TTAA-----------------------
--------------AA--------------AAACTTAAATGAATAGTGTGGTTTAAAGGA
AAGAGAAG
>LN851683_Buccella_frigida_Rotalioidea
AAGGGCACCACAAG-AACGCGTGGAGCATGTGGCTTAATTTGACTCAACGCGGGAAATCT
TACCGGGTCC-GGACACACTGAGGATTGACAG---------------------------A
CAATCACACTAATCTTATATGTATA------------------T----------------
-----------------T------------------------------------------
------------------------------------------------------------
-------------------------------------------------T----------
------------------------------------------------------------
------------------------------------------------------------
------------------------------------------------------------
-----------A------------------------------------------------
----T-------------------------------------------------------
------------------------------------------------------------
------------------------------------------------------------
----------------------TT------------------ATACGCGT----------
-------------------------------------------AA-------G-------
---------------------------------T--T-----------------------
------------------------------------------------------------
------------AG--------------T----GTCAAAT--------------------
----------A-----------AAGATGCTAGTTCTTTCATGATTATGTGATAGGTGGTG
CATGGCCGTTCTT-AGTTCGTGGAGTGATCTGTCTGCTTAATTGCGTTTCACAATTAAAA
TACGAATATACGCA----------------------------------------------
------------------------------------------------------------
------------------------------------------------------------
------------------------------------------------------------
------------------------------------------------------------
------------------------------------------------------------
------------------------------------------------------------
------------------------------------------------------------
------------------------------------------------------------
------------------------------------------------------------
--------------------------T----------------AT-T-----ATG-----
-------------------------------------------------AT---------
------------------------------------------------------------
------------------------------------------------------------
------------------------------------------------------------
----------------------T---------------------------------GC--
------------------TTGACCCCA---------------------------------
-----------------------TAAATTTATTTTTA-----------------------
------------------------------------------------------------
------------------------------------------------------------
-----------------------------------------TGCGCTGCG----------
--------------------------T-----CTCGTA---------------TCT--TA
TATGCATTCGTTATTTC-------------------------------------------
------------------------------------------------------------
------------------------GAAA--------------------------------
--------------------------------GCAACGAACGTGACCGTATCCTTTTGTT
------------------------------------------------------------
------------------------------------------------------------
------------------------------------------------------------
------------------------------------------------------------
------------------------------------------------------------
------------------------------------------------------------
------------------------------------------------------------
------------------------------------------------------------
------------------------------------------------------------
------------------------------------------------------------
------------------------------------------------------------
------------------------------------------------------------
------------------------------------------------------------
------------------------------------------------------------
------------------------------------------------------------
------------------------------------------------------------
------------------------------------------------------------
------------------------------------------------------------
------------------------------------------------------------
------------------------------------------------------------
-----------------A---------------A--------------------------
------------------------------------------------------------
--------------------A---------------------------------------
--------------T-------GT-ATATATAC----ATT--------------------
-------------TTAA-------------------------------------------
-------------------------A----------------------------------
--------------------------------------------A-----AC--------
--T------------------------------------AAAGGGACCGCT-G-------
--TTTCT-TTC--TTAAACC-AGAGGAAGGTTAC-GGCAATAACAG-G-TCTGTGATGCC
C-TTAGATGTTCCGGG-CT-GCACACGTGCTACA-ATGA-TTA-TTTCAGTA--------
------------------------------AGT-----A---------------------
----------------------------TCTCATTATAAATAGAATGTAC----------
---------TTTACG-----------------------T---------------------
------------------------------------------------------------
------------------------------------------------------------
-----------------------------AC-----------------------------
--------------A--------------------T------------------------
---C--------------------------------------------------------
------------------------------------------------------------
------------------------------------------------------------
------------------------------------------------------------
------------------------------------------------------------
------------------------------------------------------------
----------------------------------------------T-------------
---------------------------------AA---A-T-------------------
------------------------------------------------------------
------CCTA---------C----C---------------------------T-----CG
AAAGT--------A--------AG-------GTGGGTAATCAATTAGAAGTAATGA-T--
------------------------------------------------------------
------------------------------------------------------------
----------------TT-----------------CC-----------------------
------------------------------------------------------------
--------T---------------------------------------------------
----------------------------------------------------AAAATATT
TTGTACAAAAATATACAGCGTATTCATATCCCATAAACATATT---------TAT---TA
T-----------------------------------------------------------
------------------------------------------------------------
------------------------------------------------------------
----------------------------------------------------------GT
GCATG--CG------------------------------------TGTG---------TA
TGATACGTAAATATTACTTTTATGTATT--------------------------------
------------------------------------AT----T----T------------
----------------------------------------TT---------------T--
-----------------------------------------------------C------
------------TG-----------------TATG-------------------------
------------------------------------------------------------
--------------------------TA---------C----AA----TTGTTAATTCAT
GGTGGGGACAGACCATT-GTT-AATTATTGGTCTCGGTCT--TAACTAGGAATGCCTTGT
ACGGGTCTTT-GGTTCATCAAACCACCCGGACTACGTCCCTGCCCTTTGTACACACCGCC
CGTCGCTCTTACCGAT-GAACTTTACTATGAATTTGAGGGA-------------------
------------------------------------------------------------
------------------------------------------------------------
------------------------------------------------------------
------------------------------------------------------------
------------------------------------------------------------
--------------AAGACCTTTGAGTCGCAAACTTAAATGAATAGTGTGGTTTAAAGGA
AAGAGAAG
>LN851687_Notorotalia_finlayi_Rotalioidea
AAGGGCACCACAAG-AACGCGTGGAGCATGTGGCTTAATTTGACTCAACGCGGGAAATCT
TACCGGGTCC-GGACACACTGAGGATTGACAG---------------------------A
CAATC---------------GTACA------------------T----------------
-----------------T------------------------------------------
------------------------------------------------------------
-------------------------------------------------C----------
------------------------------------------------------------
------------------------------------------------------------
------------------------------------------------------------
-----------A------------------------------------------------
----T-------------------------------------------------------
------------------------------------------------------------
------------------------------------------------------------
----------------------AC------------------ATTCGTGT----------
-------------------------------------------GT-------G-------
---------------------------------T--T-----------------------
------------------------------------------------------------
-------------G--------------T----ACCAAAT--------------------
----------A-----------AAGATGCTAGTTCTTTCATGATTATGTGATAGGTGGTG
CATGGCCGTTCTT-AGTTCGTGGAGTGATCTGTCTGCTTAATTGCGTTTCACAAT--AAA
TACG--------------------------------------------------------
------------------------------------------------------------
------------------------------------------------------------
------------------------------------------------------------
------------------------------------------------------------
------------------------------------------------------------
------------------------------------------------------------
------------------------------------------------------------
------------------------------------------------------------
------------------------------------------------------------
--------------------------T----------------AA-T-----ATGTATTT
TACTCGTAT----------------------------------------AT---------
------------------------------------------------------------
------------------------------------------------------------
------------------------------------------------------------
----------------------A---------------------------------AC--
------------------TTGACCCCA---------------------------------
-----------------------C-------TCTTTCG----------------------
------------------A-----------------------------------------
------------------------------------------------------------
--------------------------------------GAGTGCGC-GTG----------
--------------------------T-----CTCGTGAATACAGTAAT----TAT--TA
TA--CATGCGTTATTA--------------------------------------------
------------------------------------------------------------
------------------------GAAA--------------------------------
--------------------------------GCAACGAACGTGACCGTATCCTTTTGTT
------------------------------------------------------------
------------------------------------------------------------
------------------------------------------------------------
------------------------------------------------------------
------------------------------------------------------------
------------------------------------------------------------
------------------------------------------------------------
------------------------------------------------------------
------------------------------------------------------------
------------------------------------------------------------
------------------------------------------------------------
------------------------------------------------------------
------------------------------------------------------------
------------------------------------------------------------
------------------------------------------------------------
------------------------------------------------------------
------------------------------------------------------------
------------------------------------------------------------
------------------------------------------------------------
------------------------------------------------------------
-----------------A---------------A--------------------------
------------------------------------------------------------
--------------------AA--------------------------------------
--------------T-------GTGATATATAC----ATT--------------------
-------------TCAA-------------------------------------------
-------------------------ATATACA---------TACTT-ACGTGTGTA----
--------------------------------------TAATTAA-----AC--------
--T------------------------------------AAAGGGACCGCT-G-------
--TTTCT-TTC--TTAAACC-AGAGGAAGGTTAC-GGCAATAACAG-G-TCTGTGATGCC
C-TTAGATGTTCCGGG-CT-GCACACGTGCTACA-ATGA-TTA-TTGCAGTA--------
------------------------------AGT-----A---------------------
----------------------------TCTGTTAATAAGA-----GTAC----------
------------ACG-----------------------TA--------------------
------------------------------------------------------------
--------------------T---------------------------------------
---------CAC-----------------AC-----------------------------
--------------A--------------------TGCGCTTCGGCGTATGTAGTGCACG
TCTC--------------------------------------------------------
------------------------------------------------------------
------------------------------------------------------------
------------------------------------------------------------
------------------------------------------------------------
------------------------------------------------------------
----------------------------------------------A-------------
---------------------------------AA---A-T-------------------
------------------------------------------------------------
------CCTA---------C----C---------------------------T-----CG
AAAGT--------T--------CG-------GTGGGTAATCAATTAGAAGTAATGA-T--
------------------------------------------------------------
------------------------------------------------------------
----------------TT-----------------CC---T-------------------
------------------------------------------------------------
--------T---------------------------------------------------
----------------------------------------------------TAATAATT
TTGTACAAAAATATACAGCGTATTCGTATCCCAT-----T-TTACCTTCGAGTAT---T-
------------------------------------------------------------
------------------------------------------------------------
------------------------------------------------------------
------------------------------------------------------------
--ATG--CG------------------------------------TGTG---------TA
CGATACGTA------------------T--------------------------------
------------------------------------ATACCCT----T------------
----------------------------------------TTAATTGGGTCATATTAT--
-----------------------------------------------------C------
------------TG-----------------TATG-------------------------
------------------------------------------------------------
--------------------------TA---------C----AG----CTGTCAATTCAT
GGTGGGGACAGACCATT-GTT-AATTGTTGGTCTCGGTCT--TAACTAGGAATGCCTTGT
ACGGGTCTTT-GGTTCATCAAACCACCCGGAATACGTCCCTGCCCTTTGTACACACCGCC
CGTCGCTCTTACCGAT-GAACTTTACTATGAATTTGAGGGA-------------------
------------------------------------------------------------
-----------------------------------------------------T------
----------T-------T-----------------------------------------
-------TC------------------------------------------CT-------
-------------------------T-------GGAA-----------------------
--------------AA--------------AAACTTAAATGAATAGTGTGGTTTAAAGGA
AAGAGAAG
>MK499620_Tenuitella-iota_Microperforates
----------------------------------------------------------CT
TACCGGGTCC-GGACACACTGAGGATTGACAG---------------------------G
CAAT--------------------A------------------T----------------
------------------------------------------------------------
------------------------------------------------------------
------------------------------------------------------------
------------------------------------------------------------
------------------------------------------------------------
------------------------------------------------------------
------------------------------------------------------------
------------------------------------------------------------
------------------------------------------------------------
------------------------------------------------------------
------------------------------------------------------------
-------------------------------------------AT-------G-------
----GTCATACTTACTTCGCG-------GTAGTTGAT-----------------------
------------------------------------------------------------
----------------------------C---------AT--------------------
----TGTT--A-----------AATATGCTAGTCCTTTCATGATTATGTGATAGGTGGTG
CATGGCCGTTCTT-AGTTCGTGGAGTGATCTGTCTGCTTAATTGCGTTTCAC--------
------------------------------------------------------------
------------------------------------------------------------
------------------------------------------------------------
------------------------------------------------------------
------------------------------------------------------------
------------------------------------------------------------
------------------------------------------------------------
------------------------------------------------------------
------------------------------------------------------------
------------------------------------------------------------
--------------------------T----------------TA-TTTTATAGG-----
-------------------------------------------------ATCTAATATTC
AATGATGTG---------------------------------------------TGAGCG
ACTCGCATGCTCTTGACCCACACT-----------TGTTTACTCAGGTGGTCCGTGCGTC
ATTA----------------------TAGGCTTTTGCTTGACCTCCCATCTTTTAGCTAT
CCTT--------------------------------------------------------
------------------------------------------------------------
------------------------------------------------------------
------------------------------------------------------------
------------------------------------------------------------
------------------------------------------------------------
------------------------------------------------------------
------------------------------------------------------------
------------------------------------------------------------
----------------------T-GAAA--------------------------------
[truncated: 117,116 more chars]
