# Supplementary material for: Renewal of planktonic foraminifera diversity after the Cretaceous Paleogene mass extinction by benthic colonizers
Source: Nat Commun. 2022 Nov 21;13:7135. doi: 10.1038/s41467-022-34794-5 (PMC9681854; doi:10.1038/s41467-022-34794-5)
Supplement: Supplementary file 7 — Supplementary Data 4 [file 41467_2022_34794_MOESM7_ESM.zip › Supplementary Data 4/01_03_Output_MODELTEST-NG.out]

--------------------------------------------------------------------------------
ModelTest-NG vx.y.z

Input data:
  MSA:        ALN_phylogeny_70.best.fas
  Tree:       Maximum likelihood
    file:           -
  #taxa:            69
  #sites:           7328
  #patterns:        2230
  Max. thread mem:  74 MB

Output:
  Log:           ALN_phylogeny_70.best.fas.log
  Starting tree: ALN_phylogeny_70.best.fas.tree
  Results:       ALN_phylogeny_70.best.fas.out

Selection options:
  # dna schemes:      11
  # dna models:       88
  include model parameters:
    Uniform:         true
    p-inv (+I):      true
    gamma (+G):      true
    both (+I+G):     true
    free rates (+R): false
    fixed freqs:     true
    estimated freqs: true
    #categories:     4
  gamma rates mode:   mean
  asc bias:           none
  epsilon (opt):      0.01
  epsilon (par):      0.05
  keep branches:      false

Additional options:
  verbosity:        very low
  threads:          20/32
  RNG seed:         12345
  subtree repeats:  enabled
--------------------------------------------------------------------------------

BIC       model              K            lnL          score          delta    weight
--------------------------------------------------------------------------------
       1  TPM2uf+I+G4        7    -24324.6972     49913.1173         0.0000    0.5872
       2  TPM2uf+G4          6    -24330.0566     49914.9367         1.8194    0.2364
       3  TVM+G4             8    -24322.5050     49917.6325         4.5151    0.0614
       4  TIM2+I+G4          8    -24322.6123     49917.8470         4.7297    0.0552
       5  TIM2+G4            7    -24327.9412     49919.6054         6.4881    0.0229
       6  TPM1uf+I+G4        7    -24328.3668     49920.4567         7.3394    0.0150
       7  GTR+I+G4          10    -24315.5282     49921.4777         8.3604    0.0090
       8  TPM1uf+G4          6    -24333.6339     49922.0913         8.9740    0.0066
       9  GTR+G4             9    -24320.7009     49922.9237         9.8064    0.0044
      10  TIM1+I+G4          8    -24326.6513     49925.9251        12.8078    0.0010
--------------------------------------------------------------------------------
Best model according to BIC
---------------------------
Model:              TPM2uf+I+G4
lnL:                -24324.6972
Frequencies:        0.2536 0.1922 0.1892 0.3650
Subst. Rates:       1.6114 4.5201 1.6114 1.0000 4.5201 1.0000 
Inv. sites prop:    0.0750
Gamma shape:        0.5318
Score:              49913.1173
Weight:             0.5872
---------------------------
Parameter importances
---------------------------
P.Inv:              0.0000
Gamma:              0.3321
Gamma-Inv:          0.6679
Frequencies:        1.0000
---------------------------
Model averaged estimates
---------------------------
P.Inv:              0.2153
Alpha:              0.4300
Alpha-P.Inv:        0.5325
P.Inv-Alpha:        0.0752
Frequencies:        0.2541 0.1923 0.1892 0.3643 

Commands:
  > phyml  -i ALN_phylogeny_70.best.fas -m 010212 -f m -v e -a e -c 4 -o tlr
  > raxmlHPC-SSE3 -s ALN_phylogeny_70.best.fas -m GTRGAMMAIX -n EXEC_NAME -p PARSIMONY_SEED
  > raxml-ng --msa ALN_phylogeny_70.best.fas --model TPM2uf+I+G4
  > paup -s ALN_phylogeny_70.best.fas
  > iqtree -s ALN_phylogeny_70.best.fas -m TPM2uf+I+G4

AIC       model              K            lnL          score          delta    weight
--------------------------------------------------------------------------------
       1  GTR+I+G4          10    -24315.5282     48921.0563         0.0000    0.9680
       2  GTR+G4             9    -24320.7009     48929.4018         8.3454    0.0149
       3  TVM+G4             8    -24322.5050     48931.0100         9.9537    0.0067
       4  TIM2+I+G4          8    -24322.6123     48931.2245        10.1682    0.0060
       5  TVM+I+G4           9    -24322.6512     48933.3024        12.2461    0.0021
       6  TPM2uf+I+G4        7    -24324.6972     48933.3943        12.3380    0.0020
       7  TIM1+I+G4          8    -24326.6513     48939.3026        18.2463    0.0001
       8  TIM2+G4            7    -24327.9412     48939.8824        18.8261    0.0001
       9  TPM1uf+I+G4        7    -24328.3668     48940.7337        19.6773    0.0001
      10  TPM2uf+G4          6    -24330.0566     48942.1131        21.0568    0.0000
--------------------------------------------------------------------------------
Best model according to AIC
---------------------------
Model:              GTR+I+G4
lnL:                -24315.5282
Frequencies:        0.2561 0.1934 0.1916 0.3589
Subst. Rates:       1.2071 4.1292 1.8282 1.0304 4.8372 1.0000 
Inv. sites prop:    0.0769
Gamma shape:        0.5390
Score:              48921.0563
Weight:             0.9680
---------------------------
Parameter importances
---------------------------
P.Inv:              0.0000
Gamma:              0.0217
Gamma-Inv:          0.9783
Frequencies:        1.0000
---------------------------
Model averaged estimates
---------------------------
P.Inv:              0.2151
Alpha:              0.4315
Alpha-P.Inv:        0.5390
P.Inv-Alpha:        0.0769
Frequencies:        0.2561 0.1934 0.1916 0.3590 

Commands:
  > phyml  -i ALN_phylogeny_70.best.fas -m 012345 -f m -v e -a e -c 4 -o tlr
  > raxmlHPC-SSE3 -s ALN_phylogeny_70.best.fas -m GTRGAMMAIX -n EXEC_NAME -p PARSIMONY_SEED
  > raxml-ng --msa ALN_phylogeny_70.best.fas --model GTR+I+G4
  > paup -s ALN_phylogeny_70.best.fas
  > iqtree -s ALN_phylogeny_70.best.fas -m GTR+I+G4

AICc      model              K            lnL          score          delta    weight
--------------------------------------------------------------------------------
       1  GTR+I+G4          10    -24315.5282     48926.0563         0.0000    0.9680
       2  GTR+G4             9    -24320.7009     48934.4018         8.3454    0.0149
       3  TVM+G4             8    -24322.5050     48936.0100         9.9537    0.0067
       4  TIM2+I+G4          8    -24322.6123     48936.2245        10.1682    0.0060
       5  TVM+I+G4           9    -24322.6512     48938.3024        12.2461    0.0021
       6  TPM2uf+I+G4        7    -24324.6972     48938.3943        12.3380    0.0020
       7  TIM1+I+G4          8    -24326.6513     48944.3026        18.2463    0.0001
       8  TIM2+G4            7    -24327.9412     48944.8824        18.8261    0.0001
       9  TPM1uf+I+G4        7    -24328.3668     48945.7337        19.6773    0.0001
      10  TPM2uf+G4          6    -24330.0566     48947.1131        21.0568    0.0000
--------------------------------------------------------------------------------
Best model according to AICc
---------------------------
Model:              GTR+I+G4
lnL:                -24315.5282
Frequencies:        0.2561 0.1934 0.1916 0.3589
Subst. Rates:       1.2071 4.1292 1.8282 1.0304 4.8372 1.0000 
Inv. sites prop:    0.0769
Gamma shape:        0.5390
Score:              48926.0563
Weight:             0.9680
---------------------------
Parameter importances
---------------------------
P.Inv:              0.0000
Gamma:              0.0217
Gamma-Inv:          0.9783
Frequencies:        1.0000
---------------------------
Model averaged estimates
---------------------------
P.Inv:              0.2151
Alpha:              0.4315
Alpha-P.Inv:        0.5390
P.Inv-Alpha:        0.0769
Frequencies:        0.2561 0.1934 0.1916 0.3590 

Commands:
  > phyml  -i ALN_phylogeny_70.best.fas -m 012345 -f m -v e -a e -c 4 -o tlr
  > raxmlHPC-SSE3 -s ALN_phylogeny_70.best.fas -m GTRGAMMAIX -n EXEC_NAME -p PARSIMONY_SEED
  > raxml-ng --msa ALN_phylogeny_70.best.fas --model GTR+I+G4
  > paup -s ALN_phylogeny_70.best.fas
  > iqtree -s ALN_phylogeny_70.best.fas -m GTR+I+G4
Done
