# Supplementary material for: Renewal of planktonic foraminifera diversity after the Cretaceous Paleogene mass extinction by benthic colonizers
Source: Nat Commun. 2022 Nov 21;13:7135. doi: 10.1038/s41467-022-34794-5 (PMC9681854; doi:10.1038/s41467-022-34794-5)
Supplement: Supplementary file 7 — Supplementary Data 4 [file 41467_2022_34794_MOESM7_ESM.zip › Supplementary Data 4/01_04_Output_RAxML-NG.tree]

(((HE998674_Eggerella_sp_Textulariids:0.086706,(DQ408637_Trochammina_hadai_Textulariids:0.040993,EU672994_Textularia_sagittula_Textulariids:0.044520):0.028866):0.039744,(((((FJ643363_Hastigerina_pelagica_Monolamellar:0.539655,(((MN384081_Globoturborotalita_rubescens_Spinose:0.337943,(MN383958_Globigerinoides_elongatus_Spinose:0.044983,MN383699_Globigerinoides_tenellus_Spinose:0.101428):0.160558):0.411412,((KF769861_Globigerinella_calida_Spinose:0.124395,AB263455_Globigerinella_siphonifera_Spinose:0.103723):0.192392,KF769946_Beella_digitata_Spinose:0.375117):0.085921):0.053443,((OP724587_Turborotalita_humilis_Spinose:0.634690,KM194245_Turborotalita_quinqueloba_Spinose:0.590612):1.111303,(AB468878_Trilobatus_sacculifer_Spinose:0.794181,AB263457_Orbulina_universa_Spinose:0.447690):0.104579):0.053985):0.158831):0.193793,(((X86094_Ammonia_aberdoveyensis_Rotalioidea:0.335886,(KF042542_Elphidium_margaritaceum_Rotalioidea:0.042311,HM213839_Elphidium_williamsoni_Rotalioidea:0.038880):0.135548):0.049216,(LN851687_Notorotalia_finlayi_Rotalioidea:0.082017,(LN851685_Cribrorotalia_sp_Rotalioidea:0.032844,LN851683_Buccella_frigida_Rotalioidea:0.022331):0.027657):0.055509):0.037028,KF042557_Elphidiella_groenlandica_Rotalioidea:0.213951):0.041211):0.040048,((((FJ643298_Tenuitella_fleisheri_Microperforates:0.022022,MK499620_Tenuitella_iota_Microperforates:0.074173):0.063916,KM194564_Globigerinita_uvula_Microperforates:0.107956):0.035637,(AB468830_Globigerinita_glutinata_Microperforates:0.098504,MK499754_Candeina_nitida_Microperforates:0.044099):0.021750):0.044122,(DQ408644_Discorbis_rosea_Discorboidea:0.056343,(LN851686_Gavelinopsis_praegeri_Discorboidea:0.023599,DQ408643_Rosalina_sp_Discorboidea:0.051676):0.075923):0.020057):0.009214):0.008036,(DQ452687_Planorbulinella_sp_Planorbulinidae:0.078365,DQ408645_Hyalinea_balthica_Planorbulinidae:0.037744):0.027133):0.011618,(((AJ318226_Nummulites_venosus_Nummulitoidea:0.007832,(AJ879164_Operculina_elegans_Nummulitoidea:0.009952,AY804333_Operculina_complanata_Nummulitoidea:0.003046):0.001754):0.005413,(AJ879133_Cycloclypeus_carpenteri_Nummulitoidea:0.020824,(((AJ879136_Operculinella_cumingii_Nummulitoidea:0.009905,(AJ879147_Operculina_discoidalis_Nummulitoidea:0.004041,DQ440526_Operculina_ammonoides_Nummulitoidea:0.008210):0.006947):0.004176,AJ879132_Heterostegina_depressa_Nummulitoidea:0.017236):0.000001,(AJ879135_Planoperculina_heterosteginoides_Nummulitoidea:0.000001,AJ879134_Planostegina_longisepta_Nummulitoidea:0.014587):0.006574):0.005076):0.003244):0.008788,(((FM877707_Baculogypsina_sphaerulata_Calcarinoidea:0.054416,((AJ504678_Baculogypsinoides_spinosus_Calcarinoidea:0.025789,AJ504681_Calcarina_gaudichaudii_Calcarinoidea:0.020634):0.014883,LN873823_Neorotalia_calcar_Calcarinoidea:0.026051):0.008637):0.020644,AJ879137_Pararotalia_nipponica_Calcarinoidea:0.029116):0.014461,(HG425207_Glabratella_sp_Glabratelloidea:0.028322,LN851682_Angulodiscorbis_quadrangularis_Glabratelloidea:0.043967):0.181925):0.012805):0.019683):0.001033):0.012979,(((DQ408650_Cibicides_lobatulus_Clade3:0.005190,FJ705899_Cibicidoides_wuellerstorfi_Clade3:0.008939):0.016593,(((DQ408646_Bulimina_marginata_Clade3:0.029699,(HG425204_Stainforthia_fusiformis_Clade3:0.022328,AB364521_Galietelia_vivans_Basal:0.018559):0.015907):0.005264,FJ705897_Epistominella_exigua_Clade3:0.010218):0.007580,(DQ408655_Pullenia_subcarinata_Clade3:0.018889,(FJ705896_Nonionella_labradorica_Clade3:0.061882,(MK499724_Dentigloborotalia_anfracta_Basal:0.022400,EF534075_Oridorsalis_umbonatus_Clade3:0.034435):0.004686):0.005987):0.003810):0.004556):0.011434,(((KM193015_Globorotalia_hirsuta_Non_spinose:0.190024,KM193057_Globorotalia_scitula_Non_spinose:0.117056):0.076768,(KM194297_Globorotalia_inflata_Non_spinose:0.086775,(LC049317_Neogloboquadrina_dutertrei_Non_spinose:0.036749,LC049305_Pulleniatina_obliquiloculata_Non_spinose:0.018310):0.017542):0.013292):0.094790,(KJ633130_Globoquadrina_conglomerata_Basal:0.012241,KM193125_Globorotaloides_hexagonus_Basal:0.004995):0.028241):0.024685):0.003983,((DQ408640_Uvigerina_earlandi_Serioidea:0.025089,DQ408641_Uvigerina_phlegeri_Serioidea:0.019516):0.026878,(DQ408639_Cassidulinoides_parkerianus_Serioidea:0.029022,DQ408638_Islandiella_sp_Serioidea:0.024553):0.086817):0.038145);
