# Supplementary material for: Renewal of planktonic foraminifera diversity after the Cretaceous Paleogene mass extinction by benthic colonizers
Source: Nat Commun. 2022 Nov 21;13:7135. doi: 10.1038/s41467-022-34794-5 (PMC9681854; doi:10.1038/s41467-022-34794-5)
Supplement: Supplementary file 7 — Supplementary Data 4 [file 41467_2022_34794_MOESM7_ESM.zip › Supplementary Data 4/01_05_Output_MrBayes.tre]

#NEXUS
[ID: 5230932716]
begin taxa;
	dimensions ntax=69;
	taxlabels
		OP724587_Turborotalita-humilis_Spinose
		KM194245_Turborotalita-quinqueloba_Spinose
		DQ408646_Bulimina_marginata_Clade3
		DQ408641_Uvigerina_phlegeri_Serioidea
		FJ705897_Epistominella_exigua_Clade3
		HG425204_Stainforthia_fusiformis_Clade3
		AB364521_Galietelia-vivans_Basal
		DQ408655_Pullenia_subcarinata_Clade3
		EF534075_Oridorsalis_umbonatus_Clade3
		MK499724_Dentigloborotalia-anfracta_Basal
		FJ705899_Cibicidoides_wuellerstorfi_Clade3
		DQ408650_Cibicides_lobatulus_Clade3
		DQ408640_Uvigerina_earlandi_Serioidea
		FJ705896_Nonionella_labradorica_Clade3
		DQ408643_Rosalina_sp_Discorboidea
		LN851686_Gavelinopsis_praegeri_Discorboidea
		AJ504678_Baculogypsinoides_spinosus_Calcarinoidea
		AJ504681_Calcarina_gaudichaudii_Calcarinoidea
		LN873823_Neorotalia_calcar_Calcarinoidea
		FM877707_Baculogypsina_sphaerulata_Calcarinoidea
		AJ879137_Pararotalia_nipponica_Calcarinoidea
		HG425207_Glabratella_sp_Glabratelloidea
		LN851682_Angulodiscorbis_quadrangularis_Glabratelloidea
		AJ879147_Operculina_discoidalis_Nummulitoidea
		DQ440526_Operculina_ammonoides_Nummulitoidea
		AJ879136_Operculinella_cumingii_Nummulitoidea
		AJ879132_Heterostegina_depressa_Nummulitoidea
		AJ879135_Planoperculina_heterosteginoides_Nummulitoidea
		AJ879134_Planostegina_longisepta_Nummulitoidea
		AJ879133_Cycloclypeus_carpenteri_Nummulitoidea
		AJ318226_Nummulites_venosus_Nummulitoidea
		AY804333_Operculina_complanata_Nummulitoidea
		AJ879164_Operculina_elegans_Nummulitoidea
		DQ408637_Trochammina_hadai_Textulariids
		EU672994_Textularia_sagittula_Textulariids
		DQ408638_Islandiella_sp_Serioidea
		DQ408639_Cassidulinoides_parkerianus_Serioidea
		DQ452687_Planorbulinella_sp_Planorbulinidae
		KJ633130_Globoquadrina-conglomerata_Basal
		KM193125_Globorotaloides-hexagonus_Basal
		DQ408645_Hyalinea_balthica_Planorbulinidae
		LC049317_Neogloboquadrina-dutertrei_Non-spinose
		LC049305_Pulleniatina-obliquiloculata_Non-spinose
		KM194297_Globorotalia-inflata_Non-spinose
		HE998674_Eggerella_sp_Textulariids
		HM213839_Elphidium_williamsoni_Rotalioidea
		KF042542_Elphidium_margaritaceum_Rotalioidea
		KF042557_Elphidiella_groenlandica_Rotalioidea
		DQ408644_Discorbis_rosea_Discorboidea
		X86094_Ammonia_aberdoveyensis_Rotalioidea
		LN851685_Cribrorotalia_sp_Rotalioidea
		LN851683_Buccella_frigida_Rotalioidea
		LN851687_Notorotalia_finlayi_Rotalioidea
		MK499620_Tenuitella-iota_Microperforates
		FJ643298_Tenuitella-fleisheri_Microperforates
		KM194564_Globigerinita-uvula_Microperforates
		MK499754_Candeina-nitida_Microperforates
		AB468830_Globigerinita-glutinata_Microperforates
		KM193015_Globorotalia-hirsuta_Non-spinose
		FJ643363_Hastigerina-pelagica_Monolamellar
		KM193057_Globorotalia-scitula_Non-spinose
		KF769861_Globigerinella-calida_Spinose
		AB263455_Globigerinella-siphonifera_Spinose
		AB468878_Trilobatus-sacculifer_Spinose
		AB263457_Orbulina-universa_Spinose
		KF769946_Beella-digitata_Spinose
		MN383958_Globigerinoides-elongatus_Spinose
		MN383699_Globigerinoides-tenellus_Spinose
		MN384081_Globoturborotalita-rubescens_Spinose
		;
end;
begin trees;
	translate
		1	OP724587_Turborotalita-humilis_Spinose,
		2	KM194245_Turborotalita-quinqueloba_Spinose,
		3	DQ408646_Bulimina_marginata_Clade3,
		4	DQ408641_Uvigerina_phlegeri_Serioidea,
		5	FJ705897_Epistominella_exigua_Clade3,
		6	HG425204_Stainforthia_fusiformis_Clade3,
		7	AB364521_Galietelia-vivans_Basal,
		8	DQ408655_Pullenia_subcarinata_Clade3,
		9	EF534075_Oridorsalis_umbonatus_Clade3,
		10	MK499724_Dentigloborotalia-anfracta_Basal,
		11	FJ705899_Cibicidoides_wuellerstorfi_Clade3,
		12	DQ408650_Cibicides_lobatulus_Clade3,
		13	DQ408640_Uvigerina_earlandi_Serioidea,
		14	FJ705896_Nonionella_labradorica_Clade3,
		15	DQ408643_Rosalina_sp_Discorboidea,
		16	LN851686_Gavelinopsis_praegeri_Discorboidea,
		17	AJ504678_Baculogypsinoides_spinosus_Calcarinoidea,
		18	AJ504681_Calcarina_gaudichaudii_Calcarinoidea,
		19	LN873823_Neorotalia_calcar_Calcarinoidea,
		20	FM877707_Baculogypsina_sphaerulata_Calcarinoidea,
		21	AJ879137_Pararotalia_nipponica_Calcarinoidea,
		22	HG425207_Glabratella_sp_Glabratelloidea,
		23	LN851682_Angulodiscorbis_quadrangularis_Glabratelloidea,
		24	AJ879147_Operculina_discoidalis_Nummulitoidea,
		25	DQ440526_Operculina_ammonoides_Nummulitoidea,
		26	AJ879136_Operculinella_cumingii_Nummulitoidea,
		27	AJ879132_Heterostegina_depressa_Nummulitoidea,
		28	AJ879135_Planoperculina_heterosteginoides_Nummulitoidea,
		29	AJ879134_Planostegina_longisepta_Nummulitoidea,
		30	AJ879133_Cycloclypeus_carpenteri_Nummulitoidea,
		31	AJ318226_Nummulites_venosus_Nummulitoidea,
		32	AY804333_Operculina_complanata_Nummulitoidea,
		33	AJ879164_Operculina_elegans_Nummulitoidea,
		34	DQ408637_Trochammina_hadai_Textulariids,
		35	EU672994_Textularia_sagittula_Textulariids,
		36	DQ408638_Islandiella_sp_Serioidea,
		37	DQ408639_Cassidulinoides_parkerianus_Serioidea,
		38	DQ452687_Planorbulinella_sp_Planorbulinidae,
		39	KJ633130_Globoquadrina-conglomerata_Basal,
		40	KM193125_Globorotaloides-hexagonus_Basal,
		41	DQ408645_Hyalinea_balthica_Planorbulinidae,
		42	LC049317_Neogloboquadrina-dutertrei_Non-spinose,
		43	LC049305_Pulleniatina-obliquiloculata_Non-spinose,
		44	KM194297_Globorotalia-inflata_Non-spinose,
		45	HE998674_Eggerella_sp_Textulariids,
		46	HM213839_Elphidium_williamsoni_Rotalioidea,
		47	KF042542_Elphidium_margaritaceum_Rotalioidea,
		48	KF042557_Elphidiella_groenlandica_Rotalioidea,
		49	DQ408644_Discorbis_rosea_Discorboidea,
		50	X86094_Ammonia_aberdoveyensis_Rotalioidea,
		51	LN851685_Cribrorotalia_sp_Rotalioidea,
		52	LN851683_Buccella_frigida_Rotalioidea,
		53	LN851687_Notorotalia_finlayi_Rotalioidea,
		54	MK499620_Tenuitella-iota_Microperforates,
		55	FJ643298_Tenuitella-fleisheri_Microperforates,
		56	KM194564_Globigerinita-uvula_Microperforates,
		57	MK499754_Candeina-nitida_Microperforates,
		58	AB468830_Globigerinita-glutinata_Microperforates,
		59	KM193015_Globorotalia-hirsuta_Non-spinose,
		60	FJ643363_Hastigerina-pelagica_Monolamellar,
		61	KM193057_Globorotalia-scitula_Non-spinose,
		62	KF769861_Globigerinella-calida_Spinose,
		63	AB263455_Globigerinella-siphonifera_Spinose,
		64	AB468878_Trilobatus-sacculifer_Spinose,
		65	AB263457_Orbulina-universa_Spinose,
		66	KF769946_Beella-digitata_Spinose,
		67	MN383958_Globigerinoides-elongatus_Spinose,
		68	MN383699_Globigerinoides-tenellus_Spinose,
		69	MN384081_Globoturborotalita-rubescens_Spinose
		;
[Note: This tree contains information on the topology,
branch lengths (if present), and the probability
of the partition indicated by the branch.]
tree con_50_majrule = (1:5.302050e-01,2:5.020461e-01,((((((((3:3.021922e-02,(6:2.301618e-02,7:1.954175e-02)0.999:1.718075e-02)0.636:6.781497e-03,5:1.091274e-02)0.978:7.988816e-03,8:1.924942e-02,(9:2.368442e-02,(((54:7.220583e-02,55:2.328080e-02)1.000:6.274561e-02,56:1.030446e-01)1.000:3.607683e-02,(57:4.371792e-02,58:9.586410e-02)0.981:2.423468e-02)1.000:4.215406e-02)0.541:2.032785e-02,10:2.31722…
[Note: This tree contains information only on the topology
and branch lengths (median of the posterior probability density).]
tree con_50_majrule = (1:5.302050e-01,2:5.020461e-01,((((((((3:3.021922e-02,(6:2.301618e-02,7:1.954175e-02):1.718075e-02):6.781497e-03,5:1.091274e-02):7.988816e-03,8:1.924942e-02,(9:2.368442e-02,(((54:7.220583e-02,55:2.328080e-02):6.274561e-02,56:1.030446e-01):3.607683e-02,(57:4.371792e-02,58:9.586410e-02):2.423468e-02):4.215406e-02):2.032785e-02,10:2.317221e-02,(11:9.923694e-03,12:6.308385e-03):…
end;
